# Supplementary material for: Cell contacts and pericellular matrix in the Xenopus gastrula chordamesoderm
Source: PLoS One. 2024 Feb 12;19(2):e0297420. doi: 10.1371/journal.pone.0297420 (PMC10861091; doi:10.1371/journal.pone.0297420)
Supplement: S1 Dataset — (ZIP) [file pone.0297420.s008.zip]

Archive with 72 entries (72 files):
- Wt angles scatter plot (Fig 1K).xls
- WT CMe angle  (Fig 1K).xlsx
- wt cme lanthanum (Fig 4B and S2A).xlsx
- wt ecto lanthanum (Fig 4A).xlsx
- wt La1.tif
- wt La2.tif
- wt La3.tif
- wt lanthanum  (Fig 6A).xlsx
- XWT2.tif
- 0.2k CM wt.tif
- 0.2k cm wt2.tif
- 0.2k CMe CadMO.tif
- 0.2k CMe FNMO1.tif
- 0.2k CMe FNMO3.tif
- 0.2k CMeb CadMO.tif
- 0.2k CMec CadMO.tif
- 0.2k FNMO2.tif
- 0.2k Has1MO.tif
- 0.2k Has1MO2.tif
- 0.2k Syn4MO.tif
- 0.2k Syn4MO2.tif
- 0.2k Syn4MO3.tif
- 0.2k Syn4MO4.tif
- 0.7k CadMO La.tif
- 0.7k CMe CadMO La.tif
- 0.7k FNMO La.tif
- 1.5k CadMO La.tif
- 1.5k CadMO La2.tif
- 1.5k FNMO La2.tif
- 1k FNMO La3.tif
- 1k Syn4MO La1.tif
- 2.5k Syn4MO La2.tif
- 2k Syn4MO La3.tif
- 3k FNMO La4.tif
- 3k Syn4MO La4.tif
- 4k FNMO La5.tif
- 5k Syn4MO La5.tif
- 8WT1A.tif
- 8WT6A.tif
- Bush width (for Fig 6 F-H).xlsx
- CadMO angles (Fig 1K and 7B).xlsx
- CadMO Cme (Fig 1I and S 1B).xlsx
- CadMO lanthanum (Fig 6B).xlsx
- CadMO lanthanum stained (Fig 4C).xlsx
- CadMO thick1.jpg
- CadMO thick2.jpg
- CadMO thick3.tif
- ecto La1.tif
- ecto La2.tif
- ecto La3.tif
- ecto La4.tif
- ecto La5.tif
- FNMO angles (Fig 1K and 7B.xlsx
- FNMO Cme (Fig 1I and Sup 1C).xlsx
- FNMO lanthanum (Fig 4D and S2B).xlsx
- FNMO lanthanum (Fig 6C).xlsx
- Has1 MO lanthanum (Fig 4E and S2C).xlsx
- Has1MO  lanthanum (Fig 6D).xlsx
- Has1MO La1.tif
- Has1MO La2.tif
- Has1MO La3.tif
- Has1MO La4.tif
- Has1MO La5.tif
- Has2MO (Fig 1I and S 1D).xlsx
- Has2MO angles (Fig 1K and 7D).xlsx
- Syn4 MO lanthanum (Fig 4F).xlsx
- Syn4 MO lanthanum (Fig 6E).xlsx
- Syn4MO angles (Fig 1K and 7E).xlsx
- Syn4MO data.xlsx
- Syn4MO thick1.tif
- Syn4MO thick2.tif
- Wt angle (Fig 7A).xlsx
