# Supplementary material for: Cell contacts and pericellular matrix in the Xenopus gastrula chordamesoderm
Source: PLoS One. 2024 Feb 12;19(2):e0297420. doi: 10.1371/journal.pone.0297420 (PMC10861091; doi:10.1371/journal.pone.0297420)
Supplement: S1 Dataset — (ZIP) [file pone.0297420.s008.zip › Wt angles scatter plot (Fig 1K).xls]

## Sheet: No overlapping points
Independent data, points not jittered
Use this worksheet to create scatterplots for independent data in two to five groups, when there are no overlapping points within any group. Independent data means that the variable of interest is measured one time in each subject, and subjects are not related to each other. If your data do not meet this criteria, see the spreadsheet for paired or non-independent data. Overlapping points means th…
							Subject IDs: You may use this section to record subject IDs for each subject in each group
	Y- values							This information is not included in graphs; it is only for the investigators records
	Group 1	Group 2	Group 3	Group 4	Group 5		Group 1	Group 2	Group 3	Group 4	Group 5
	5	7	9	42	2		G1 - S1	G2 - S1	G3 - S1	G4 - S1	G5 - S1
	3	3	7	2	0		G1 - S2	G2 - S2	G3 - S2	G4 - S2	G5 - S2
	6	9	10	5	3		G1 - S3	G2 - S3	G3 - S3	G4 - S3	G5 - S3
	8	10	12	55	5		G1 - S4	G2 - S4	G3 - S4	G4 - S4	G5 - S4
	10	33	14	9	7		G1 - S5	G2 - S5	G3 - S5	G4 - S5	G5 - S5
	13	15	17	12	10		G1 - S6	G2 - S6	G3 - S6	G4 - S6	G5 - S6
	1	18	20	15	13		G1 - S7	G2 - S7	G3 - S7	G4 - S7	G5 - S7
	4	6	40	3	1		G1 - S8	G2 - S8	G3 - S8	G4 - S8	G5 - S8
	18	20	22		15		G1 - S9	G2 - S9	G3 - S9		G5 - S9
	4	30	35		1		G1 - S10	G2 - S10	G3 - S10		G5 - S10
	7		42		4		G1 - S11		G3 - S11		G5 - S11
	9		13		6		G1 - S12		G3 - S12		G5 - S12
	14				11		G1 - S13				G5 - S13
	15				12		G1 - S14				G5 - S14
	17				14		G1 - S15				G5 - S15
Median	8	12.5	15.5	10.5	6
Instructions
Label the x-axis
Replace the light green cells labelled "Group 1", "Group 2", "Group 3", "Group 4" and "Group 5" in the "y-values" section with your group names
The graph x-axis labels should automatically update.
Enter the y-values for each subject in each group in the colored section on the left.
Subject IDs can be entered in the colored chart on the right. This info is not included in graphs - it is only for the investigators records.
You do not need to have equal numbers of subjects in each group. Enter the data that you have, and leave all other cells blank.
If you have fewer than 20 subjects, leave additional spaces blank
If you have more than 20 subjects, follow the instructions in the purple box to the right.
The black lines show the group median. This should automatically update as you enter your data.
Label the y-axis
Select the chart showing the number of groups that you have
Relabel the y-axis by clicking on the label, and typing in your information
Adjust the y-axis scale as needed by right clicking on the y-axis, and selecting "Format axis"
Additional groups can be added to the scatterplot if needed
Mac users: You may need to click on the plot area for the graph to update.
For questions regarding the use of this template, please email Tracey Weissgerber (weissgerber.tracey@mayo.edu).
Interpreting the Graph
Open circles show measurements for each participant or observation.
Black lines show the group medians.
Changing Medians to Means
If you use non-parametric statistical analyses, you should show the median. The mean should never be shown for data that are analyzed non-parametrically, as these data do not meet the distributional assumptions required to calculate the mean. If you have consulted a statistician and confirmed that your data meet the assumptions required for parametric testing the graphs can be changed to show the…
To add additional subjects:
Add data for additional subjects starting in row 51. If you need to add more that 5 subjects in any group, insert new rows between row 51 and 55.
Find the graph with the right number of groups for your data. Repeat the steps below for each row in which you add one or more subjects.
Only add subjects in row series; never in column series.
Right click on the plot area; click "Select data"; then click "Add" in the pop-up window
Click on the chart symbol next to "series values"; highlight the values for each group that you are including in the row where you have
entered data for new subjects; click "OK" in the pop-up window
For example, if you have 3 groups, highlight columns B, C and D. Highlight all three columns even if you did not enter data in all columns.
The new subjects should appear in the graph. Right click on the new series, and select "Format Data Series", and make the following changes:
Line Color: No line
Marker options: Built in, circle, 5 pt
Marker fill: Solid color, white
Marker line color: Solid color, black
Repeat these steps for each new row of subjects that you add.
The median will automatically update to include new subjects, even if the point does not show because you have not yet added a new series.

## Sheet: Points jittered
Independent data, points jittered to prevent overlap
Use this worksheet to create scatterplots for independent data in two to five groups, when there are overlapping points in at least one group. Independent data means that the variable of interest is measured one time in each subject, and subjects are not related to each other. If your data do not meet this criteria, see the spreadsheet for paired or non-independent data. Overlapping points means …
Group Name	Subject ID	Measurement (y-axis)		Adjustment on x-axis to prevent overlap
Wt cme	1	48.6		0.375
	2	22.73		0.475
contact	3	58.03		0.575
angles	4	45.3		0.6
	5	80.2		0.625
	6	53.16		0.4
	7	82.35		0.425
	8	33.31		0.45
	9	57.99		0.475
	10	53.84		0.5
	11	80.31		0.525
	12	52.23		0.55
	13	59.33		0.575
	14	53.78		0.6
	15	25.94		0.625
	16	48.42		0.4
	17	72.12		0.425
	18	27.1		0.45
	19	87.03		0.475
	20	22.16		0.5
	21	39.14		0.525
	22	52.5		0.55
	23	42.58		0.575
	24	53.71		0.6
	25	60.86		0.625
	26	24.19		0.625
	27	18.18		0.375
	28	23.47		0.4
	29	57.53		0.425
	30	35.15		0.45
	31	64.11		0.475
	32	30.84		0.5
	33	13.76		0.525
	34	49.93		0.55
	35	27.12		0.575
	36	36.53		0.6
	37	34.68		0.625
	38	67.99		0.375
	39	39.3		0.4
	40	56.23		0.425
	41	67.77		0.45
	42	38.89		0.475
	43	29.83		0.5
	44	42.4		0.525
	45	26.62		0.55
	46	59.88		0.575
	47	57.89		0.6
	48	35.06		0.625
	49	72.55		0.375
	50	75.66		0.4
	51	62.16		0.425
	52	46.6		0.45
	53	45.18		0.475
	54	11.13		0.5
	55	65.85		0.525
	56	51.11		0.55
	57	28.07		0.575
	58	28.38		0.6
	59	61.1		0.625
	60	62.11		0.375
	61	46.46		0.4
	62	26.27		0.425
	63	34.49		0.45
	64	30.89		0.475
	65	51.83		0.5
	66	35.78		0.525
	67	34.21		0.55
	68	94.21		0.575
	69	42.39		0.6
	70	35.54		0.625
	71	82.29		0.375
	72	56.31		0.4
	73	34.28		0.425
	74	47.42		0.45
	75	45.58		0.475
	76	39.21		0.5
	77	64.29		0.525
	78	60.95		0.55
	79	31.14		0.575
	80	85.3		0.6
	81	46.81		0.625
	82	53.27		0.375
	83	40.34		0.4
	84	68.99		0.425
	85	42.66		0.45
	86	13.98		0.475
	87	60.95		0.5
	88	103.41		0.525
	89	36.19		0.55
	90	98.63		0.575
	91	42.85		0.6
	92	43.6		0.625
	93	86.23		0.375
	94	86.59
	95	34.25		0.4
	96	51.55		0.425
	97	44.13		0.45
	98	69.11		0.475
	99	55.61		0.5
	100	69.44		0.525
	101	38.92		0.55
	102	91.44		0.575
	103	45.28		0.6
	104	34.24		0.625
	105	41.7		0.375
	106	52.42		0.4
	107	48.23		0.425
	108	75.51		0.45
	109	61.12		0.475
	110	39.92		0.5
	111			0.525
	112			0.55
	113			0.575
	114			0.6
	115			0.625
	116			0.375
	117			0.4
	118			0.425
	119			0.45
	120			0.475
	121			0.5
	122			0.525
	123			0.55
	124			0.575
	125			0.6
	126			0.625
	127			0.375
	128			0.4
	129			0.425
	130			0.45
	131			0.475
	132			0.5
	133			0.525
	134			0.55
	135			0.575
	136			0.6
	137			0.625
	138			0.375
	139			0.4
	140			0.425
	141			0.45
	142			0.475
	143			0.5
	144			0.525
	145			0.55
	146			0.575
	147			0.6
	148			0.625
	149			0.375
	150			0.4
	151			0.425
	152			0.45
	153			0.475
	154			0.5
	155			0.525
	156			0.55
	157			0.575
	158			0.6
	159			0.625
	160			0.375
	161			0.4
	162			0.425
	163			0.45
	164			0.475
	165			0.5
	166			0.525
	167			0.55
	168			0.575
	169			0.6
	170			0.625
	171			0.375
	172			0.4
	173			0.425
	174			0.45
	175			0.475
	176			0.5
	177			0.525
	178			0.55
	179			0.575
	180			0.6
	181			0.625
	182			0.375
	183			0.4
	184			0.425
	185			0.45
	186			0.475
	187			0.5
	188			0.4
	189			0.425
	190			0.45
	191			0.475
	192			0.5
	193			0.525
	194			0.55
	195			0.575
	196			0.6
	197			0.625
	198			0.4
	199			0.425
	200			0.45
	201			0.475
	202			0.5
	203			0.525
	204			0.55
	205			0.575
	206			0.6
	207			0.625
	208			0.4
	209			0.425
	210			0.45
	211			0.475
	212			0.5
	213			0.525
	214			0.55
	215			0.575
	216			0.6
	217			0.625
	218			0.625
	219			0.375
	220			0.4
	221			0.425
	222			0.45
	223			0.475
	224			0.5
	225			0.525
	226			0.55
	227			0.575
	228			0.6
	229			0.625
	230			0.375
	231			0.4
	232			0.425
	233			0.45
	234			0.475
	235			0.5
	236			0.525
	237			0.55
	238			0.575
	239			0.6
	240			0.625
	241			0.375
	242			0.4
	243			0.425
	244			0.45
	245			0.475
	246			0.5
	247			0.525
	248			0.55
	249			0.575
	250			0.6
	251			0.625
	252			0.375
	253			0.4
	254			0.425
	255			0.45
	256			0.475
	257			0.5
	258			0.525
	259			0.55
	260			0.575
	261			0.6
	262			0.625
	263			0.375
	264			0.4
	265			0.425
	266			0.45
	267			0.475
	268			0.5
	269			0.525
	270			0.55
	271			0.575
	272			0.6
	273			0.625
	274			0.375
	275			0.4
	276			0.425
	277			0.45
	278			0.475
	279			0.5
	280			0.525
	281			0.55
	282			0.575
	283			0.6
	284			0.625
	285			0.375
	286
	287			0.4
	288			0.425
	289			0.45
	290			0.475
	291			0.5
	292			0.525
	293			0.55
	294			0.575
	295			0.6
	296			0.625
	297			0.375
	298			0.4
	299			0.425
	300			0.45
	301			0.475
	302			0.5
	303			0.525
	304			0.55
	305			0.575
	306			0.6
	307			0.625
	308			0.375
	309			0.4
	310			0.425
	311			0.45
	312			0.475
	313			0.5
	314			0.525
	315			0.55
	316			0.575
	317			0.6
	318			0.625
	319			0.375
	320			0.4
	321			0.425
	322			0.45
	323			0.475
	324			0.5
	325			0.525
	326			0.55
	327			0.575
	328			0.6
	329			0.625
	330			0.375
	331			0.4
	332			0.425
	333			0.45
	334			0.475
	335			0.5
	336			0.525
	337			0.55
	338			0.575
	339			0.6
	340			0.625
	341			0.375
	342			0.4
	343			0.425
	344			0.45
	345			0.475
	346			0.5
	347			0.525
	348			0.55
	349			0.575
	350			0.6
	351			0.625
	352			0.375
	353			0.4
	354			0.425
	355			0.45
	356			0.475
	357			0.5
	358			0.525
	359			0.55
	360			0.575
	361			0.6
	362			0.625
	363			0.375
	364			0.4
	365			0.425
	366			0.45
	367			0.475
	368			0.5
	369			0.525
	370			0.55
	371			0.575
	372			0.6
	373			0.625
	374			0.375
	375			0.4
	376			0.425
	377			0.45
	378			0.475
	379			0.5
	380			0.425
	381			0.475
	382			0.5
	383			0.525
	384			0.55
	385			0.575
	386			0.6
	387			0.625
	388			0.4
	389			0.425
	390			0.45
	391			0.475
	392			0.5
	393			0.525
	394			0.55
	395			0.575
	396			0.6
	397			0.625
	398			0.4
	399			0.425
	400			0.45
	401			0.475
	402			0.5
	403			0.525
	404			0.55
	405			0.575
	406			0.6
	407			0.625
	408			0.625
	409			0.375
	410			0.4
	411			0.425
	412			0.45
	413			0.475
	414			0.5
	415			0.525
	416			0.55
	417			0.575
	418			0.6
	419			0.625
	420			0.375
	421			0.4
	422			0.425
	423			0.45
	424			0.475
	425			0.5
	426			0.525
	427			0.55
	428			0.575
	429			0.6
	430			0.625
	431			0.375
	432			0.4
	433			0.425
	434			0.45
	435			0.475
	436			0.5
	437			0.525
	438			0.55
	439			0.575
	440			0.6
	441			0.625
	442			0.375
	443			0.4
	444			0.425
	445			0.45
	446			0.475
	447			0.5
	448			0.525
	449			0.55
	450			0.575
	451			0.6
	452			0.625
	453			0.375
	454			0.4
	455			0.425
	456			0.45
	457			0.475
	458			0.5
	459			0.525
	460			0.55
	461			0.575
	462			0.6
	463			0.625
	464			0.5
	465			0.575
	466			0.6
	467			0.625
	468			0.4
	469			0.425
	470			0.45
	471			0.475
	472			0.5
	473			0.525
	474			0.55
	475			0.575
	476			0.6
	477			0.625
	478			0.4
	479			0.425
	480			0.45
	481			0.475
	482			0.5
	483			0.525
	484			0.55
	485			0.575
	486			0.6
	487			0.625
	488			0.625
	489			0.375
	490			0.4
	491			0.425
	492			0.45
	493			0.475
	494			0.5
	495			0.525
	496			0.55
	497			0.575
	498			0.6
	499			0.625
	500			0.375
	501			0.4
	502			0.425
	503			0.45
	504			0.475
	505			0.5
	506			0.525
	507			0.55
	508			0.575
	509			0.6
	510			0.625
	511			0.375
	512			0.4
	513			0.425
	514			0.45
	515			0.475
	516			0.5
	517			0.525
	518			0.55
	519			0.575
	520			0.6
	521			0.625
	522			0.375
	523			0.4
	524			0.425
	525			0.45
	526			0.475
	527			0.5
	528			0.525
	529			0.55
	530			0.575
	531			0.6
	532			0.625
	533			0.375
	534			0.4
	535			0.425
	536			0.45
	537			0.475
	538			0.5
	539			0.525
	540			0.55
	541			0.575
	542			0.6
	543			0.625
	544			0.375
	545			0.4
	546			0.425
	547			0.45
	548			0.475
	549			0.5
	550			0.525
	551			0.55
	552			0.575
	553			0.6
	554			0.625
	555			0.375
	556
	557			0.4
	558			0.425
	559			0.45
	560			0.475
	561			0.5
	562			0.525
	563			0.55
	564			0.575
	565			0.6
	566			0.625
	567			0.375
	568			0.4
	569			0.425
	570			0.45
	571			0.475
	572			0.5
	573			0.525
	574			0.55
	575			0.575
	576			0.6
	577			0.625
	578			0.375
	579			0.4
	580			0.425
	581			0.45
	582			0.475
	583			0.5
	584			0.525
	585			0.55
	586			0.575
	587			0.6
	588			0.625
	589			0.375
	590			0.4
	591			0.425
	592			0.45
	593			0.475
	594			0.5
	595			0.525
	596			0.55
	597			0.575
	598			0.6
	599			0.625
	600			0.375
	601			0.4
	602			0.425
	603			0.45
	604			0.475
	605			0.5
	606			0.525
	607			0.55
	608			0.575
	609			0.6
	610			0.625
	611			0.375
	612			0.4
	613			0.425
	614			0.45
	615			0.475
	616			0.5
	617			0.525
	618			0.55
	619			0.575
	620			0.6
	621			0.625
	622			0.375
	623			0.4
	624			0.425
	625			0.45
	626			0.475
	627			0.5
	628			0.525
	629			0.55
	630			0.575
	631			0.6
	632			0.625
	633			0.375
	634			0.4
	635			0.425
	636			0.45
	637			0.475
	638			0.5
	639			0.525
	640			0.55
	641			0.575
	642			0.6
	643			0.625
	644			0.375
	645			0.4
	646			0.425
	647			0.45
	648			0.475
	649			0.5
	650			0.4
	651			0.425
	652			0.45
	653			0.475
	654			0.5
	655			0.525
	656			0.55
	657			0.575
	658			0.6
	659			0.625
	660			0.4
	661			0.425
	662			0.45
	663			0.475
	664			0.5
	665			0.525
	666			0.55
	667			0.575
	668			0.6
	669			0.625
	670			0.4
	671			0.425
	672			0.45
	673			0.475
	674			0.5
	675			0.525
	676			0.55
	677			0.575
	678			0.6
	679			0.625
	680			0.625
	681			0.375
	682			0.4
	683			0.425
	684			0.45
	685			0.475
	686			0.5
	687			0.525
	688			0.55
	689			0.575
	690			0.6
	691			0.625
	692			0.375
	693			0.4
	694			0.425
	695			0.45
	696			0.475
	697			0.5
	698			0.525
	699			0.55
	700			0.575
	701			0.6
	702			0.625
	703			0.375
	704			0.4
	705			0.425
	706			0.45
	707			0.475
	708			0.5
	709			0.525
	710			0.55
	711			0.575
	712			0.6
	713			0.625
	714			0.375
	715			0.4
	716			0.425
	717			0.45
	718			0.475
	719			0.5
	720			0.525
	721			0.55
	722			0.575
	723			0.6
	724			0.625
	725			0.375
	726			0.4
	727			0.425
	728			0.45
	729			0.475
	730			0.5
	731			0.525
	732			0.55
	733			0.575
	734			0.6
	735			0.625
	736			0.375
	737			0.4
	738			0.425
	739			0.45
	740			0.475
	741			0.5
	742			0.525
	743			0.55
	744			0.575
	745			0.6
	746			0.625
	747			0.375
	748
	749			0.4
	750			0.425
	751			0.45
	752			0.475
	753			0.5
	754			0.525
	755			0.55
	756			0.575
	757			0.6
	758			0.625
	759			0.375
	760			0.4
	761			0.425
	762			0.45
	763			0.475
	764			0.5
	765			0.525
	766			0.55
	767			0.575
	768			0.6
	769			0.625
	770			0.375
	771			0.4
	772			0.425
	773			0.45
	774			0.475
	775			0.5
	776			0.525
	777			0.55
	778			0.575
	779			0.6
	780			0.625
	781			0.375
	782			0.4
	783			0.425
	784			0.45
	785			0.475
	786			0.5
	787			0.525
	788			0.55
	789			0.575
	790			0.6
	791			0.625
	792			0.375
	793			0.4
	794			0.425
	795			0.45
	796			0.475
	797			0.5
	798			0.525
	799			0.55
	800			0.575
	801			0.6
	802			0.625
	803			0.375
	804			0.4
	805			0.425
	806			0.45
	807			0.475
	808			0.5
	809			0.525
	810			0.55
	811			0.575
	812			0.6
	813			0.625
	814			0.375
	815			0.4
	816			0.425
	817			0.45
	818			0.475
	819			0.5
	820			0.525
	821			0.55
	822			0.575
	823			0.6
	824			0.625
	825			0.375
	826			0.4
	827			0.425
	828			0.45
	829			0.475
	830			0.5
	831			0.525
	832			0.55
	833			0.575
	834			0.6
	835			0.625
	836			0.375
	837			0.4
	838			0.425
	839			0.45
	840			0.475
	841			0.5
	842			0.425
	843			0.475
	844			0.5
	845			0.525
	846			0.55
	847			0.575
	848			0.6
	849			0.625
	850			0.4
	851			0.425
	852			0.45
	853			0.475
	854			0.5
	855			0.525
	856			0.55
	857			0.575
	858			0.6
	859			0.625
	860			0.4
	861			0.425
	862			0.45
	863			0.475
	864			0.5
	865			0.525
	866			0.55
	867			0.575
	868			0.6
	869			0.625
	870			0.625
	871			0.375
	872			0.4
	873			0.425
	874			0.45
	875			0.475
	876			0.5
	877			0.525
	878			0.55
	879			0.575
	880			0.6
	881			0.625
	882			0.375
	883			0.4
	884			0.425
	885			0.45
	886			0.475
	887			0.5
	888			0.525
	889			0.55
	890			0.575
	891			0.6
	892			0.625
	893			0.375
	894			0.4
	895			0.425
	896			0.45
	897			0.475
	898			0.5
	899			0.525
	900			0.55
	901			0.575
	902			0.6
	903			0.625
	904			0.375
	905			0.4
	906			0.425
	907			0.45
	908			0.475
	909			0.5
	910			0.525
	911			0.55
	912			0.575
	913			0.6
	914			0.625
	915			0.375
	916			0.4
	917			0.425
	918			0.45
	919			0.475
	920			0.5
	921			0.525
	922			0.55
	923			0.575
	924			0.6
	925			0.625
	926			0.525
	927			0.575
	928			0.6
	929			0.625
	930			0.4
	931			0.425
	932			0.45
	933			0.475
	934			0.5
	935			0.525
	936			0.55
	937			0.575
	938			0.6
	939			0.625
	940			0.4
	941			0.425
	942			0.45
	943			0.475
	944			0.5
	945			0.525
	946			0.55
	947			0.575
	948			0.6
	949			0.625
	950			0.625
	951			0.375
	952			0.4
	953			0.425
	954			0.45
	955			0.475
	956			0.5
	957			0.525
	958			0.55
	959			0.575
	960			0.6
	961			0.625
	962			0.375
	963			0.4
	964			0.425
	965			0.45
	966			0.475
	967			0.5
	968			0.525
	969			0.55
	970			0.575
	971			0.6
	972			0.625
	973			0.375
	974			0.4
	975			0.425
	976			0.45
	977			0.475
	978			0.5
	979			0.525
	980			0.55
	981			0.575
	982			0.6
	983			0.625
	984			0.375
	985			0.4
	986			0.425
	987			0.45
	988			0.475
	989			0.5
	990			0.525
	991			0.55
	992			0.575
	993			0.6
	994			0.625
	995			0.375
	996			0.4
	997			0.425
	998			0.45
	999			0.475
	1000			0.5
	1001			0.525
	1002			0.55
	1003			0.575
	1004			0.6
	1005			0.625
	1006			0.375
	1007			0.4
	1008			0.425
	1009			0.45
	1010			0.475
	1011			0.5
	1012			0.525
	1013			0.55
	1014			0.575
	1015			0.6
	1016			0.625
	1017			0.375
	1018
	1019			0.4
	1020			0.425
	1021			0.45
	1022			0.475
	1023			0.5
	1024			0.525
	1025			0.55
	1026			0.575
	1027			0.6
	1028			0.625
	1029			0.375
	1030			0.4
	1031			0.425
	1032			0.45
	1033			0.475
	1034			0.5
	1035			0.525
	1036			0.55
	1037			0.575
	1038			0.6
	1039			0.625
	1040			0.375
	1041			0.4
	1042			0.425
	1043			0.45
	1044			0.475
	1045			0.5
	1046			0.525
	1047			0.55
	1048			0.575
	1049			0.6
	1050			0.625
	1051			0.375
	1052			0.4
	1053			0.425
	1054			0.45
	1055			0.475
	1056			0.5
	1057			0.525
	1058			0.55
	1059			0.575
	1060			0.6
	1061			0.625
	1062			0.375
	1063			0.4
	1064			0.425
	1065			0.45
	1066			0.475
	1067			0.5
	1068			0.525
	1069			0.55
	1070			0.575
	1071			0.6
	1072			0.625
	1073			0.375
	1074			0.4
	1075			0.425
	1076			0.45
	1077			0.475
	1078			0.5
	1079			0.525
	1080			0.55
	1081			0.575
	1082			0.6
	1083			0.625
	1084			0.375
	1085			0.4
	1086			0.425
	1087			0.45
	1088			0.475
	1089			0.5
	1090			0.525
	1091			0.55
	1092			0.575
	1093			0.6
	1094			0.625
	1095			0.375
	1096			0.4
	1097			0.425
	1098			0.45
	1099			0.475
	1100			0.5
	1101			0.525
	1102			0.55
	1103			0.575
	1104			0.6
	1105			0.625
	1106			0.375
	1107			0.4
	1108			0.425
	1109			0.45
	1110			0.475
	1111			0.5
	1112			0.4
	1113			0.425
	1114			0.45
	1115			0.475
	1116			0.5
	1117			0.525
	1118			0.55
	1119			0.575
	1120			0.6
	1121			0.625
	1122			0.4
	1123			0.425
	1124			0.45
	1125			0.475
	1126			0.5
	1127			0.525
	1128			0.55
	1129			0.575
	1130			0.6
	1131			0.625
	1132			0.4
	1133			0.425
	1134			0.45
	1135			0.475
	1136			0.5
	1137			0.525
	1138			0.55
	1139			0.575
	1140			0.6
	1141			0.625
	1142			0.625
	1143			0.375
	1144			0.4
	1145			0.425
	1146			0.45
	1147			0.475
	1148			0.5
	1149			0.525
	1150			0.55
	1151			0.575
	1152			0.6
	1153			0.625
	1154			0.375
	1155			0.4
	1156			0.425
	1157			0.45
	1158			0.475
	1159			0.5
	1160			0.525
	1161			0.55
	1162			0.575
	1163			0.6
	1164			0.625
	1165			0.375
	1166			0.4
	1167			0.425
	1168			0.45
	1169			0.475
	1170			0.5
	1171			0.525
	1172			0.55
	1173			0.575
	1174			0.6
	1175			0.625
	1176			0.375
	1177			0.4
	1178			0.425
	1179			0.45
	1180			0.475
	1181			0.5
	1182			0.525
	1183			0.55
	1184			0.575
	1185			0.6
	1186			0.625
	1187			0.375
	1188			0.4
	1189			0.425
	1190			0.45
	1191			0.475
	1192			0.5
	1193			0.525
	1194			0.55
	1195			0.575
	1196			0.6
	1197			0.625
	1198			0.375
	1199			0.4
	1200			0.425
	1201			0.45
	1202			0.475
	1203			0.5
	1204			0.525
	1205			0.55
	1206			0.575
	1207			0.6
	1208			0.625
	1209			0.375
	1210
	1211			0.4
	1212			0.425
	1213			0.45
	1214			0.475
	1215			0.5
	1216			0.525
	1217			0.55
	1218			0.575
	1219			0.6
	1220			0.625
	1221			0.375
	1222			0.4
	1223			0.425
	1224			0.45
	1225			0.475
	1226			0.5
	1227			0.525
	1228			0.55
	1229			0.575
	1230			0.6
	1231			0.625
	1232			0.375
	1233			0.4
	1234			0.425
	1235			0.45
	1236			0.475
	1237			0.5
	1238			0.525
	1239			0.55
	1240			0.575
	1241			0.6
	1242			0.625
	1243			0.375
	1244			0.4
	1245			0.425
	1246			0.45
	1247			0.475
	1248			0.5
	1249			0.525
	1250			0.55
	1251			0.575
	1252			0.6
	1253			0.625
	1254			0.375
	1255			0.4
	1256			0.425
	1257			0.45
	1258			0.475
	1259			0.5
	1260			0.525
	1261			0.55
	1262			0.575
	1263			0.6
	1264			0.625
	1265			0.375
	1266			0.4
	1267			0.425
	1268			0.45
	1269			0.475
	1270			0.5
	1271			0.525
	1272			0.55
	1273			0.575
	1274			0.6
	1275			0.625
	1276			0.375
	1277			0.4
	1278			0.425
	1279			0.45
	1280			0.475
	1281			0.5
	1282			0.525
	1283			0.55
	1284			0.575
	1285			0.6
	1286			0.625
	1287			0.375
	1288			0.4
	1289			0.425
	1290			0.45
	1291			0.475
	1292			0.5
	1293			0.525
	1294			0.55
	1295			0.575
	1296			0.6
	1297			0.625
	1298			0.375
	1299			0.4
	1300			0.425
	1301			0.45
	1302			0.475
	1303			0.5
	1304			0.425
	1305			0.475
	1306			0.5
	1307			0.525
	1308			0.55
	1309			0.575
	1310			0.6
	1311			0.625
	1312			0.4
	1313			0.425
	1314			0.45
	1315			0.475
	1316			0.5
	1317			0.525
	1318			0.55
	1319			0.575
	1320			0.6
	1321			0.625
	1322			0.4
	1323			0.425
	1324			0.45
	1325			0.475
	1326			0.5
	1327			0.525
	1328			0.55
	1329			0.575
	1330			0.6
	1331			0.625
	1332			0.625
	1333			0.375
	1334			0.4
	1335			0.425
	1336			0.45
	1337			0.475
	1338			0.5
	1339			0.525
	1340			0.55
	1341			0.575
	1342			0.6
	1343			0.625
	1344			0.375
	1345			0.4
	1346			0.425
	1347			0.45
	1348			0.475
	1349			0.5
	1350			0.525
	1351			0.55
	1352			0.575
	1353			0.6
	1354			0.625
	1355			0.375
	1356			0.4
	1357			0.425
	1358			0.45
	1359			0.475
	1360			0.5
	1361			0.525
	1362			0.55
	1363			0.575
	1364			0.6
	1365			0.625
	1366			0.375
	1367			0.4
	1368			0.425
	1369			0.45
	1370			0.475
	1371			0.5
	1372			0.525
	1373			0.55
	1374			0.575
	1375			0.6
	1376			0.625
	1377			0.375
	1378			0.4
	1379			0.425
	1380			0.45
	1381			0.475
	1382			0.5
	1383			0.525
	1384			0.55
	1385			0.575
	1386			0.6
	1387			0.625
	1388			0.55
	1389			0.575
	1390			0.6
	1391			0.625
	1392			0.4
	1393			0.425
	1394			0.45
	1395			0.475
	1396			0.5
	1397			0.525
	1398			0.55
	1399			0.575
	1400			0.6
	1401			0.625
	1402			0.4
	1403			0.425
	1404			0.45
	1405			0.475
	1406			0.5
	1407			0.525
	1408			0.55
	1409			0.575
	1410			0.6
	1411			0.625
	1412			0.625
	1413			0.375
	1414			0.4
	1415			0.425
	1416			0.45
	1417			0.475
	1418			0.5
	1419			0.525
	1420			0.55
	1421			0.575
	1422			0.6
	1423			0.625
	1424			0.375
	1425			0.4
	1426			0.425
	1427			0.45
	1428			0.475
	1429			0.5
	1430			0.525
	1431			0.55
	1432			0.575
	1433			0.6
	1434			0.625
	1435			0.375
	1436			0.4
	1437			0.425
	1438			0.45
	1439			0.475
	1440			0.5
	1441			0.525
	1442			0.55
	1443			0.575
	1444			0.6
	1445			0.625
	1446			0.375
	1447			0.4
	1448			0.425
	1449			0.45
	1450			0.475
	1451			0.5
	1452			0.525
	1453			0.55
	1454			0.575
	1455			0.6
	1456			0.625
	1457			0.375
	1458			0.4
	1459			0.425
	1460			0.45
	1461			0.475
	1462			0.5
	1463			0.525
	1464			0.55
	1465			0.575
	1466			0.6
	1467			0.625
	1468			0.375
	1469			0.4
	1470			0.425
	1471			0.45
	1472			0.475
	1473			0.5
	1474			0.525
	1475			0.55
	1476			0.575
	1477			0.6
	1478			0.625
	1479			0.375
	1480
	1481			0.4
	1482			0.425
	1483			0.45
	1484			0.475
	1485			0.5
	1486			0.525
	1487			0.55
	1488			0.575
	1489			0.6
	1490			0.625
	1491			0.375
	1492			0.4
	1493			0.425
	1494			0.45
	1495			0.475
	1496			0.5
	1497			0.525
	1498			0.55
	1499			0.575
	1500			0.6
	1501			0.625
	1502			0.375
	1503			0.4
	1504			0.425
	1505			0.45
	1506			0.475
	1507			0.5
	1508			0.525
	1509			0.55
	1510			0.575
	1511			0.6
	1512			0.625
	1513			0.375
	1514			0.4
	1515			0.425
	1516			0.45
	1517			0.475
	1518			0.5
	1519			0.525
	1520			0.55
	1521			0.575
	1522			0.6
	1523			0.625
	1524			0.375
	1525			0.4
	1526			0.425
	1527			0.45
	1528			0.475
	1529			0.5
	1530			0.525
	1531			0.55
	1532			0.575
	1533			0.6
	1534			0.625
	1535			0.375
	1536			0.4
	1537			0.425
	1538			0.45
	1539			0.475
	1540			0.5
	1541			0.525
	1542			0.55
	1543			0.575
	1544			0.6
	1545			0.625
	1546			0.375
	1547			0.4
	1548			0.425
	1549			0.45
	1550			0.475
	1551			0.5
	1552			0.525
	1553			0.55
	1554			0.575
	1555			0.6
	1556			0.625
	1557			0.375
	1558			0.4
	1559			0.425
	1560			0.45
	1561			0.475
	1562			0.5
	1563			0.525
	1564			0.55
	1565			0.575
	1566			0.6
	1567			0.625
	1568			0.375
	1569			0.4
	1570			0.425
	1571			0.45
	1572			0.475
	1573			0.5
	1574			0.4
	1575			0.425
	1576			0.45
	1577			0.475
	1578			0.5
	1579			0.525
	1580			0.55
	1581			0.575
	1582			0.6
	1583			0.625
	1584			0.4
	1585			0.425
	1586			0.45
	1587			0.475
	1588			0.5
	1589			0.525
	1590			0.55
	1591			0.575
	1592			0.6
	1593			0.625
	1594			0.4
	1595			0.425
	1596			0.45
	1597			0.475
	1598			0.5
	1599			0.525
	1600			0.55
	1601			0.575
	1602			0.6
	1603			0.625
	1604			0.625
	1605			0.375
	1606			0.4
	1607			0.425
	1608			0.45
	1609			0.475
	1610			0.5
	1611			0.525
	1612			0.55
	1613			0.575
	1614			0.6
	1615			0.625
	1616			0.375
	1617			0.4
	1618			0.425
	1619			0.45
	1620			0.475
	1621			0.5
	1622			0.525
	1623			0.55
	1624			0.575
	1625			0.6
	1626			0.625
	1627			0.375
	1628			0.4
	1629			0.425
	1630			0.45
	1631			0.475
	1632			0.5
	1633			0.525
	1634			0.55
	1635			0.575
	1636			0.6
	1637			0.625
	1638			0.375
	1639			0.4
	1640			0.425
	1641			0.45
	1642			0.475
	1643			0.5
	1644			0.525
	1645			0.55
	1646			0.575
	1647			0.6
	1648			0.625
	1649			0.375
	1650			0.4
	1651			0.425
	1652			0.45
	1653			0.475
	1654			0.5
	1655			0.525
	1656			0.55
	1657			0.575
	1658			0.6
	1659			0.625
	1660			0.375
	1661			0.4
	1662			0.425
	1663			0.45
	1664			0.475
	1665			0.5
	1666			0.525
	1667			0.55
	1668			0.575
	1669			0.6
	1670			0.625
	1671			0.375
	1672
	1673			0.4
	1674			0.425
	1675			0.45
	1676			0.475
	1677			0.5
	1678			0.525
	1679			0.55
	1680			0.575
	1681			0.6
	1682			0.625
	1683			0.375
	1684			0.4
	1685			0.425
	1686			0.45
	1687			0.475
	1688			0.5
	1689			0.525
	1690			0.55
	1691			0.575
	1692			0.6
	1693			0.625
	1694			0.375
	1695			0.4
	1696			0.425
	1697			0.45
	1698			0.475
	1699			0.5
	1700			0.525
	1701			0.55
	1702			0.575
	1703			0.6
	1704			0.625
	1705			0.375
	1706			0.4
	1707			0.425
	1708			0.45
	1709			0.475
	1710			0.5
	1711			0.525
	1712			0.55
	1713			0.575
	1714			0.6
	1715			0.625
	1716			0.375
	1717			0.4
	1718			0.425
	1719			0.45
	1720			0.475
	1721			0.5
	1722			0.525
	1723			0.55
	1724			0.575
	1725			0.6
	1726			0.625
	1727			0.375
	1728			0.4
	1729			0.425
	1730			0.45
	1731			0.475
	1732			0.5
	1733			0.525
	1734			0.55
	1735			0.575
	1736			0.6
	1737			0.625
	1738			0.375
	1739			0.4
	1740			0.425
	1741			0.45
	1742			0.475
	1743			0.5
	1744			0.525
	1745			0.55
	1746			0.575
	1747			0.6
	1748			0.625
	1749			0.375
	1750			0.4
	1751			0.425
	1752			0.45
	1753			0.475
	1754			0.5
	1755			0.525
	1756			0.55
	1757			0.575
	1758			0.6
	1759			0.625
	1760			0.375
	1761			0.4
	1762			0.425
	1763			0.45
	1764			0.475
	1765			0.5
	1766			0.425
	1767			0.475
	1768			0.5
	1769			0.525
	1770			0.55
	1771			0.575
	1772			0.6
	1773			0.625
	1774			0.4
	1775			0.425
	1776			0.45
	1777			0.475
	1778			0.5
	1779			0.525
	1780			0.55
	1781			0.575
	1782			0.6
	1783			0.625
	1784			0.4
	1785			0.425
	1786			0.45
	1787			0.475
	1788			0.5
	1789			0.525
	1790			0.55
	1791			0.575
	1792			0.6
	1793			0.625
	1794			0.625
	1795			0.375
	1796			0.4
	1797			0.425
	1798			0.45
	1799			0.475
	1800			0.5
	1801			0.525
	1802			0.55
	1803			0.575
	1804			0.6
	1805			0.625
	1806			0.375
	1807			0.4
	1808			0.425
	1809			0.45
	1810			0.475
	1811			0.5
	1812			0.525
	1813			0.55
	1814			0.575
	1815			0.6
	1816			0.625
	1817			0.375
	1818			0.4
	1819			0.425
	1820			0.45
	1821			0.475
	1822			0.5
	1823			0.525
	1824			0.55
	1825			0.575
	1826			0.6
	1827			0.625
	1828			0.375
	1829			0.4
	1830			0.425
	1831			0.45
	1832			0.475
	1833			0.5
	1834			0.525
	1835			0.55
	1836			0.575
	1837			0.6
	1838			0.625
	1839			0.375
	1840			0.4
	1841			0.425
	1842			0.45
	1843			0.475
	1844			0.5
	1845			0.525
	1846			0.55
	1847			0.575
	1848			0.6
	1849			0.625
	1850			0.375
	1851			0.4
	1852			0.425
	1853			0.45
	1854			0.475
	1855			0.5
	1856			0.525
	1857			0.55
	1858			0.575
	1859			0.6
	1860			0.625
	1861			0.375
	1862
	1863			0.4
	1864			0.425
	1865			0.45
	1866			0.475
	1867			0.5
	1868			0.525
	1869			0.55
	1870			0.575
	1871			0.6
	1872			0.625
	1873			0.375
	1874			0.4
	1875			0.425
	1876			0.45
	1877			0.475
	1878			0.5
	1879			0.525
	1880			0.55
	1881			0.575
	1882			0.6
	1883			0.625
	1884			0.375
	1885			0.4
	1886			0.425
	1887			0.45
	1888			0.475
	1889			0.5
	1890			0.525
	1891			0.55
	1892			0.575
	1893			0.6
	1894			0.625
	1895			0.375
	1896			0.4
	1897			0.425
	1898			0.45
	1899			0.475
	1900			0.5
	1901			0.525
	1902			0.55
	1903			0.575
	1904			0.6
	1905			0.625
	1906			0.375
	1907			0.4
	1908			0.425
	1909			0.45
	1910			0.475
	1911			0.5
	1912			0.525
	1913			0.55
	1914			0.575
	1915			0.6
	1916			0.625
	1917			0.375
	1918			0.4
	1919			0.425
	1920			0.45
	1921			0.475
	1922			0.5
	1923			0.525
	1924			0.55
	1925			0.575
	1926			0.6
	1927			0.625
	1928			0.375
	1929			0.4
	1930			0.425
	1931			0.45
	1932			0.475
	1933			0.5
	1934			0.525
	1935			0.55
	1936			0.575
	1937			0.6
	1938			0.625
	1939			0.375
	1940			0.4
	1941			0.425
	1942			0.45
	1943			0.475
	1944			0.5
	1945			0.525
	1946			0.55
	1947			0.575
	1948			0.6
	1949			0.625
	1950			0.375
	1951			0.4
	1952			0.425
	1953			0.45
	1954			0.475
	1955			0.5
	1956			0.4
	1957			0.425
	1958			0.45
	1959			0.475
	1960			0.5
	1961			0.525
	1962			0.55
	1963			0.575
	1964			0.6
	1965			0.625
	1966			0.4
	1967			0.425
	1968			0.45
	1969			0.475
	1970			0.5
	1971			0.525
	1972			0.55
	1973			0.575
	1974			0.6
	1975			0.625
	1976			0.4
	1977			0.425
	1978			0.45
	1979			0.475
	1980			0.5
	1981			0.525
	1982			0.55
	1983			0.575
	1984			0.6
	1985			0.625
	1986			0.625
	1987			0.375
	1988			0.4
	1989			0.425
	1990			0.45
	1991			0.475
	1992			0.5
	1993			0.525
	1994			0.55
	1995			0.575
	1996			0.6
	1997			0.625
[truncated: 2,215 more rows]
