# Supplementary material for: Cell contacts and pericellular matrix in the Xenopus gastrula chordamesoderm
Source: PLoS One. 2024 Feb 12;19(2):e0297420. doi: 10.1371/journal.pone.0297420 (PMC10861091; doi:10.1371/journal.pone.0297420)
Supplement: S1 Dataset — (ZIP) [file pone.0297420.s008.zip › WT CMe angle (Fig 1K).xlsx]

## Sheet: Sheet1
<50	50-1000+
48.6	51.11
22.73	28.07
58.03	28.38
45.3	61.1
80.2	62.11
53.16	46.46
82.35	26.27
33.31	34.49
57.99	30.89
53.84	51.83
80.31	35.78
52.23	34.21
59.33	94.21
53.78	42.39
25.94	35.54
48.42	82.29
72.12	56.31
27.1	34.28
87.03	47.42
22.16	45.58
39.14	39.21
52.5	64.29
42.58	60.95
53.71	31.14
60.86	85.3
24.19	46.81
18.18	53.27
23.47	40.34
57.53	68.99
35.15	42.66
64.11	13.98
30.84	60.95
13.76	103.41
49.93	36.19
27.12	98.63
36.53	42.85
34.68	43.6
67.99	86.23
39.3	86.59
56.23	34.25
67.77	51.55
38.89	44.13
29.83	69.11
42.4	55.61
26.62	69.44
59.88	38.92
57.89	91.44
35.06	45.28
72.55	34.24
75.66	41.7
62.16	52.42
46.6	48.23
45.18	75.51
11.13	61.12
65.85	39.92
