# Supplementary material for: Cell contacts and pericellular matrix in the Xenopus gastrula chordamesoderm
Source: PLoS One. 2024 Feb 12;19(2):e0297420. doi: 10.1371/journal.pone.0297420 (PMC10861091; doi:10.1371/journal.pone.0297420)
Supplement: S1 Dataset — (ZIP) [file pone.0297420.s008.zip › wt cme lanthanum (Fig 4B and S2A).xlsx]

## Sheet: Sheet1
Wt Cme
Lanthanum staining		red=sum
length measured in um
measure only contacts with a width range of 1-150um
	contact and gap with GCX					contact with GCX					chordamesoderm ecm						long stretches of contacts with GCX
	length filled stain	length no stain	length split stain (two lines)			length filled stain	length no stain	length split stain (two lines)			length filled stain	length no stain	length split stain (two lines)				length filled stain	length no stain	length split stain (two lines)
1	0.09	0.11	0.39		1	0.36	0.46	0.95		1	0.47	0.63	can't distinguish (lower magnification)			1	0.49	0.13	0.85
2	0.11	0.08	1.39		2	0.64	0.72	0.27		2	0.69	0.7				2	0.46	0.12	0.22
3	0.09	0.09	1.31		3	1.28	0.14	0.86		3	0.47	0.13				3	0.34	0.13	1.07
4	0.45	0.14	0.78		4	2.11	0.1	0.2		4	0.33	0.25				4	1.17	0.21
5	0.15	0.24	0.08		5	0.1	0.14	0.23		5	0.05	0.23				5	0.16	0.23
6	0.16	0.09	0.34		6	0.11	0.05	0.45		6	0.09	0.34				6	1.83	0.26
7	0.14	0.28	0.29		7	0.12	0.15	0.21		7	0.35	0.26				7	0.62	0.27
8	0.53	0.11	0.32		8	0.1	0.3	0.23		8	0.77	0.13				8	0.25	0.27
9	0.36	0.32	0.22		9	0.06	0.08	0.16		9	0.92	0.32				9	0.07	0.07
10	0.47	0.05	0.3		10	0.06	0.07	0.2		10	0.39	0.08				10	0.33	0.1
11	0.1	0.1	0.44		11	0.1	0.07	3.76		11	0.16	0.07				11	0.21	0.14
12	0.12	0.05	0.26		12	0.15	0.21			12	0.22	0.05				12	0.1	0.08
13	0.15	0.07	6.12		13	0.09	0.07			13	0.21	0.08				13	0.24	0.11
14	0.19	0.07			14	0.08	0.32			14	0.22	0.68				14	0.08	0.1
15	0.13	0.25			15	0.09	0.25			15	0.26	0.06				15	0.36	0.24
16	0.52	0.07			16	0.08	0.43			16	0.08	0.89				16	0.56	0.23
17	1.16	0.14			17	0.08	0.3			17	0.41	0.49				17	0.92	0.07
18	0.05	0.07			18	0.11	0.08			18	0.13	0.25				18	0.42	0.11
19	0.11	0.12			19	0.16	0.1			19	0.2	0.41				19	0.27	0.19
20	0.08	0.88			20	0.08	0.14			20	0.08	0.06				20	0.19	0.16
21	0.13	0.05			21	0.09	0.54			21	0.41	0.23				21	0.08	3.22
22	0.19	0.11			22	0.1	0.05			22	0.23	1.26				22	0.07
23	0.19	0.48			23	0.21	0.54			23	0.46	0.71				23	0.12
24	0.46	0.48			24	0.49	0.16			24	0.09	0.25					9.34
25	0.6	0.13			25	0.16	0.07			25	0.2	0.1
26	0.33	0.07			26	0.13	0.13			26	0.77	0.08
27	0.1	0.15			27	0.29	0.18			27	0.56	0.11
28	0.23	0.31			28	0.11	0.06			28	0.92	0.04
29	0.1	1.1			29	0.29	0.14			29	0.07	0.05
30	0.21	0.08			30	0.22	0.1			30	0.06	0.08
31	0.19	0.09			31	0.44	0.22			31	0.49	0.05
32	0.41	0.26			32	0.2	0.41			32	0.42	0.19
33	0.17	0.12			33	0.07	0.22			33	0.09	0.17
34	0.19	0.95			34	0.11	2.93			34	0.1	0.18
35	0.25	0.56			35	0.11	1.28			35	0.34	0.25
36	0.46	0.16			36	0.2	0.48			36	0.1	0.2
37	0.85	0.5			37	0.09	0.09			37	0.78	0.15
38	0.12	0.38			38	0.02	11.78			38	0.13	0.14
39	0.09	0.05			39	0.05				39	0.08	0.61
40	0.08	0.16			40	0.15				40	0.17	0.34
41	0.16	0.1			41	0.57				41	0.62	0.09
42	0.15	0.04			42	1.9				42	0.18	0.08
43	0.12	0.08			43	0.13				43	0.05	0.24
44	0.89	0.13			44	1.28				44	0.43	0.1
45	0.13	0.09			45	0.11				45	1.07	0.08
46	0.16	0.07			46	0.08				46	0.13	0.07
47	0.32	0.09				13.56				47	0.32	0.11
48	0.63	0.16								48	0.15	0.49
49	0.15	0.26								49	0.28	0.59
50	1.04	0.45								50	0.12	0.26
51	0.54	0.3								51	0.13	0.09
52	0.24	0.1								52	0.26	0.58
53	0.08	0.4								53	0.12	0.84
54	0.06	0.06								54	0.07	0.1
55	0.65	0.69								55	0.63	1.78
56	0.14	0.09								56	0.22	0.52
57	0.18	0.09								57	0.3	0.31
58	0.07	0.1								58	0.43	0.22
59	0.1	0.46								59	0.22	0.09
60	0.09	0.08								60	0.64	0.09
61	0.08	13.36								61	0.24	2.78
62	0.19									62	1.68	0.12
63	0.07									63	1.96	1.44
64	0.1									64	0.05	0.16
65	0.15									65	0.14	0.19
66	0.22									66	0.36	0.22
67	0.19									67	0.14	0.18
68	0.16									68	0.25	0.88
69	0.33									69	0.21	0.28
70	0.28									70	0.38	0.1
	18.18									71	0.95	0.16
										72	2.83	0.09
										73	0.6	0.1
										74	1.56	0.33
										75	1.31	0.16
										76	0.99	0.44
										77	0.89	0.28
										78	1.34	0.24
										79	0.2	0.11
										80	0.71	0.11
										81	0.71	0.27
										82	0.15	0.34
										83	0.19	0.29
										84	0.28	0.11
										85	0.05	1.74
										86	0.15	0.09
										87	0.46	1.59
										88	0.17	0.1
										89	0.34	0.73
										90	0.79	0.18
										91	1.09	0.13
										92	0.11	0.4
										93	0.4	0.21
										94	0.08	0.55
										95	0.11	0.1
										96	0.12	0.1
										97	0.1	0.29
										98	0.08	0.47
										99	0.13	0.1
										100	0.09	0.08
										101	0.89	0.09
										102	0.93	0.22
										103	0.54	0.12
										104	0.63	0.26
										105	1.14	0.08
										106	0.73	0.65
										107	0.33	0.32
										108	0.5	0.89
										109	0.47	0.08
										110	0.21	0.52
										111	0.11	0.09
										112	0.12	0.24
										113	0.67	0.12
										114	1.08	0.19
										115	0.25	38.14
										116	0.09
										117	0.1
										118	0.09
										119	0.17
										120	0.15
										121	0.06
										122	0.65
										123	0.33
										124	0.08
										125	0.4
										126	0.1
										127	0.16
											52.71

## Sheet: Sheet6
wt Cme		red=sum
length of contact stained
	total length filled stained	total length not stained	total length split stained			total length filled stained	total length not stained	total length split stained	total
	18.18	13.36	6.12		um	93.79	66.5	10.95	171.24
	13.56	11.78	3.76		%	54.7711	38.8344	6.39453			Wt	filled stained	partial stained	not stained
	52.71	38.14	1.07								%	54.7711	6.39453	38.8344
	9.34	3.22	10.95
	93.79	66.5

## Sheet: Sheet2
wt Cme width measurements
Just measure lanthanum stained regions
	contact and gap with GCX			contact with GCX			chordamesoderm ecm			long stretches of contacts with GCX
	Filled	Partial filled		filled	Partial filled		filled	Partial filled		filled	Partial filled
	width (um)	width (um)		width (um)	width (um)		width (um)	width (um)		width (um)	width (um)
	0.05	0.05		0.1	0.07		0.15	0.1		0.04	0.03
	0.07	0.07		0.11	0.1		0.09			0.03	0.03
	0.07	0.05		0.11	0.09		0.13			0.02	0.03
	0.07	0.04		0.18	0.09		0.18			0.03	0.03
	0.02	0.03		0.26	0.13		0.05			0.02	0.03
	0.07	0.02		0.22	0.1		0.02			0.04	0.02
	0.02	0.04		0.04	0.08		0.03			0.02	0.02
	0.05	0.06		0.05	0.09		0.08			0.04	0.02
	0.04	0.05		0.08	0.07		0.06			0.04	0.04
	0.03	0.04		0.06	0.08		0.07			0.03	0.03
	0.06	0.04		0.06	0.06		0.07			0.03	0.02
	0.05	0.05		0.03	0.06		0.05			0.03	0.03
	0.03	0.06		0.06	0.1		0.05			0.03	0.02
	0.05	0.06		0.12	0.06		0.03			0.02	0.03
	0.08	0.03		0.05	0.05		0.04			0.02	0.03
	0.03	0.03		0.09	0.05		0.04			0.02	0.1
	0.06	0.04		0.08			0.05			0.02	0.03
	0.05	0.04		0.03			0.04			0.02	0.02
	0.1	0.05		0.05			0.02			0.02	0.03
	0.06	0.04		0.07			0.03			0.02	0.02
	0.08	0.04		0.04			0.05			0.02	0.02
	0.1	0.06		0.02			0.06			0.04	0.02
	0.05	0.05		0.07			0.04			0.04	0.02
	0.08	0.04		0.05			0.03			0.03	0.03
	0.08	0.03		0.03			0.03			0.02	0.02
	0.09	0.03		0.04			0.05			0.02	0.03
	0.09	0.04		0.05			0.05			0.04	0.03
	0.06	0.04		0.05			0.05			0.03
	0.13	0.03		0.05			0.02			0.05
	0.03	0.03		0.06			0.06			0.03
	0.02	0.04		0.07			0.08			0.03
	0.03	0.03		0.03			0.03			0.02
	0.03	0.04		0.06			0.08			0.02
	0.04	0.04		0.07			0.05			0.03
	0.05	0.04		0.06			0.03			0.02
	0.04	0.05		0.12			0.03			0.05
	0.07	0.04		0.09			0.04			0.03
	0.04	0.04		0.06			0.03			0.05
	0.05	0.03		0.06			0.02			0.06
	0.05	0.02		0.07			0.07			0.05
	0.05	0.03		0.11			0.03			0.03
	0.05	0.03		0.07			0.03			0.03
	0.04	0.04		0.08			0.04			0.02
	0.05	0.03		0.13			0.02			0.04
	0.05	0.05		0.05			0.02			0.04
	0.04	0.04		0.1			0.07			0.04
	0.02	0.03		0.07			0.06			0.06
	0.02	0.04		0.05			0.03			0.03
	0.03	0.04		0.07			0.14			0.04
	0.02	0.04		0.04			0.02			0.02
	0.05	0.05		0.09			0.03			0.02
	0.05	0.03		0.2			0.02			0.02
	0.03	0.03		0.08			0.03			0.04
	0.02	0.02		0.04			0.02			0.01
	0.04	0.03		0.08			0.04			0.02
	0.04	0.07		0.03			0.08			0.01
	0.03	0.05		0.05			0.08			0.03
	0.06			0.07			0.03			0.02
	0.05			0.09			0.04			0.03
	0.02			0.05			0.07			0.03
	0.05			0.04			0.05			0.02
	0.05			0.09			0.04			0.02
	0.03			0.03			0.03			0.03
	0.02			0.03			0.02			0.03
	0.02			0.07			0.02			0.02
	0.01			0.07			0.03			0.02
	0.02			0.07			0.03			0.03
	0.05			0.08			0.06
	0.03			0.03			0.04
	0.05			0.05			0.05
	0.03			0.07			0.05
	0.03			0.08			0.07
	0.02			0.04			0.03
	0.04			0.06			0.11
	0.03			0.02			0.06
	0.07			0.03			0.06
	0.05			0.02			0.07
	0.03			0.03			0.04
	0.05			0.02			0.03
	0.06			0.07			0.04
	0.04			0.04			0.13
	0.03			0.05			0.13
	0.09			0.03			0.24
	0.04			0.06			0.02
	0.01			0.03			0.02
	0.02						0.04
	0.03						0.04
	0.04						0.04
	0.02						0.03
	0.03						0.07
	0.02						0.02
	0.03						0.07
	0.03						0.06
	0.03						0.06
	0.03						0.06
	0.04						0.03
	0.05						0.03
	0.02						0.04
	0.02						0.03
	0.02						0.09
	0.03						0.03
	0.02						0.03
	0.04						0.04
	0.01						0.02
	0.02						0.02
	0.02						0.02
	0.02						0.02
	0.01						0.04
	0.01						0.02
	0.02						0.02
	0.02						0.02
	0.02						0.03
	0.02						0.04
	0.02						0.01
	0.03						0.02
	0.02						0.05
	0.02						0.01
	0.07						0.02
	0.02						0.04
	0.01						0.04
	0.04						0.03
	0.06						0.02
	0.04						0.04
	0.04						0.04
	0.02						0.03
	0.02						0.02
	0.04						0.03
	0.03						0.02
	0.05						0.02
	0.01						0.02
	0.02						0.07
	0.01						0.03
	0.05						0.03
	0.02						0.04
	0.05						0.03
	0.03						0.02
	0.03						0.04
	0.04						0.05
	0.05						0.03
	0.09						0.03
	0.07						0.16
	0.07						0.17
	0.06						0.13
	0.05						0.05
	0.05						0.05
	0.04						0.03
	0.02						0.03
	0.04						0.04
	0.04						0.05
	0.03						0.04
	0.03						0.05
	0.03						0.03
							0.04
							0.03
							0.03
							0.04
							0.05
							0.05
							0.04
							0.05
							0.08
							0.02
							0.03
							0.04
							0.04
							0.02
							0.02
							0.02
							0.06
							0.06
							0.05
							0.05
							0.05
							0.06
							0.04
							0.05
							0.04
							0.1
							0.11
							0.02
							0.04
							0.06
							0.06
							0.09
							0.07
							0.09
							0.04
							0.06
							0.04
							0.04
							0.05
							0.05
							0.02
							0.03
							0.02
							0.04
							0.09
							0.08
							0.04
							0.04
							0.02
							0.08
							0.03
							0.02
							0.02
							0.02
							0.11
							0.05
							0.01
							0.02
							0.03
							0.04
							0.02
							0.02
							0.02
							0.01
							0.02
							0.02
							0.03
							0.02
							0.02
							0.02
							0.02

## Sheet: Sheet3
Only filled contact data
	all width measurements of all pictures
	0.05
	0.07
	0.07
	0.07
	0.02
	0.07
	0.02
	0.05
	0.04
	0.03
	0.06
	0.05
	0.03
	0.05
	0.08
	0.03
	0.06
	0.05
	0.1
	0.06
	0.08
	0.1
	0.05
	0.08
	0.08
	0.09
	0.09
	0.06
	0.13
	0.03
	0.02
	0.03
	0.03
	0.04
	0.05
	0.04
	0.07
	0.04
	0.05
	0.05
	0.05
	0.05
	0.04
	0.05
	0.05
	0.04
	0.02
	0.02
	0.03
	0.02
	0.05
	0.05
	0.03
	0.02
	0.04
	0.04
	0.03
	0.06
	0.05
	0.02
	0.05
	0.05
	0.03
	0.02
	0.02
	0.01
	0.02
	0.05
	0.03
	0.05
	0.03
	0.03
	0.02
	0.04
	0.03
	0.07
	0.05
	0.03
	0.05
	0.06
	0.04
	0.03
	0.09
	0.04
	0.01
	0.02
	0.03
	0.04
	0.02
	0.03
	0.02
	0.03
	0.03
	0.03
	0.03
	0.04
	0.05
	0.02
	0.02
	0.02
	0.03
	0.02
	0.04
	0.01
	0.02
	0.02
	0.02
	0.01
	0.01
	0.02
	0.02
	0.02
	0.02
	0.02
	0.03
	0.02
	0.02
	0.07
	0.02
	0.01
	0.04
	0.06
	0.04
	0.04
	0.02
	0.02
	0.04
	0.03
	0.05
	0.01
	0.02
	0.01
	0.05
	0.02
	0.05
	0.03
	0.03
	0.04
	0.05
	0.09
	0.07
	0.07
	0.06
	0.05
	0.05
	0.04
	0.02
	0.04
	0.04
	0.03
	0.03
	0.03
	0.1
	0.11
	0.11
	0.18
	0.26
	0.22
	0.04
	0.05
	0.08
	0.06
	0.06
	0.03
	0.06
	0.12
	0.05
	0.09
	0.08
	0.03
	0.05
	0.07
	0.04
	0.02
	0.07
	0.05
	0.03
	0.04
	0.05
	0.05
	0.05
	0.06
	0.07
	0.03
	0.06
	0.07
	0.06
	0.12
	0.09
	0.06
	0.06
	0.07
	0.11
	0.07
	0.08
	0.13
	0.05
	0.1
	0.07
	0.05
	0.07
	0.04
	0.09
	0.2
	0.08
	0.04
	0.08
	0.03
	0.05
	0.07
	0.09
	0.05
	0.04
	0.09
	0.03
	0.03
	0.07
	0.07
	0.07
	0.08
	0.03
	0.05
	0.07
	0.08
	0.04
	0.06
	0.02
	0.03
	0.02
	0.03
	0.02
	0.07
	0.04
	0.05
	0.03
	0.06
	0.03
	0.15
	0.09
	0.13
	0.18
	0.05
	0.02
	0.03
	0.08
	0.06
	0.07
	0.07
	0.05
	0.05
	0.03
	0.04
	0.04
	0.05
	0.04
	0.02
	0.03
	0.05
	0.06
	0.04
	0.03
	0.03
	0.05
	0.05
	0.05
	0.02
	0.06
	0.08
	0.03
	0.08
	0.05
	0.03
	0.03
	0.04
	0.03
	0.02
	0.07
	0.03
	0.03
	0.04
	0.02
	0.02
	0.07
	0.06
	0.03
	0.14
	0.02
	0.03
	0.02
	0.03
	0.02
	0.04
	0.08
	0.08
	0.03
	0.04
	0.07
	0.05
	0.04
	0.03
	0.02
	0.02
	0.03
	0.03
	0.06
	0.04
	0.05
	0.05
	0.07
	0.03
	0.11
	0.06
	0.06
	0.07
	0.04
	0.03
	0.04
	0.13
	0.13
	0.24
	0.02
	0.02
	0.04
	0.04
	0.04
	0.03
	0.07
	0.02
	0.07
	0.06
	0.06
	0.06
	0.03
	0.03
	0.04
	0.03
	0.09
	0.03
	0.03
	0.04
	0.02
	0.02
	0.02
	0.02
	0.04
	0.02
	0.02
	0.02
	0.03
	0.04
	0.01
	0.02
	0.05
	0.01
	0.02
	0.04
	0.04
	0.03
	0.02
	0.04
	0.04
	0.03
	0.02
	0.03
	0.02
	0.02
	0.02
	0.07
	0.03
	0.03
	0.04
	0.03
	0.02
	0.04
	0.05
	0.03
	0.03
	0.16
	0.17
	0.13
	0.05
	0.05
	0.03
	0.03
	0.04
	0.05
	0.04
	0.05
	0.03
	0.04
	0.03
	0.03
	0.04
	0.05
	0.05
	0.04
	0.05
	0.08
	0.02
	0.03
	0.04
	0.04
	0.02
	0.02
	0.02
	0.06
	0.06
	0.05
	0.05
	0.05
	0.06
	0.04
	0.05
	0.04
	0.1
	0.11
	0.02
	0.04
	0.06
	0.06
	0.09
	0.07
	0.09
	0.04
	0.06
	0.04
	0.04
	0.05
	0.05
	0.02
	0.03
	0.02
	0.04
	0.09
	0.08
	0.04
	0.04
	0.02
	0.08
	0.03
	0.02
	0.02
	0.02
	0.11
	0.05
	0.01
	0.02
	0.03
	0.04
	0.02
	0.02
	0.02
	0.01
	0.02
	0.02
	0.03
	0.02
	0.02
	0.02
	0.02
	0.04
	0.03
	0.02
	0.03
	0.02
	0.04
	0.02
	0.04
	0.04
	0.03
	0.03
	0.03
	0.03
	0.02
	0.02
	0.02
	0.02
	0.02
	0.02
	0.02
	0.02
	0.04
	0.04
	0.03
	0.02
	0.02
	0.04
	0.03
	0.05
	0.03
	0.03
	0.02
	0.02
	0.03
	0.02
	0.05
	0.03
	0.05
	0.06
	0.05
	0.03
	0.03
	0.02
	0.04
	0.04
	0.04
	0.06
	0.03
	0.04
	0.02
	0.02
	0.02
	0.04
	0.01
	0.02
	0.01
	0.03
	0.02
	0.03
	0.03
	0.02
	0.02
	0.03
	0.03
	0.02
	0.02
	0.03
Average	0.0458065

## Sheet: Sheet4
Width measurements with contacts filled with lanthanum staining
	contact and gap with GCX			contact with GCX			chordamesoderm ecm			long stretches of contacts with GCX					all widths (um)
	width (um)			width (um)			width (um)			width (um)					0.01
															0.01
1	0.01		1	0.02		1	0.01		1	0.01					0.01
2	0.01		2	0.02		2	0.01		2	0.01					0.01
3	0.01		3	0.02		3	0.01		1	0.02					0.01
4	0.01		4	0.02		4	0.01		2	0.02					0.01
5	0.01		1	0.03		1	0.02		3	0.02					0.01
6	0.01		2	0.03		2	0.02		4	0.02					0.01
7	0.01		3	0.03		3	0.02		5	0.02					0.02
8	0.01		4	0.03		4	0.02		6	0.02					0.02
1	0.02		5	0.03		5	0.02		7	0.02					0.02
2	0.02		6	0.03		6	0.02		8	0.02					0.02
3	0.02		7	0.03		7	0.02		9	0.02					0.02
4	0.02		8	0.03		8	0.02		10	0.02					0.02
5	0.02		9	0.03		9	0.02		11	0.02					0.02
6	0.02		10	0.03		10	0.02		12	0.02					0.02
7	0.02		11	0.03		11	0.02		13	0.02					0.02
8	0.02		12	0.03		12	0.02		14	0.02					0.02
9	0.02		1	0.04		13	0.02		15	0.02					0.02
10	0.02		2	0.04		14	0.02		16	0.02					0.02
11	0.02		3	0.04		15	0.02		17	0.02					0.02
12	0.02		4	0.04		16	0.02		18	0.02					0.02
13	0.02		5	0.04		17	0.02		19	0.02					0.02
14	0.02		6	0.04		18	0.02		20	0.02					0.02
15	0.02		7	0.04		19	0.02		21	0.02					0.02
16	0.02		8	0.04		20	0.02		22	0.02					0.02
17	0.02		1	0.05		21	0.02		23	0.02					0.02
18	0.02		2	0.05		22	0.02		24	0.02					0.02
19	0.02		3	0.05		23	0.02		25	0.02					0.02
20	0.02		4	0.05		24	0.02		26	0.02					0.02
21	0.02		5	0.05		25	0.02		1	0.03					0.02
22	0.02		6	0.05		26	0.02		2	0.03					0.02
23	0.02		7	0.05		27	0.02		3	0.03					0.02
24	0.02		8	0.05		28	0.02		4	0.03					0.02
25	0.02		9	0.05		29	0.02		5	0.03					0.02
26	0.02		10	0.05		30	0.02		6	0.03					0.02
27	0.02		11	0.05		31	0.02		7	0.03					0.02
28	0.02		12	0.05		32	0.02		8	0.03					0.02
29	0.02		13	0.05		33	0.02		9	0.03					0.02
30	0.02		1	0.06		34	0.02		10	0.03					0.02
31	0.02		2	0.06		35	0.02		11	0.03					0.02
32	0.02		3	0.06		36	0.02		12	0.03					0.02
33	0.02		4	0.06		37	0.02		13	0.03					0.02
34	0.02		5	0.06		38	0.02		14	0.03					0.03
35	0.02		6	0.06		39	0.02		15	0.03					0.03
1	0.03		7	0.06		40	0.02		16	0.03					0.03
2	0.03		8	0.06		41	0.02		17	0.03					0.03
3	0.03		9	0.06		42	0.02		18	0.03					0.03
4	0.03		10	0.06		43	0.02		19	0.03					0.03
5	0.03		1	0.07		44	0.02		20	0.03					0.03
6	0.03		2	0.07		45	0.02		21	0.03					0.03
7	0.03		3	0.07		46	0.02		1	0.04					0.03
8	0.03		4	0.07		47	0.02		2	0.04					0.03
9	0.03		5	0.07		48	0.02		3	0.04					0.03
10	0.03		6	0.07		49	0.02		4	0.04					0.03
11	0.03		7	0.07		50	0.02		5	0.04					0.03
12	0.03		8	0.07		1	0.03		6	0.04					0.03
13	0.03		9	0.07		2	0.03		7	0.04					0.03
14	0.03		10	0.07		3	0.03		8	0.04					0.03
15	0.03		11	0.07		4	0.03		9	0.04					0.03
16	0.03		12	0.07		5	0.03		10	0.04					0.03
17	0.03		13	0.07		6	0.03		11	0.04					0.03
18	0.03		14	0.07		7	0.03		12	0.04					0.03
19	0.03		1	0.08		8	0.03		1	0.05					0.03
20	0.03		2	0.08		9	0.03		2	0.05					0.03
21	0.03		3	0.08		10	0.03		3	0.05					0.03
22	0.03		4	0.08		11	0.03		4	0.05					0.03
23	0.03		5	0.08		12	0.03		1	0.06					0.03
24	0.03		6	0.08		13	0.03		2	0.06					0.03
25	0.03		7	0.08		14	0.03								0.03
26	0.03		1	0.09		15	0.03								0.03
27	0.03		2	0.09		16	0.03								0.03
28	0.03		3	0.09		17	0.03								0.03
29	0.03		4	0.09		18	0.03								0.04
30	0.03		5	0.09		19	0.03								0.04
1	0.04		1	0.1		20	0.03								0.04
2	0.04		2	0.1		21	0.03								0.04
3	0.04		1	0.11		22	0.03								0.04
4	0.04		2	0.11		23	0.03								0.04
5	0.04		3	0.11		24	0.03								0.04
6	0.04		1	0.12		25	0.03								0.04
7	0.04		2	0.12		26	0.03								0.04
8	0.04		1	0.13		27	0.03								0.04
9	0.04		2	0.18		28	0.03								0.04
10	0.04		3	0.2		29	0.03								0.04
11	0.04		4	0.22		30	0.03								0.04
12	0.04		5	0.26		31	0.03								0.04
13	0.04					32	0.03								0.04
14	0.04					33	0.03								0.04
15	0.04					34	0.03								0.04
16	0.04					35	0.03								0.04
17	0.04					36	0.03								0.04
18	0.04					37	0.03								0.04
19	0.04					38	0.03								0.04
20	0.04					39	0.03								0.04
21	0.04					40	0.03								0.05
22	0.04					41	0.03								0.05
1	0.05					42	0.03								0.05
2	0.05					43	0.03								0.05
3	0.05					44	0.03								0.05
4	0.05					45	0.03								0.05
5	0.05					1	0.04								0.05
6	0.05					2	0.04								0.05
7	0.05					3	0.04								0.05
8	0.05					4	0.04								0.05
9	0.05					5	0.04								0.05
10	0.05					6	0.04								0.05
11	0.05					7	0.04								0.05
12	0.05					8	0.04								0.05
13	0.05					9	0.04								0.05
14	0.05					10	0.04								0.05
15	0.05					11	0.04								0.05
16	0.05					12	0.04								0.05
17	0.05					13	0.04								0.05
18	0.05					14	0.04								0.05
19	0.05					15	0.04								0.05
20	0.05					16	0.04								0.05
21	0.05					17	0.04								0.05
22	0.05					18	0.04								0.05
23	0.05					19	0.04								0.05
24	0.05					20	0.04								0.05
25	0.05					21	0.04								0.05
26	0.05					22	0.04								0.05
27	0.05					23	0.04								0.05
28	0.05					24	0.04								0.06
29	0.05					25	0.04								0.06
1	0.06					26	0.04								0.06
2	0.06					27	0.04								0.06
3	0.06					28	0.04								0.06
4	0.06					29	0.04								0.06
5	0.06					30	0.04								0.06
6	0.06					31	0.04								0.06
7	0.06					32	0.04								0.07
8	0.06					33	0.04								0.07
1	0.07					34	0.04								0.07
2	0.07					35	0.04								0.07
3	0.07					36	0.04								0.07
4	0.07					37	0.04								0.07
5	0.07					38	0.04								0.07
6	0.07					39	0.04								0.07
7	0.07					40	0.04								0.07
8	0.07					41	0.04								0.08
9	0.07					42	0.04								0.08
1	0.08					1	0.05								0.08
2	0.08					2	0.05								0.08
3	0.08					3	0.05								0.09
4	0.08					4	0.05								0.09
1	0.09					5	0.05								0.09
2	0.09					6	0.05								0.09
3	0.09					7	0.05								0.1
4	0.09					8	0.05								0.1
1	0.1					9	0.05								0.13
2	0.1					10	0.05								0.02
	0.13					11	0.05								0.02
						12	0.05								0.02
						13	0.05								0.02
						14	0.05								0.03
						15	0.05								0.03
						16	0.05								0.03
						17	0.05								0.03
						18	0.05								0.03
						19	0.05								0.03
						20	0.05								0.03
						21	0.05								0.03
						22	0.05								0.03
						23	0.05								0.03
						24	0.05								0.03
						25	0.05								0.03
						26	0.05								0.04
						27	0.05								0.04
						28	0.05								0.04
						1	0.06								0.04
						2	0.06								0.04
						3	0.06								0.04
						4	0.06								0.04
						5	0.06								0.04
						6	0.06								0.05
						7	0.06								0.05
						8	0.06								0.05
						9	0.06								0.05
						10	0.06								0.05
						11	0.06								0.05
						12	0.06								0.05
						13	0.06								0.05
						14	0.06								0.05
						15	0.06								0.05
						16	0.06								0.05
						1	0.07								0.05
						2	0.07								0.05
						3	0.07								0.06
						4	0.07								0.06
						5	0.07								0.06
						6	0.07								0.06
						7	0.07								0.06
						8	0.07								0.06
						9	0.07								0.06
						10	0.07								0.06
						11	0.07								0.06
						1	0.08								0.06
						2	0.08								0.07
						3	0.08								0.07
						4	0.08								0.07
						5	0.08								0.07
						6	0.08								0.07
						7	0.08								0.07
						8	0.08								0.07
						1	0.09								0.07
						2	0.09								0.07
						3	0.09								0.07
						4	0.09								0.07
						5	0.09								0.07
						1	0.1								0.07
						1	0.11								0.07
						2	0.11								0.08
						3	0.11								0.08
						1	0.13								0.08
						2	0.13								0.08
						3	0.13								0.08
						4	0.13								0.08
						5	0.14								0.08
						6	0.15								0.09
						7	0.16								0.09
						8	0.17								0.09
						9	0.18								0.09
						10	0.24								0.09
															0.1
															0.1
															0.11
															0.11
															0.11
															0.12
															0.12
															0.13
															0.18
															0.2
															0.22
															0.26
															0.01
															0.01
															0.01
															0.01
															0.02
															0.02
															0.02
															0.02
															0.02
															0.02
															0.02
															0.02
															0.02
															0.02
															0.02
															0.02
															0.02
															0.02
															0.02
															0.02
															0.02
															0.02
															0.02
															0.02
															0.02
															0.02
															0.02
															0.02
															0.02
															0.02
															0.02
															0.02
															0.02
															0.02
															0.02
															0.02
															0.02
															0.02
															0.02
															0.02
															0.02
															0.02
															0.02
															0.02
															0.02
															0.02
															0.02
															0.02
															0.02
															0.02
															0.02
															0.02
															0.02
															0.02
															0.03
															0.03
															0.03
															0.03
															0.03
															0.03
															0.03
															0.03
															0.03
															0.03
															0.03
															0.03
															0.03
															0.03
															0.03
															0.03
															0.03
															0.03
															0.03
															0.03
															0.03
															0.03
															0.03
															0.03
															0.03
															0.03
															0.03
															0.03
															0.03
															0.03
															0.03
															0.03
															0.03
															0.03
															0.03
															0.03
															0.03
															0.03
															0.03
															0.03
															0.03
															0.03
															0.03
															0.03
															0.03
															0.04
															0.04
															0.04
															0.04
															0.04
															0.04
															0.04
															0.04
															0.04
															0.04
															0.04
															0.04
															0.04
															0.04
															0.04
															0.04
															0.04
															0.04
															0.04
															0.04
															0.04
															0.04
															0.04
															0.04
															0.04
															0.04
															0.04
															0.04
															0.04
															0.04
															0.04
															0.04
															0.04
															0.04
															0.04
															0.04
															0.04
															0.04
															0.04
															0.04
															0.04
															0.04
															0.05
															0.05
															0.05
															0.05
															0.05
															0.05
															0.05
															0.05
															0.05
															0.05
															0.05
															0.05
															0.05
															0.05
															0.05
															0.05
															0.05
															0.05
															0.05
															0.05
															0.05
															0.05
															0.05
															0.05
															0.05
															0.05
															0.05
															0.05
															0.06
															0.06
															0.06
															0.06
															0.06
															0.06
															0.06
															0.06
															0.06
															0.06
															0.06
															0.06
															0.06
															0.06
															0.06
															0.06
															0.07
															0.07
															0.07
															0.07
															0.07
															0.07
															0.07
															0.07
															0.07
															0.07
															0.07
															0.08
															0.08
															0.08
															0.08
															0.08
															0.08
															0.08
															0.08
															0.09
															0.09
															0.09
															0.09
															0.09
															0.1
															0.11
															0.11
															0.11
															0.13
															0.13
															0.13
															0.13
															0.14
															0.15
															0.16
															0.17
															0.18
															0.24
															0.01
															0.01
															0.02
															0.02
															0.02
															0.02
															0.02
															0.02
															0.02
															0.02
															0.02
															0.02
															0.02
															0.02
															0.02
															0.02
															0.02
															0.02
															0.02
															0.02
															0.02
															0.02
															0.02
															0.02
															0.02
															0.02
															0.02
															0.02
															0.03
															0.03
															0.03
															0.03
															0.03
															0.03
															0.03
															0.03
															0.03
															0.03
															0.03
															0.03
															0.03
															0.03
															0.03
															0.03
															0.03
															0.03
															0.03
															0.03
															0.03
															0.04
															0.04
															0.04
															0.04
															0.04
															0.04
															0.04
															0.04
															0.04
															0.04
															0.04
															0.04
															0.05
															0.05
															0.05
															0.05
															0.06
															0.06
														Avg	0.0458065

## Sheet: Sheet5
Width measurements with contacts filled with lanthanum staining
				Range in nm	10	20	30	40	50	60	70	80	90	100	110	120	130	140	150	160	170	180	190	200+
			wt cme	Range (um)	0.01	0.02	0.03	0.04	0.05	0.06	0.07	0.08	0.09	0.1	0.11	0.12	0.13	0.14	0.15	0.16	0.17	0.18	0.19	.2+
				#	14	115	108	84	74	36	34	19	14	5	6	2	16	0	0	0	0	0	0	0	527
				%	2.65655	21.8216	20.4934	15.9393	14.0417	6.83112	6.45161	3.60531	2.65655	0.948767	1.13852	0.379507	3.03605	0	0	0	0	0	0	0
				Gaps	0-50	50-100	100-150	150-200	200-250	250-300	300-350	350-400	400-450	450-500	500-550	550-600	600-700	700-800	800-900	900-1000	1000+
			#	0	321	177	29	0	0	0	0	0	0	0	0	0	0	0	0	0	0	527
			%	0	60.9108	33.5863	5.50285	0	0	0	0	0	0	0	0	0	0	0	0	0	0	100
	Range (width um)
	0.01		8	4	2	14
	0.02		35	4	50	26	115
	0.03		30	12	45	21	108
	0.04		22	8	42	12	84
	0.05		29	13	28	4	74
	0.06		8	10	16	2	36
	0.07		9	14	11	34
	0.08		4	7	8	19
	0.09		4	5	5	14
	0.1		2	2	1	5
	0.11		3	3	6
	0.12		2	2
	0.13+		1	5	10	16

## Sheet: Sheet8
Width measurements with contacts partial filled with lanthanum staining
		contact and gap with GCX			contact with GCX			chordamesoderm ecm			long stretches of contacts with GCX								Range in nm	10	20	30	40	50	60	70	80	90	100	110	120	130	140	150	160	170	180	190	200+
																		wt cme	Range (um)	0.01	0.02	0.03	0.04	0.05	0.06	0.07	0.08	0.09	0.1	0.11	0.12	0.13	0.14	0.15	0.16	0.17	0.18	0.19	0.2+
		Partial filled			Partial filled			Partial filled			Partial filled					All partial filled width (um)			#	0	14	30	23	12	7	4	2	3	5	0	0	1	0	0	0	0	0	0	0	101
		width (um)			width (um)			width (um)			width (um)								%	0	13.8614	29.703	22.7723	11.8812	6.93069	3.9604	1.9802	2.9703	4.9505	0	0	0.990099	0	0	0	0	0	0	0
		0.05			0.07			0.1			0.03				1	0.02
		0.07			0.1						0.03				2	0.02
		0.05			0.09						0.03				3	0.02
		0.04			0.09						0.03				4	0.02
		0.03			0.13						0.03				5	0.02
		0.02			0.1						0.02				6	0.02
		0.04			0.08						0.02				7	0.02
		0.06			0.09						0.02				8	0.02
		0.05			0.07						0.04				9	0.02
		0.04			0.08						0.03				10	0.02
		0.04			0.06						0.02				11	0.02
		0.05			0.06						0.03				12	0.02
		0.06			0.1						0.02				13	0.02
		0.06			0.06						0.03				14	0.02
		0.03			0.05						0.03				1	0.03
		0.03			0.05						0.1				2	0.03
		0.04									0.03				3	0.03
		0.04									0.02				4	0.03
		0.05									0.03				5	0.03
		0.04									0.02				6	0.03				Combine Filled and Partial
		0.04									0.02				7	0.03
		0.06									0.02				8	0.03				Range (um)	0.01	0.02	0.03	0.04	0.05	0.06	0.07	0.08	0.09	0.1	0.11	0.12	0.13+	Total
		0.05									0.02				9	0.03			filled	#	14	115	108	84	74	36	34	19	14	5	6	2	16	527
		0.04									0.03				10	0.03			partial	#	0	14	30	23	12	7	4	2	3	5	0	0	1	101
		0.03									0.02				11	0.03				combine #	14	129	138	107	86	43	38	21	17	10	6	2	17	628
		0.03									0.03				12	0.03				%	2.2293	20.5414	21.9745	17.0382	13.6943	6.84713	6.05096	3.34395	2.70701	1.59236	0.955414	0.318471	2.70701
		0.04									0.03				13	0.03
		0.04													14	0.03
		0.03													15	0.03
		0.03													16	0.03														filled and partial combined widths
		0.04													17	0.03														0.01
		0.03													18	0.03														0.01
		0.04													19	0.03														0.01
		0.04													20	0.03														0.01
		0.04													21	0.03														0.01
		0.05													22	0.03														0.01
		0.04													23	0.03														0.01
		0.04													24	0.03														0.01
		0.03													25	0.03														0.02
		0.02													26	0.03														0.02
		0.03													27	0.03														0.02
		0.03													28	0.03														0.02
		0.04													29	0.03														0.02
		0.03													30	0.03														0.02
		0.05													1	0.04														0.02
		0.04													2	0.04														0.02
		0.03													3	0.04														0.02
		0.04													4	0.04														0.02
		0.04													5	0.04														0.02
		0.04													6	0.04														0.02
		0.05													7	0.04														0.02
		0.03													8	0.04														0.02
		0.03													9	0.04														0.02
		0.02													10	0.04														0.02
		0.03													11	0.04														0.02
		0.07													12	0.04														0.02
		0.05													13	0.04														0.02
															14	0.04														0.02
															15	0.04														0.02
															16	0.04														0.02
															17	0.04														0.02
															18	0.04														0.02
															19	0.04														0.02
															20	0.04														0.02
															21	0.04														0.02
															22	0.04														0.02
															23	0.04														0.02
															1	0.05														0.02
															2	0.05														0.02
															3	0.05														0.02
															4	0.05														0.02
															5	0.05														0.02
															6	0.05														0.02
															7	0.05														0.03
															8	0.05														0.03
															9	0.05														0.03
															10	0.05														0.03
															11	0.05														0.03
															12	0.05														0.03
															1	0.06														0.03
															2	0.06														0.03
															3	0.06														0.03
															4	0.06														0.03
															5	0.06														0.03
															6	0.06														0.03
															7	0.06														0.03
															1	0.07														0.03
															2	0.07														0.03
															3	0.07														0.03
															4	0.07														0.03
															1	0.08														0.03
															2	0.08														0.03
															1	0.09														0.03
															2	0.09														0.03
															3	0.09														0.03
															1	0.1														0.03
															2	0.1														0.03
															3	0.1														0.03
															4	0.1														0.03
															5	0.1														0.03
															1	0.13														0.03
															Avg	0.0441584														0.03
																														0.03
																														0.04
																														0.04
																														0.04
																														0.04
																														0.04
																														0.04
																														0.04
																														0.04
																														0.04
																														0.04
																														0.04
																														0.04
																														0.04
																														0.04
																														0.04
																														0.04
																														0.04
																														0.04
																														0.04
																														0.04
																														0.04
																														0.04
																														0.05
																														0.05
																														0.05
																														0.05
																														0.05
																														0.05
																														0.05
																														0.05
																														0.05
																														0.05
																														0.05
																														0.05
																														0.05
																														0.05
																														0.05
																														0.05
																														0.05
																														0.05
																														0.05
																														0.05
																														0.05
																														0.05
																														0.05
																														0.05
																														0.05
																														0.05
																														0.05
																														0.05
																														0.05
																														0.06
																														0.06
																														0.06
																														0.06
																														0.06
																														0.06
																														0.06
																														0.06
																														0.07
																														0.07
																														0.07
																														0.07
																														0.07
																														0.07
																														0.07
																														0.07
																														0.07
																														0.08
																														0.08
																														0.08
																														0.08
																														0.09
																														0.09
																														0.09
																														0.09
																														0.1
																														0.1
																														0.13
																														0.02
																														0.02
																														0.02
																														0.02
																														0.03
																														0.03
																														0.03
																														0.03
																														0.03
																														0.03
																														0.03
																														0.03
																														0.03
																														0.03
																														0.03
																														0.03
																														0.04
																														0.04
																														0.04
																														0.04
																														0.04
																														0.04
																														0.04
																														0.04
																														0.05
																														0.05
																														0.05
																														0.05
																														0.05
																														0.05
																														0.05
																														0.05
																														0.05
																														0.05
																														0.05
																														0.05
																														0.05
																														0.06
																														0.06
																														0.06
																														0.06
																														0.06
																														0.06
																														0.06
																														0.06
																														0.06
																														0.06
																														0.07
																														0.07
																														0.07
																														0.07
																														0.07
																														0.07
																														0.07
																														0.07
																														0.07
																														0.07
																														0.07
																														0.07
																														0.07
																														0.07
																														0.08
																														0.08
																														0.08
																														0.08
																														0.08
																														0.08
																														0.08
																														0.09
																														0.09
																														0.09
																														0.09
																														0.09
																														0.1
																														0.1
																														0.11
																														0.11
																														0.11
																														0.12
																														0.12
																														0.13
																														0.18
																														0.2
																														0.22
																														0.26
																														0.01
																														0.01
																														0.01
																														0.01
																														0.02
																														0.02
																														0.02
																														0.02
																														0.02
																														0.02
																														0.02
																														0.02
																														0.02
																														0.02
																														0.02
																														0.02
																														0.02
																														0.02
																														0.02
																														0.02
																														0.02
																														0.02
																														0.02
																														0.02
																														0.02
																														0.02
																														0.02
																														0.02
																														0.02
																														0.02
																														0.02
																														0.02
																														0.02
																														0.02
																														0.02
																														0.02
																														0.02
																														0.02
																														0.02
																														0.02
																														0.02
																														0.02
																														0.02
																														0.02
																														0.02
																														0.02
																														0.02
																														0.02
																														0.02
																														0.02
																														0.02
																														0.02
																														0.02
																														0.02
																														0.03
																														0.03
																														0.03
																														0.03
																														0.03
																														0.03
																														0.03
																														0.03
																														0.03
																														0.03
																														0.03
																														0.03
																														0.03
																														0.03
																														0.03
																														0.03
																														0.03
																														0.03
																														0.03
																														0.03
																														0.03
																														0.03
																														0.03
																														0.03
																														0.03
																														0.03
																														0.03
																														0.03
																														0.03
																														0.03
																														0.03
																														0.03
																														0.03
																														0.03
																														0.03
																														0.03
																														0.03
																														0.03
																														0.03
																														0.03
																														0.03
																														0.03
																														0.03
																														0.03
																														0.03
																														0.04
																														0.04
																														0.04
																														0.04
																														0.04
																														0.04
																														0.04
																														0.04
																														0.04
																														0.04
																														0.04
																														0.04
																														0.04
																														0.04
																														0.04
																														0.04
																														0.04
																														0.04
																														0.04
																														0.04
																														0.04
																														0.04
																														0.04
																														0.04
																														0.04
																														0.04
																														0.04
																														0.04
																														0.04
																														0.04
																														0.04
																														0.04
																														0.04
																														0.04
																														0.04
																														0.04
																														0.04
																														0.04
																														0.04
																														0.04
																														0.04
																														0.04
																														0.05
																														0.05
																														0.05
																														0.05
																														0.05
																														0.05
																														0.05
																														0.05
																														0.05
																														0.05
																														0.05
																														0.05
																														0.05
																														0.05
																														0.05
																														0.05
																														0.05
																														0.05
																														0.05
																														0.05
																														0.05
																														0.05
																														0.05
																														0.05
																														0.05
																														0.05
																														0.05
																														0.05
																														0.06
																														0.06
																														0.06
																														0.06
																														0.06
																														0.06
																														0.06
																														0.06
																														0.06
																														0.06
																														0.06
																														0.06
																														0.06
																														0.06
																														0.06
																														0.06
																														0.07
																														0.07
																														0.07
																														0.07
																														0.07
																														0.07
																														0.07
																														0.07
																														0.07
																														0.07
																														0.07
																														0.08
																														0.08
																														0.08
																														0.08
																														0.08
																														0.08
																														0.08
																														0.08
																														0.09
																														0.09
																														0.09
																														0.09
																														0.09
																														0.1
																														0.11
																														0.11
																														0.11
																														0.13
																														0.13
																														0.13
																														0.13
																														0.14
																														0.15
																														0.16
																														0.17
																														0.18
																														0.24
																														0.01
																														0.01
																														0.02
																														0.02
																														0.02
																														0.02
																														0.02
																														0.02
																														0.02
																														0.02
																														0.02
																														0.02
																														0.02
																														0.02
																														0.02
																														0.02
																														0.02
																														0.02
																														0.02
																														0.02
																														0.02
																														0.02
																														0.02
																														0.02
																														0.02
																														0.02
																														0.02
																														0.02
																														0.03
																														0.03
																														0.03
																														0.03
																														0.03
																														0.03
																														0.03
																														0.03
																														0.03
																														0.03
																														0.03
																														0.03
																														0.03
																														0.03
																														0.03
																														0.03
																														0.03
																														0.03
																														0.03
																														0.03
																														0.03
																														0.04
																														0.04
																														0.04
																														0.04
																														0.04
																														0.04
																														0.04
																														0.04
																														0.04
																														0.04
																														0.04
																														0.04
																														0.05
																														0.05
																														0.05
																														0.05
																														0.06
																														0.06
																														0.02
																														0.02
																														0.02
																														0.02
																														0.02
																														0.02
																														0.02
																														0.02
																														0.02
																														0.02
																														0.02
																														0.02
																														0.02
																														0.02
																														0.03
																														0.03
																														0.03
																														0.03
																														0.03
																														0.03
																														0.03
																														0.03
																														0.03
																														0.03
																														0.03
																														0.03
																														0.03
																														0.03
																														0.03
																														0.03
																														0.03
																														0.03
																														0.03
																														0.03
																														0.03
																														0.03
																														0.03
																														0.03
																														0.03
																														0.03
																														0.03
																														0.03
																														0.03
																														0.03
																														0.04
																														0.04
																														0.04
																														0.04
																														0.04
																														0.04
																														0.04
																														0.04
																														0.04
																														0.04
																														0.04
																														0.04
																														0.04
																														0.04
																														0.04
																														0.04
																														0.04
																														0.04
																														0.04
																														0.04
																														0.04
																														0.04
																														0.04
																														0.05
																														0.05
																														0.05
																														0.05
																														0.05
																														0.05
																														0.05
																														0.05
																														0.05
																														0.05
																														0.05
																														0.05
																														0.06
																														0.06
																														0.06
																														0.06
																														0.06
																														0.06
																														0.06
																														0.07
																														0.07
																														0.07
																														0.07
																														0.08
																														0.08
																														0.09
																														0.09
																														0.09
																														0.1
																														0.1
																														0.1
																														0.1
																														0.1
																														0.13
																														0.0455414

## Sheet: Sheet9
wt cme (La+ stained)
Thickness of one line of the partiallly filled width
randomly measured
	contact and gap with GCX				contact with GCX			chordamesoderm ecm				long stretches of contacts with GCX						All combined
	thickness (um)				thickness (um)			thickness (um)				thickness (um)
																		0.01
	0.01				0.03			0.02				0.01						0.01
	0.01				0.04							0.01						0.01
	0.01				0.02							0.01						0.01
	0.01				0.03							0.01						0.01
	0.01				0.03							0.01						0.02
	0.02				0.02							0.01						0.02
	0.02				0.04							0.01						0.02
	0.02				0.03							0.01						0.01
	0.01				0.03							0.01						0.02
	0.02				0.04							0.01						0.02
	0.02				0.05							0.01						0.02
	0.02				0.04							0.01						0.03
																		0.04
																		0.02
																		0.03
																		0.03
																		0.02
																		0.04
																		0.03
																		0.03
																		0.04
																		0.05
																		0.04
																		0.02
																		0.01
																		0.01
																		0.01
																		0.01
																		0.01
																		0.01
																		0.01
																		0.01
																		0.01
																		0.01
																		0.01
																		0.01
																	Avg	0.0194595

## Sheet: Sheet7
Wt Cme La+ Staining in gaps
				red=sum
	Length of La+ in gaps (um)					Height of La+ in gaps (um)
	Cme overview with GCX			only 2 gaps		Cme overview with GCX
	stained	not stained				height of La+ in gaps
	0.14	0.85				0.1
	0.1	0.51				0.05
	0.13	1.38				0.04
	0.37	0.55
		0.83
		0.5
		1.26
		1.51
		0.68
		8.07
