# Supplementary material for: Cell contacts and pericellular matrix in the Xenopus gastrula chordamesoderm
Source: PLoS One. 2024 Feb 12;19(2):e0297420. doi: 10.1371/journal.pone.0297420 (PMC10861091; doi:10.1371/journal.pone.0297420)
Supplement: S1 Dataset — (ZIP) [file pone.0297420.s008.zip › wt ecto lanthanum (Fig 4A).xlsx]

## Sheet: Sheet1
wt ecto width measurements
Measured just the lanthanum stained regions
	1		2		3		4		5		6		7		8		9		10		11		12		13		14		15		cleft ecto bottom pcme top			ectoderm lanthanum stain			line 2 seg 1
	width (um)		width (um)		width (um)		width (um)		width (um)		width (um)		width (um)		width (um)		width (um)		width (um)		width (um)		width (um)		width (um)		width (um)		width (um)		width (um)			width (um)			width (um)
	0.05		0.04		0.06		0.05		0.09		0.04		0.05		0.06		0.11		0.06		0.03		0.03		0.03		0.05		0.07		0.08			0.08			0.03
	0.05		0.15		0.06		0.05		0.09		0.03		0.04		0.05		0.17		0.04		0.03		0.04		0.03		0.03		0.04		0.06			0.08			0.03
	0.08		0.11		0.04		0.09		0.1		0.03		0.04		0.12		0.09		0.02		0.03		0.04		0.03		0.03		0.09		0.06			0.07			0.05
	0.08		0.04		0.06		0.05		0.05		0.04		0.04		0.06		0.03		0.03		0.04		0.1		0.05		0.03		0.06		0.08			0.09			0.03
	0.12		0.04		0.13		0.02		0.13		0.04		0.09		0.11		0.03		0.05		0.03		0.08		0.04		0.03		0.08		0.05			0.06			0.06
	0.08		0.06		0.12		0.05		0.05		0.03		0.05		0.1		0.02		0.02		0.03		0.07		0.03		0.07		0.07		0.09			0.04			0.03
	0.09				0.07		0.14		0.15		0.04		0.07		0.09		0.05		0.03		0.04		0.07		0.04		0.02		0.06		0.05			0.07			0.03
	0.06				0.07		0.08		0.16		0.06		0.07		0.06		0.04		0.07		0.05		0.08		0.03		0.04		0.06		0.06			0.04			0.04
	0.03				0.09		0.11		0.09		0.08		0.06		0.08		0.1		0.03		0.07		0.09		0.04		0.03		0.07		0.12			0.03			0.03
	0.09				0.05		0.13		0.17		0.07		0.04		0.09		0.05		0.03		0.07		0.06		0.07		0.03		0.03		0.07			0.05			0.03
	0.14				0.06		0.1		0.08		0.04		0.07		0.04		0.04		0.03		0.03		0.14		0.03		0.04		0.02		0.08			0.05			0.04
	0.08				0.04		0.08		0.1		0.03		0.04		0.04		0.04		0.05		0.04		0.05		0.03		0.08		0.03		0.06			0.06			0.06
	0.1						0.09		0.04		0.05		0.05		0.06		0.07		0.08		0.07		0.05		0.06		0.04		0.07		0.06			0.05			0.05
	0.08						0.05		0.09		0.04		0.05		0.08		0.09		0.02		0.1				0.06		0.03		0.06		0.07			0.03			0.05
	0.1						0.04				0.07		0.07		0.07		0.06		0.05		0.04				0.05		0.03		0.08		0.07			0.03			0.04
							0.04				0.1		0.08		0.06		0.03		0.1		0.03				0.05		0.07		0.17		0.05			0.06			0.04
							0.04				0.09		0.16		0.08		0.03		0.02		0.03				0.08		0.03		0.21		0.05			0.03			0.05
							0.09				0.07		0.05		0.06		0.04		0.03		0.03				0.08		0.03		0.2		0.1			0.04			0.03
							0.02				0.06		0.05		0.06		0.04		0.04		0.03				0.07		0.04		0.19		0.14			0.06			0.03
							0.03				0.05		0.06		0.05		0.12		0.07						0.05		0.04		0.1		0.17						0.03
							0.03				0.08		0.04		0.09		0.04		0.04						0.07		0.03		0.07		0.09						0.03
							0.03				0.07				0.07		0.04		0.06						0.05		0.05		0.1		0.07						0.04
											0.09				0.05		0.03		0.05						0.07		0.05		0.05		0.08						0.04
											0.07				0.09		0.06		0.05						0.06		0.04		0.15								0.04
											0.03				0.09		0.04		0.06						0.08		0.04		0.1								0.04
											0.07				0.08		0.03		0.06						0.07		0.04		0.07								0.05
											0.04				0.06		0.04		0.02						0.06		0.04		0.04								0.04
											0.03				0.08										0.07		0.06		0.09								0.05
															0.1										0.04		0.04		0.06								0.06
															0.12										0.03		0.05		0.05								0.05
															0.08										0.14		0.04		0.07								0.03
															0.07										0.19		0.08		0.07								0.02
															0.08										0.07		0.05		0.06								0.03
															0.09										0.08		0.09		0.07								0.03
															0.12										0.15		0.11		0.06								0.04
															0.09										0.17		0.06		0.04								0.03
															0.09										0.12		0.03		0.04								0.03
															0.05										0.08		0.06		0.04								0.03
															0.07										0.05		0.05		0.04								0.05
															0.07										0.06				0.03								0.03
															0.07														0.03								0.05
															0.05														0.04								0.03
															0.06																						0.02
															0.04																						0.04
															0.06																						0.09
															0.16																						0.05
															0.1																						0.03
															0.21
															0.21

## Sheet: Sheet2
	all width measurements of all pictures
	0.05
	0.05
	0.08
	0.08
	0.12
	0.08
	0.09
	0.06
	0.03
	0.09
	0.14
	0.08
	0.1
	0.08
	0.1
	0.04
	0.15
	0.11
	0.04
	0.04
	0.06
	0.06
	0.06
	0.04
	0.06
	0.13
	0.12
	0.07
	0.07
	0.09
	0.05
	0.06
	0.04
	0.05
	0.05
	0.09
	0.05
	0.02
	0.05
	0.14
	0.08
	0.11
	0.13
	0.1
	0.08
	0.09
	0.05
	0.04
	0.04
	0.04
	0.09
	0.02
	0.03
	0.03
	0.03
	0.09
	0.09
	0.1
	0.05
	0.13
	0.05
	0.15
	0.16
	0.09
	0.17
	0.08
	0.1
	0.04
	0.09
	0.04
	0.03
	0.03
	0.04
	0.04
	0.03
	0.04
	0.06
	0.08
	0.07
	0.04
	0.03
	0.05
	0.04
	0.07
	0.1
	0.09
	0.07
	0.06
	0.05
	0.08
	0.07
	0.09
	0.07
	0.03
	0.07
	0.04
	0.03
	0.05
	0.04
	0.04
	0.04
	0.09
	0.05
	0.07
	0.07
	0.06
	0.04
	0.07
	0.04
	0.05
	0.05
	0.07
	0.08
	0.16
	0.05
	0.05
	0.06
	0.04
	0.06
	0.05
	0.12
	0.06
	0.11
	0.1
	0.09
	0.06
	0.08
	0.09
	0.04
	0.04
	0.06
	0.08
	0.07
	0.06
	0.08
	0.06
	0.06
	0.05
	0.09
	0.07
	0.05
	0.09
	0.09
	0.08
	0.06
	0.08
	0.1
	0.12
	0.08
	0.07
	0.08
	0.09
	0.12
	0.09
	0.09
	0.05
	0.07
	0.07
	0.07
	0.05
	0.06
	0.04
	0.06
	0.16
	0.1
	0.21
	0.21
	0.11
	0.17
	0.09
	0.03
	0.03
	0.02
	0.05
	0.04
	0.1
	0.05
	0.04
	0.04
	0.07
	0.09
	0.06
	0.03
	0.03
	0.04
	0.04
	0.12
	0.04
	0.04
	0.03
	0.06
	0.04
	0.03
	0.04
	0.06
	0.04
	0.02
	0.03
	0.05
	0.02
	0.03
	0.07
	0.03
	0.03
	0.03
	0.05
	0.08
	0.02
	0.05
	0.1
	0.02
	0.03
	0.04
	0.07
	0.04
	0.06
	0.05
	0.05
	0.06
	0.06
	0.02
	0.03
	0.03
	0.03
	0.04
	0.03
	0.03
	0.04
	0.05
	0.07
	0.07
	0.03
	0.04
	0.07
	0.1
	0.04
	0.03
	0.03
	0.03
	0.03
	0.03
	0.04
	0.04
	0.1
	0.08
	0.07
	0.07
	0.08
	0.09
	0.06
	0.14
	0.05
	0.05
	0.03
	0.03
	0.03
	0.05
	0.04
	0.03
	0.04
	0.03
	0.04
	0.07
	0.03
	0.03
	0.06
	0.06
	0.05
	0.05
	0.08
	0.08
	0.07
	0.05
	0.07
	0.05
	0.07
	0.06
	0.08
	0.07
	0.06
	0.07
	0.04
	0.03
	0.14
	0.19
	0.07
	0.08
	0.15
	0.17
	0.12
	0.08
	0.05
	0.06
	0.05
	0.03
	0.03
	0.03
	0.03
	0.07
	0.02
	0.04
	0.03
	0.03
	0.04
	0.08
	0.04
	0.03
	0.03
	0.07
	0.03
	0.03
	0.04
	0.04
	0.03
	0.05
	0.05
	0.04
	0.04
	0.04
	0.04
	0.06
	0.04
	0.05
	0.04
	0.08
	0.05
	0.09
	0.11
	0.06
	0.03
	0.06
	0.05
	0.07
	0.04
	0.09
	0.06
	0.08
	0.07
	0.06
	0.06
	0.07
	0.03
	0.02
	0.03
	0.07
	0.06
	0.08
	0.17
	0.21
	0.2
	0.19
	0.1
	0.07
	0.1
	0.05
	0.15
	0.1
	0.07
	0.04
	0.09
	0.06
	0.05
	0.07
	0.07
	0.06
	0.07
	0.06
	0.04
	0.04
	0.04
	0.04
	0.03
	0.03
	0.04
	0.08
	0.06
	0.06
	0.08
	0.05
	0.09
	0.05
	0.06
	0.12
	0.07
	0.08
	0.06
	0.06
	0.07
	0.07
	0.05
	0.05
	0.1
	0.14
	0.17
	0.09
	0.07
	0.08
	0.08
	0.08
	0.07
	0.09
	0.06
	0.04
	0.07
	0.04
	0.03
	0.05
	0.05
	0.06
	0.05
	0.03
	0.03
	0.06
	0.03
	0.04
	0.06
	0.03
	0.03
	0.05
	0.03
	0.06
	0.03
	0.03
	0.04
	0.03
	0.03
	0.04
	0.06
	0.05
	0.05
	0.04
	0.04
	0.05
	0.03
	0.03
	0.03
	0.03
	0.04
	0.04
	0.04
	0.04
	0.05
	0.04
	0.05
	0.06
	0.05
	0.03
	0.02
	0.03
	0.03
	0.04
	0.03
	0.03
	0.03
	0.05
	0.03
	0.05
	0.03
	0.02
	0.04
	0.09
	0.05
	0.03
	0.0623758

## Sheet: Sheet3
Width measurements with contacts filled with lanthanum staining
	1			2			3			4			5			6			7			8			9			10			11			12			13			14			15			cleft ecto bottom pcme top			ectoderm lanthanum stain
	width (um)			width (um)			width (um)			width (um)			width (um)			width (um)			width (um)			width (um)			width (um)			width (um)			width (um)			width (um)			width (um)			width (um)			width (um)			width (um)			width (um)
1	0.03		1	0.04		1	0.04		1	0.02		1	0.04		1	0.03		1	0.04		1	0.04		1	0.02		1	0.02		1	0.03		1	0.03		1	0.03		1	0.02		1	0.02		1	0.05		1	0.03
1	0.05		2	0.04		2	0.04		2	0.02		1	0.05		2	0.03		2	0.04		2	0.04		1	0.03		2	0.02		2	0.03		1	0.04		2	0.03		1	0.03		1	0.03		2	0.05		2	0.03
2	0.05		3	0.04		1	0.05		1	0.03		2	0.05		3	0.03		3	0.04		3	0.04		2	0.03		3	0.02		3	0.03		2	0.04		3	0.03		2	0.03		2	0.03		3	0.05		3	0.03
1	0.06		1	0.06		1	0.06		2	0.03		1	0.08		4	0.03		4	0.04		1	0.05		3	0.03		4	0.02		4	0.03		1	0.05		4	0.03		3	0.03		3	0.03		4	0.05		4	0.03
1	0.08		1	0.11		2	0.06		3	0.03		1	0.09		5	0.03		5	0.04		2	0.05		4	0.03		5	0.02		5	0.03		2	0.05		5	0.03		4	0.03		4	0.03		1	0.06		1	0.04
2	0.08			0.15		3	0.06		1	0.04		2	0.09		6	0.03		6	0.04		3	0.05		5	0.03		1	0.03		6	0.03		1	0.06		6	0.03		5	0.03		1	0.04		2	0.06		2	0.04
3	0.08					4	0.06		2	0.04		3	0.09		1	0.04		1	0.05		4	0.05		6	0.03		2	0.03		7	0.03		1	0.07		7	0.03		6	0.03		2	0.04		3	0.06		3	0.04
4	0.08					1	0.07		3	0.04		4	0.09		2	0.04		2	0.05		5	0.05		1	0.04		3	0.03		8	0.03		2	0.07		8	0.03		7	0.03		3	0.04		4	0.06		1	0.05
5	0.08					2	0.07		1	0.05		1	0.1		3	0.04		3	0.05		1	0.06		2	0.04		4	0.03		9	0.03		1	0.08		1	0.04		8	0.03		4	0.04		5	0.06		2	0.05
1	0.09					1	0.09		2	0.05		2	0.1		4	0.04		4	0.05		2	0.06		3	0.04		5	0.03		10	0.03		2	0.08		2	0.04		9	0.03		5	0.04		1	0.07		3	0.05
2	0.09					1	0.12		3	0.05		1	0.13		5	0.04		5	0.05		3	0.06		4	0.04		6	0.03		1	0.04		1	0.09		3	0.04		10	0.03		6	0.04		2	0.07		1	0.06
1	0.1					1	0.13		4	0.05		2	0.15		6	0.04		6	0.05		4	0.06		5	0.04		1	0.04		2	0.04		1	0.1		4	0.04		11	0.03		7	0.04		3	0.07		2	0.06
2	0.1								5	0.05		3	0.16		7	0.04		1	0.06		5	0.06		6	0.04		2	0.04		3	0.04		1	0.14		1	0.05		12	0.03		1	0.05		4	0.07		3	0.06
1	0.12								1	0.08		4	0.17		1	0.05		2	0.06		6	0.06		7	0.04		3	0.04		4	0.04					2	0.05		1	0.04		2	0.05		1	0.08		4	0.06
1	0.14								2	0.08					2	0.05		1	0.07		7	0.06		8	0.04		1	0.05		1	0.05					3	0.05		2	0.04		1	0.06		2	0.08		1	0.07
									1	0.09					1	0.06		2	0.07		8	0.06		9	0.04		2	0.05		1	0.07					4	0.05		3	0.04		2	0.06		3	0.08		2	0.07
									2	0.09					2	0.06		3	0.07		9	0.06		1	0.05		3	0.05		2	0.07					5	0.05		4	0.04		3	0.06		4	0.08		1	0.08
									3	0.09					1	0.07		4	0.07		10	0.06		2	0.05		4	0.05		3	0.07					6	0.05		5	0.04		4	0.06		1	0.09		2	0.08
									1	0.1					2	0.07		1	0.08		1	0.07		1	0.06		5	0.05		1	0.1					1	0.06		6	0.04		5	0.06		2	0.09		1	0.09
									1	0.11					3	0.07		1	0.09		2	0.07		2	0.06		1	0.06								2	0.06		7	0.04		6	0.06		1	0.1
									21	0.13					4	0.07		1	0.16		3	0.07		1	0.07		2	0.06								3	0.06		8	0.04		7	0.06		1	0.12
									2	0.14					5	0.07					4	0.07		1	0.09		3	0.06								4	0.06		9	0.04		1	0.07		1	0.14
															6	0.07					5	0.07		2	0.09		4	0.06								5	0.06		10	0.04		2	0.07		2	0.17
															1	0.08					6	0.07		1	0.1		1	0.07								1	0.07		11	0.04		3	0.07
															2	0.08					1	0.08		1	0.11		2	0.07								2	0.07		1	0.05		4	0.07
															1	0.09					2	0.08		1	0.12		1	0.08								3	0.07		2	0.05		5	0.07
															2	0.09					3	0.08		1	0.17		1	0.1								4	0.07		3	0.05		6	0.07
															1	0.1					4	0.08														5	0.07		4	0.05		7	0.07
																					5	0.08														6	0.07		5	0.05		8	0.07
																					6	0.08														7	0.07		6	0.05		9	0.07
																					7	0.08														1	0.08		1	0.06		1	0.08
																					1	0.09														2	0.08		2	0.06		2	0.08
																					2	0.09														3	0.08		3	0.06		1	0.09
																					3	0.09														4	0.08		1	0.07		2	0.09
																					4	0.09														5	0.08		2	0.07		1	0.1
																					5	0.09														1	0.12		1	0.08		2	0.1
																					6	0.09														1	0.14		2	0.08		3	0.1
																					7	0.09														2	0.15		1	0.09		1	0.15
																					8	0.09														3	0.17		1	0.11		2	0.17
																					1	0.1														4	0.19					3	0.19
																					2	0.1																				4	0.2
																					3	0.1																				5	0.21
																					1	0.11
																					1	0.12
																					2	0.12
																					3	0.12
																					1	0.16
																					2	0.21
																					3	0.21

## Sheet: Sheet4
Width measurements with contacts filled with lanthanum staining
											Range in nm	10	20	30	40	50	60	70	80	90	100	110	120	130	140	150	160	170	180	190	200+
										wt ecto	Range (um)	0.01	0.02	0.03	0.04	0.05	0.06	0.07	0.08	0.09	0.1	0.11	0.12	0.13	0.14	0.15	0.16	0.17	0.18	0.19	0.20+
											#	0	10	81	79	64	54	50	36	31	15	5	8	25	0	0	0	0	0	0	0	458
											%	0	2.18341	17.6856	17.2489	13.9738	11.7904	10.917	7.86026	6.76856	3.27511	1.0917	1.74672	5.45852	0	0	0	0	0	0	0
	Range (width um)
	0.01		0	0
	0.02		1	5	1	1	2	10
	0.03		1	3	6	6	6	10	1	8	12	4	4	20	81
	0.04		3	2	3	1	6	3	9	3	4	2	4	11	7	3	11	7	79
	0.05		2	1	5	2	2	6	5	2	5	1	2	6	6	2	4	3	10	64
	0.06		1	1	4	2	2	10	2	4	1	5	3	7	5	4	3	54
	0.07		2	6	4	6	1	2	3	2	7	2	9	4	2	50
	0.08		5	2	1	2	1	7	1	2	5	2	2	4	2	36
	0.09		2	1	3	4	2	1	8	2	1	2	2	1	1	1	31
	0.1		2	1	1	3	1	1	1	1	3	1	15
	0.11		1	1	1	1	1	5
	0.12		1	1	3	1	1	1	8
	0.13+		1	1	2	4	1	3	1	1	4	5	2	25
0.03
0.05
0.05
0.06
0.08
0.08
0.08
0.08
0.08
0.09
0.09
0.1
0.1
0.12
0.14
0.04
0.04
0.04
0.06
0.11
0.15
0.04
0.04
0.05
0.06
0.06
0.06
0.06
0.07
0.07
0.09
0.12
0.13
0.02
0.02
0.03
0.03
0.03
0.04
0.04
0.04
0.05
0.05
0.05
0.05
0.05
0.08
0.08
0.09
0.09
0.09
0.1
0.11
0.13
0.14
0.04
0.05
0.05
0.08
0.09
0.09
0.09
0.09
0.1
0.1
0.13
0.15
0.16
0.17
0.03
0.03
0.03
0.03
0.03
0.03
0.04
0.04
0.04
0.04
0.04
0.04
0.04
0.05
0.05
0.06
0.06
0.07
0.07
0.07
0.07
0.07
0.07
0.08
0.08
0.09
0.09
0.1
0.04
0.04
0.04
0.04
0.04
0.04
0.05
0.05
0.05
0.05
0.05
0.05
0.06
0.06
0.07
0.07
0.07
0.07
0.08
0.09
0.16
0.04
0.04
0.04
0.05
0.05
0.05
0.05
0.05
0.06
0.06
0.06
0.06
0.06
0.06
0.06
0.06
0.06
0.06
0.07
0.07
0.07
0.07
0.07
0.07
0.08
0.08
0.08
0.08
0.08
0.08
0.08
0.09
0.09
0.09
0.09
0.09
0.09
0.09
0.09
0.1
0.1
0.1
0.11
0.12
0.12
0.12
0.16
0.21
0.21
0.02
0.03
0.03
0.03
0.03
0.03
0.03
0.04
0.04
0.04
0.04
0.04
0.04
0.04
0.04
0.04
0.05
0.05
0.06
0.06
0.07
0.09
0.09
0.1
0.11
0.12
0.17
0.02
0.02
0.02
0.02
0.02
0.03
0.03
0.03
0.03
0.03
0.03
0.04
0.04
0.04
0.05
0.05
0.05
0.05
0.05
0.06
0.06
0.06
0.06
0.07
0.07
0.08
0.1
0.03
0.03
0.03
0.03
0.03
0.03
0.03
0.03
0.03
0.03
0.04
0.04
0.04
0.04
0.05
0.07
0.07
0.07
0.1
0.03
0.04
0.04
0.05
0.05
0.06
0.07
0.07
0.08
0.08
0.09
0.1
0.14
0.03
0.03
0.03
0.03
0.03
0.03
0.03
0.03
0.04
0.04
0.04
0.04
0.05
0.05
0.05
0.05
0.05
0.05
0.06
0.06
0.06
0.06
0.06
0.07
0.07
0.07
0.07
0.07
0.07
0.07
0.08
0.08
0.08
0.08
0.08
0.12
0.14
0.15
0.17
0.19
0.02
0.03
0.03
0.03
0.03
0.03
0.03
0.03
0.03
0.03
0.03
0.03
0.03
0.04
0.04
0.04
0.04
0.04
0.04
0.04
0.04
0.04
0.04
0.04
0.05
0.05
0.05
0.05
0.05
0.05
0.06
0.06
0.06
0.07
0.07
0.08
0.08
0.09
0.11
0.02
0.03
0.03
0.03
0.03
0.04
0.04
0.04
0.04
0.04
0.04
0.04
0.05
0.05
0.06
0.06
0.06
0.06
0.06
0.06
0.06
0.07
0.07
0.07
0.07
0.07
0.07
0.07
0.07
0.07
0.08
0.08
0.09
0.09
0.1
0.1
0.1
0.15
0.17
0.19
0.2
0.21
0.05
0.05
0.05
0.05
0.06
0.06
0.06
0.06
0.06
0.07
0.07
0.07
0.07
0.08
0.08
0.08
0.08
0.09
0.09
0.1
0.12
0.14
0.17
0.03
0.03
0.03
0.03
0.04
0.04
0.04
0.05
0.05
0.05
0.06
0.06
0.06
0.06
0.07
0.07
0.08
0.08
0.09
0.02
0.02
0.03
0.03
0.03
0.03
0.03
0.03
0.03
0.03
0.03
0.03
0.03
0.03
0.03
0.03
0.03
0.03
0.03
0.03
0.03
0.03
0.04
0.04
0.04
0.04
0.04
0.04
0.04
0.04
0.04
0.04
0.04
0.05
0.05
0.05
0.05
0.05
0.05
0.05
0.05
0.05
0.05
0.06
0.06
0.06
0.09
0.0623758

## Sheet: Sheet5
Wt ecto
Lanthanum staining
length measured in um
measure only contacts with a width range of 1-150nm
	1 (1)				2(1)				3(1)					4(1)					5(1)					6(1)					7(1)					8(2)					9(1)					10(1)					11(1)
	length filled stain	length no stain	length split stain (two lines)		length filled stain	length no stain	length split stain (two lines)		length filled stain	length no stain	length split stain (two lines)			length filled stain	length no stain	length split stain (two lines)			length filled stain	length no stain	length split stain (two lines)			length filled stain	length no stain	length split stain (two lines)			length filled stain	length no stain	length split stain (two lines)			length filled stain	length no stain	length split stain (two lines)			length filled stain	length no stain	length split stain (two lines)			length filled stain	length no stain	length split stain (two lines)			length filled stain
	0.29	0.38			0.07	6.52			0.94	0.64	0.65			0.1	1.8	0.26			0.26	0.24	0.68			0.11	0.43	0.33			0.09	0.54	0.27			0.22	2.03	1.24			0.18	0.62				0.28	0.15				0.64
	0.8	0.29			0.12	2.16			0.17	0.55	0.65			0.13	0.14	0.34			0.14	0.14	0.68			0.47	0.26	0.33			0.22	0.49	0.27			0.28	0.15	0.48			0.17	0.71				0.29	0.85				0.33
	0.43	1.05			0.41	1.28			0.37	0.21				0.17	0.08	0.6			0.08	0.77				0.12	0.15				0.41	0.29				2.04	0.37	1.72			0.19	0.52				0.8	0.97				0.22
	0.18	0.94			0.23	1.28			0.31	0.52				0.1	0.3				0.21	0.19				0.21	0.27				0.24	1.38				0.11	0.48				0.74	0.11				0.45	1.06				0.46
	0.34	0.22			0.13	0.28			0.81	0.8				0.12	0.27				0.12	0.99				0.54	0.41				0.36	0.16				0.5	0.08				0.15	0.62				0.09	0.27				0.08
	0.12	0.61			0.13	0.26			0.17	0.81				0.13	0.27				0.33	0.37				0.83	1.23				0.33	0.19				0.11	0.14				0.31	0.9				0.19	1.01				1.07
	0.87	0.42			0.23	0.13			0.19	0.2				0.07	0.21				1.37	1.11				0.09	1.38				0.59	0.06				0.89	0.32				0.46	0.19				0.34	0.6				0.7
	0.11	0.43			0.14	0.96			0.32	0.51				0.24	0.12				0.49	0.78				0.17	0.15				0.09	4.94				1.3	0.14				0.19	0.26				0.91	0.42				0.52
	0.32	1.3			0.19	0.59			0.53	0.07				0.28	0.19				0.52	0.91				0.12	2.76				0.11	0.46				0.68	0.17				0.42	0.18				0.31	0.05				0.1
	0.95	0.55			0.13	0.68			0.42	0.27				0.07	0.05				0.37	0.86				0.15	0.08				0.52	0.27				0.25	1.21				0.23	0.09				0.26	0.38				4.12
	0.51	1.27			0.24	0.54			4.23	0.28				0.73	0.9				3.89	6.36				0.28	0.22				0.12	0.13				0.25	0.36				0.18	0.07				0.15	0.55
	0.38	0.19			0.8	0.53				4.01				0.63	0.18									0.59	0.71				0.79	0.33				0.49	0.6				0.26	0.67				0.45	6.31
	0.09	0.41			0.19	0.2				8.87				0.45	0.32									0.58	0.15				0.72	0.41				0.2	0.28				0.1	1.47				4.52
	0.12	0.21			0.37	15.41								0.25	0.14									0.57	1.87				0.06	0.56				0.36	0.23				0.49	1.6
	0.12	0.82			3.38									0.23	0.23									0.37	0.36				0.1	0.63				0.18	0.52				0.07	0.31
	0.26	2.23												0.23	0.33									0.16	0.27				0.46	2.66				0.12	0.51				0.25	0.41
	5.89	2.72												0.1	0.58									0.51	0.24				0.16	0.71				0.11	0.35				0.14	1.14
		14.04												0.15	0.18									0.59	10.94				0.43	0.35				0.22	1.05				0.29	0.53
														0.19	0.76									0.36					5.8	0.61				0.13	0.09				0.11	0.63
														4.37	7.05									6.82						15.17				0.34	0.14				0.21	0.42
																																		0.29	0.23				0.77	0.46
																																		0.44	1.01				0.6	0.23
																																		0.24	0.42				0.26	12.14
																																		0.1	1.04				0.28
																																		0.3	0.37				0.29
																																		0.43	0.58				0.46
																																		0.87	0.68				0.15
																																		0.92	13.55				7.95
																																		12.37
[truncated: 23 more columns]

## Sheet: Sheet6
wt ecto		red=sum
length of contact stained
	total length filled stained	total length not stained	total length split stained			total length filled stained	total length not stained	total length split stained	total
	5.89	14.04	0.65		um	119.17	157.11	7.88	284.16
	3.38	15.41	0.6		%	41.9376	55.2893	2.77309				filled stained	partial stained	not stained
	4.23	8.87	0.68									41.9376	2.77309	55.2893
	4.37	7.05	0.33
	3.89	6.36	0.27
	6.82	10.94	1.72
	5.8	15.17	0.93
	12.37	13.55	0.5
	7.95	12.14	0.22
	4.52	6.31	1.98
	4.12	7.52	7.88
	3.65	7.95
	15.67	4.28
	6.53	7.42
	13.2	7.57
	6.26	5.34
	2.83	0.87
	7.69	6.32
	119.17	157.11
