# Supplementary material for: Cell contacts and pericellular matrix in the Xenopus gastrula chordamesoderm
Source: PLoS One. 2024 Feb 12;19(2):e0297420. doi: 10.1371/journal.pone.0297420 (PMC10861091; doi:10.1371/journal.pone.0297420)
Supplement: S1 Dataset — (ZIP) [file pone.0297420.s008.zip › Bush width (for Fig 6 F-H).xlsx]

## Sheet: Sheet1
	Wt Pcme width of bushes				Syn4MO Cme width of bushes					Has1MO Cme width of bushes				FNMO Cme width of bushes
	width (um)				width (um)					width (um)				width (um)
	0.18				0.09					0.13				0.06
	0.17				0.09					0.1				0.05
	0.1				0.05					0.09				0.08
	0.16				0.05					0.1				0.11
	0.15				0.06					0.22				0.11
	0.17				0.05					0.1				0.18
	0.18				0.05					0.14				0.12
	0.2				0.04					0.1				0.12
	0.15				0.06					0.09				0.12
	0.19				0.05					0.12				0.09
	0.19				0.06					0.08				0.14
	0.15				0.06					0.07				0.05
	0.17				0.04					0.25				0.07
	0.09				0.05					0.26				0.06
	0.08				0.04					0.27				0.08
	0.12				0.19					0.24				0.08
	0.22				0.12					0.16				0.1
	0.28				0.12					0.2				0.11
	0.2				0.12					0.11				0.09
	0.17				0.1					0.12				0.12
	0.24				0.13					0.13				0.16
	0.12				0.05					0.07				0.18
	0.22				0.13					0.09				0.15
	0.23				0.08					0.07				0.1
	0.16				0.14					0.1				0.12
	0.22				0.1					0.09				0.08
	0.12				0.11					0.09				0.09
	0.12				0.1					0.13				0.09
	0.13				0.07					0.09				0.08
	0.11				0.08					0.12				0.09
	0.22				0.09					0.14				0.1
	0.13				0.11					0.06				0.1
	0.22				0.12					0.1				0.05
	0.14				0.1					0.08				0.34
	0.12				0.1					0.07				0.27
	0.13				0.04					0.11				0.24
	0.16				0.11					0.13				0.15
	0.23				0.07					0.08				0.19
	0.15				0.09					0.12				0.12
	0.14				0.08					0.08				0.17
	0.14				0.07					0.09				0.17
	0.08				0.08					0.07				0.22
	0.1				0.07					0.06				0.28
	0.08				0.04					0.09				0.2
	0.11				0.08					0.08				0.23
	0.16				0.05					0.06				0.17
	0.17				0.05					0.1				0.17
	0.12				0.06					0.17				0.14
	0.15				0.07					0.11				0.08
	0.26				0.06					0.06				0.17
	0.2				0.07					0.14				0.14
	0.2				0.07					0.11				0.09
	0.18				0.06					0.08				0.1
	0.15				0.03					0.06				0.06
	0.21				0.05					0.07				0.09
	0.19				0.07					0.07				0.1
	0.22				0.06					0.08				0.07
	0.21				0.04					0.14			average	0.127895
	0.11				0.09					0.08
	0.9				0.1					0.08
	0.17				0.12					0.1
	0.17				0.06					0.08
	0.2				0.05					0.09
	0.19				0.06				average	0.110635
	0.15				0.06
	0.17				0.07
	0.23				0.05
	0.19				0.06
	0.13				0.04
	0.17				0.1
	0.14				0.12
	0.19				0.06
	0.18				0.06
	0.24				0.05
	0.18				0.07
	0.11				0.05
	0.19				0.05
	0.09				0.05
	0.14				0.05
	0.12				0.06
	0.09				0.05
	0.21				0.08
	0.3				0.05
	0.22				0.07
	0.15				0.06
	0.2				0.1
	0.18				0.06
	0.2				0.1
	0.25				0.12
	0.24				0.09
	0.28				0.08
	0.26				0.05
	0.21				0.04
	0.31				0.09
	0.25				0.09
	0.27				0.1
	0.15				0.06
	0.23				0.07
	0.14				0.13
	0.19				0.06
	0.17				0.04
	0.16				0.05
	0.13				0.06
average	0.18165				0.07
					0.09
					0.06
					0.05
					0.05
					0.05
					0.05
					0.06
					0.05
					0.05
					0.05
				average	0.0726316

## Sheet: Sheet2
Wt Pcme width of bushes			Wt Pcme width of bushes				Range	0-0.05	0.05-0.1	0.1-0.15	0.15-0.2	0.2-0.25	0.25-0.3	0.3-0.35
width (um)			width (um)				#	0	7	24	38	25	8
0.18			0.08	1	1		%
0.17			0.08	2	2
0.1			0.08	3	3		Range	0-0.02	0.02-0.04	0.04-0.06	0.06-0.08	0.08-0.1	0.1-0.12	0.12-0.14	0.14-0.16	0.16-0.18	0.18-0.2	0.2-0.22	0.22-0.24	0.24-0.26	0.26-0.28	0.28-0.3	0.3-0.32	0.32-0.34	0.34-0.36	0.36-0.38
0.16			0.09	4	4			0	0	0	0	7	6	12	15	15	14	11	11	5	3	2	2	0	0	0	103
0.15			0.09	5	5			0	0	0	0	6.79612	5.82524	11.6505	14.5631	14.5631	13.5922	10.6796	10.6796	4.85437	2.91262	1.94175	1.94175	0	0	0
0.17			0.09	6	6
0.18			0.09	7	7
0.2			0.1	1	1
0.15			0.1	2	2
0.19			0.11	3	3
0.19			0.11	4	4
0.15			0.11	5	5
0.17			0.11	6	6
0.09			0.12	7	1
0.08			0.12	8	2
0.12			0.12	9	3
0.22			0.12	10	4
0.28			0.12	11	5
0.2			0.12	12	6
0.17			0.12	13	7
0.24			0.13	14	8
0.12			0.13	15	9
0.22			0.13	16	10
0.23			0.13	17	11
0.16			0.13	18	12
0.22			0.14	19	1
0.12			0.14	20	2
0.12			0.14	21	3
0.13			0.14	22	4
0.11			0.14	23	5
0.22			0.14	24	6
0.13			0.15	1	7
0.22			0.15	2	8
0.14			0.15	3	9
0.12			0.15	4	10
0.13			0.15	5	11
0.16			0.15	6	12
0.23			0.15	7	13
0.15			0.15	8	14
0.14			0.15	9	15
0.14			0.16	10	1
0.08			0.16	11	2
0.1			0.16	12	3
0.08			0.16	13	4
0.11			0.16	14	5
0.16			0.17	15	6
0.17			0.17	16	7
0.12			0.17	17	8
0.15			0.17	18	9
0.26			0.17	19	10
0.2			0.17	20	11
0.2			0.17	21	12
0.18			0.17	22	13
0.15			0.17	23	14
0.21			0.17	24	15
0.19			0.18	25	1
0.22			0.18	26	2
0.21			0.18	27	3
0.11			0.18	28	4
0.9			0.18	29	5
0.17			0.18	30	6
0.17			0.19	31	7
0.2			0.19	32	8
0.19			0.19	33	9
0.15			0.19	34	10
0.17			0.19	35	11
0.23			0.19	36	12
0.19			0.19	37	13
0.13			0.19	38	14
0.17			0.2	1	1
0.14			0.2	2	2
0.19			0.2	3	3
0.18			0.2	4	4
0.24			0.2	5	5
0.18			0.2	6	6
0.11			0.2	7	7
0.19			0.21	8	8
0.09			0.21	9	9
0.14			0.21	10	10
0.12			0.21	11	11
0.09			0.22	12	1
0.21			0.22	13	2
0.3			0.22	14	3
0.22			0.22	15	4
0.15			0.22	16	5
0.2			0.22	17	6
0.18			0.22	18	7
0.2			0.23	19	8
0.25			0.23	20	9
0.24			0.23	21	10
0.28			0.23	22	11
0.26			0.24	23	1
0.21			0.24	24	2
0.31			0.24	25	3
0.25			0.25	1	4
0.27			0.25	2	5
0.15			0.26	3	1
0.23			0.26	4	2
0.14			0.27	5	3
0.19			0.28	6	1
0.17			0.28	7	2
0.16			0.3	8	1
0.13			0.31		2

## Sheet: Sheet3
Syn4MO Cme width of bushes			Syn4MO Cme width of bushes
width (um)			width (um)
0.09			0.03	1			Range	0-0.02	0.02-0.04	0.04-0.06	0.06-0.08	0.08-0.1	0.1-0.12	0.12-0.14	0.14-0.16	0.16-0.18	0.18-0.2	0.2-0.22	0.22-0.24	0.24-0.26	0.26-0.28	0.28-0.3	0.3-0.32	0.32-0.34	0.34-0.36	0.36-0.38
0.09			0.04	1			#	0	1	37	35	16	13	10	1	0	1	0	0	0	0	0	0	0	0	0	114
0.05			0.04	2			%	0	0.877193	32.4561	30.7018	14.0351	11.4035	8.77193	0.877193	0	0.877193	0	0	0	0	0	0	0	0	0	100
0.05			0.04	3
0.06			0.04	4
0.05			0.04	5
0.05			0.04	6
0.04			0.04	7
0.06			0.04	8
0.05			0.04	9
0.06			0.05	10
0.06			0.05	11
0.04			0.05	12
0.05			0.05	13
0.04			0.05	14
0.19			0.05	15
0.12			0.05	16
0.12			0.05	17
0.12			0.05	18
0.1			0.05	19
0.13			0.05	20
0.05			0.05	21
0.13			0.05	22
0.08			0.05	23
0.14			0.05	24
0.1			0.05	25
0.11			0.05	26
0.1			0.05	27
0.07			0.05	28
0.08			0.05	29
0.09			0.05	30
0.11			0.05	31
0.12			0.05	32
0.1			0.05	33
0.1			0.05	34
0.04			0.05	35
0.11			0.05	36
0.07			0.05	37
0.09			0.06	1
0.08			0.06	2
0.07			0.06	3
0.08			0.06	4
0.07			0.06	5
0.04			0.06	6
0.08			0.06	7
0.05			0.06	8
0.05			0.06	9
0.06			0.06	10
0.07			0.06	11
0.06			0.06	12
0.07			0.06	13
0.07			0.06	14
0.06			0.06	15
0.03			0.06	16
0.05			0.06	17
0.07			0.06	18
0.06			0.06	19
0.04			0.06	20
0.09			0.06	21
0.1			0.06	22
0.12			0.07	23
0.06			0.07	24
0.05			0.07	25
0.06			0.07	26
0.06			0.07	27
0.07			0.07	28
0.05			0.07	29
0.06			0.07	30
0.04			0.07	31
0.1			0.07	32
0.12			0.07	33
0.06			0.07	34
0.06			0.07	35
0.05			0.08	1
0.07			0.08	2
0.05			0.08	3
0.05			0.08	4
0.05			0.08	5
0.05			0.08	6
0.06			0.08	7
0.05			0.09	8
0.08			0.09	9
0.05			0.09	10
0.07			0.09	11
0.06			0.09	12
0.1			0.09	13
0.06			0.09	14
0.1			0.09	15
0.12			0.09	16
0.09			0.1	1
0.08			0.1	2
0.05			0.1	3
0.04			0.1	4
0.09			0.1	5
0.09			0.1	6
0.1			0.1	7
0.06			0.1	8
0.07			0.1	9
0.13			0.1	10
0.06			0.11	11
0.04			0.11	12
0.05			0.11	13
0.06			0.12	1
0.07			0.12	2
0.09			0.12	3
0.06			0.12	4
0.05			0.12	5
0.05			0.12	6
0.05			0.12	7
0.05			0.13	8
0.06			0.13	9
0.05			0.13	10
0.05			0.14	1
0.05			0.19

## Sheet: Sheet4
Has1MO Cme width of bushes			Has1MO Cme width of bushes
width (um)			width (um)				0-20	20-40	40-60	60-80	80-100	100-120	120-140	140-160	160-180	180-200	200-220	220-240	240-260	260-280	280-300	300-320	320-340	340-360	360-380
0.13			0.06	1		Range	0-0.02	0.02-0.04	0.04-0.06	0.06-0.08	0.08-0.1	0.1-0.12	0.12-0.14	0.14-0.16	0.16-0.18	0.18-0.2	0.2-0.22	0.22-0.24	0.24-0.26	0.26-0.28	0.28-0.3	0.3-0.32	0.32-0.34	0.34-0.36	0.36-0.38
0.1			0.06	2		#	0	0	0	12	19	12	8	4	2	0	1	1	2	2	0	0	0	0	0	63
0.09			0.06	3		%	0	0	0	19.0476	30.1587	19.0476	12.6984	6.34921	3.1746	0	1.5873	1.5873	3.1746	3.1746	0	0	0	0	0	100
0.1			0.06	4
0.22			0.06	5
0.1			0.07	6
0.14			0.07	7
0.1			0.07	8
0.09			0.07	9
0.12			0.07	10
0.08			0.07	11
0.07			0.07	12
0.25			0.08	1
0.26			0.08	2
0.27			0.08	3
0.24			0.08	4
0.16			0.08	5
0.2			0.08	6
0.11			0.08	7
0.12			0.08	8
0.13			0.08	9
0.07			0.08	10
0.09			0.09	11
0.07			0.09	12
0.1			0.09	13
0.09			0.09	14
0.09			0.09	15
0.13			0.09	16
0.09			0.09	17
0.12			0.09	18
0.14			0.09	19
0.06			0.1	1
0.1			0.1	2
0.08			0.1	3
0.07			0.1	4
0.11			0.1	5
0.13			0.1	6
0.08			0.1	7
0.12			0.1	8
0.08			0.11	9
0.09			0.11	10
0.07			0.11	11
0.06			0.11	12
0.09			0.12	1
0.08			0.12	2
0.06			0.12	3
0.1			0.12	4
0.17			0.13	5
0.11			0.13	6
0.06			0.13	7
0.14			0.13	8
0.11			0.14	1
0.08			0.14	2
0.06			0.14	3
0.07			0.14	4
0.07			0.16	1
0.08			0.17	2
0.14			0.2	1
0.08			0.22	1
0.08			0.24	1
0.1			0.25	2
0.08			0.26	1
0.09			0.27	2
0.110635

## Sheet: Sheet6
FNMO Cme width of bushes			FNMO Cme width of bushes				0-20	20-40	40-60	60-80	80-100	100-120	120-140	140-160	160-180	180-200	200-220	220-240	240-260	260-280	280-300	300-320	320-340	340-360	360-380
width (um)			width (um)			Range	0-0.02	0.02-0.04	0.04-0.06	0.06-0.08	0.08-0.1	0.1-0.12	0.12-0.14	0.14-0.16	0.16-0.18	0.18-0.2	0.2-0.22	0.22-0.24	0.24-0.26	0.26-0.28	0.28-0.3	0.3-0.32	0.32-0.34	0.34-0.36	0.36-0.38
0.06			0.05	1		#	0	0	3	5	13	9	6	5	6	3	1	2	1	1	1	0	0	1	0	57
0.05			0.05	2		%	0	0	5.26316	8.77193	22.807	15.7895	10.5263	8.77193	10.5263	5.26316	1.75439	3.50877	1.75439	1.75439	1.75439	0	0	1.75439	0	100
0.08			0.05	3
0.11			0.06	1
0.11			0.06	2
0.18			0.06	3
0.12			0.07	4
0.12			0.07	5
0.12			0.08	1
0.09			0.08	2
0.14			0.08	3
0.05			0.08	4
0.07			0.08	5
0.06			0.08	6
0.08			0.09	7
0.08			0.09	8
0.1			0.09	9
0.11			0.09	10
0.09			0.09	11
0.12			0.09	12
0.16			0.09	13
0.18			0.1	1
0.15			0.1	2
0.1			0.1	3
0.12			0.1	4
0.08			0.1	5
0.09			0.1	6
0.09			0.11	7
0.08			0.11	8
0.09			0.11	9
0.1			0.12	1
0.1			0.12	2
0.05			0.12	3
0.34			0.12	4
0.27			0.12	5
0.24			0.12	6
0.15			0.14	1
0.19			0.14	2
0.12			0.14	3
0.17			0.15	4
0.17			0.15	5
0.22			0.16	1
0.28			0.17	2
0.2			0.17	3
0.23			0.17	4
0.17			0.17	5
0.17			0.17	6
0.14			0.18	1
0.08			0.18	2
0.17			0.19	3
0.14			0.2	1
0.09			0.22	1
0.1			0.23	2
0.06			0.24	1
0.09			0.27	1
0.1			0.28	1
0.07			0.34	1
0.127895

## Sheet: Sheet5
wt cme length filled with La+ staining (but only from 0-0.36 um range)							not new measurements
length filled stained				nm	0-20	20-40	40-60	60-80	80-100	100-120	120-140	140-160	160-180	180-200	200-220	220-240	240-260	260-280	280-300	300-320	320-340	340-360	360-380
0.02	1	1	1	Range	0-0.02	0.02-0.04	0.04-0.06	0.06-0.08	0.08-0.1	0.1-0.12	0.12-0.14	0.14-0.16	0.16-0.18	0.18-0.2	0.2-0.22	0.22-0.24	0.24-0.26	0.26-0.28	0.28-0.3	0.3-0.32	0.32-0.34	0.34-0.36	0.36-0.38
0.05	1	1	2	#	1	0	6	12	31	26	19	15	13	11	11	8	7	3	5	1	8	4	4	185
0.05	2	2	3	%	0.540541	0	3.24324	6.48649	16.7568	14.0541	10.2703	8.10811	7.02703	5.94595	5.94595	4.32432	3.78378	1.62162	2.7027	0.540541	4.32432	2.16216	2.16216	100
0.05	3	3	4
0.05	4	4	5
0.05	5	5	6
0.05	6	6	7
0.06	1	7	8
0.06	2	8	9
0.06	3	9	10
0.06	4	10	11
0.06	5	11	12
0.07	6	12	13
0.07	7	13	14
0.07	8	14	15
0.07	9	15	16
0.07	10	16	17
0.07	11	17	18
0.07	12	18	19
0.08	1	19	20
0.08	2	20	21
0.08	3	21	22
0.08	4	22	23
0.08	5	23	24
0.08	6	24	25
0.08	7	25	26
0.08	8	26	27
0.08	9	27	28
0.08	10	28	29
0.08	11	29	30
0.08	12	30	31
0.08	13	31	32
0.08	14	32	33
0.08	15	33	34
0.08	16	34	35
0.08	17	35	36
0.09	18	36	37
0.09	19	37	38
0.09	20	38	39
0.09	21	39	40
0.09	22	40	41
0.09	23	41	42
0.09	24	42	43
0.09	25	43	44
0.09	26	44	45
0.09	27	45	46
0.09	28	46	47
0.09	29	47	48
0.09	30	48	49
0.09	31	49	50
0.1	1	1	51
0.1	2	2	52
0.1	3	3	53
0.1	4	4	54
0.1	5	5	55
0.1	6	6	56
0.1	7	7	57
0.1	8	8	58
0.1	9	9	59
0.1	10	10	60
0.1	11	11	61
0.1	12	12	62
0.1	13	13	63
0.1	14	14	64
0.1	15	15	65
0.11	16	16	66
0.11	17	17	67
0.11	18	18	68
0.11	19	19	69
0.11	20	20	70
0.11	21	21	71
0.11	22	22	72
0.11	23	23	73
0.11	24	24	74
0.11	25	25	75
0.11	26	26	76
0.12	1	27	77
0.12	2	28	78
0.12	3	29	79
0.12	4	30	80
0.12	5	31	81
0.12	6	32	82
0.12	7	33	83
0.12	8	34	84
0.12	9	35	85
0.13	10	36	86
0.13	11	37	87
0.13	12	38	88
0.13	13	39	89
0.13	14	40	90
0.13	15	41	91
0.13	16	42	92
0.13	17	43	93
0.13	18	44	94
0.13	19	45	95
0.14	1	46	96
0.14	2	47	97
0.14	3	48	98
0.14	4	49	99
0.15	5	1	100
0.15	6	2	101
0.15	7	3	102
0.15	8	4	103
0.15	9	5	104
0.15	10	6	105
0.15	11	7	106
0.15	12	8	107
0.15	13	9	108
0.15	14	10	109
0.15	15	11	110
0.16	1	12	111
0.16	2	13	112
0.16	3	14	113
0.16	4	15	114
0.16	5	16	115
0.16	6	17	116
0.16	7	18	117
0.16	8	19	118
0.16	9	20	119
0.17	10	21	120
0.17	11	22	121
0.17	12	23	122
0.17	13	24	123
0.18	1	25	124
0.18	2	26	125
0.19	3	27	126
0.19	4	28	127
0.19	5	29	128
0.19	6	30	129
0.19	7	31	130
0.19	8	32	131
0.19	9	33	132
0.19	10	34	133
0.19	11	35	134
0.2	1	1	135
0.2	2	2	136
0.2	3	3	137
0.2	4	4	138
0.2	5	5	139
0.21	6	6	140
0.21	7	7	141
0.21	8	8	142
0.21	9	9	143
0.21	10	10	144
0.21	11	11	145
0.22	1	12	146
0.22	2	13	147
0.22	3	14	148
0.22	4	15	149
0.22	5	16	150
0.22	6	17	151
0.23	7	18	152
0.23	8	19	153
0.24	1	20	154
0.24	2	21	155
0.24	3	22	156
0.25	4	1	157
0.25	5	2	158
0.25	6	3	159
0.25	7	4	160
0.26	1	5	161
0.26	2	6	162
0.27	3	7	163
0.28	1	8	164
0.28	2	9	165
0.28	3	10	166
0.29	4	11	167
0.29	5	12	168
0.3	1	1	169
0.32	1	2	170
0.32	2	3	171
0.33	3	4	172
0.33	4	5	173
0.33	5	6	174
0.33	6	7	175
0.33	7	8	176
0.33	8	9	177
0.34	1	10	178
0.34	2	11	179
0.34	3	12	180
0.35	4	1	181
0.36	1	2	182
0.36	2	3	183
0.36	3	4	184
0.36	4	5	185
0.156324
