# Supplementary material for: Cell contacts and pericellular matrix in the Xenopus gastrula chordamesoderm
Source: PLoS One. 2024 Feb 12;19(2):e0297420. doi: 10.1371/journal.pone.0297420 (PMC10861091; doi:10.1371/journal.pone.0297420)
Supplement: S1 Dataset — (ZIP) [file pone.0297420.s008.zip › CadMO angles (Fig 1K and 7B).xlsx]

## Sheet: Sheet1
CadMO contact angle with contact width
cme
																																		average			indvidual
	angles	width at angle (um)			angles	angle/2	Radians	cos(q)	1- cosq			width at angle (um)	1- cosq										using the lowest data points											width	alpha		width	alpha
	27.09	0.02			27.09	13.545	0.236405	0.972186	0.0278137			0.02	0.0278137	1									width	1- cosq										0.025	0.057		0.025	0.038
	106.77	1.09			106.77	53.385	0.931744	0.596435	0.403565			1.09	0.403565	2																				0.075	0.057		0.075	0.038
	105.68	1.01			105.68	52.84	0.922232	0.604043	0.395957			1.01	0.395957	3																				0.15	0.069		0.15	0.088
	127.67	0.83			127.67	63.835	1.11413	0.440958	0.559042			0.83	0.559042	4									2.47	0.289078	1									0.3	0.088		0.3	0.113
	121.39	0.81			121.39	60.695	1.05933	0.489459	0.510541			0.81	0.510541	5									2.42	0.282724	2									0.6	0.151		0.6	0.138
	60.88	0.03			60.88	30.44	0.531278	0.86216	0.13784			0.03	0.13784	6									2.18	0.268646	3												1	0.163
	44.78	0.11			44.78	22.39	0.390779	0.924613	0.0753875			0.11	0.0753875	7									1.7	0.223184	4
	73.31	1.23			73.31	36.655	0.63975	0.802245	0.197755			1.23	0.197755	8									1.58	0.203312	5
	46.38	0.19			46.38	23.19	0.404742	0.919204	0.0807959			0.19	0.0807959	9									1.5	0.187255	6									0.75	0
	60.12	0.08			60.12	30.06	0.524646	0.865501	0.134499			0.08	0.134499	10									1.43	0.126398	7
	26.64	0.05			26.64	13.32	0.232478	0.973099	0.0269015			0.05	0.0269015	11									0.88	0.112265	8
	81.32	0.81			81.32	40.66	0.709651	0.758589	0.241411			0.81	0.241411	12									0.76	0.106237	9
	75.72	0.4			75.72	37.86	0.660782	0.789513	0.210487			0.4	0.210487	13									0.73	0.0991123	10
	54.87	0.33			54.87	27.435	0.478831	0.887534	0.112466			0.33	0.112466	14									0.58	0.0820722	11
	50.75	0.12			50.75	25.375	0.442877	0.903522	0.0964776			0.12	0.0964776	15									0.43	0.0747903	12
	54.82	0.88			54.82	27.41	0.478395	0.887735	0.112265			0.88	0.112265	16									0.36	0.0723592	13
	117.3	1.7			117.3	58.65	1.02364	0.520265	0.479735			1.7	0.479735	17									0.31	0.043085	14
	71.17	0.44			71.17	35.585	0.621075	0.813253	0.186747			0.44	0.186747	18									0.15	0.0183728	15
	85.24	0.79			85.24	42.62	0.743859	0.735861	0.264139			0.79	0.264139	19									0.03	0.0111135	16
	66.74	0.37			66.74	33.37	0.582416	0.835136	0.164864			0.37	0.164864	20								added	2.75	0.337315	17
	72.84	0.35			72.84	36.42	0.635649	0.804687	0.195313			0.35	0.195313	21
	82.21	0.64			82.21	41.105	0.717418	0.753506	0.246494			0.64	0.246494	22
	100.51	0.71			100.51	50.255	0.877115	0.639372	0.360628			0.71	0.360628	23									correlation coefficient		0.988429
	99.81	0.8			99.81	49.905	0.871007	0.644057	0.355943			0.8	0.355943	24
	52.52	0.45			52.52	26.26	0.458323	0.896796	0.103204			0.45	0.103204	25
	75.19	0.66			75.19	37.595	0.656157	0.792343	0.207657			0.66	0.207657	26
	98.63	0.17			98.63	49.315	0.860709	0.6519	0.3481			0.17	0.3481	27
	94.58	0.19			94.58	47.29	0.825366	0.678288	0.321712			0.19	0.321712	28
	70.32	0.4			70.32	35.16	0.613658	0.817547	0.182453			0.4	0.182453	29
	140.18	0.43			140.18	70.09	1.2233	0.340544	0.659456			0.43	0.659456	30
	65.54	0.43			65.54	32.77	0.571944	0.84085	0.15915			0.43	0.15915	31
	60.89	0.39			60.89	30.445	0.531365	0.862116	0.137884			0.39	0.137884	32
	87	0.17			87	43.5	0.759218	0.725374	0.274626			0.17	0.274626	33
	94.98	0.39			94.98	47.49	0.828857	0.675719	0.324281			0.39	0.324281	34
	64.17	0.33			64.17	32.085	0.559989	0.847261	0.152739			0.33	0.152739	35
	32.66	0.04			32.66	16.33	0.285012	0.959658	0.0403418			0.04	0.0403418	36
	23.69	0.02			23.69	11.845	0.206734	0.978706	0.0212935			0.02	0.0212935	37
	61.57	0.44			61.57	30.785	0.5373	0.859094	0.140906			0.44	0.140906	38
	60.43	0.54			60.43	30.215	0.527351	0.864143	0.135857			0.54	0.135857	39
	75.07	0.39			75.07	37.535	0.655109	0.792981	0.207019			0.39	0.207019	40
	95.24	1.08			95.24	47.62	0.831126	0.674045	0.325955			1.08	0.325955	41
	51.02	0.27			51.02	25.51	0.445233	0.90251	0.0974899			0.27	0.0974899	42
	46.68	0.18			46.68	23.34	0.40736	0.91817	0.08183			0.18	0.08183	43
	29.02	0.09			29.02	14.51	0.253247	0.968104	0.0318961			0.09	0.0318961	44
	54.45	0.12			54.45	27.225	0.475166	0.889217	0.110783			0.12	0.110783	45
	90.73	0.14			90.73	45.365	0.791769	0.702588	0.297412			0.14	0.297412	46
	36.98	0.01			36.98	18.49	0.322711	0.948379	0.051621			0.01	0.051621	47
	65.85	0.05			65.85	32.925	0.57465	0.839383	0.160617			0.05	0.160617	48
	61.36	0.01			61.36	30.68	0.535467	0.86003	0.13997			0.01	0.13997	49
	63.97	0.69			63.97	31.985	0.558244	0.848187	0.151813			0.69	0.151813	50
	30.79	0.01			30.79	15.395	0.268693	0.964119	0.0358814			0.01	0.0358814	51
	25.32	0.05			25.32	12.66	0.220959	0.975688	0.0243122			0.05	0.0243122	52
	75.28	0.23			75.28	37.64	0.656942	0.791863	0.208137			0.23	0.208137	53
	85.12	0.4			85.12	42.56	0.742812	0.736569	0.263431			0.4	0.263431	54
	65.27	0.4			65.27	32.635	0.569588	0.842123	0.157877			0.4	0.157877	55
	25.58	0.06			25.58	12.79	0.223228	0.975188	0.024812			0.06	0.024812	56
	50.27	0.21			50.27	25.135	0.438689	0.90531	0.0946905			0.21	0.0946905	57
	44.79	0.01			44.79	22.395	0.390866	0.924579	0.0754207			0.01	0.0754207	58
	75.45	0.43			75.45	37.725	0.658425	0.790957	0.209043			0.43	0.209043	59
	90.21	0.45			90.21	45.105	0.787231	0.70581	0.29419			0.45	0.29419	60
	58.96	0.45			58.96	29.48	0.514523	0.870528	0.129472			0.45	0.129472	61
	40.52	0.07			40.52	20.26	0.353604	0.938131	0.0618691			0.07	0.0618691	62
	26.65	0.06			26.65	13.325	0.232565	0.973078	0.0269216			0.06	0.0269216	63
	35.39	0.15			35.39	17.695	0.308836	0.952688	0.047312			0.15	0.047312	64
	88.04	0.01			88.04	44.02	0.768294	0.719097	0.280903			0.01	0.280903	65
	126.87	1.21			126.87	63.435	1.10715	0.447213	0.552787			1.21	0.552787	66
	63.69	0.56			63.69	31.845	0.5558	0.849479	0.150521			0.56	0.150521	67
	65.1	0.56			65.1	32.55	0.568105	0.842922	0.157078			0.56	0.157078	68
	46.34	0.09			46.34	23.17	0.404393	0.919341	0.0806585			0.09	0.0806585	69
	72.03	0.65			72.03	36.015	0.62858	0.808863	0.191137			0.65	0.191137	70
	42.51	0.01			42.51	21.255	0.37097	0.931976	0.0680238			0.01	0.0680238	71
	34.87	0.05			34.87	17.435	0.304298	0.954057	0.0459425			0.05	0.0459425	72
	64	0.37			64	32	0.558505	0.848048	0.151952			0.37	0.151952	73
	35.34	0.16			35.34	17.67	0.3084	0.952821	0.0471795			0.16	0.0471795	74
	67.17	0.18			67.17	33.585	0.586169	0.833066	0.166934			0.18	0.166934	75
	83.09	0.18			83.09	41.545	0.725097	0.748435	0.251565			0.18	0.251565	76
	88.03	0.18			88.03	44.015	0.768207	0.719158	0.280842			0.18	0.280842	77
	68.67	0.18			68.67	34.335	0.599259	0.825754	0.174246			0.18	0.174246	78
	49.29	0.12			49.29	24.645	0.430136	0.908909	0.0910911			0.12	0.0910911	79
	42.62	0.01			42.62	21.31	0.37193	0.931628	0.0683722			0.01	0.0683722	80
	35.65	0.13			35.65	17.825	0.311105	0.951996	0.0480041			0.13	0.0480041	81
	74.42	0.17			74.42	37.21	0.649437	0.796424	0.203576			0.17	0.203576	82
	44.68	0.17			44.68	22.34	0.389907	0.924945	0.0750554			0.17	0.0750554	83
	46.94	0.17			46.94	23.47	0.409629	0.917269	0.0827313			0.17	0.0827313	84
	32.17	0.13			32.17	16.085	0.280736	0.960852	0.0391483			0.13	0.0391483	85
	55.45	0.24			55.45	27.725	0.483893	0.885191	0.114809			0.24	0.114809	86
	39.71	0.04			39.71	19.855	0.346535	0.940555	0.0594448			0.04	0.0594448	87
	47.71	0.04			47.71	23.855	0.416348	0.914572	0.0854281			0.04	0.0854281	88
	26.38	0.1			26.38	13.19	0.230209	0.973619	0.0263813			0.1	0.0263813	89
	71.46	0.73			71.46	35.73	0.623606	0.811778	0.188222			0.73	0.188222	90
	52.61	0.32			52.61	26.305	0.459109	0.896448	0.103552			0.32	0.103552	91
	66.86	0.87			66.86	33.43	0.583464	0.83456	0.16544			0.87	0.16544	92
	57.69	0.2			57.69	28.845	0.50344	0.875928	0.124072			0.2	0.124072	93
	27.53	0.06			27.53	13.765	0.240245	0.97128	0.0287202			0.06	0.0287202	94
	28	0.05			28	14	0.244346	0.970296	0.0297043			0.05	0.0297043	95
	24.08	0.11			24.08	12.04	0.210138	0.978002	0.0219978			0.11	0.0219978	96
	49.06	0.34			49.06	24.53	0.428129	0.909744	0.090256			0.34	0.090256	97
	35.37	0.19			35.37	17.685	0.308661	0.952741	0.047259			0.19	0.047259	98
	37.96	0.01			37.96	18.98	0.331263	0.945632	0.0543678			0.01	0.0543678	99
	45.66	0.33			45.66	22.83	0.398459	0.92166	0.0783399			0.33	0.0783399	100
	28.64	0.1			28.64	14.32	0.249931	0.968929	0.0310705			0.1	0.0310705	101
	47.51	0.05			47.51	23.755	0.414603	0.915276	0.0847237			0.05	0.0847237	102
	39.67	0.05			39.67	19.835	0.346186	0.940674	0.0593263			0.05	0.0593263	103
	79.19	0.68			79.19	39.595	0.691063	0.770569	0.229431			0.68	0.229431	104
	47.18	0.09			47.18	23.59	0.411723	0.916433	0.0835674			0.09	0.0835674	105
	79.69	0.37			79.69	39.845	0.695426	0.767781	0.232219			0.37	0.232219	106
	51.22	0.11			51.22	25.61	0.446979	0.901757	0.0982429			0.11	0.0982429	107
	52.54	0.4			52.54	26.27	0.458498	0.896718	0.103282			0.4	0.103282	108
	40.6	0.01			40.6	20.3	0.354302	0.937889	0.0621111			0.01	0.0621111	109
	28.44	0.01			28.44	14.22	0.248186	0.96936	0.0306403			0.01	0.0306403	110
	26.44	0.01			26.44	13.22	0.230733	0.973499	0.0265009			0.01	0.0265009	111
	47.68	0.05			47.68	23.84	0.416086	0.914678	0.0853223			0.05	0.0853223	112
	46.09	0.06			46.09	23.045	0.402211	0.920198	0.0798023			0.06	0.0798023	113
	34.7	0.05			34.7	17.35	0.302815	0.954501	0.0454991			0.05	0.0454991	114
	105.09	0.22			105.09	52.545	0.917083	0.608138	0.391862			0.22	0.391862	115
	95.07	0.15			95.07	47.535	0.829642	0.67514	0.32486			0.15	0.32486	116
	34.28	0.01			34.28	17.14	0.299149	0.955588	0.0444125			0.01	0.0444125	117
	76.13	0.01			76.13	38.065	0.66436	0.787312	0.212688			0.01	0.212688	118
	20.3	0.01			20.3	10.15	0.177151	0.98435	0.0156502			0.01	0.0156502	119
	41.78	0.01			41.78	20.89	0.364599	0.934267	0.0657333			0.01	0.0657333	120
	24.11	0.03			24.11	12.055	0.210399	0.977948	0.0220524			0.03	0.0220524	121
	17.1	0.03			17.1	8.55	0.149226	0.988886	0.0111135			0.03	0.0111135	122
	43.04	0.03			43.04	21.52	0.375595	0.93029	0.0697104			0.03	0.0697104	123
	22	0.15			22	11	0.191986	0.981627	0.0183728			0.15	0.0183728	124
	51.45	0.73			51.45	25.725	0.448986	0.900888	0.0991123			0.73	0.0991123	125
	30.31	0.03			30.31	15.155	0.264505	0.965222	0.0347779			0.03	0.0347779	126
	99.4	0.43			99.4	49.7	0.867429	0.64679	0.35321			0.43	0.35321	127
	28.3	0.15			28.3	14.15	0.246964	0.969659	0.0303409			0.15	0.0303409	128
	64.21	0.34			64.21	32.105	0.560338	0.847076	0.152924			0.34	0.152924	129
	62.13	0.51			62.13	31.065	0.542187	0.856582	0.143418			0.51	0.143418	130
	120.79	0.28			120.79	60.395	1.05409	0.494018	0.505982			0.28	0.505982	131
	107.8	0.58			107.8	53.9	0.940732	0.589196	0.410804			0.58	0.410804	132
	92.57	0.44			92.57	46.285	0.807826	0.691072	0.308928			0.44	0.308928	133
	132.71	0.8			132.71	66.355	1.15811	0.401069	0.598931			0.8	0.598931	134
	118.01	0.8			118.01	59.005	1.02983	0.514963	0.485037			0.8	0.485037	135
	128.01	0.44			128.01	64.005	1.1171	0.438293	0.561707			0.44	0.561707	136
	119.36	0.35			119.36	59.68	1.04161	0.504829	0.495171			0.35	0.495171	137
	89.14	0.48			89.14	44.57	0.777893	0.712394	0.287606			0.48	0.287606	138
	71.97	0.66			71.97	35.985	0.628057	0.809171	0.190829			0.66	0.190829	139
	26.59	0.08			26.59	13.295	0.232042	0.973199	0.0268011			0.08	0.0268011	140
	46.19	0.01			46.19	23.095	0.403084	0.919856	0.0801443			0.01	0.0801443	141
	74.98	0.19			74.98	37.49	0.654324	0.79346	0.20654			0.19	0.20654	142
	39.36	0.14			39.36	19.68	0.343481	0.941588	0.0584118			0.14	0.0584118	143
	46.18	0.01			46.18	23.09	0.402997	0.91989	0.08011			0.01	0.08011	144
	37.44	0.01			37.44	18.72	0.326726	0.947098	0.0529017			0.01	0.0529017	145
	50.6	0.18			50.6	25.3	0.441568	0.904083	0.0959175			0.18	0.0959175	146
	61.75	0.39			61.75	30.875	0.53887	0.858289	0.141711			0.39	0.141711	147
	29.29	0.02			29.29	14.645	0.255603	0.967511	0.0324891			0.02	0.0324891	148
	69.42	0.55			69.42	34.71	0.605804	0.822045	0.177955			0.55	0.177955	149
	77.48	0.59			77.48	38.74	0.676141	0.779994	0.220006			0.59	0.220006	150
	140.76	0.69			140.76	70.38	1.22836	0.33578	0.66422			0.69	0.66422	151
	23.83	0.07			23.83	11.915	0.207956	0.978455	0.021545			0.07	0.021545	152
	74.16	0.71			74.16	37.08	0.647168	0.797794	0.202206			0.71	0.202206	153
	68.63	0.58			68.63	34.315	0.59891	0.825951	0.174049			0.58	0.174049	154
	78.44	1.04			78.44	39.22	0.684518	0.774724	0.225276			1.04	0.225276	155
	42.03	0.04			42.03	21.015	0.366781	0.933487	0.0665134			0.04	0.0665134	156
	43.72	0.01			43.72	21.86	0.381529	0.928096	0.0719036			0.01	0.0719036	157
	26.36	0.04			26.36	13.18	0.230034	0.973659	0.0263414			0.04	0.0263414	158
	57.78	0.01			57.78	28.89	0.504226	0.875549	0.124451			0.01	0.124451	159
	128.24	0.36			128.24	64.12	1.11911	0.436488	0.563512			0.36	0.563512	160
	24.44	0.05			24.44	12.22	0.213279	0.977342	0.0226579			0.05	0.0226579	161
	84.94	0.52			84.94	42.47	0.741241	0.737631	0.262369			0.52	0.262369	162
	40.94	0.23			40.94	20.47	0.357269	0.936855	0.0631446			0.23	0.0631446	163
	53.02	0.07			53.02	26.51	0.462687	0.894856	0.105144			0.07	0.105144	164
	57.43	0.24			57.43	28.715	0.501171	0.87702	0.12298			0.24	0.12298	165
	55.84	0.24			55.84	27.92	0.487296	0.883602	0.116398			0.24	0.116398	166
	21.96	0.06			21.96	10.98	0.191637	0.981694	0.0183063			0.06	0.0183063	167
	68.25	0.28			68.25	34.125	0.595594	0.827816	0.172184			0.28	0.172184	168
	26.06	0.04			26.06	13.03	0.227416	0.974252	0.0257479			0.04	0.0257479	169
	44.43	0.03			44.43	22.215	0.387725	0.925772	0.0742284			0.03	0.0742284	170
	63.36	0.04			63.36	31.68	0.55292	0.850994	0.149006			0.04	0.149006	171
	60.53	0.25			60.53	30.265	0.528224	0.863704	0.136296			0.25	0.136296	172
	44.97	0.17			44.97	22.485	0.392437	0.92398	0.0760203			0.17	0.0760203	173
	45	0.06			45	22.5	0.392699	0.92388	0.0761205			0.06	0.0761205	174
	48.36	0.25			48.36	24.18	0.422021	0.912263	0.0877368			0.25	0.0877368	175
	71.66	0.01			71.66	35.83	0.625351	0.810757	0.189243			0.01	0.189243	176
	79.61	0.01			79.61	39.805	0.694728	0.768228	0.231772			0.01	0.231772	177
	52.18	0.01			52.18	26.09	0.455356	0.898104	0.101896			0.01	0.101896	178
	64.79	0.07			64.79	32.395	0.565399	0.844375	0.155625			0.07	0.155625	179
	27.69	0.04			27.69	13.845	0.241641	0.970947	0.0290534			0.04	0.0290534	180
	70.32	0.26			70.32	35.16	0.613658	0.817547	0.182453			0.26	0.182453	181
	132.47	0.85			132.47	66.235	1.15602	0.402986	0.597014			0.85	0.597014	182
	112.06	0.36			112.06	56.03	0.977908	0.558759	0.441241			0.36	0.441241	183
	95.89	0.32			95.89	47.945	0.836798	0.669844	0.330156			0.32	0.330156	184
	61.66	0.61			61.66	30.83	0.538085	0.858692	0.141308			0.61	0.141308	185
	100.45	0.54			100.45	50.225	0.876592	0.639774	0.360226			0.54	0.360226	186
	47.47	0.15			47.47	23.735	0.414254	0.915417	0.0845831			0.15	0.0845831	187
	61.93	0.01			61.93	30.965	0.540441	0.857482	0.142518			0.01	0.142518	188
	71.1	0.24			71.1	35.55	0.620465	0.813608	0.186392			0.24	0.186392	189
	106.4	0.4			106.4	53.2	0.928515	0.599024	0.400976			0.4	0.400976	190
	65.13	0.23			65.13	32.565	0.568366	0.842781	0.157219			0.23	0.157219	191
	53.81	0.24			53.81	26.905	0.469581	0.891758	0.108242			0.24	0.108242	192
	38.33	0.02			38.33	19.165	0.334492	0.944577	0.0554229			0.02	0.0554229	193
	63.66	0.38			63.66	31.83	0.555538	0.849617	0.150383			0.38	0.150383	194
	46.26	0.09			46.26	23.13	0.403695	0.919616	0.0803841			0.09	0.0803841	195
	90.43				90.43	45.215	0.789151	0.704448	0.295552					196
	46.47	0.04			46.47	23.235	0.405527	0.918895	0.0811055			0.04	0.0811055	197
	68.5	0.37			68.5	34.25	0.597775	0.82659	0.17341			0.37	0.17341	198
	54.12	0.62			54.12	27.06	0.472286	0.890531	0.109469			0.62	0.109469	199
	45.38	0.07			45.38	22.69	0.396015	0.922605	0.0773946			0.07	0.0773946	200
	47.01	0.06			47.01	23.505	0.41024	0.917025	0.0829747			0.06	0.0829747	201
	66.25	0.27			66.25	33.125	0.57814	0.83748	0.16252			0.27	0.16252	202
	97.79	0.31			97.79	48.895	0.853379	0.657441	0.342559			0.31	0.342559	203
	54.93	0.14			54.93	27.465	0.479355	0.887293	0.112707			0.14	0.112707	204
	41.01	0.07			41.01	20.505	0.35788	0.936642	0.0633584			0.07	0.0633584	205
	54.14	0.12			54.14	27.07	0.472461	0.890451	0.109549			0.12	0.109549	206
	70.12	0.05			70.12	35.06	0.611912	0.818551	0.181449			0.05	0.181449	207
	46.25	0.07			46.25	23.125	0.403607	0.91965	0.0803498			0.07	0.0803498	208
	37.07	0.05			37.07	18.535	0.323497	0.94813	0.0518704			0.05	0.0518704	209
	43.83	0.03			43.83	21.915	0.382489	0.927739	0.0722614			0.03	0.0722614	210
	33.94	0.01			33.94	16.97	0.296182	0.956458	0.0435423			0.01	0.0435423	211
	39.76	0.28			39.76	19.88	0.346971	0.940407	0.0595931			0.28	0.0595931	212
	70.73	0.32			70.73	35.365	0.617236	0.815482	0.184518			0.32	0.184518	213
	100.23	0.42			100.23	50.115	0.874672	0.641249	0.358751			0.42	0.358751	214
	97.78	0.58			97.78	48.89	0.853291	0.657507	0.342493			0.58	0.342493	215
	49.38	0.01			49.38	24.69	0.430922	0.908581	0.0914189			0.01	0.0914189	216
	55.66	0.03			55.66	27.83	0.485725	0.884337	0.115663			0.03	0.115663	217
	40.35	0.03			40.35	20.175	0.35212	0.938644	0.0613564			0.03	0.0613564	218
	39.19	0.07			39.19	19.595	0.341997	0.942087	0.0579133			0.07	0.0579133	219
	66.07	0.29			66.07	33.035	0.57657	0.838338	0.161662			0.29	0.161662	220
	56.18	0.01			56.18	28.09	0.490263	0.882209	0.117791			0.01	0.117791	221
	59.96	0.05			59.96	29.98	0.52325	0.8662	0.1338			0.05	0.1338	222
	65.57	0.55			65.57	32.785	0.572206	0.840708	0.159292			0.55	0.159292	223
	48.21	0.14			48.21	24.105	0.420712	0.912799	0.0872015			0.14	0.0872015	224
	53.32	0.17			53.32	26.66	0.465305	0.893685	0.106315			0.17	0.106315	225
	78.69	0.09			78.69	39.345	0.6867	0.773343	0.226657			0.09	0.226657	226
	95.34	0.22			95.34	47.67	0.831998	0.6734	0.3266			0.22	0.3266	227
	59.17	0.01			59.17	29.585	0.516356	0.869624	0.130376			0.01	0.130376	228
	74.86	0.22			74.86	37.43	0.653277	0.794096	0.205904			0.22	0.205904	229
	59.04	0.09			59.04	29.52	0.515221	0.870184	0.129816			0.09	0.129816	230
	51.81	0.22			51.81	25.905	0.452128	0.89952	0.10048			0.22	0.10048	231
	41.16	0.05			41.16	20.58	0.359189	0.936182	0.0638177			0.05	0.0638177	232
	47.08	0.05			47.08	23.54	0.410851	0.916781	0.0832185			0.05	0.0832185	233
	60.38	0.47			60.38	30.19	0.526915	0.864363	0.135637			0.47	0.135637	234
	65.01	0.01			65.01	32.505	0.567319	0.843345	0.156655			0.01	0.156655	235
	52.44	0.05			52.44	26.22	0.457625	0.897104	0.102896			0.05	0.102896	236
	84.24	0.2			84.24	42.12	0.735133	0.741742	0.258258			0.2	0.258258	237
	66.81	0.31			66.81	33.405	0.583027	0.8348	0.1652			0.31	0.1652	238
	36.71	0.01			36.71	18.355	0.320355	0.949124	0.0508764			0.01	0.0508764	239
	61.67	0.01			61.67	30.835	0.538172	0.858647	0.141353			0.01	0.141353	240
	27.54	0.01			27.54	13.77	0.240332	0.971259	0.028741			0.01	0.028741	241
	99.35	0.72			99.35	49.675	0.866992	0.647122	0.352878			0.72	0.352878	242
	48.78	0.01			48.78	24.39	0.425686	0.910756	0.0892443			0.01	0.0892443	243
	45	0.01			45	22.5	0.392699	0.92388	0.0761205			0.01	0.0761205	244
	94.4	0.24			94.4	47.2	0.823795	0.679441	0.320559			0.24	0.320559	245
	45	0.15			45	22.5	0.392699	0.92388	0.0761205			0.15	0.0761205	246
	48.73	0.2			48.73	24.365	0.425249	0.910936	0.0890642			0.2	0.0890642	247
	55.08	0.01			55.08	27.54	0.480664	0.886688	0.113312			0.01	0.113312	248
	71.27	1.5			71.27	35.635	0.621948	0.812745	0.187255			1.5	0.187255	249
	36.87	0.22			36.87	18.435	0.321751	0.948683	0.051317			0.22	0.051317	250
	66.31	0.08			66.31	33.155	0.578664	0.837194	0.162806			0.08	0.162806	251
	44.4	0.18			44.4	22.2	0.387463	0.925871	0.0741294			0.18	0.0741294	252
	67.98	0.99			67.98	33.99	0.593237	0.829135	0.170865			0.99	0.170865	253
	84.47	0.01			84.47	42.235	0.73714	0.740394	0.259606			0.01	0.259606	254
	25.52	0.05			25.52	12.76	0.222704	0.975304	0.0246962			0.05	0.0246962	255
	38.12	0.05			38.12	19.06	0.33266	0.945177	0.0548229			0.05	0.0548229	256
	30.04	0.01			30.04	15.02	0.262148	0.965835	0.0341646			0.01	0.0341646	257
	134.03	0.94			134.03	67.015	1.16963	0.39049	0.60951			0.94	0.60951	258
	22.79	0.01			22.79	11.395	0.19888	0.980288	0.0197116			0.01	0.0197116	259
	57.59	0.46			57.59	28.795	0.502568	0.876349	0.123651			0.46	0.123651	260
	24.5	0.03			24.5	12.25	0.213803	0.977231	0.0227689			0.03	0.0227689	261
	55.89	0.33			55.89	27.945	0.487732	0.883398	0.116602			0.33	0.116602	262
	67.64	0.86			67.64	33.82	0.59027	0.83079	0.16921			0.86	0.16921	263
	56.47	0.56			56.47	28.235	0.492794	0.881015	0.118985			0.56	0.118985	264
	33.76	0.31			33.76	16.88	0.294612	0.956915	0.043085			0.31	0.043085	265
	86.04	0.58			86.04	43.02	0.750841	0.731116	0.268884			0.58	0.268884	266
	65.76	0.63			65.76	32.88	0.573864	0.839809	0.160191			0.63	0.160191	267
	60.49	0.83			60.49	30.245	0.527875	0.863879	0.136121			0.83	0.136121	268
	90.33	0.98			90.33	45.165	0.788278	0.705068	0.294932			0.98	0.294932	269
	68.78	0.48			68.78	34.39	0.600219	0.825212	0.174788			0.48	0.174788	270
	28.11	0.04			28.11	14.055	0.245306	0.970063	0.0299369			0.04	0.0299369	271
	60.5	0.01			60.5	30.25	0.527962	0.863836	0.136164			0.01	0.136164	272
	110.26	0.01			110.26	55.13	0.9622	0.571716	0.428284			0.01	0.428284	273
	55.93	0.01			55.93	27.965	0.488081	0.883234	0.116766			0.01	0.116766	274
	41.48	0.01			41.48	20.74	0.361981	0.935197	0.064803			0.01	0.064803	275
	69.37	0.93			69.37	34.685	0.605367	0.822293	0.177707			0.93	0.177707	276
	59.77	0.73			59.77	29.885	0.521592	0.867027	0.132973			0.73	0.132973	277
	58.03	0.73			58.03	29.015	0.506407	0.874493	0.125507			0.73	0.125507	278
	44.6	0.43			44.6	22.3	0.389208	0.92521	0.0747903			0.43	0.0747903	279
	77.43	0.06			77.43	38.715	0.675704	0.780267	0.219733			0.06	0.219733	280
	63.77	0.1			63.77	31.885	0.556498	0.84911	0.15089			0.1	0.15089	281
	91.57	0.16			91.57	45.785	0.799099	0.697353	0.302647			0.16	0.302647	282
	55.2	0.06			55.2	27.6	0.481711	0.886204	0.113796			0.06	0.113796	283
	68	0.39			68	34	0.593412	0.829038	0.170962			0.39	0.170962	284
	78.08	0.39			78.08	39.04	0.681377	0.776706	0.223294			0.39	0.223294	285
	38.68	0.1			38.68	19.34	0.337547	0.94357	0.05643			0.1	0.05643	286
	56.32	0.09			56.32	28.16	0.491485	0.881633	0.118367			0.09	0.118367	287
	48.71	0.06			48.71	24.355	0.425075	0.911008	0.0889922			0.06	0.0889922	288
	58.86	0.33			58.86	29.43	0.51365	0.870957	0.129043			0.33	0.129043	289
	57.27	0.78			57.27	28.635	0.499775	0.87769	0.12231			0.78	0.12231	290
	34.75	0.01			34.75	17.375	0.303251	0.954371	0.0456293			0.01	0.0456293	291
	45.24	0.28			45.24	22.62	0.394793	0.923076	0.076924			0.28	0.076924	292
	89.48	0.53			89.48	44.74	0.78086	0.710308	0.289692			0.53	0.289692	293
	99.97	0.24			99.97	49.985	0.872403	0.642988	0.357012			0.24	0.357012	294
	100.36	0.08			100.36	50.18	0.875806	0.640378	0.359622			0.08	0.359622	295
	61.69	0.56			61.69	30.845	0.538347	0.858557	0.141443			0.56	0.141443	296
	46.51	0.05			46.51	23.255	0.405876	0.918757	0.0812432			0.05	0.0812432	297
	50.81	0.38			50.81	25.405	0.443401	0.903298	0.0967021			0.38	0.0967021	298
	44.3	0.17			44.3	22.15	0.38659	0.9262	0.0738			0.17	0.0738	299
	49.65	0.11			49.65	24.825	0.433278	0.907594	0.0924056			0.11	0.0924056	300
	98.21	0.91			98.21	49.105	0.857044	0.654675	0.345325			0.91	0.345325	301
	63.19	0.65			63.19	31.595	0.551437	0.851773	0.148227			0.65	0.148227	302
	31.8	0.01			31.8	15.9	0.277507	0.961741	0.0382587			0.01	0.0382587	303
	46.75	0.58			46.75	23.375	0.407971	0.917928	0.0820722			0.58	0.0820722	304
	41.86	0.01			41.86	20.93	0.365297	0.934018	0.0659824			0.01	0.0659824	305
	52.19	0.18			52.19	26.095	0.455444	0.898066	0.101934			0.18	0.101934	306
	42.65	0.19			42.65	21.325	0.372191	0.931533	0.0684674			0.19	0.0684674	307
	51.18	0.13			51.18	25.59	0.44663	0.901908	0.0980921			0.13	0.0980921	308
	48.17	0.19			48.17	24.085	0.420363	0.912941	0.087059			0.19	0.087059	309
	32.04	0.14			32.04	16.02	0.279602	0.961165	0.0388346			0.14	0.0388346	310
	53.06	0.32			53.06	26.53	0.463036	0.894701	0.105299			0.32	0.105299	311
	35.4	0.24			35.4	17.7	0.308923	0.952661	0.0473385			0.24	0.0473385	312
	95.77	2.99			95.77	47.885	0.835751	0.670621	0.329379			2.99	0.329379	313
	88.27	0.55			88.27	44.135	0.770301	0.717701	0.282299			0.55	0.282299	314
	106.04	2.6			106.04	53.02	0.925374	0.601536	0.398464			2.6	0.398464	315
	96.99	2.75			96.99	48.495	0.846397	0.662685	0.337315			2.75	0.337315	316
	49.74	0.43			49.74	24.87	0.434063	0.907264	0.0927357			0.43	0.0927357	317
	57.69	0.53			57.69	28.845	0.50344	0.875928	0.124072			0.53	0.124072	318
	59.69	0.13			59.69	29.845	0.520894	0.867375	0.132625			0.13	0.132625	319
	58.83	0.72			58.83	29.415	0.513389	0.871085	0.128915			0.72	0.128915	320
	52.76	0.01			52.76	26.38	0.460418	0.895867	0.104133			0.01	0.104133	321
	80.17	0.96			80.17	40.085	0.699615	0.76509	0.23491			0.96	0.23491	322
	66.5	1.19			66.5	33.25	0.580322	0.836286	0.163714			1.19	0.163714	323
	57.89	0.1			57.89	28.945	0.505186	0.875085	0.124915			0.1	0.124915	324
	71.29	0.57			71.29	35.645	0.622123	0.812643	0.187357			0.57	0.187357	325
	33.56	0.01			33.56	16.78	0.292866	0.95742	0.0425797			0.01	0.0425797	326
	81.55	0.45			81.55	40.775	0.711658	0.75728	0.24272			0.45	0.24272	327
	50.95	0.28			50.95	25.475	0.444623	0.902773	0.097227			0.28	0.097227	328
	43.95	0.15			43.95	21.975	0.383536	0.927347	0.0726528			0.15	0.0726528	329
	29.69	0.04			29.69	14.845	0.259094	0.966622	0.0333775			0.04	0.0333775	330
	86.25	0.6			86.25	43.125	0.752673	0.729864	0.270136			0.6	0.270136	331
	74.76	0.98			74.76	37.38	0.652404	0.794627	0.205373			0.98	0.205373	332
	80.93	1.03			80.93	40.465	0.706247	0.760803	0.239197			1.03	0.239197	333
	57.45	0.41			57.45	28.725	0.501346	0.876937	0.123063			0.41	0.123063	334
	32.6	0.13			32.6	16.3	0.284489	0.959805	0.0401947			0.13	0.0401947	335
	83.69	1.36			83.69	41.845	0.730333	0.744952	0.255048			1.36	0.255048	336
	66.84	0.17			66.84	33.42	0.583289	0.834656	0.165344			0.17	0.165344	337
	96.94	1.08			96.94	48.47	0.845961	0.663012	0.336988			1.08	0.336988	338
	26.58	0.09			26.58	13.29	0.231954	0.973219	0.026781			0.09	0.026781	339
	128.1	1.17			128.1	64.05	1.11788	0.437587	0.562413			1.17	0.562413	340
	68.3	0.16			68.3	34.15	0.59603	0.827571	0.172429			0.16	0.172429	341
	62.33	0.87			62.33	31.165	0.543932	0.855681	0.144319			0.87	0.144319	342
	81.23	1.28			81.23	40.615	0.708865	0.759101	0.240899			1.28	0.240899	343
	48.85	0.26			48.85	24.425	0.426297	0.910503	0.0894967			0.26	0.0894967	344
	30.05	0.08			30.05	15.025	0.262236	0.965813	0.0341872			0.08	0.0341872	345
	89.45	0.01			89.45	44.725	0.780599	0.710492	0.289508			0.01	0.289508	346
	66.34	0.91			66.34	33.17	0.578926	0.837051	0.162949			0.91	0.162949	347
	55.1	0.37			55.1	27.55	0.480838	0.886608	0.113392			0.37	0.113392	348
	36.63	0.04			36.63	18.315	0.319657	0.949343	0.0506568			0.04	0.0506568	349
	35.02	0.05			35.02	17.51	0.305607	0.953664	0.0463355			0.05	0.0463355	350
	43.33	0.29			43.33	21.665	0.378126	0.929358	0.0706417			0.29	0.0706417	351
	78.15	1.12			78.15	39.075	0.681987	0.776322	0.223678			1.12	0.223678	352
	93.68	1.33			93.68	46.84	0.817512	0.684038	0.315962			1.33	0.315962	353
	74.87	1.17			74.87	37.435	0.653364	0.794043	0.205957			1.17	0.205957	354
	73.99	1.36			73.99	36.995	0.645685	0.798688	0.201312			1.36	0.201312	355
	76.23	1.03			76.23	38.115	0.665232	0.786773	0.213227			1.03	0.213227	356
	71.89	0.58			71.89	35.945	0.627359	0.809581	0.190419			0.58	0.190419	357
	60.63	0.04			60.63	30.315	0.529097	0.863263	0.136737			0.04	0.136737	358
	42.5	0.01			42.5	21.25	0.370882	0.932008	0.0679921			0.01	0.0679921	359
	53.97	0.49			53.97	26.985	0.470977	0.891125	0.108875			0.49	0.108875	360
	81.29	0.4			81.29	40.645	0.709389	0.75876	0.24124			0.4	0.24124	361
	66.94	0.19			66.94	33.47	0.584162	0.834175	0.165825			0.19	0.165825	362
	75.87	0.13			75.87	37.935	0.662091	0.788709	0.211291			0.13	0.211291	363
	74.37	1.58			74.37	37.185	0.649001	0.796688	0.203312			1.58	0.203312	364
	93.3	1.61			93.3	46.65	0.814196	0.686453	0.313547			1.61	0.313547	365
	86	2.18			86	43	0.750492	0.731354	0.268646			2.18	0.268646	366
	51.75	0.22			51.75	25.875	0.451604	0.899748	0.100252			0.22	0.100252	367
	52.77	0.25			52.77	26.385	0.460505	0.895828	0.104172			0.25	0.104172	368
	34.28	0.17			34.28	17.14	0.299149	0.955588	0.0444125			0.17	0.0444125	369
	81.82	0.01			81.82	40.91	0.714014	0.755739	0.244261			0.01	0.244261	370
	50.75	0.38			50.75	25.375	0.442877	0.903522	0.0964776			0.38	0.0964776	371
	33.23	0.07			33.23	16.615	0.289986	0.958248	0.0417523			0.07	0.0417523	372
	33.32	0.16			33.32	16.66	0.290772	0.958023	0.0419771			0.16	0.0419771	373
	34.25	0.17			34.25	17.125	0.298888	0.955665	0.0443354			0.17	0.0443354	374
	28.18	0.01			28.18	14.09	0.245917	0.969915	0.0300855			0.01	0.0300855	375
	38.71	0.01			38.71	19.355	0.337808	0.943483	0.0565168			0.01	0.0565168	376
	89.56	1.75			89.56	44.78	0.781558	0.709817	0.290183			1.75	0.290183	377
	39.5	0.12			39.5	19.75	0.344703	0.941176	0.058824			0.12	0.058824	378
	89.36	1.13			89.36	44.68	0.779813	0.711045	0.288955			1.13	0.288955	379
	58.24	1.43			58.24	29.12	0.50824	0.873602	0.126398			1.43	0.126398	380
	88.34	2.42			88.34	44.17	0.770912	0.717276	0.282724			2.42	0.282724	381
	89.38	2.47			89.38	44.69	0.779988	0.710922	0.289078			2.47	0.289078	382
	26.01	0.11			26.01	13.005	0.22698	0.97435	0.0256496			0.11	0.0256496	383
	41.87	0.01			41.87	20.935	0.365385	0.933986	0.0660136			0.01	0.0660136	384
	47.12	0.47			47.12	23.56	0.4112	0.916642	0.083358			0.47	0.083358	385
	61.59	0.71			61.59	30.795	0.537474	0.859005	0.140995			0.71	0.140995	386
	99.68	0.44			99.68	49.84	0.869872	0.644924	0.355076			0.44	0.355076	387
	103.36	2.39			103.36	51.68	0.901986	0.620053	0.379947			2.39	0.379947	388
	28.14	0.12			28.14	14.07	0.245568	0.969999	0.0300006			0.12	0.0300006	389
	103.03	2.75			103.03	51.515	0.899106	0.62231	0.37769			2.75	0.37769	390
	43.54	0.14			43.54	21.77	0.379958	0.92868	0.0713199			0.14	0.0713199	391
	48.07	0.45			48.07	24.035	0.41949	0.913297	0.0867032			0.45	0.0867032	392
	65.81	0.63			65.81	32.905	0.574301	0.839572	0.160428			0.63	0.160428	393
	28.52	0.02			28.52	14.26	0.248884	0.969188	0.0308121			0.02	0.0308121	394
	30.31	0.04			30.31	15.155	0.264505	0.965222	0.0347779			0.04	0.0347779	395
	53.52	0.01			53.52	26.76	0.46705	0.8929	0.1071			0.01	0.1071	396
	135.72	1.26			135.72	67.86	1.18438	0.376871	0.623129			1.26	0.623129	397
	68.43	0.93			68.43	34.215	0.597164	0.826933	0.173067			0.93	0.173067	398
	110.76	1.3			110.76	55.38	0.966563	0.568131	0.431869			1.3	0.431869	399
	52.59	0.01			52.59	26.295	0.458934	0.896525	0.103475			0.01	0.103475	400
	89.53	1.06			89.53	44.765	0.781297	0.710001	0.289999			1.06	0.289999	401
	94.41	0.67			94.41	47.205	0.823883	0.679377	0.320623			0.67	0.320623	402
	75.03	0.68			75.03	37.515	0.65476	0.793194	0.206806			0.68	0.206806	403
	31.38	0.01			31.38	15.69	0.273842	0.962739	0.037261			0.01	0.037261	404
	66.24	0.41			66.24	33.12	0.578053	0.837528	0.162472			0.41	0.162472	405
	71.66	0.39			71.66	35.83	0.625351	0.810757	0.189243			0.39	0.189243	406
	56.19	0.42			56.19	28.095	0.49035	0.882168	0.117832			0.42	0.117832	407
	83.09	1.2			83.09	41.545	0.725097	0.748435	0.251565			1.2	0.251565	408
	56.14	0.01			56.14	28.07	0.489914	0.882373	0.117627			0.01	0.117627	409
	58.51	0.27			58.51	29.255	0.510596	0.872453	0.127547			0.27	0.127547	410
	83.09	0.04			83.09	41.545	0.725097	0.748435	0.251565			0.04	0.251565	411
	82.72	0.65			82.72	41.36	0.721868	0.750573	0.249427			0.65	0.249427	412
	148.03	0.68			148.03	74.015	1.29181	0.275386	0.724614			0.68	0.724614	413
	30.32	0.01			30.32	15.16	0.264592	0.965199	0.0348007			0.01	0.0348007	414
	93.21	0.51			93.21	46.605	0.813411	0.687024	0.312976			0.51	0.312976	415
	100.23	1.35			100.23	50.115	0.874672	0.641249	0.358751			1.35	0.358751	416
	32.35	0.01			32.35	16.175	0.282307	0.960415	0.0395847			0.01	0.0395847	417
	62.4	0.94			62.4	31.2	0.544543	0.855364	0.144636			0.94	0.144636	418
	104.74	1.25			104.74	52.37	0.914029	0.61056	0.38944			1.25	0.38944	419
	93	0.54			93	46.5	0.811578	0.688355	0.311645			0.54	0.311645	420
	42.61	0.04			42.61	21.305	0.371842	0.93166	0.0683405			0.04	0.0683405	421
	20.68	0.04			20.68	10.34	0.180467	0.98376	0.01624			0.04	0.01624	422
	69.44	0.63			69.44	34.72	0.605978	0.821945	0.178055			0.63	0.178055	423
	88.88	0.53			88.88	44.44	0.775624	0.713984	0.286016			0.53	0.286016	424
	82.65	1.05			82.65	41.325	0.721257	0.750976	0.249024			1.05	0.249024	425
	112.02	0.7			112.02	56.01	0.977559	0.559048	0.440952			0.7	0.440952	426
	127.46	1.19			127.46	63.73	1.1123	0.442602	0.557398			1.19	0.557398	427
	96.39	1.93			96.39	48.195	0.841161	0.666598	0.333402			1.93	0.333402	428
	95.21	2.04			95.21	47.605	0.830864	0.674238	0.325762			2.04	0.325762	429
	70.85	1.22			70.85	35.425	0.618283	0.814875	0.185125			1.22	0.185125	430
	87.62	1.25			87.62	43.81	0.764629	0.721639	0.278361			1.25	0.278361	431
	97.65	0.45			97.65	48.825	0.852157	0.658361	0.341639			0.45	0.341639	432
	63.61	1.01			63.61	31.805	0.555102	0.849847	0.150153			1.01	0.150153	433
	78.89	1.17			78.89	39.445	0.688445	0.772235	0.227765			1.17	0.227765	434
	104.58	1.55			104.58	52.29	0.912633	0.611665	0.388335			1.55	0.388335	435
	78.17	0.8			78.17	39.085	0.682162	0.776211	0.223789			0.8	0.223789	436
	36.09	0.05			36.09	18.045	0.314945	0.950814	0.0491865			0.05	0.0491865	437
	35.68	0.03			35.68	17.84	0.311367	0.951916	0.0480843			0.03	0.0480843	438
	123.83	2.31			123.83	61.915	1.08062	0.470781	0.529219			2.31	0.529219	439
	103.04	3.33			103.04	51.52	0.899194	0.622241	0.377759			3.33	0.377759	440
	80.84	1.46			80.84	40.42	0.705462	0.761312	0.238688			1.46	0.238688	441
	28.82	0.01			28.82	14.41	0.251502	0.96854	0.0314603			0.01	0.0314603	442
	48.16	0.17			48.16	24.08	0.420275	0.912977	0.0870233			0.17	0.0870233	443
	55.69	0.22			55.69	27.845	0.485987	0.884214	0.115786			0.22	0.115786	444
	86.39	0.4			86.39	43.195	0.753895	0.729028	0.270972			0.4	0.270972	445
	34.11	0.03			34.11	17.055	0.297666	0.956024	0.0439763			0.03	0.0439763	446
	137.41	1.36			137.41	68.705	1.19913	0.36317	0.63683			1.36	0.63683	447
	73	1.35			73	36.5	0.637045	0.803857	0.196143			1.35	0.196143	448
	60.17	0.65			60.17	30.085	0.525082	0.865283	0.134717			0.65	0.134717	449
	48.41	0.01			48.41	24.205	0.422457	0.912084	0.0879157			0.01	0.0879157	450
	94.83	0.35			94.83	47.415	0.827548	0.676683	0.323317			0.35	0.323317	451
	46.64	0.01			46.64	23.32	0.407011	0.918308	0.0816917			0.01	0.0816917	452
	46.51	0.01			46.51	23.255	0.405876	0.918757	0.0812432			0.01	0.0812432	453
	48.77	0.01			48.77	24.385	0.425599	0.910792	0.0892082			0.01	0.0892082	454
	43.86	0.36			43.86	21.93	0.382751	0.927641	0.0723592			0.36	0.0723592	455
	78.06	0.84			78.06	39.03	0.681202	0.776816	0.223184			0.84	0.223184	456
	27.03	0.12			27.03	13.515	0.235881	0.972309	0.0276912			0.12	0.0276912	457
	26.02	0.01			26.02	13.01	0.227067	0.974331	0.0256692			0.01	0.0256692	458
	53.3	0.76			53.3	26.65	0.46513	0.893763	0.106237			0.76	0.106237	459
	26.39	0.05			26.39	13.195	0.230296	0.973599	0.0264012			0.05	0.0264012	460
	74.92	0.98			74.92	37.46	0.6538	0.793778	0.206222			0.98	0.206222	461
	75.09	0.62			75.09	37.545	0.655284	0.792875	0.207125			0.62	0.207125	462
	90.43	1.15			90.43	45.215	0.789151	0.704448	0.295552			1.15	0.295552	463
	55.29	0.61			55.29	27.645	0.482496	0.885839	0.114161			0.61	0.114161	464
	53.68	0.19			53.68	26.84	0.468446	0.892271	0.107729			0.19	0.107729	465
	58.66	0.01			58.66	29.33	0.511905	0.871813	0.128187			0.01	0.128187	466
	21.17	0.04			21.17	10.585	0.184743	0.982983	0.0170165			0.04	0.0170165	467
	94.12	1.15			94.12	47.06	0.821352	0.681232	0.318768			1.15	0.318768	468
	69.72	0.42			69.72	34.86	0.608422	0.820551	0.179449			0.42	0.179449	469
	89.03	0.45			89.03	44.515	0.776933	0.713067	0.286933			0.45	0.286933	470
	89.33	0.32			89.33	44.665	0.779551	0.711229	0.288771			0.32	0.288771	471
	90.3	0.68			90.3	45.15	0.788016	0.705253	0.294747			0.68	0.294747	472
	102.35	0.4			102.35	51.175	0.893172	0.626944	0.373056			0.4	0.373056	473
	38.14	0.16			38.14	19.07	0.332834	0.94512	0.0548799			0.16	0.0548799	474
	69.24	0.45			69.24	34.62	0.604233	0.822938	0.177062			0.45	0.177062	475
	85.75	0.33			85.75	42.875	0.74831	0.73284	0.26716			0.33	0.26716	476
	77.64	1.53			77.64	38.82	0.677537	0.779119	0.220881			1.53	0.220881	477
	101.13	0.46			101.13	50.565	0.882526	0.635202	0.364798			0.46	0.364798	478
	97.17	0.93			97.17	48.585	0.847968	0.661508	0.338492			0.93	0.338492	479
	102.16	0.96			102.16	51.08	0.891514	0.628235	0.371765			0.96	0.371765	480
	79.9	0.5			79.9	39.95	0.697259	0.766605	0.233395			0.5	0.233395	481
	67.52	0.11			67.52	33.76	0.589223	0.831373	0.168627			0.11	0.168627	482
	93.47	0.38			93.47	46.735	0.81568	0.685374	0.314626			0.38	0.314626	483
	120.32	1.35			120.32	60.16	1.04999	0.49758	0.50242			1.35	0.50242	484
	16.85	0.03			16.85	8.425	0.147044	0.989208	0.0107915			0.03	0.0107915	485
	71.75	1.47			71.75	35.875	0.626137	0.810297	0.189703			1.47	0.189703	486
	78.06	1.7			78.06	39.03	0.681202	0.776816	0.223184			1.7	0.223184	487
	46.36	0.33			46.36	23.18	0.404567	0.919273	0.0807272			0.33	0.0807272	488
	27.65	0.01			27.65	13.825	0.241292	0.97103	0.0289699			0.01	0.0289699	489
	29.74	0.04			29.74	14.87	0.25953	0.966511	0.0334894			0.04	0.0334894	490
	65.7	0.95			65.7	32.85	0.573341	0.840094	0.159906			0.95	0.159906	491
	74.44	0.52			74.44	37.22	0.649612	0.796319	0.203681			0.52	0.203681	492
	79.54	0.79			79.54	39.77	0.694117	0.768619	0.231381			0.79	0.231381	493
	55.93	0.48			55.93	27.965	0.488081	0.883234	0.116766			0.48	0.116766	494
	108.82	0.86			108.82	54.41	0.949634	0.581981	0.418019			0.86	0.418019	495
	128.86	1.1			128.86	64.43	1.12452	0.431613	0.568387			1.1	0.568387	496
	71.75	0.36			71.75	35.875	0.626137	0.810297	0.189703			0.36	0.189703	497
	132.01	0.56			132.01	66.005	1.152	0.406657	0.593343			0.56	0.593343	498
	94.09	0.5			94.09	47.045	0.82109	0.681424	0.318576			0.5	0.318576	499
	44.71	0.05			44.71	22.355	0.390168	0.924845	0.075155			0.05	0.075155	500
	20.76	0.05			20.76	10.38	0.181165	0.983634	0.0163656			0.05	0.0163656	501
	66.28	0.04			66.28	33.14	0.578402	0.837337	0.162663			0.04	0.162663	502
	27.92	0.04			27.92	13.96	0.243648	0.970464	0.0295356			0.04	0.0295356	503
	35.72	0.07			35.72	17.86	0.311716	0.951809	0.0481913			0.07	0.0481913	504
	40.65	0.07			40.65	20.325	0.354738	0.937737	0.0622625			0.07	0.0622625	505
	112.72	0.44			112.72	56.36	0.983668	0.553973	0.446027			0.44	0.446027	506
	48.49	0.11			48.49	24.245	0.423155	0.911798	0.0882021			0.11	0.0882021	507
	33.37	0.01			33.37	16.685	0.291208	0.957898	0.0421023			0.01	0.0421023	508
	37.67	0.01			37.67	18.835	0.328733	0.946452	0.0535478			0.01	0.0535478	509

## Sheet: Sheet4
CadMO alpha and contact width				average width	0.420433
						contact with 0-0.5			contact wdith 0-0.5			contact with > 0.5um			contact width >0.5um			contact width 0-0.025			contact 0-0.025 um
width at angle (um)	1- cosq		width at angle (um)	1- cosq		width at angle (um)	1- cosq		alpha			width at angle (um)	1- cosq		alpha			contact width	1- cosq		alpha
0.02	0.0278137		0.01	0.051621		0.01	0.051621		0.125891	average		0.5	0.233395		0.27844	average		0.01	0.051621		0.0907405	average
1.09	0.403565		0.01	0.13997		0.01	0.13997		0.105219	STDV		0.5	0.318576		0.137888	STDV		0.01	0.13997		0.0745231	STDV
1.01	0.395957		0.01	0.0358814		0.01	0.0358814					0.51	0.143418					0.01	0.0358814
0.83	0.559042		0.01	0.0754207		0.01	0.0754207					0.51	0.312976					0.01	0.0754207
0.81	0.510541		0.01	0.280903		0.01	0.280903					0.52	0.262369					0.01	0.280903
0.03	0.13784		0.01	0.0680238		0.01	0.0680238					0.52	0.203681					0.01	0.0680238
0.11	0.0753875		0.01	0.0683722		0.01	0.0683722					0.53	0.289692					0.01	0.0683722
1.23	0.197755		0.01	0.0543678		0.01	0.0543678					0.53	0.124072					0.01	0.0543678
0.19	0.0807959		0.01	0.0621111		0.01	0.0621111					0.53	0.286016					0.01	0.0621111
0.08	0.134499		0.01	0.0306403		0.01	0.0306403					0.54	0.135857					0.01	0.0306403
0.05	0.0269015		0.01	0.0265009		0.01	0.0265009					0.54	0.360226					0.01	0.0265009
0.81	0.241411		0.01	0.0444125		0.01	0.0444125					0.54	0.311645					0.01	0.0444125
0.4	0.210487		0.01	0.212688		0.01	0.212688					0.55	0.177955					0.01	0.212688
0.33	0.112466		0.01	0.0156502		0.01	0.0156502					0.55	0.159292					0.01	0.0156502
0.12	0.0964776		0.01	0.0657333		0.01	0.0657333					0.55	0.282299					0.01	0.0657333
0.88	0.112265		0.01	0.0801443		0.01	0.0801443					0.56	0.150521					0.01	0.0801443
1.7	0.479735		0.01	0.08011		0.01	0.08011					0.56	0.157078					0.01	0.08011
0.44	0.186747		0.01	0.0529017		0.01	0.0529017					0.56	0.118985					0.01	0.0529017
0.79	0.264139		0.01	0.0719036		0.01	0.0719036					0.56	0.141443					0.01	0.0719036
0.37	0.164864		0.01	0.124451		0.01	0.124451					0.56	0.593343					0.01	0.124451
0.35	0.195313		0.01	0.189243		0.01	0.189243					0.57	0.187357					0.01	0.189243
0.64	0.246494		0.01	0.231772		0.01	0.231772					0.58	0.410804					0.01	0.231772
0.71	0.360628		0.01	0.101896		0.01	0.101896					0.58	0.174049					0.01	0.101896
0.8	0.355943		0.01	0.142518		0.01	0.142518					0.58	0.342493					0.01	0.142518
0.45	0.103204		0.01	0.0435423		0.01	0.0435423					0.58	0.268884					0.01	0.0435423
0.66	0.207657		0.01	0.0914189		0.01	0.0914189					0.58	0.0820722					0.01	0.0914189
0.17	0.3481		0.01	0.117791		0.01	0.117791					0.58	0.190419					0.01	0.117791
0.19	0.321712		0.01	0.130376		0.01	0.130376					0.59	0.220006					0.01	0.130376
0.4	0.182453		0.01	0.156655		0.01	0.156655					0.6	0.270136					0.01	0.156655
0.43	0.659456		0.01	0.0508764		0.01	0.0508764					0.61	0.141308					0.01	0.0508764
0.43	0.15915		0.01	0.141353		0.01	0.141353					0.61	0.114161					0.01	0.141353
0.39	0.137884		0.01	0.028741		0.01	0.028741					0.62	0.109469					0.01	0.028741
0.17	0.274626		0.01	0.0892443		0.01	0.0892443					0.62	0.207125					0.01	0.0892443
0.39	0.324281		0.01	0.0761205		0.01	0.0761205					0.63	0.160191					0.01	0.0761205
0.33	0.152739		0.01	0.113312		0.01	0.113312					0.63	0.160428					0.01	0.113312
0.04	0.0403418		0.01	0.259606		0.01	0.259606					0.63	0.178055					0.01	0.259606
0.02	0.0212935		0.01	0.0341646		0.01	0.0341646					0.64	0.246494					0.01	0.0341646
0.44	0.140906		0.01	0.0197116		0.01	0.0197116					0.65	0.191137					0.01	0.0197116
0.54	0.135857		0.01	0.136164		0.01	0.136164					0.65	0.148227					0.01	0.136164
0.39	0.207019		0.01	0.428284		0.01	0.428284					0.65	0.249427					0.01	0.428284
1.08	0.325955		0.01	0.116766		0.01	0.116766					0.65	0.134717					0.01	0.116766
0.27	0.0974899		0.01	0.064803		0.01	0.064803					0.66	0.207657					0.01	0.064803
0.18	0.08183		0.01	0.0456293		0.01	0.0456293					0.66	0.190829					0.01	0.0456293
0.09	0.0318961		0.01	0.0382587		0.01	0.0382587					0.67	0.320623					0.01	0.0382587
0.12	0.110783		0.01	0.0659824		0.01	0.0659824					0.68	0.229431					0.01	0.0659824
0.14	0.297412		0.01	0.104133		0.01	0.104133					0.68	0.206806					0.01	0.104133
0.01	0.051621		0.01	0.0425797		0.01	0.0425797					0.68	0.724614					0.01	0.0425797
0.05	0.160617		0.01	0.289508		0.01	0.289508					0.68	0.294747					0.01	0.289508
0.01	0.13997		0.01	0.0679921		0.01	0.0679921					0.69	0.151813					0.01	0.0679921
0.69	0.151813		0.01	0.244261		0.01	0.244261					0.69	0.66422					0.01	0.244261
0.01	0.0358814		0.01	0.0300855		0.01	0.0300855					0.7	0.440952					0.01	0.0300855
0.05	0.0243122		0.01	0.0565168		0.01	0.0565168					0.71	0.360628					0.01	0.0565168
0.23	0.208137		0.01	0.0660136		0.01	0.0660136					0.71	0.202206					0.01	0.0660136
0.4	0.263431		0.01	0.1071		0.01	0.1071					0.71	0.140995					0.01	0.1071
0.4	0.157877		0.01	0.103475		0.01	0.103475					0.72	0.352878					0.01	0.103475
0.06	0.024812		0.01	0.037261		0.01	0.037261					0.72	0.128915					0.01	0.037261
0.21	0.0946905		0.01	0.117627		0.01	0.117627					0.73	0.188222					0.01	0.117627
0.01	0.0754207		0.01	0.0348007		0.01	0.0348007					0.73	0.0991123					0.01	0.0348007
0.43	0.209043		0.01	0.0395847		0.01	0.0395847					0.73	0.132973					0.01	0.0395847
0.45	0.29419		0.01	0.0314603		0.01	0.0314603					0.73	0.125507					0.01	0.0314603
0.45	0.129472		0.01	0.0879157		0.01	0.0879157					0.76	0.106237					0.01	0.0879157
0.07	0.0618691		0.01	0.0816917		0.01	0.0816917					0.78	0.12231					0.01	0.0816917
0.06	0.0269216		0.01	0.0812432		0.01	0.0812432					0.79	0.264139					0.01	0.0812432
0.15	0.047312		0.01	0.0892082		0.01	0.0892082					0.79	0.231381					0.01	0.0892082
0.01	0.280903		0.01	0.0256692		0.01	0.0256692					0.8	0.355943					0.01	0.0256692
1.21	0.552787		0.01	0.128187		0.01	0.128187					0.8	0.598931					0.01	0.128187
0.56	0.150521		0.01	0.0289699		0.01	0.0289699					0.8	0.485037					0.01	0.0289699
0.56	0.157078		0.01	0.0421023		0.01	0.0421023					0.8	0.223789					0.01	0.0421023
0.09	0.0806585		0.01	0.0535478		0.01	0.0535478					0.81	0.510541					0.01	0.0535478
0.65	0.191137		0.02	0.0278137		0.02	0.0278137					0.81	0.241411					0.02	0.0278137
0.01	0.0680238		0.02	0.0212935		0.02	0.0212935					0.83	0.559042					0.02	0.0212935
0.05	0.0459425		0.02	0.0324891		0.02	0.0324891					0.83	0.136121					0.02	0.0324891
0.37	0.151952		0.02	0.0554229		0.02	0.0554229					0.84	0.223184					0.02	0.0554229
0.16	0.0471795		0.02	0.0308121		0.02	0.0308121					0.85	0.597014					0.02	0.0308121
0.18	0.166934		0.03	0.13784		0.03	0.13784					0.86	0.16921						0.0907405	average
0.18	0.251565		0.03	0.0220524		0.03	0.0220524					0.86	0.418019						0.0745231	STDV
0.18	0.280842		0.03	0.0111135		0.03	0.0111135					0.87	0.16544
0.18	0.174246		0.03	0.0697104		0.03	0.0697104					0.87	0.144319
0.12	0.0910911		0.03	0.0347779		0.03	0.0347779					0.88	0.112265
0.01	0.0683722		0.03	0.0742284		0.03	0.0742284					0.91	0.345325
0.13	0.0480041		0.03	0.0722614		0.03	0.0722614					0.91	0.162949
0.17	0.203576		0.03	0.115663		0.03	0.115663					0.93	0.177707
0.17	0.0750554		0.03	0.0613564		0.03	0.0613564					0.93	0.173067
0.17	0.0827313		0.03	0.0227689		0.03	0.0227689					0.93	0.338492
0.13	0.0391483		0.03	0.0480843		0.03	0.0480843					0.94	0.60951
0.24	0.114809		0.03	0.0439763		0.03	0.0439763					0.94	0.144636
0.04	0.0594448		0.03	0.0107915		0.03	0.0107915					0.95	0.159906
0.04	0.0854281		0.04	0.0403418		0.04	0.0403418					0.96	0.23491
0.1	0.0263813		0.04	0.0594448		0.04	0.0594448					0.96	0.371765
0.73	0.188222		0.04	0.0854281		0.04	0.0854281					0.98	0.294932
0.32	0.103552		0.04	0.0665134		0.04	0.0665134					0.98	0.205373
0.87	0.16544		0.04	0.0263414		0.04	0.0263414					0.98	0.206222
0.2	0.124072		0.04	0.0257479		0.04	0.0257479					0.99	0.170865
0.06	0.0287202		0.04	0.149006		0.04	0.149006					1.01	0.395957
0.05	0.0297043		0.04	0.0290534		0.04	0.0290534					1.01	0.150153
0.11	0.0219978		0.04	0.0811055		0.04	0.0811055					1.03	0.239197
0.34	0.090256		0.04	0.0299369		0.04	0.0299369					1.03	0.213227
0.19	0.047259		0.04	0.0333775		0.04	0.0333775					1.04	0.225276
0.01	0.0543678		0.04	0.0506568		0.04	0.0506568					1.05	0.249024
0.33	0.0783399		0.04	0.136737		0.04	0.136737					1.06	0.289999
0.1	0.0310705		0.04	0.0347779		0.04	0.0347779					1.08	0.325955
0.05	0.0847237		0.04	0.251565		0.04	0.251565					1.08	0.336988
0.05	0.0593263		0.04	0.0683405		0.04	0.0683405					1.09	0.403565
0.68	0.229431		0.04	0.01624		0.04	0.01624					1.1	0.568387
0.09	0.0835674		0.04	0.0170165		0.04	0.0170165					1.12	0.223678
0.37	0.232219		0.04	0.0334894		0.04	0.0334894					1.13	0.288955
0.11	0.0982429		0.04	0.162663		0.04	0.162663					1.15	0.295552
0.4	0.103282		0.04	0.0295356		0.04	0.0295356					1.15	0.318768
0.01	0.0621111		0.05	0.0269015		0.05	0.0269015					1.17	0.562413
0.01	0.0306403		0.05	0.160617		0.05	0.160617					1.17	0.205957
0.01	0.0265009		0.05	0.0243122		0.05	0.0243122					1.17	0.227765
0.05	0.0853223		0.05	0.0459425		0.05	0.0459425					1.19	0.163714
0.06	0.0798023		0.05	0.0297043		0.05	0.0297043					1.19	0.557398
0.05	0.0454991		0.05	0.0847237		0.05	0.0847237					1.2	0.251565
0.22	0.391862		0.05	0.0593263		0.05	0.0593263					1.21	0.552787
0.15	0.32486		0.05	0.0853223		0.05	0.0853223					1.22	0.185125
0.01	0.0444125		0.05	0.0454991		0.05	0.0454991					1.23	0.197755
0.01	0.212688		0.05	0.0226579		0.05	0.0226579					1.25	0.38944
0.01	0.0156502		0.05	0.181449		0.05	0.181449					1.25	0.278361
0.01	0.0657333		0.05	0.0518704		0.05	0.0518704					1.26	0.623129
0.03	0.0220524		0.05	0.1338		0.05	0.1338					1.28	0.240899
0.03	0.0111135		0.05	0.0638177		0.05	0.0638177					1.3	0.431869
0.03	0.0697104		0.05	0.0832185		0.05	0.0832185					1.33	0.315962
0.15	0.0183728		0.05	0.102896		0.05	0.102896					1.35	0.358751
0.73	0.0991123		0.05	0.0246962		0.05	0.0246962					1.35	0.196143
0.03	0.0347779		0.05	0.0548229		0.05	0.0548229					1.35	0.50242
0.43	0.35321		0.05	0.0812432		0.05	0.0812432					1.36	0.255048
0.15	0.0303409		0.05	0.0463355		0.05	0.0463355					1.36	0.201312
0.34	0.152924		0.05	0.0491865		0.05	0.0491865					1.36	0.63683
0.51	0.143418		0.05	0.0264012		0.05	0.0264012					1.43	0.126398
0.28	0.505982		0.05	0.075155		0.05	0.075155					1.46	0.238688
0.58	0.410804		0.05	0.0163656		0.05	0.0163656					1.47	0.189703
0.44	0.308928		0.06	0.024812		0.06	0.024812					1.5	0.187255
0.8	0.598931		0.06	0.0269216		0.06	0.0269216					1.53	0.220881
0.8	0.485037		0.06	0.0287202		0.06	0.0287202					1.55	0.388335
0.44	0.561707		0.06	0.0798023		0.06	0.0798023					1.58	0.203312
0.35	0.495171		0.06	0.0183063		0.06	0.0183063					1.61	0.313547
0.48	0.287606		0.06	0.0761205		0.06	0.0761205					1.7	0.479735
0.66	0.190829		0.06	0.0829747		0.06	0.0829747					1.7	0.223184
0.08	0.0268011		0.06	0.219733		0.06	0.219733					1.75	0.290183
0.01	0.0801443		0.06	0.113796		0.06	0.113796					1.93	0.333402
0.19	0.20654		0.06	0.0889922		0.06	0.0889922					2.04	0.325762
0.14	0.0584118		0.07	0.0618691		0.07	0.0618691					2.18	0.268646
0.01	0.08011		0.07	0.021545		0.07	0.021545					2.31	0.529219
0.01	0.0529017		0.07	0.105144		0.07	0.105144					2.39	0.379947
0.18	0.0959175		0.07	0.155625		0.07	0.155625					2.42	0.282724
0.39	0.141711		0.07	0.0773946		0.07	0.0773946					2.47	0.289078
0.02	0.0324891		0.07	0.0633584		0.07	0.0633584					2.6	0.398464
0.55	0.177955		0.07	0.0803498		0.07	0.0803498					2.75	0.337315
0.59	0.220006		0.07	0.0579133		0.07	0.0579133					2.75	0.37769
0.69	0.66422		0.07	0.0417523		0.07	0.0417523					2.99	0.329379
0.07	0.021545		0.07	0.0481913		0.07	0.0481913					3.33	0.377759
0.71	0.202206		0.07	0.0622625		0.07	0.0622625						0.27844	average
0.58	0.174049		0.08	0.134499		0.08	0.134499						0.137888	STDV
1.04	0.225276		0.08	0.0268011		0.08	0.0268011
0.04	0.0665134		0.08	0.162806		0.08	0.162806
0.01	0.0719036		0.08	0.359622		0.08	0.359622
0.04	0.0263414		0.08	0.0341872		0.08	0.0341872
0.01	0.124451		0.09	0.0318961		0.09	0.0318961
0.36	0.563512		0.09	0.0806585		0.09	0.0806585
0.05	0.0226579		0.09	0.0835674		0.09	0.0835674
0.52	0.262369		0.09	0.0803841		0.09	0.0803841
0.23	0.0631446		0.09	0.226657		0.09	0.226657
0.07	0.105144		0.09	0.129816		0.09	0.129816
0.24	0.12298		0.09	0.118367		0.09	0.118367
0.24	0.116398		0.09	0.026781		0.09	0.026781
0.06	0.0183063		0.1	0.0263813		0.1	0.0263813
0.28	0.172184		0.1	0.0310705		0.1	0.0310705
0.04	0.0257479		0.1	0.15089		0.1	0.15089
0.03	0.0742284		0.1	0.05643		0.1	0.05643
0.04	0.149006		0.1	0.124915		0.1	0.124915
0.25	0.136296		0.11	0.0753875		0.11	0.0753875
0.17	0.0760203		0.11	0.0219978		0.11	0.0219978
0.06	0.0761205		0.11	0.0982429		0.11	0.0982429
0.25	0.0877368		0.11	0.0924056		0.11	0.0924056
0.01	0.189243		0.11	0.0256496		0.11	0.0256496
0.01	0.231772		0.11	0.168627		0.11	0.168627
0.01	0.101896		0.11	0.0882021		0.11	0.0882021
0.07	0.155625		0.12	0.0964776		0.12	0.0964776
0.04	0.0290534		0.12	0.110783		0.12	0.110783
0.26	0.182453		0.12	0.0910911		0.12	0.0910911
0.85	0.597014		0.12	0.109549		0.12	0.109549
0.36	0.441241		0.12	0.058824		0.12	0.058824
0.32	0.330156		0.12	0.0300006		0.12	0.0300006
0.61	0.141308		0.12	0.0276912		0.12	0.0276912
0.54	0.360226		0.13	0.0480041		0.13	0.0480041
0.15	0.0845831		0.13	0.0391483		0.13	0.0391483
0.01	0.142518		0.13	0.0980921		0.13	0.0980921
0.24	0.186392		0.13	0.132625		0.13	0.132625
0.4	0.400976		0.13	0.0401947		0.13	0.0401947
0.23	0.157219		0.13	0.211291		0.13	0.211291
0.24	0.108242		0.14	0.297412		0.14	0.297412
0.02	0.0554229		0.14	0.0584118		0.14	0.0584118
0.38	0.150383		0.14	0.112707		0.14	0.112707
0.09	0.0803841		0.14	0.0872015		0.14	0.0872015
0.04	0.0811055		0.14	0.0388346		0.14	0.0388346
0.37	0.17341		0.14	0.0713199		0.14	0.0713199
0.62	0.109469		0.15	0.047312		0.15	0.047312
0.07	0.0773946		0.15	0.32486		0.15	0.32486
0.06	0.0829747		0.15	0.0183728		0.15	0.0183728
0.27	0.16252		0.15	0.0303409		0.15	0.0303409
0.31	0.342559		0.15	0.0845831		0.15	0.0845831
0.14	0.112707		0.15	0.0761205		0.15	0.0761205
0.07	0.0633584		0.15	0.0726528		0.15	0.0726528
0.12	0.109549		0.16	0.0471795		0.16	0.0471795
0.05	0.181449		0.16	0.302647		0.16	0.302647
0.07	0.0803498		0.16	0.172429		0.16	0.172429
0.05	0.0518704		0.16	0.0419771		0.16	0.0419771
0.03	0.0722614		0.16	0.0548799		0.16	0.0548799
0.01	0.0435423		0.17	0.3481		0.17	0.3481
0.28	0.0595931		0.17	0.274626		0.17	0.274626
0.32	0.184518		0.17	0.203576		0.17	0.203576
0.42	0.358751		0.17	0.0750554		0.17	0.0750554
0.58	0.342493		0.17	0.0827313		0.17	0.0827313
0.01	0.0914189		0.17	0.0760203		0.17	0.0760203
0.03	0.115663		0.17	0.106315		0.17	0.106315
0.03	0.0613564		0.17	0.0738		0.17	0.0738
0.07	0.0579133		0.17	0.165344		0.17	0.165344
0.29	0.161662		0.17	0.0444125		0.17	0.0444125
0.01	0.117791		0.17	0.0443354		0.17	0.0443354
0.05	0.1338		0.17	0.0870233		0.17	0.0870233
0.55	0.159292		0.18	0.08183		0.18	0.08183
0.14	0.0872015		0.18	0.166934		0.18	0.166934
0.17	0.106315		0.18	0.251565		0.18	0.251565
0.09	0.226657		0.18	0.280842		0.18	0.280842
0.22	0.3266		0.18	0.174246		0.18	0.174246
0.01	0.130376		0.18	0.0959175		0.18	0.0959175
0.22	0.205904		0.18	0.0741294		0.18	0.0741294
0.09	0.129816		0.18	0.101934		0.18	0.101934
0.22	0.10048		0.19	0.0807959		0.19	0.0807959
0.05	0.0638177		0.19	0.321712		0.19	0.321712
0.05	0.0832185		0.19	0.047259		0.19	0.047259
0.47	0.135637		0.19	0.20654		0.19	0.20654
0.01	0.156655		0.19	0.0684674		0.19	0.0684674
0.05	0.102896		0.19	0.087059		0.19	0.087059
0.2	0.258258		0.19	0.165825		0.19	0.165825
0.31	0.1652		0.19	0.107729		0.19	0.107729
0.01	0.0508764		0.2	0.124072		0.2	0.124072
0.01	0.141353		0.2	0.258258		0.2	0.258258
0.01	0.028741		0.2	0.0890642		0.2	0.0890642
0.72	0.352878		0.21	0.0946905		0.21	0.0946905
0.01	0.0892443		0.22	0.391862		0.22	0.391862
0.01	0.0761205		0.22	0.3266		0.22	0.3266
0.24	0.320559		0.22	0.205904		0.22	0.205904
0.15	0.0761205		0.22	0.10048		0.22	0.10048
0.2	0.0890642		0.22	0.051317		0.22	0.051317
0.01	0.113312		0.22	0.100252		0.22	0.100252
1.5	0.187255		0.22	0.115786		0.22	0.115786
0.22	0.051317		0.23	0.208137		0.23	0.208137
0.08	0.162806		0.23	0.0631446		0.23	0.0631446
0.18	0.0741294		0.23	0.157219		0.23	0.157219
0.99	0.170865		0.24	0.114809		0.24	0.114809
0.01	0.259606		0.24	0.12298		0.24	0.12298
0.05	0.0246962		0.24	0.116398		0.24	0.116398
0.05	0.0548229		0.24	0.186392		0.24	0.186392
0.01	0.0341646		0.24	0.108242		0.24	0.108242
0.94	0.60951		0.24	0.320559		0.24	0.320559
0.01	0.0197116		0.24	0.357012		0.24	0.357012
0.46	0.123651		0.24	0.0473385		0.24	0.0473385
0.03	0.0227689		0.25	0.136296		0.25	0.136296
0.33	0.116602		0.25	0.0877368		0.25	0.0877368
0.86	0.16921		0.25	0.104172		0.25	0.104172
0.56	0.118985		0.26	0.182453		0.26	0.182453
0.31	0.043085		0.26	0.0894967		0.26	0.0894967
0.58	0.268884		0.27	0.0974899		0.27	0.0974899
0.63	0.160191		0.27	0.16252		0.27	0.16252
0.83	0.136121		0.27	0.127547		0.27	0.127547
0.98	0.294932		0.28	0.505982		0.28	0.505982
0.48	0.174788		0.28	0.172184		0.28	0.172184
0.04	0.0299369		0.28	0.0595931		0.28	0.0595931
0.01	0.136164		0.28	0.076924		0.28	0.076924
0.01	0.428284		0.28	0.097227		0.28	0.097227
0.01	0.116766		0.29	0.161662		0.29	0.161662
0.01	0.064803		0.29	0.0706417		0.29	0.0706417
0.93	0.177707		0.31	0.342559		0.31	0.342559
0.73	0.132973		0.31	0.1652		0.31	0.1652
0.73	0.125507		0.31	0.043085		0.31	0.043085
0.43	0.0747903		0.32	0.103552		0.32	0.103552
0.06	0.219733		0.32	0.330156		0.32	0.330156
0.1	0.15089		0.32	0.184518		0.32	0.184518
0.16	0.302647		0.32	0.105299		0.32	0.105299
0.06	0.113796		0.32	0.288771		0.32	0.288771
0.39	0.170962		0.33	0.112466		0.33	0.112466
0.39	0.223294		0.33	0.152739		0.33	0.152739
0.1	0.05643		0.33	0.0783399		0.33	0.0783399
0.09	0.118367		0.33	0.116602		0.33	0.116602
0.06	0.0889922		0.33	0.129043		0.33	0.129043
0.33	0.129043		0.33	0.26716		0.33	0.26716
0.78	0.12231		0.33	0.0807272		0.33	0.0807272
0.01	0.0456293		0.34	0.090256		0.34	0.090256
0.28	0.076924		0.34	0.152924		0.34	0.152924
0.53	0.289692		0.35	0.195313		0.35	0.195313
0.24	0.357012		0.35	0.495171		0.35	0.495171
0.08	0.359622		0.35	0.323317		0.35	0.323317
0.56	0.141443		0.36	0.563512		0.36	0.563512
0.05	0.0812432		0.36	0.441241		0.36	0.441241
0.38	0.0967021		0.36	0.0723592		0.36	0.0723592
0.17	0.0738		0.36	0.189703		0.36	0.189703
0.11	0.0924056		0.37	0.164864		0.37	0.164864
0.91	0.345325		0.37	0.151952		0.37	0.151952
0.65	0.148227		0.37	0.232219		0.37	0.232219
0.01	0.0382587		0.37	0.17341		0.37	0.17341
0.58	0.0820722		0.37	0.113392		0.37	0.113392
0.01	0.0659824		0.38	0.150383		0.38	0.150383
0.18	0.101934		0.38	0.0967021		0.38	0.0967021
0.19	0.0684674		0.38	0.0964776		0.38	0.0964776
0.13	0.0980921		0.38	0.314626		0.38	0.314626
0.19	0.087059		0.39	0.137884		0.39	0.137884
0.14	0.0388346		0.39	0.324281		0.39	0.324281
0.32	0.105299		0.39	0.207019		0.39	0.207019
0.24	0.0473385		0.39	0.141711		0.39	0.141711
2.99	0.329379		0.39	0.170962		0.39	0.170962
0.55	0.282299		0.39	0.223294		0.39	0.223294
2.6	0.398464		0.39	0.189243		0.39	0.189243
2.75	0.337315		0.4	0.210487		0.4	0.210487
0.43	0.0927357		0.4	0.182453		0.4	0.182453
0.53	0.124072		0.4	0.263431		0.4	0.263431
0.13	0.132625		0.4	0.157877		0.4	0.157877
0.72	0.128915		0.4	0.103282		0.4	0.103282
0.01	0.104133		0.4	0.400976		0.4	0.400976
0.96	0.23491		0.4	0.24124		0.4	0.24124
1.19	0.163714		0.4	0.270972		0.4	0.270972
0.1	0.124915		0.4	0.373056		0.4	0.373056
0.57	0.187357		0.41	0.123063		0.41	0.123063
0.01	0.0425797		0.41	0.162472		0.41	0.162472
0.45	0.24272		0.42	0.358751		0.42	0.358751
0.28	0.097227		0.42	0.117832		0.42	0.117832
0.15	0.0726528		0.42	0.179449		0.42	0.179449
0.04	0.0333775		0.43	0.659456		0.43	0.659456
0.6	0.270136		0.43	0.15915		0.43	0.15915
0.98	0.205373		0.43	0.209043		0.43	0.209043
1.03	0.239197		0.43	0.35321		0.43	0.35321
0.41	0.123063		0.43	0.0747903		0.43	0.0747903
0.13	0.0401947		0.43	0.0927357		0.43	0.0927357
1.36	0.255048		0.44	0.186747		0.44	0.186747
0.17	0.165344		0.44	0.140906		0.44	0.140906
1.08	0.336988		0.44	0.308928		0.44	0.308928
0.09	0.026781		0.44	0.561707		0.44	0.561707
1.17	0.562413		0.44	0.355076		0.44	0.355076
0.16	0.172429		0.44	0.446027		0.44	0.446027
0.87	0.144319		0.45	0.103204		0.45	0.103204
1.28	0.240899		0.45	0.29419		0.45	0.29419
0.26	0.0894967		0.45	0.129472		0.45	0.129472
0.08	0.0341872		0.45	0.24272		0.45	0.24272
0.01	0.289508		0.45	0.0867032		0.45	0.0867032
0.91	0.162949		0.45	0.341639		0.45	0.341639
0.37	0.113392		0.45	0.286933		0.45	0.286933
0.04	0.0506568		0.45	0.177062		0.45	0.177062
0.05	0.0463355		0.46	0.123651		0.46	0.123651
0.29	0.0706417		0.46	0.364798		0.46	0.364798
1.12	0.223678		0.47	0.135637		0.47	0.135637
1.33	0.315962		0.47	0.083358		0.47	0.083358
1.17	0.205957		0.48	0.287606		0.48	0.287606
1.36	0.201312		0.48	0.174788		0.48	0.174788
1.03	0.213227		0.48	0.116766		0.48	0.116766
0.58	0.190419		0.49	0.108875		0.49	0.108875
0.04	0.136737		0.5	0.233395			0.125891	average
0.01	0.0679921		0.5	0.318576			0.105219	STDV
0.49	0.108875		0.51	0.143418
0.4	0.24124		0.51	0.312976
0.19	0.165825		0.52	0.262369
0.13	0.211291		0.52	0.203681
1.58	0.203312		0.53	0.289692
1.61	0.313547		0.53	0.124072
2.18	0.268646		0.53	0.286016
0.22	0.100252		0.54	0.135857
0.25	0.104172		0.54	0.360226
0.17	0.0444125		0.54	0.311645
0.01	0.244261		0.55	0.177955
0.38	0.0964776		0.55	0.159292
0.07	0.0417523		0.55	0.282299
0.16	0.0419771		0.56	0.150521
0.17	0.0443354		0.56	0.157078
0.01	0.0300855		0.56	0.118985
0.01	0.0565168		0.56	0.141443
1.75	0.290183		0.56	0.593343
0.12	0.058824		0.57	0.187357
1.13	0.288955		0.58	0.410804
1.43	0.126398		0.58	0.174049
2.42	0.282724		0.58	0.342493
2.47	0.289078		0.58	0.268884
0.11	0.0256496		0.58	0.0820722
0.01	0.0660136		0.58	0.190419
0.47	0.083358		0.59	0.220006
0.71	0.140995		0.6	0.270136
0.44	0.355076		0.61	0.141308
2.39	0.379947		0.61	0.114161
0.12	0.0300006		0.62	0.109469
2.75	0.37769		0.62	0.207125
0.14	0.0713199		0.63	0.160191
0.45	0.0867032		0.63	0.160428
0.63	0.160428		0.63	0.178055
0.02	0.0308121		0.64	0.246494
0.04	0.0347779		0.65	0.191137
0.01	0.1071		0.65	0.148227
1.26	0.623129		0.65	0.249427
0.93	0.173067		0.65	0.134717
1.3	0.431869		0.66	0.207657
0.01	0.103475		0.66	0.190829
1.06	0.289999		0.67	0.320623
0.67	0.320623		0.68	0.229431
0.68	0.206806		0.68	0.206806
0.01	0.037261		0.68	0.724614
0.41	0.162472		0.68	0.294747
0.39	0.189243		0.69	0.151813
0.42	0.117832		0.69	0.66422
1.2	0.251565		0.7	0.440952
0.01	0.117627		0.71	0.360628
0.27	0.127547		0.71	0.202206
0.04	0.251565		0.71	0.140995
0.65	0.249427		0.72	0.352878
0.68	0.724614		0.72	0.128915
0.01	0.0348007		0.73	0.188222
0.51	0.312976		0.73	0.0991123
1.35	0.358751		0.73	0.132973
0.01	0.0395847		0.73	0.125507
0.94	0.144636		0.76	0.106237
1.25	0.38944		0.78	0.12231
0.54	0.311645		0.79	0.264139
0.04	0.0683405		0.79	0.231381
0.04	0.01624		0.8	0.355943
0.63	0.178055		0.8	0.598931
0.53	0.286016		0.8	0.485037
1.05	0.249024		0.8	0.223789
0.7	0.440952		0.81	0.510541
1.19	0.557398		0.81	0.241411
1.93	0.333402		0.83	0.559042
2.04	0.325762		0.83	0.136121
1.22	0.185125		0.84	0.223184
1.25	0.278361		0.85	0.597014
0.45	0.341639		0.86	0.16921
1.01	0.150153		0.86	0.418019
1.17	0.227765		0.87	0.16544
1.55	0.388335		0.87	0.144319
0.8	0.223789		0.88	0.112265
0.05	0.0491865		0.91	0.345325
0.03	0.0480843		0.91	0.162949
2.31	0.529219		0.93	0.177707
3.33	0.377759		0.93	0.173067
1.46	0.238688		0.93	0.338492
0.01	0.0314603		0.94	0.60951
0.17	0.0870233		0.94	0.144636
0.22	0.115786		0.95	0.159906
0.4	0.270972		0.96	0.23491
0.03	0.0439763		0.96	0.371765
1.36	0.63683		0.98	0.294932
1.35	0.196143		0.98	0.205373
0.65	0.134717		0.98	0.206222
0.01	0.0879157		0.99	0.170865
0.35	0.323317		1.01	0.395957
0.01	0.0816917		1.01	0.150153
0.01	0.0812432		1.03	0.239197
0.01	0.0892082		1.03	0.213227
0.36	0.0723592		1.04	0.225276
0.84	0.223184		1.05	0.249024
0.12	0.0276912		1.06	0.289999
0.01	0.0256692		1.08	0.325955
0.76	0.106237		1.08	0.336988
0.05	0.0264012		1.09	0.403565
0.98	0.206222		1.1	0.568387
0.62	0.207125		1.12	0.223678
1.15	0.295552		1.13	0.288955
0.61	0.114161		1.15	0.295552
0.19	0.107729		1.15	0.318768
0.01	0.128187		1.17	0.562413
0.04	0.0170165		1.17	0.205957
1.15	0.318768		1.17	0.227765
0.42	0.179449		1.19	0.163714
0.45	0.286933		1.19	0.557398
0.32	0.288771		1.2	0.251565
0.68	0.294747		1.21	0.552787
0.4	0.373056		1.22	0.185125
0.16	0.0548799		1.23	0.197755
0.45	0.177062		1.25	0.38944
0.33	0.26716		1.25	0.278361
1.53	0.220881		1.26	0.623129
0.46	0.364798		1.28	0.240899
0.93	0.338492		1.3	0.431869
0.96	0.371765		1.33	0.315962
0.5	0.233395		1.35	0.358751
0.11	0.168627		1.35	0.196143
0.38	0.314626		1.35	0.50242
1.35	0.50242		1.36	0.255048
0.03	0.0107915		1.36	0.201312
1.47	0.189703		1.36	0.63683
1.7	0.223184		1.43	0.126398
0.33	0.0807272		1.46	0.238688
0.01	0.0289699		1.47	0.189703
0.04	0.0334894		1.5	0.187255
0.95	0.159906		1.53	0.220881
0.52	0.203681		1.55	0.388335
0.79	0.231381		1.58	0.203312
0.48	0.116766		1.61	0.313547
0.86	0.418019		1.7	0.479735
1.1	0.568387		1.7	0.223184
0.36	0.189703		1.75	0.290183
0.56	0.593343		1.93	0.333402
0.5	0.318576		2.04	0.325762
0.05	0.075155		2.18	0.268646
0.05	0.0163656		2.31	0.529219
0.04	0.162663		2.39	0.379947
0.04	0.0295356		2.42	0.282724
0.07	0.0481913		2.47	0.289078
0.07	0.0622625		2.6	0.398464
0.44	0.446027		2.75	0.337315
0.11	0.0882021		2.75	0.37769
0.01	0.0421023		2.99	0.329379
0.01	0.0535478		3.33	0.377759
0.420433	0.171536	average
average

## Sheet: Sheet5
CadMO alpha and contact width
						contact width 0-0.25			contact width 0-0.25 um			contact width > or equal to 0.25				contact width > or = 0.25 um
width at angle (um)	1- cosq		width at angle (um)	1- cosq		contact width	1- cosq		0.0966119	average		contact width	1- cosq			0.249469	average
0.02	0.0278137		0.01	0.051621		0.01	0.051621	1	0.0786014	STDV		0.25	0.136296	1		0.137955	STDV
1.09	0.403565		0.01	0.13997		0.01	0.13997	2				0.25	0.0877368	2
1.01	0.395957		0.01	0.0358814		0.01	0.0358814	3				0.25	0.104172	3
0.83	0.559042		0.01	0.0754207		0.01	0.0754207	4				0.26	0.182453	4
0.81	0.510541		0.01	0.280903		0.01	0.280903	5				0.26	0.0894967	5
0.03	0.13784		0.01	0.0680238		0.01	0.0680238	6				0.27	0.0974899	6
0.11	0.0753875		0.01	0.0683722		0.01	0.0683722	7				0.27	0.16252	7
1.23	0.197755		0.01	0.0543678		0.01	0.0543678	8				0.27	0.127547	8
0.19	0.0807959		0.01	0.0621111		0.01	0.0621111	9				0.28	0.505982	9
0.08	0.134499		0.01	0.0306403		0.01	0.0306403	10				0.28	0.172184	10
0.05	0.0269015		0.01	0.0265009		0.01	0.0265009	11				0.28	0.0595931	11
0.81	0.241411		0.01	0.0444125		0.01	0.0444125	12				0.28	0.076924	12
0.4	0.210487		0.01	0.212688		0.01	0.212688	13				0.28	0.097227	13
0.33	0.112466		0.01	0.0156502		0.01	0.0156502	14				0.29	0.161662	14
0.12	0.0964776		0.01	0.0657333		0.01	0.0657333	15				0.29	0.0706417	15
0.88	0.112265		0.01	0.0801443		0.01	0.0801443	16				0.31	0.342559	16
1.7	0.479735		0.01	0.08011		0.01	0.08011	17				0.31	0.1652	17
0.44	0.186747		0.01	0.0529017		0.01	0.0529017	18				0.31	0.043085	18
0.79	0.264139		0.01	0.0719036		0.01	0.0719036	19				0.32	0.103552	19
0.37	0.164864		0.01	0.124451		0.01	0.124451	20				0.32	0.330156	20
0.35	0.195313		0.01	0.189243		0.01	0.189243	21				0.32	0.184518	21
0.64	0.246494		0.01	0.231772		0.01	0.231772	22				0.32	0.105299	22
0.71	0.360628		0.01	0.101896		0.01	0.101896	23				0.32	0.288771	23
0.8	0.355943		0.01	0.142518		0.01	0.142518	24				0.33	0.112466	24
0.45	0.103204		0.01	0.0435423		0.01	0.0435423	25				0.33	0.152739	25
0.66	0.207657		0.01	0.0914189		0.01	0.0914189	26				0.33	0.0783399	26
0.17	0.3481		0.01	0.117791		0.01	0.117791	27				0.33	0.116602	27
0.19	0.321712		0.01	0.130376		0.01	0.130376	28				0.33	0.129043	28
0.4	0.182453		0.01	0.156655		0.01	0.156655	29				0.33	0.26716	29
0.43	0.659456		0.01	0.0508764		0.01	0.0508764	30				0.33	0.0807272	30
0.43	0.15915		0.01	0.141353		0.01	0.141353	31				0.34	0.090256	31
0.39	0.137884		0.01	0.028741		0.01	0.028741	32				0.34	0.152924	32
0.17	0.274626		0.01	0.0892443		0.01	0.0892443	33				0.35	0.195313	33
0.39	0.324281		0.01	0.0761205		0.01	0.0761205	34				0.35	0.495171	34
0.33	0.152739		0.01	0.113312		0.01	0.113312	35				0.35	0.323317	35
0.04	0.0403418		0.01	0.259606		0.01	0.259606	36				0.36	0.563512	36
0.02	0.0212935		0.01	0.0341646		0.01	0.0341646	37				0.36	0.441241	37
0.44	0.140906		0.01	0.0197116		0.01	0.0197116	38				0.36	0.0723592	38
0.54	0.135857		0.01	0.136164		0.01	0.136164	39				0.36	0.189703	39
0.39	0.207019		0.01	0.428284		0.01	0.428284	40				0.37	0.164864	40
1.08	0.325955		0.01	0.116766		0.01	0.116766	41				0.37	0.151952	41
0.27	0.0974899		0.01	0.064803		0.01	0.064803	42				0.37	0.232219	42
0.18	0.08183		0.01	0.0456293		0.01	0.0456293	43				0.37	0.17341	43
0.09	0.0318961		0.01	0.0382587		0.01	0.0382587	44				0.37	0.113392	44
0.12	0.110783		0.01	0.0659824		0.01	0.0659824	45				0.38	0.150383	45
0.14	0.297412		0.01	0.104133		0.01	0.104133	46				0.38	0.0967021	46
0.01	0.051621		0.01	0.0425797		0.01	0.0425797	47				0.38	0.0964776	47
0.05	0.160617		0.01	0.289508		0.01	0.289508	48				0.38	0.314626	48
0.01	0.13997		0.01	0.0679921		0.01	0.0679921	49				0.39	0.137884	49
0.69	0.151813		0.01	0.244261		0.01	0.244261	50				0.39	0.324281	50
0.01	0.0358814		0.01	0.0300855		0.01	0.0300855	51				0.39	0.207019	51
0.05	0.0243122		0.01	0.0565168		0.01	0.0565168	52				0.39	0.141711	52
0.23	0.208137		0.01	0.0660136		0.01	0.0660136	53				0.39	0.170962	53
0.4	0.263431		0.01	0.1071		0.01	0.1071	54				0.39	0.223294	54
0.4	0.157877		0.01	0.103475		0.01	0.103475	55				0.39	0.189243	55
0.06	0.024812		0.01	0.037261		0.01	0.037261	56				0.4	0.210487	56
0.21	0.0946905		0.01	0.117627		0.01	0.117627	57				0.4	0.182453	57
0.01	0.0754207		0.01	0.0348007		0.01	0.0348007	58				0.4	0.263431	58
0.43	0.209043		0.01	0.0395847		0.01	0.0395847	59				0.4	0.157877	59
0.45	0.29419		0.01	0.0314603		0.01	0.0314603	60				0.4	0.103282	60
0.45	0.129472		0.01	0.0879157		0.01	0.0879157	61				0.4	0.400976	61
0.07	0.0618691		0.01	0.0816917		0.01	0.0816917	62				0.4	0.24124	62
0.06	0.0269216		0.01	0.0812432		0.01	0.0812432	63				0.4	0.270972	63
0.15	0.047312		0.01	0.0892082		0.01	0.0892082	64				0.4	0.373056	64
0.01	0.280903		0.01	0.0256692		0.01	0.0256692	65				0.41	0.123063	65
1.21	0.552787		0.01	0.128187		0.01	0.128187	66				0.41	0.162472	66
0.56	0.150521		0.01	0.0289699		0.01	0.0289699	67				0.42	0.358751	67
0.56	0.157078		0.01	0.0421023		0.01	0.0421023	68				0.42	0.117832	68
0.09	0.0806585		0.01	0.0535478		0.01	0.0535478	69				0.42	0.179449	69
0.65	0.191137		0.02	0.0278137		0.02	0.0278137	70				0.43	0.659456	70
0.01	0.0680238		0.02	0.0212935		0.02	0.0212935	71				0.43	0.15915	71
0.05	0.0459425		0.02	0.0324891		0.02	0.0324891	72				0.43	0.209043	72
0.37	0.151952		0.02	0.0554229		0.02	0.0554229	73				0.43	0.35321	73
0.16	0.0471795		0.02	0.0308121		0.02	0.0308121	74				0.43	0.0747903	74
0.18	0.166934		0.03	0.13784		0.03	0.13784	75				0.43	0.0927357	75
0.18	0.251565		0.03	0.0220524		0.03	0.0220524	76				0.44	0.186747	76
0.18	0.280842		0.03	0.0111135		0.03	0.0111135	77				0.44	0.140906	77
0.18	0.174246		0.03	0.0697104		0.03	0.0697104	78				0.44	0.308928	78
0.12	0.0910911		0.03	0.0347779		0.03	0.0347779	79				0.44	0.561707	79
0.01	0.0683722		0.03	0.0742284		0.03	0.0742284	80				0.44	0.355076	80
0.13	0.0480041		0.03	0.0722614		0.03	0.0722614	81				0.44	0.446027	81
0.17	0.203576		0.03	0.115663		0.03	0.115663	82				0.45	0.103204	82
0.17	0.0750554		0.03	0.0613564		0.03	0.0613564	83				0.45	0.29419	83
0.17	0.0827313		0.03	0.0227689		0.03	0.0227689	84				0.45	0.129472	84
0.13	0.0391483		0.03	0.0480843		0.03	0.0480843	85				0.45	0.24272	85
0.24	0.114809		0.03	0.0439763		0.03	0.0439763	86				0.45	0.0867032	86
0.04	0.0594448		0.03	0.0107915		0.03	0.0107915	87				0.45	0.341639	87
0.04	0.0854281		0.04	0.0403418		0.04	0.0403418	88				0.45	0.286933	88
0.1	0.0263813		0.04	0.0594448		0.04	0.0594448	89				0.45	0.177062	89
0.73	0.188222		0.04	0.0854281		0.04	0.0854281	90				0.46	0.123651	90
0.32	0.103552		0.04	0.0665134		0.04	0.0665134	91				0.46	0.364798	91
0.87	0.16544		0.04	0.0263414		0.04	0.0263414	92				0.47	0.135637	92
0.2	0.124072		0.04	0.0257479		0.04	0.0257479	93				0.47	0.083358	93
0.06	0.0287202		0.04	0.149006		0.04	0.149006	94				0.48	0.287606	94
0.05	0.0297043		0.04	0.0290534		0.04	0.0290534	95				0.48	0.174788	95
0.11	0.0219978		0.04	0.0811055		0.04	0.0811055	96				0.48	0.116766	96
0.34	0.090256		0.04	0.0299369		0.04	0.0299369	97				0.49	0.108875	97
0.19	0.047259		0.04	0.0333775		0.04	0.0333775	98				0.5	0.233395	98
0.01	0.0543678		0.04	0.0506568		0.04	0.0506568	99				0.5	0.318576	99
0.33	0.0783399		0.04	0.136737		0.04	0.136737	100				0.51	0.143418	100
0.1	0.0310705		0.04	0.0347779		0.04	0.0347779	101				0.51	0.312976	101
0.05	0.0847237		0.04	0.251565		0.04	0.251565	102				0.52	0.262369	102
0.05	0.0593263		0.04	0.0683405		0.04	0.0683405	103				0.52	0.203681	103
0.68	0.229431		0.04	0.01624		0.04	0.01624	104				0.53	0.289692	104
0.09	0.0835674		0.04	0.0170165		0.04	0.0170165	105				0.53	0.124072	105
0.37	0.232219		0.04	0.0334894		0.04	0.0334894	106				0.53	0.286016	106
0.11	0.0982429		0.04	0.162663		0.04	0.162663	107				0.54	0.135857	107
0.4	0.103282		0.04	0.0295356		0.04	0.0295356	108				0.54	0.360226	108
0.01	0.0621111		0.05	0.0269015		0.05	0.0269015	109				0.54	0.311645	109
0.01	0.0306403		0.05	0.160617		0.05	0.160617	110				0.55	0.177955	110
0.01	0.0265009		0.05	0.0243122		0.05	0.0243122	111				0.55	0.159292	111
0.05	0.0853223		0.05	0.0459425		0.05	0.0459425	112				0.55	0.282299	112
0.06	0.0798023		0.05	0.0297043		0.05	0.0297043	113				0.56	0.150521	113
0.05	0.0454991		0.05	0.0847237		0.05	0.0847237	114				0.56	0.157078	114
0.22	0.391862		0.05	0.0593263		0.05	0.0593263	115				0.56	0.118985	115
0.15	0.32486		0.05	0.0853223		0.05	0.0853223	116				0.56	0.141443	116
0.01	0.0444125		0.05	0.0454991		0.05	0.0454991	117				0.56	0.593343	117
0.01	0.212688		0.05	0.0226579		0.05	0.0226579	118				0.57	0.187357	118
0.01	0.0156502		0.05	0.181449		0.05	0.181449	119				0.58	0.410804	119
0.01	0.0657333		0.05	0.0518704		0.05	0.0518704	120				0.58	0.174049	120
0.03	0.0220524		0.05	0.1338		0.05	0.1338	121				0.58	0.342493	121
0.03	0.0111135		0.05	0.0638177		0.05	0.0638177	122				0.58	0.268884	122
0.03	0.0697104		0.05	0.0832185		0.05	0.0832185	123				0.58	0.0820722	123
0.15	0.0183728		0.05	0.102896		0.05	0.102896	124				0.58	0.190419	124
0.73	0.0991123		0.05	0.0246962		0.05	0.0246962	125				0.59	0.220006	125
0.03	0.0347779		0.05	0.0548229		0.05	0.0548229	126				0.6	0.270136	126
0.43	0.35321		0.05	0.0812432		0.05	0.0812432	127				0.61	0.141308	127
0.15	0.0303409		0.05	0.0463355		0.05	0.0463355	128				0.61	0.114161	128
0.34	0.152924		0.05	0.0491865		0.05	0.0491865	129				0.62	0.109469	129
0.51	0.143418		0.05	0.0264012		0.05	0.0264012	130				0.62	0.207125	130
0.28	0.505982		0.05	0.075155		0.05	0.075155	131				0.63	0.160191	131
0.58	0.410804		0.05	0.0163656		0.05	0.0163656	132				0.63	0.160428	132
0.44	0.308928		0.06	0.024812		0.06	0.024812	133				0.63	0.178055	133
0.8	0.598931		0.06	0.0269216		0.06	0.0269216	134				0.64	0.246494	134
0.8	0.485037		0.06	0.0287202		0.06	0.0287202	135				0.65	0.191137	135
0.44	0.561707		0.06	0.0798023		0.06	0.0798023	136				0.65	0.148227	136
0.35	0.495171		0.06	0.0183063		0.06	0.0183063	137				0.65	0.249427	137
0.48	0.287606		0.06	0.0761205		0.06	0.0761205	138				0.65	0.134717	138
0.66	0.190829		0.06	0.0829747		0.06	0.0829747	139				0.66	0.207657	139
0.08	0.0268011		0.06	0.219733		0.06	0.219733	140				0.66	0.190829	140
0.01	0.0801443		0.06	0.113796		0.06	0.113796	141				0.67	0.320623	141
0.19	0.20654		0.06	0.0889922		0.06	0.0889922	142				0.68	0.229431	142
0.14	0.0584118		0.07	0.0618691		0.07	0.0618691	143				0.68	0.206806	143
0.01	0.08011		0.07	0.021545		0.07	0.021545	144				0.68	0.724614	144
0.01	0.0529017		0.07	0.105144		0.07	0.105144	145				0.68	0.294747	145
0.18	0.0959175		0.07	0.155625		0.07	0.155625	146				0.69	0.151813	146
0.39	0.141711		0.07	0.0773946		0.07	0.0773946	147				0.69	0.66422	147
0.02	0.0324891		0.07	0.0633584		0.07	0.0633584	148				0.7	0.440952	148
0.55	0.177955		0.07	0.0803498		0.07	0.0803498	149				0.71	0.360628	149
0.59	0.220006		0.07	0.0579133		0.07	0.0579133	150				0.71	0.202206	150
0.69	0.66422		0.07	0.0417523		0.07	0.0417523	151				0.71	0.140995	151
0.07	0.021545		0.07	0.0481913		0.07	0.0481913	152				0.72	0.352878	152
0.71	0.202206		0.07	0.0622625		0.07	0.0622625	153				0.72	0.128915	153
0.58	0.174049		0.08	0.134499		0.08	0.134499	154				0.73	0.188222	154
1.04	0.225276		0.08	0.0268011		0.08	0.0268011	155				0.73	0.0991123	155
0.04	0.0665134		0.08	0.162806		0.08	0.162806	156				0.73	0.132973	156
0.01	0.0719036		0.08	0.359622		0.08	0.359622	157				0.73	0.125507	157
0.04	0.0263414		0.08	0.0341872		0.08	0.0341872	158				0.76	0.106237	158
0.01	0.124451		0.09	0.0318961		0.09	0.0318961	159				0.78	0.12231	159
0.36	0.563512		0.09	0.0806585		0.09	0.0806585	160				0.79	0.264139	160
0.05	0.0226579		0.09	0.0835674		0.09	0.0835674	161				0.79	0.231381	161
0.52	0.262369		0.09	0.0803841		0.09	0.0803841	162				0.8	0.355943	162
0.23	0.0631446		0.09	0.226657		0.09	0.226657	163				0.8	0.598931	163
0.07	0.105144		0.09	0.129816		0.09	0.129816	164				0.8	0.485037	164
0.24	0.12298		0.09	0.118367		0.09	0.118367	165				0.8	0.223789	165
0.24	0.116398		0.09	0.026781		0.09	0.026781	166				0.81	0.510541	166
0.06	0.0183063		0.1	0.0263813		0.1	0.0263813	167				0.81	0.241411	167
0.28	0.172184		0.1	0.0310705		0.1	0.0310705	168				0.83	0.559042	168
0.04	0.0257479		0.1	0.15089		0.1	0.15089	169				0.83	0.136121	169
0.03	0.0742284		0.1	0.05643		0.1	0.05643	170				0.84	0.223184	170
0.04	0.149006		0.1	0.124915		0.1	0.124915	171				0.85	0.597014	171
0.25	0.136296		0.11	0.0753875		0.11	0.0753875	172				0.86	0.16921	172
0.17	0.0760203		0.11	0.0219978		0.11	0.0219978	173				0.86	0.418019	173
0.06	0.0761205		0.11	0.0982429		0.11	0.0982429	174				0.87	0.16544	174
0.25	0.0877368		0.11	0.0924056		0.11	0.0924056	175				0.87	0.144319	175
0.01	0.189243		0.11	0.0256496		0.11	0.0256496	176				0.88	0.112265	176
0.01	0.231772		0.11	0.168627		0.11	0.168627	177				0.91	0.345325	177
0.01	0.101896		0.11	0.0882021		0.11	0.0882021	178				0.91	0.162949	178
0.07	0.155625		0.12	0.0964776		0.12	0.0964776	179				0.93	0.177707	179
0.04	0.0290534		0.12	0.110783		0.12	0.110783	180				0.93	0.173067	180
0.26	0.182453		0.12	0.0910911		0.12	0.0910911	181				0.93	0.338492	181
0.85	0.597014		0.12	0.109549		0.12	0.109549	182				0.94	0.60951	182
0.36	0.441241		0.12	0.058824		0.12	0.058824	183				0.94	0.144636	183
0.32	0.330156		0.12	0.0300006		0.12	0.0300006	184				0.95	0.159906	184
0.61	0.141308		0.12	0.0276912		0.12	0.0276912	185				0.96	0.23491	185
0.54	0.360226		0.13	0.0480041		0.13	0.0480041	186				0.96	0.371765	186
0.15	0.0845831		0.13	0.0391483		0.13	0.0391483	187				0.98	0.294932	187
0.01	0.142518		0.13	0.0980921		0.13	0.0980921	188				0.98	0.205373	188
0.24	0.186392		0.13	0.132625		0.13	0.132625	189				0.98	0.206222	189
0.4	0.400976		0.13	0.0401947		0.13	0.0401947	190				0.99	0.170865	190
0.23	0.157219		0.13	0.211291		0.13	0.211291	191				1.01	0.395957	191
0.24	0.108242		0.14	0.297412		0.14	0.297412	192				1.01	0.150153	192
0.02	0.0554229		0.14	0.0584118		0.14	0.0584118	193				1.03	0.239197	193
0.38	0.150383		0.14	0.112707		0.14	0.112707	194				1.03	0.213227	194
0.09	0.0803841		0.14	0.0872015		0.14	0.0872015	195				1.04	0.225276	195
0.04	0.0811055		0.14	0.0388346		0.14	0.0388346	196				1.05	0.249024	196
0.37	0.17341		0.14	0.0713199		0.14	0.0713199	197				1.06	0.289999	197
0.62	0.109469		0.15	0.047312		0.15	0.047312	198				1.08	0.325955	198
0.07	0.0773946		0.15	0.32486		0.15	0.32486	199				1.08	0.336988	199
0.06	0.0829747		0.15	0.0183728		0.15	0.0183728	200				1.09	0.403565	200
0.27	0.16252		0.15	0.0303409		0.15	0.0303409	201				1.1	0.568387	201
0.31	0.342559		0.15	0.0845831		0.15	0.0845831	202				1.12	0.223678	202
0.14	0.112707		0.15	0.0761205		0.15	0.0761205	203				1.13	0.288955	203
0.07	0.0633584		0.15	0.0726528		0.15	0.0726528	204				1.15	0.295552	204
0.12	0.109549		0.16	0.0471795		0.16	0.0471795	205				1.15	0.318768	205
0.05	0.181449		0.16	0.302647		0.16	0.302647	206				1.17	0.562413	206
0.07	0.0803498		0.16	0.172429		0.16	0.172429	207				1.17	0.205957	207
0.05	0.0518704		0.16	0.0419771		0.16	0.0419771	208				1.17	0.227765	208
0.03	0.0722614		0.16	0.0548799		0.16	0.0548799	209				1.19	0.163714	209
0.01	0.0435423		0.17	0.3481		0.17	0.3481	210				1.19	0.557398	210
0.28	0.0595931		0.17	0.274626		0.17	0.274626	211				1.2	0.251565	211
0.32	0.184518		0.17	0.203576		0.17	0.203576	212				1.21	0.552787	212
0.42	0.358751		0.17	0.0750554		0.17	0.0750554	213				1.22	0.185125	213
0.58	0.342493		0.17	0.0827313		0.17	0.0827313	214				1.23	0.197755	214
0.01	0.0914189		0.17	0.0760203		0.17	0.0760203	215				1.25	0.38944	215
0.03	0.115663		0.17	0.106315		0.17	0.106315	216				1.25	0.278361	216
0.03	0.0613564		0.17	0.0738		0.17	0.0738	217				1.26	0.623129	217
0.07	0.0579133		0.17	0.165344		0.17	0.165344	218				1.28	0.240899	218
0.29	0.161662		0.17	0.0444125		0.17	0.0444125	219				1.3	0.431869	219
0.01	0.117791		0.17	0.0443354		0.17	0.0443354	220				1.33	0.315962	220
0.05	0.1338		0.17	0.0870233		0.17	0.0870233	221				1.35	0.358751	221
0.55	0.159292		0.18	0.08183		0.18	0.08183	222				1.35	0.196143	222
0.14	0.0872015		0.18	0.166934		0.18	0.166934	223				1.35	0.50242	223
0.17	0.106315		0.18	0.251565		0.18	0.251565	224				1.36	0.255048	224
0.09	0.226657		0.18	0.280842		0.18	0.280842	225				1.36	0.201312	225
0.22	0.3266		0.18	0.174246		0.18	0.174246	226				1.36	0.63683	226
0.01	0.130376		0.18	0.0959175		0.18	0.0959175	227				1.43	0.126398	227
0.22	0.205904		0.18	0.0741294		0.18	0.0741294	228				1.46	0.238688	228
0.09	0.129816		0.18	0.101934		0.18	0.101934	229				1.47	0.189703	229
0.22	0.10048		0.19	0.0807959		0.19	0.0807959	230				1.5	0.187255	230
0.05	0.0638177		0.19	0.321712		0.19	0.321712	231				1.53	0.220881	231
0.05	0.0832185		0.19	0.047259		0.19	0.047259	232				1.55	0.388335	232
0.47	0.135637		0.19	0.20654		0.19	0.20654	233				1.58	0.203312	233
0.01	0.156655		0.19	0.0684674		0.19	0.0684674	234				1.61	0.313547	234
0.05	0.102896		0.19	0.087059		0.19	0.087059	235				1.7	0.479735	235
0.2	0.258258		0.19	0.165825		0.19	0.165825	236				1.7	0.223184	236
0.31	0.1652		0.19	0.107729		0.19	0.107729	237				1.75	0.290183	237
0.01	0.0508764		0.2	0.124072		0.2	0.124072	238				1.93	0.333402	238
0.01	0.141353		0.2	0.258258		0.2	0.258258	239				2.04	0.325762	239
0.01	0.028741		0.2	0.0890642		0.2	0.0890642	240				2.18	0.268646	240
0.72	0.352878		0.21	0.0946905		0.21	0.0946905	241				2.31	0.529219	241
0.01	0.0892443		0.22	0.391862		0.22	0.391862	242				2.39	0.379947	242
0.01	0.0761205		0.22	0.3266		0.22	0.3266	243				2.42	0.282724	243
0.24	0.320559		0.22	0.205904		0.22	0.205904	244				2.47	0.289078	244
0.15	0.0761205		0.22	0.10048		0.22	0.10048	245				2.6	0.398464	245
0.2	0.0890642		0.22	0.051317		0.22	0.051317	246				2.75	0.337315	246
0.01	0.113312		0.22	0.100252		0.22	0.100252	247				2.75	0.37769	247
1.5	0.187255		0.22	0.115786		0.22	0.115786	248				2.99	0.329379	248
0.22	0.051317		0.23	0.208137		0.23	0.208137	249				3.33	0.377759	249
0.08	0.162806		0.23	0.0631446		0.23	0.0631446	250					0.249469	average
0.18	0.0741294		0.23	0.157219		0.23	0.157219	251					0.137955	STDV
0.99	0.170865		0.24	0.114809		0.24	0.114809	252
0.01	0.259606		0.24	0.12298		0.24	0.12298	253
0.05	0.0246962		0.24	0.116398		0.24	0.116398	254
0.05	0.0548229		0.24	0.186392		0.24	0.186392	255
0.01	0.0341646		0.24	0.108242		0.24	0.108242	256
0.94	0.60951		0.24	0.320559		0.24	0.320559	257
0.01	0.0197116		0.24	0.357012		0.24	0.357012	258
0.46	0.123651		0.24	0.0473385		0.24	0.0473385	259
0.03	0.0227689		0.25	0.136296			0.0966119	average
0.33	0.116602		0.25	0.0877368			0.0786014	STDV
0.86	0.16921		0.25	0.104172
0.56	0.118985		0.26	0.182453
0.31	0.043085		0.26	0.0894967
0.58	0.268884		0.27	0.0974899
0.63	0.160191		0.27	0.16252
0.83	0.136121		0.27	0.127547
0.98	0.294932		0.28	0.505982
0.48	0.174788		0.28	0.172184
0.04	0.0299369		0.28	0.0595931
0.01	0.136164		0.28	0.076924
0.01	0.428284		0.28	0.097227
0.01	0.116766		0.29	0.161662
0.01	0.064803		0.29	0.0706417
0.93	0.177707		0.31	0.342559
0.73	0.132973		0.31	0.1652
0.73	0.125507		0.31	0.043085
0.43	0.0747903		0.32	0.103552
0.06	0.219733		0.32	0.330156
0.1	0.15089		0.32	0.184518
0.16	0.302647		0.32	0.105299
0.06	0.113796		0.32	0.288771
0.39	0.170962		0.33	0.112466
0.39	0.223294		0.33	0.152739
0.1	0.05643		0.33	0.0783399
0.09	0.118367		0.33	0.116602
0.06	0.0889922		0.33	0.129043
0.33	0.129043		0.33	0.26716
0.78	0.12231		0.33	0.0807272
0.01	0.0456293		0.34	0.090256
0.28	0.076924		0.34	0.152924
0.53	0.289692		0.35	0.195313
0.24	0.357012		0.35	0.495171
0.08	0.359622		0.35	0.323317
0.56	0.141443		0.36	0.563512
0.05	0.0812432		0.36	0.441241
0.38	0.0967021		0.36	0.0723592
0.17	0.0738		0.36	0.189703
0.11	0.0924056		0.37	0.164864
0.91	0.345325		0.37	0.151952
0.65	0.148227		0.37	0.232219
0.01	0.0382587		0.37	0.17341
0.58	0.0820722		0.37	0.113392
0.01	0.0659824		0.38	0.150383
0.18	0.101934		0.38	0.0967021
0.19	0.0684674		0.38	0.0964776
0.13	0.0980921		0.38	0.314626
0.19	0.087059		0.39	0.137884
0.14	0.0388346		0.39	0.324281
0.32	0.105299		0.39	0.207019
0.24	0.0473385		0.39	0.141711
2.99	0.329379		0.39	0.170962
0.55	0.282299		0.39	0.223294
2.6	0.398464		0.39	0.189243
2.75	0.337315		0.4	0.210487
0.43	0.0927357		0.4	0.182453
0.53	0.124072		0.4	0.263431
0.13	0.132625		0.4	0.157877
0.72	0.128915		0.4	0.103282
0.01	0.104133		0.4	0.400976
0.96	0.23491		0.4	0.24124
1.19	0.163714		0.4	0.270972
0.1	0.124915		0.4	0.373056
0.57	0.187357		0.41	0.123063
0.01	0.0425797		0.41	0.162472
0.45	0.24272		0.42	0.358751
0.28	0.097227		0.42	0.117832
0.15	0.0726528		0.42	0.179449
0.04	0.0333775		0.43	0.659456
0.6	0.270136		0.43	0.15915
0.98	0.205373		0.43	0.209043
1.03	0.239197		0.43	0.35321
0.41	0.123063		0.43	0.0747903
0.13	0.0401947		0.43	0.0927357
1.36	0.255048		0.44	0.186747
0.17	0.165344		0.44	0.140906
1.08	0.336988		0.44	0.308928
0.09	0.026781		0.44	0.561707
1.17	0.562413		0.44	0.355076
0.16	0.172429		0.44	0.446027
0.87	0.144319		0.45	0.103204
1.28	0.240899		0.45	0.29419
0.26	0.0894967		0.45	0.129472
0.08	0.0341872		0.45	0.24272
0.01	0.289508		0.45	0.0867032
0.91	0.162949		0.45	0.341639
0.37	0.113392		0.45	0.286933
0.04	0.0506568		0.45	0.177062
0.05	0.0463355		0.46	0.123651
0.29	0.0706417		0.46	0.364798
1.12	0.223678		0.47	0.135637
1.33	0.315962		0.47	0.083358
1.17	0.205957		0.48	0.287606
1.36	0.201312		0.48	0.174788
1.03	0.213227		0.48	0.116766
0.58	0.190419		0.49	0.108875
0.04	0.136737		0.5	0.233395
0.01	0.0679921		0.5	0.318576
0.49	0.108875		0.51	0.143418
0.4	0.24124		0.51	0.312976
0.19	0.165825		0.52	0.262369
0.13	0.211291		0.52	0.203681
1.58	0.203312		0.53	0.289692
1.61	0.313547		0.53	0.124072
2.18	0.268646		0.53	0.286016
0.22	0.100252		0.54	0.135857
0.25	0.104172		0.54	0.360226
0.17	0.0444125		0.54	0.311645
0.01	0.244261		0.55	0.177955
0.38	0.0964776		0.55	0.159292
0.07	0.0417523		0.55	0.282299
0.16	0.0419771		0.56	0.150521
0.17	0.0443354		0.56	0.157078
0.01	0.0300855		0.56	0.118985
0.01	0.0565168		0.56	0.141443
1.75	0.290183		0.56	0.593343
0.12	0.058824		0.57	0.187357
1.13	0.288955		0.58	0.410804
1.43	0.126398		0.58	0.174049
2.42	0.282724		0.58	0.342493
2.47	0.289078		0.58	0.268884
0.11	0.0256496		0.58	0.0820722
0.01	0.0660136		0.58	0.190419
0.47	0.083358		0.59	0.220006
0.71	0.140995		0.6	0.270136
0.44	0.355076		0.61	0.141308
2.39	0.379947		0.61	0.114161
0.12	0.0300006		0.62	0.109469
2.75	0.37769		0.62	0.207125
0.14	0.0713199		0.63	0.160191
0.45	0.0867032		0.63	0.160428
0.63	0.160428		0.63	0.178055
0.02	0.0308121		0.64	0.246494
0.04	0.0347779		0.65	0.191137
0.01	0.1071		0.65	0.148227
1.26	0.623129		0.65	0.249427
0.93	0.173067		0.65	0.134717
1.3	0.431869		0.66	0.207657
0.01	0.103475		0.66	0.190829
1.06	0.289999		0.67	0.320623
0.67	0.320623		0.68	0.229431
0.68	0.206806		0.68	0.206806
0.01	0.037261		0.68	0.724614
0.41	0.162472		0.68	0.294747
0.39	0.189243		0.69	0.151813
0.42	0.117832		0.69	0.66422
1.2	0.251565		0.7	0.440952
0.01	0.117627		0.71	0.360628
0.27	0.127547		0.71	0.202206
0.04	0.251565		0.71	0.140995
0.65	0.249427		0.72	0.352878
0.68	0.724614		0.72	0.128915
0.01	0.0348007		0.73	0.188222
0.51	0.312976		0.73	0.0991123
1.35	0.358751		0.73	0.132973
0.01	0.0395847		0.73	0.125507
0.94	0.144636		0.76	0.106237
1.25	0.38944		0.78	0.12231
0.54	0.311645		0.79	0.264139
0.04	0.0683405		0.79	0.231381
0.04	0.01624		0.8	0.355943
0.63	0.178055		0.8	0.598931
0.53	0.286016		0.8	0.485037
1.05	0.249024		0.8	0.223789
0.7	0.440952		0.81	0.510541
1.19	0.557398		0.81	0.241411
1.93	0.333402		0.83	0.559042
2.04	0.325762		0.83	0.136121
1.22	0.185125		0.84	0.223184
1.25	0.278361		0.85	0.597014
0.45	0.341639		0.86	0.16921
1.01	0.150153		0.86	0.418019
1.17	0.227765		0.87	0.16544
1.55	0.388335		0.87	0.144319
0.8	0.223789		0.88	0.112265
0.05	0.0491865		0.91	0.345325
0.03	0.0480843		0.91	0.162949
2.31	0.529219		0.93	0.177707
3.33	0.377759		0.93	0.173067
1.46	0.238688		0.93	0.338492
0.01	0.0314603		0.94	0.60951
0.17	0.0870233		0.94	0.144636
0.22	0.115786		0.95	0.159906
0.4	0.270972		0.96	0.23491
0.03	0.0439763		0.96	0.371765
1.36	0.63683		0.98	0.294932
1.35	0.196143		0.98	0.205373
0.65	0.134717		0.98	0.206222
0.01	0.0879157		0.99	0.170865
0.35	0.323317		1.01	0.395957
0.01	0.0816917		1.01	0.150153
0.01	0.0812432		1.03	0.239197
0.01	0.0892082		1.03	0.213227
0.36	0.0723592		1.04	0.225276
0.84	0.223184		1.05	0.249024
0.12	0.0276912		1.06	0.289999
0.01	0.0256692		1.08	0.325955
0.76	0.106237		1.08	0.336988
0.05	0.0264012		1.09	0.403565
0.98	0.206222		1.1	0.568387
0.62	0.207125		1.12	0.223678
1.15	0.295552		1.13	0.288955
0.61	0.114161		1.15	0.295552
0.19	0.107729		1.15	0.318768
0.01	0.128187		1.17	0.562413
0.04	0.0170165		1.17	0.205957
1.15	0.318768		1.17	0.227765
0.42	0.179449		1.19	0.163714
0.45	0.286933		1.19	0.557398
0.32	0.288771		1.2	0.251565
0.68	0.294747		1.21	0.552787
0.4	0.373056		1.22	0.185125
0.16	0.0548799		1.23	0.197755
0.45	0.177062		1.25	0.38944
0.33	0.26716		1.25	0.278361
1.53	0.220881		1.26	0.623129
0.46	0.364798		1.28	0.240899
0.93	0.338492		1.3	0.431869
0.96	0.371765		1.33	0.315962
0.5	0.233395		1.35	0.358751
0.11	0.168627		1.35	0.196143
0.38	0.314626		1.35	0.50242
1.35	0.50242		1.36	0.255048
0.03	0.0107915		1.36	0.201312
1.47	0.189703		1.36	0.63683
1.7	0.223184		1.43	0.126398
0.33	0.0807272		1.46	0.238688
0.01	0.0289699		1.47	0.189703
0.04	0.0334894		1.5	0.187255
0.95	0.159906		1.53	0.220881
0.52	0.203681		1.55	0.388335
0.79	0.231381		1.58	0.203312
0.48	0.116766		1.61	0.313547
0.86	0.418019		1.7	0.479735
1.1	0.568387		1.7	0.223184
0.36	0.189703		1.75	0.290183
0.56	0.593343		1.93	0.333402
0.5	0.318576		2.04	0.325762
0.05	0.075155		2.18	0.268646
0.05	0.0163656		2.31	0.529219
0.04	0.162663		2.39	0.379947
0.04	0.0295356		2.42	0.282724
0.07	0.0481913		2.47	0.289078
0.07	0.0622625		2.6	0.398464
0.44	0.446027		2.75	0.337315
0.11	0.0882021		2.75	0.37769
0.01	0.0421023		2.99	0.329379
0.01	0.0535478		3.33	0.377759
0.420433	0.171536	average
average

## Sheet: Sheet2
		equation from curve of lowest point (Linear without constant)						y = 0.1143x
width at angle (um)	1- cosq	(1-cosq)-(Linear curve of lowest points)			width at angle (um)	(1-cosq)-(Linear curve of lowest points)										width at angle (um)	(1-cosq)-(Linear curve of lowest points)			width at angle (um)	(1-cosq)-(Linear curve of lowest points)
0.02	0.0278137	0.0255277			0.02	0.0255277										1.43	-0.0370514	1		3.33	-0.00286042			Range	negative value	0-0.025	0.025-0.05	0.05-0.075	0.075-0.1	0.1-0.125	0.125-0.15	0.15-0.175	0.175-0.2	0.2-0.225	0.225-0.25	0.25-0.275	0.275-0.3	0.3-0.325	0.325-0.35	0.35-0.375	0.375-0.4	0.4-0.425	0.425-0.45	0.45-0.475	0.475-0.5	0.5-0.525	0.525-0.55	0.55-0.575	0.575-0.6
1.09	0.403565	0.278978			1.09	0.278978										2.99	-0.0123778	2		2.99	-0.0123778				3	55	78	90	64	41	42	21	15	13	17	12	17	8	5	4	2	4	3	3	3	4	1	0	1
1.01	0.395957	0.280514			1.01	0.280514										3.33	-0.00286042	3		1.43	-0.0370514
0.83	0.559042	0.464173			0.83	0.464173										0.15	0.00122782	1					(-0.05)-(-0.075)	(-0.025)-(-0.05)	0-(-0.025)	0-0.025	0.025-0.05	0.05-0.075	0.075-0.1	0.1-0.125	0.125-0.15	0.15-0.175	0.175-0.2	0.2-0.225	0.225-0.25	0.25-0.275	0.275-0.3	0.3-0.325	0.325-0.35	0.35-0.375	0.375-0.4	0.4-0.425	0.425-0.45	0.45-0.475	0.475-0.5	0.5-0.525	0.525-0.55	0.55-0.575	0.575-0.6
0.81	0.510541	0.417958			0.81	0.417958										2.42	0.00611846	2
0.03	0.13784	0.134411			0.03	0.134411										2.47	0.00675677	3								1	2	55	78	90	64	41	42	21	15	13	17	12	17	8	5	4	2	4	3	3	3	4	1
0.11	0.0753875	0.0628145			0.11	0.0628145										0.03	0.0073625	4							%	0.19685	0.393701	10.8268	15.3543	17.7165	12.5984	8.07087	8.26772	4.13386	2.95276	2.55906	3.34646	2.3622	3.34646	1.5748	0.984252	0.787402	0.393701	0.787402	0.590551	0.590551	0.590551	0.787402	0.19685
1.23	0.197755	0.0571662			1.23	0.0571662										0.31	0.007652	5
0.19	0.0807959	0.0590789			0.19	0.0590789										0.03	0.0076845	6
0.08	0.134499	0.125355			0.08	0.125355										0.11	0.00942479	7
0.05	0.0269015	0.0211865			0.05	0.0211865										0.05	0.0106506	8
0.81	0.241411	0.148828			0.81	0.148828										0.06	0.0114483	9
0.4	0.210487	0.164767			0.4	0.164767										0.04	0.011668	10
0.33	0.112466	0.0747469			0.33	0.0747469										0.88	0.0116809	11
0.12	0.0964776	0.0827616			0.12	0.0827616										0.04	0.0124445	12
0.88	0.112265	0.0116809			0.88	0.0116809										0.11	0.0130766	13
1.7	0.479735	0.285425			1.7	0.285425										0.15	0.0131959	14
0.44	0.186747	0.136455			0.44	0.136455										0.07	0.013544	15
0.79	0.264139	0.173842			0.79	0.173842										0.12	0.0139752	16
0.37	0.164864	0.122573			0.37	0.122573										0.01	0.0145072	17
0.35	0.195313	0.155308			0.35	0.155308										0.1	0.0149513	18
0.64	0.246494	0.173342			0.64	0.173342										0.73	0.0156733	19
0.71	0.360628	0.279475			0.71	0.279475										0.58	0.0157782	20
0.8	0.355943	0.264503			0.8	0.264503										1.5	0.015805	21
0.45	0.103204	0.0517695			0.45	0.0517695										0.12	0.0162846	22
0.66	0.207657	0.132219			0.66	0.132219										0.09	0.016494	23
0.17	0.3481	0.328669			0.17	0.328669										0.05	0.0169429	24
0.19	0.321712	0.299995			0.19	0.299995										0.08	0.0176571	25
0.4	0.182453	0.136733			0.4	0.136733										0.06	0.017954	26
0.43	0.659456	0.610307			0.43	0.610307										0.01	0.0185686	27
0.43	0.15915	0.110001			0.43	0.110001										0.05	0.0185972	28
0.39	0.137884	0.093307			0.39	0.093307										0.03	0.0186234	29
0.17	0.274626	0.255195			0.17	0.255195										0.05	0.0189812	30
0.39	0.324281	0.279704			0.39	0.279704										0.02	0.0190075	31
0.33	0.152739	0.11502			0.33	0.11502										0.03	0.0193399	32
0.04	0.0403418	0.0357698			0.04	0.0357698										0.76	0.0193688	33
0.02	0.0212935	0.0190075			0.02	0.0190075										2.18	0.0194723	34
0.44	0.140906	0.0906141			0.44	0.0906141										0.1	0.0196405	35
0.54	0.135857	0.0741349			0.54	0.0741349										0.24	0.0199065	36
0.39	0.207019	0.162442			0.39	0.162442										0.06	0.0200636	37
1.08	0.325955	0.202511			1.08	0.202511										0.05	0.0206862	38
0.27	0.0974899	0.0666289			0.27	0.0666289										0.04	0.0211759	39
0.18	0.08183	0.061256			0.18	0.061256										0.05	0.0211865	40
0.09	0.0318961	0.0216091			0.09	0.0216091										0.09	0.0216091	41
0.12	0.110783	0.0970672			0.12	0.0970672										1.47	0.0216816	42
0.14	0.297412	0.28141			0.14	0.28141										0.04	0.0217694	43
0.01	0.051621	0.050478			0.01	0.050478										0.06	0.0218622	44
0.05	0.160617	0.154902			0.05	0.154902										1.58	0.0227178	45
0.01	0.13997	0.138827			0.01	0.138827										0.14	0.0228326	46
0.69	0.151813	0.0729462			0.69	0.0729462										2.75	0.0229896	47
0.01	0.0358814	0.0347384			0.01	0.0347384										0.16	0.0236891	48
0.05	0.0243122	0.0185972			0.05	0.0185972										0.05	0.0239893	49
0.23	0.208137	0.181848			0.23	0.181848										0.13	0.0242893	50
0.4	0.263431	0.217711			0.4	0.217711										0.04	0.0244814	51
0.4	0.157877	0.112157			0.4	0.112157										0.01	0.0245262	52
0.06	0.024812	0.017954			0.06	0.017954										0.17	0.0249044	53
0.21	0.0946905	0.0706875			0.21	0.0706875										0.04	0.0249636	54
0.01	0.0754207	0.0742777			0.01	0.0742777										0.17	0.0249815	55
0.43	0.209043	0.159894			0.43	0.159894										0.08	0.0250432	1
0.45	0.29419	0.242755			0.45	0.242755										0.13	0.0253357	2
0.45	0.129472	0.0780375			0.45	0.0780375										0.01	0.0253579	3
0.07	0.0618691	0.0538681			0.07	0.0538681										0.04	0.0253649	4
0.06	0.0269216	0.0200636			0.06	0.0200636										0.02	0.0255277	5
0.15	0.047312	0.030167			0.15	0.030167										0.19	0.025542	6
0.01	0.280903	0.27976			0.01	0.27976										0.43	0.0256413	7
1.21	0.552787	0.414484			1.21	0.414484										0.22	0.026171	8
0.56	0.150521	0.0865134			0.56	0.0865134										0.28	0.0275891	9
0.56	0.157078	0.0930698			0.56	0.0930698										0.01	0.027598	10
0.09	0.0806585	0.0703715			0.09	0.0703715										1.19	0.0276968	11
0.65	0.191137	0.116842			0.65	0.116842										0.01	0.0278269	12
0.01	0.0680238	0.0668808			0.01	0.0668808										0.02	0.0285261	13
0.05	0.0459425	0.0402275			0.05	0.0402275										0.04	0.0288055	14
0.37	0.151952	0.109661			0.37	0.109661										1.7	0.0288737	15
0.16	0.0471795	0.0288915			0.16	0.0288915										0.16	0.0288915	16
0.18	0.166934	0.14636			0.18	0.14636										0.04	0.0289174	17
0.18	0.251565	0.230991			0.18	0.230991										0.01	0.0289425	18
0.18	0.280842	0.260268			0.18	0.260268										0.01	0.0294973	19
0.18	0.174246	0.153672			0.18	0.153672										0.47	0.029637	20
0.12	0.0910911	0.0773751			0.12	0.0773751										0.15	0.030167	21
0.01	0.0683722	0.0672292			0.01	0.0672292										0.02	0.0302031	22
0.13	0.0480041	0.0331451			0.13	0.0331451										0.04	0.0302059	23
0.17	0.203576	0.184145			0.17	0.184145										0.01	0.0303173	24
0.17	0.0750554	0.0556244			0.17	0.0556244										0.36	0.0312112	25
0.17	0.0827313	0.0633003			0.17	0.0633003										0.03	0.0313489	26
0.13	0.0391483	0.0242893			0.13	0.0242893										0.01	0.0330216	27
0.24	0.114809	0.0873773			0.24	0.0873773										0.13	0.0331451	28
0.04	0.0594448	0.0548728			0.04	0.0548728										0.78	0.0331556	29
0.04	0.0854281	0.0808561			0.04	0.0808561										0.01	0.0336577	30
0.1	0.0263813	0.0149513			0.1	0.0149513										0.07	0.0337513	31
0.73	0.188222	0.104783			0.73	0.104783										1.01	0.0347103	32
0.32	0.103552	0.0669762			0.32	0.0669762										0.01	0.0347384	33
0.87	0.16544	0.0659995			0.87	0.0659995										0.45	0.0352682	34
0.2	0.124072	0.101212			0.2	0.101212										0.04	0.0357698	35
0.06	0.0287202	0.0218622			0.06	0.0218622										0.01	0.036118	36
0.05	0.0297043	0.0239893			0.05	0.0239893										0.16	0.0365919	37
0.11	0.0219978	0.00942479			0.11	0.00942479										0.23	0.0368556	38
0.34	0.090256	0.051394			0.34	0.051394										0.01	0.0371157	39
0.19	0.047259	0.025542			0.19	0.025542										0.94	0.0371937	40
0.01	0.0543678	0.0532248			0.01	0.0532248										0.29	0.0374947	41
0.33	0.0783399	0.0406209			0.33	0.0406209										0.01	0.0384417	42
0.1	0.0310705	0.0196405			0.1	0.0196405										0.62	0.0386034	43
0.05	0.0847237	0.0790087			0.05	0.0790087										0.05	0.0397841	44
0.05	0.0593263	0.0536113			0.05	0.0536113										0.07	0.0401903	45
0.68	0.229431	0.151707			0.68	0.151707										0.05	0.0402275	46
0.09	0.0835674	0.0732804			0.09	0.0732804										0.03	0.0405473	47
0.37	0.232219	0.189928			0.37	0.189928										0.05	0.0406205	48
0.11	0.0982429	0.0856699			0.11	0.0856699										0.33	0.0406209	49
0.4	0.103282	0.0575617			0.4	0.0575617										0.01	0.0409593	50
0.01	0.0621111	0.0609681			0.01	0.0609681										0.83	0.0412515	51
0.01	0.0306403	0.0294973			0.01	0.0294973										0.01	0.0414367	52
0.01	0.0265009	0.0253579			0.01	0.0253579										1.35	0.0418381	53
0.05	0.0853223	0.0796073			0.05	0.0796073										0.73	0.0420682	54
0.06	0.0798023	0.0729443			0.06	0.0729443										0.01	0.0423993	55
0.05	0.0454991	0.0397841			0.05	0.0397841										0.14	0.0424098	56
0.22	0.391862	0.366716			0.22	0.366716										0.33	0.0430082	57
0.15	0.32486	0.307715			0.15	0.307715										0.01	0.0432695	58
0.01	0.0444125	0.0432695			0.01	0.0432695										0.05	0.0434715	59
0.01	0.212688	0.211545			0.01	0.211545										0.43	0.0435867	60
0.01	0.0156502	0.0145072			0.01	0.0145072										0.61	0.0444376	61
0.01	0.0657333	0.0645903			0.01	0.0645903										0.01	0.0444863	62
0.03	0.0220524	0.0186234			0.03	0.0186234										0.03	0.0446553	63
0.03	0.0111135	0.0076845			0.03	0.0076845										0.87	0.0448785	64
0.03	0.0697104	0.0662814			0.03	0.0662814										0.28	0.04492	65
0.15	0.0183728	0.00122782			0.15	0.00122782										0.1	0.045	66
0.73	0.0991123	0.0156733			0.73	0.0156733										0.12	0.045108	67
0.03	0.0347779	0.0313489			0.03	0.0313489										1.22	0.045679	68
0.43	0.35321	0.304061			0.43	0.304061										1.36	0.045864	69
0.15	0.0303409	0.0131959			0.15	0.0131959										1.53	0.0460018	70
0.34	0.152924	0.114062			0.34	0.114062										0.04	0.0460848	71
0.51	0.143418	0.0851245			0.51	0.0851245										0.05	0.0461554	72
0.28	0.505982	0.473978			0.28	0.473978										0.72	0.0466187	73
0.58	0.410804	0.34451			0.58	0.34451										0.19	0.0467504	74
0.44	0.308928	0.258636			0.44	0.258636										0.05	0.0491079	75
0.8	0.598931	0.507491			0.8	0.507491										0.73	0.0495338	76
0.8	0.485037	0.393597			0.8	0.393597										0.01	0.0497334	77
0.44	0.561707	0.511415			0.44	0.511415										0.07	0.0499123	78
0.35	0.495171	0.455166			0.35	0.455166										0.01	0.050478	1
0.48	0.287606	0.232742			0.48	0.232742										0.95	0.0513214	2
0.66	0.190829	0.115391			0.66	0.115391										0.34	0.051394	3
0.08	0.0268011	0.0176571			0.08	0.0176571										0.01	0.0517587	4
0.01	0.0801443	0.0790013			0.01	0.0790013										0.45	0.0517695	5
0.19	0.20654	0.184823			0.19	0.184823										0.01	0.0524048	6
0.14	0.0584118	0.0424098			0.14	0.0424098										0.49	0.0528677	7
0.01	0.08011	0.078967			0.01	0.078967										0.38	0.0530436	8
0.01	0.0529017	0.0517587			0.01	0.0517587										0.02	0.0531369	9
0.18	0.0959175	0.0753435			0.18	0.0753435										0.01	0.0532248	10
0.39	0.141711	0.0971341			0.39	0.0971341										0.38	0.0532681	11
0.02	0.0324891	0.0302031			0.02	0.0302031										0.18	0.0535554	12
0.55	0.177955	0.11509			0.55	0.11509										0.05	0.0536113	13
0.59	0.220006	0.152569			0.59	0.152569										0.07	0.0538681	14
0.69	0.66422	0.585353			0.69	0.585353										0.07	0.0542615	15
0.07	0.021545	0.013544			0.07	0.013544										0.17	0.054369	16
0.71	0.202206	0.121053			0.71	0.121053										0.04	0.0548728	17
0.58	0.174049	0.107755			0.58	0.107755										0.56	0.0549774	18
1.04	0.225276	0.106404			1.04	0.106404										0.14	0.0553179	19
0.04	0.0665134	0.0619414			0.04	0.0619414										0.07	0.0553574	20
0.01	0.0719036	0.0707606			0.01	0.0707606										0.01	0.0553738	21
0.04	0.0263414	0.0217694			0.04	0.0217694										0.15	0.0555078	22
0.01	0.124451	0.123308			0.01	0.123308										0.17	0.0556244	23
0.36	0.563512	0.522364			0.36	0.522364										0.17	0.0565893	24
0.05	0.0226579	0.0169429			0.05	0.0169429										1.23	0.0571662	25
0.52	0.262369	0.202933			0.52	0.202933										0.4	0.0575617	26
0.23	0.0631446	0.0368556			0.23	0.0368556										0.99	0.0577078	27
0.07	0.105144	0.0971425			0.07	0.0971425										0.03	0.0579274	28
0.24	0.12298	0.0955476			0.24	0.0955476										0.05	0.0581027	29
0.24	0.116398	0.0889658			0.24	0.0889658										0.91	0.0589361	30
0.06	0.0183063	0.0114483			0.06	0.0114483										0.15	0.0589755	31
0.28	0.172184	0.14018			0.28	0.14018										0.19	0.0590789	32
0.04	0.0257479	0.0211759			0.04	0.0211759										0.25	0.0591618	33
0.03	0.0742284	0.0707994			0.03	0.0707994										0.26	0.0597787	34
0.04	0.149006	0.144434			0.04	0.144434										0.71	0.0598424	35
0.25	0.136296	0.107721			0.25	0.107721										0.65	0.0604223	36
0.17	0.0760203	0.0565893			0.17	0.0565893										0.01	0.0609681	37
0.06	0.0761205	0.0692625			0.06	0.0692625										0.18	0.061256	38
0.25	0.0877368	0.0591618			0.25	0.0591618										0.48	0.0619018	39
0.01	0.189243	0.1881			0.01	0.1881										0.04	0.0619414	40
0.01	0.231772	0.230629			0.01	0.230629										0.11	0.0628145	41
0.01	0.101896	0.100753			0.01	0.100753										0.17	0.0633003	42
0.07	0.155625	0.147624			0.07	0.147624										2.75	0.0633653	43
0.04	0.0290534	0.0244814			0.04	0.0244814										0.53	0.063493	44
0.26	0.182453	0.152735			0.26	0.152735										0.01	0.06366	45
0.85	0.597014	0.499859			0.85	0.499859										0.04	0.0637685	46
0.36	0.441241	0.400093			0.36	0.400093										0.01	0.0645903	47
0.32	0.330156	0.29358			0.32	0.29358										0.01	0.0648394	48
0.61	0.141308	0.0715853			0.61	0.0715853										0.01	0.0648706	49
0.54	0.360226	0.298504			0.54	0.298504										0.28	0.065223	50
0.15	0.0845831	0.0674381			0.15	0.0674381										0.19	0.065342	51
0.01	0.142518	0.141375			0.01	0.141375										0.87	0.0659995	52
0.24	0.186392	0.15896			0.24	0.15896										0.2	0.0662042	53
0.4	0.400976	0.355256			0.4	0.355256										0.03	0.0662814	54
0.23	0.157219	0.13093			0.23	0.13093										0.27	0.0666289	55
0.24	0.108242	0.08081			0.24	0.08081										0.93	0.0667676	56
0.02	0.0554229	0.0531369			0.02	0.0531369										0.01	0.0668491	57
0.38	0.150383	0.106949			0.38	0.106949										0.01	0.0668808	58
0.09	0.0803841	0.0700971			0.09	0.0700971										0.32	0.0669762	59
	0.295552	0.295552				0.295552										0.01	0.0672292	60
0.04	0.0811055	0.0765335			0.04	0.0765335										0.15	0.0674381	61
0.37	0.17341	0.131119			0.37	0.131119										0.17	0.0675923	62
0.62	0.109469	0.0386034			0.62	0.0386034										0.32	0.0687234	63
0.07	0.0773946	0.0693936			0.07	0.0693936										0.03	0.0688324	64
0.06	0.0829747	0.0761167			0.06	0.0761167										0.06	0.0692625	65
0.27	0.16252	0.131659			0.27	0.131659										0.07	0.0693936	66
0.31	0.342559	0.307126			0.31	0.307126										0.05	0.06944	67
0.14	0.112707	0.0967053			0.14	0.0967053										0.42	0.069826	68
0.07	0.0633584	0.0553574			0.07	0.0553574										0.09	0.0700971	69
0.12	0.109549	0.0958328			0.12	0.0958328										0.09	0.0703715	70
0.05	0.181449	0.175734			0.05	0.175734										0.21	0.0706875	71
0.07	0.0803498	0.0723488			0.07	0.0723488										0.01	0.0707606	72
0.05	0.0518704	0.0461554			0.05	0.0461554										0.03	0.0707994	73
0.03	0.0722614	0.0688324			0.03	0.0688324										0.86	0.0709118	74
0.01	0.0435423	0.0423993			0.01	0.0423993										0.46	0.0710733	75
0.28	0.0595931	0.0275891			0.28	0.0275891										0.37	0.0711015	76
0.32	0.184518	0.147942			0.32	0.147942										0.14	0.0711995	77
0.42	0.358751	0.310745			0.42	0.310745										0.93	0.071408	78
0.58	0.342493	0.276199			0.58	0.276199										0.61	0.0715853	79
0.01	0.0914189	0.0902759			0.01	0.0902759										1.46	0.07181	80
0.03	0.115663	0.112234			0.03	0.112234										1.17	0.0722256	81
0.03	0.0613564	0.0579274			0.03	0.0579274										0.07	0.0723488	82
0.07	0.0579133	0.0499123			0.07	0.0499123										0.06	0.0729443	83
0.29	0.161662	0.128515			0.29	0.128515										0.69	0.0729462	84
0.01	0.117791	0.116648			0.01	0.116648										0.09	0.0732804	85
0.05	0.1338	0.128085			0.05	0.128085										0.65	0.0739323	86
0.55	0.159292	0.0964266			0.55	0.0964266										0.54	0.0741349	87
0.14	0.0872015	0.0711995			0.14	0.0711995										0.01	0.0742777	88
0.17	0.106315	0.0868841			0.17	0.0868841										0.33	0.0747469	89
0.09	0.226657	0.21637			0.09	0.21637										0.01	0.0749775	90
0.22	0.3266	0.301454			0.22	0.301454										0.22	0.0751057	1
0.01	0.130376	0.129233			0.01	0.129233										0.22	0.0753343	2
0.22	0.205904	0.180758			0.22	0.180758										0.18	0.0753435	3
0.09	0.129816	0.119529			0.09	0.119529										0.05	0.0755282	4
0.22	0.10048	0.0753343			0.22	0.0753343										0.25	0.0755969	5
0.05	0.0638177	0.0581027			0.05	0.0581027										0.11	0.0756291	6
0.05	0.0832185	0.0775035			0.05	0.0775035										0.06	0.0761167	7
0.47	0.135637	0.0819164			0.47	0.0819164										0.41	0.0762005	8
0.01	0.156655	0.155512			0.01	0.155512										0.04	0.0765335	9
0.05	0.102896	0.0971808			0.05	0.0971808										0.12	0.0773751	10
0.2	0.258258	0.235398			0.2	0.235398										0.56	0.0774345	11
0.31	0.1652	0.129767			0.31	0.129767										0.05	0.0775035	12
0.01	0.0508764	0.0497334			0.01	0.0497334										0.45	0.0780375	13
0.01	0.141353	0.14021			0.01	0.14021										0.33	0.0788832	14
0.01	0.028741	0.027598			0.01	0.027598										0.01	0.078967	15
0.72	0.352878	0.270582			0.72	0.270582										0.01	0.0790013	16
0.01	0.0892443	0.0881013			0.01	0.0881013										0.05	0.0790087	17
0.01	0.0761205	0.0749775			0.01	0.0749775										0.05	0.0796073	18
0.24	0.320559	0.293127			0.24	0.293127										0.11	0.0798326	19
0.15	0.0761205	0.0589755			0.15	0.0589755										0.01	0.0801002	20
0.2	0.0890642	0.0662042			0.2	0.0662042										0.01	0.0805487	21
0.01	0.113312	0.112169			0.01	0.112169										0.24	0.08081	22
1.5	0.187255	0.015805			1.5	0.015805										0.04	0.0808561	23
0.22	0.051317	0.026171			0.22	0.026171										0.18	0.08136	24
0.08	0.162806	0.153662			0.08	0.153662										0.47	0.0819164	25
0.18	0.0741294	0.0535554			0.18	0.0535554										0.06	0.0821342	26
0.99	0.170865	0.0577078			0.99	0.0577078										0.12	0.0827616	27
0.01	0.259606	0.258463			0.01	0.258463										0.13	0.0832331	28
0.05	0.0246962	0.0189812			0.05	0.0189812										0.51	0.0851245	29
0.05	0.0548229	0.0491079			0.05	0.0491079										0.11	0.0856699	30
0.01	0.0341646	0.0330216			0.01	0.0330216										0.19	0.0860122	31
0.94	0.60951	0.502068			0.94	0.502068										0.56	0.0865134	32
0.01	0.0197116	0.0185686			0.01	0.0185686										0.01	0.0867727	33
0.46	0.123651	0.0710733			0.46	0.0710733										0.17	0.0868841	34
0.03	0.0227689	0.0193399			0.03	0.0193399										0.24	0.0873773	35
0.33	0.116602	0.0788832			0.33	0.0788832										0.01	0.0880652	36
0.86	0.16921	0.0709118			0.86	0.0709118										0.01	0.0881013	37
0.56	0.118985	0.0549774			0.56	0.0549774										0.63	0.0881816	38
0.31	0.043085	0.007652			0.31	0.007652										0.63	0.0884185	39
0.58	0.268884	0.20259			0.58	0.20259										0.24	0.0889658	40
0.63	0.160191	0.0881816			0.63	0.0881816										1.75	0.0901583	41
0.83	0.136121	0.0412515			0.83	0.0412515										0.01	0.0902759	42
0.98	0.294932	0.182918			0.98	0.182918										0.44	0.0906141	43
0.48	0.174788	0.119924			0.48	0.119924										0.22	0.0906396	44
0.04	0.0299369	0.0253649			0.04	0.0253649										0.33	0.0913243	45
0.01	0.136164	0.135021			0.01	0.135021										2.04	0.0925901	46
0.01	0.428284	0.427141			0.01	0.427141										0.56	0.0930698	47
0.01	0.116766	0.115623			0.01	0.115623										0.39	0.093307	48
0.01	0.064803	0.06366			0.01	0.06366										0.98	0.0933594	49
0.93	0.177707	0.071408			0.93	0.071408										1.17	0.0940342	50
0.73	0.132973	0.0495338			0.73	0.0495338										0.98	0.0942079	51
0.73	0.125507	0.0420682			0.73	0.0420682										1.28	0.0945951	52
0.43	0.0747903	0.0256413			0.43	0.0256413										1.03	0.0954975	53
0.06	0.219733	0.212875			0.06	0.212875										0.24	0.0955476	54
0.1	0.15089	0.13946			0.1	0.13946										1.12	0.0956625	55
0.16	0.302647	0.284359			0.16	0.284359										0.12	0.0958328	56
0.06	0.113796	0.106938			0.06	0.106938										0.55	0.0964266	57
0.39	0.170962	0.126385			0.39	0.126385										0.27	0.0966856	58
0.39	0.223294	0.178717			0.39	0.178717										0.14	0.0967053	59
0.1	0.05643	0.045			0.1	0.045										0.12	0.0970672	60
0.09	0.118367	0.10808			0.09	0.10808										0.39	0.0971341	61
0.06	0.0889922	0.0821342			0.06	0.0821342										0.07	0.0971425	62
0.33	0.129043	0.0913243			0.33	0.0913243										0.05	0.0971808	63
0.78	0.12231	0.0331556			0.78	0.0331556										1.36	0.0995997	64
0.01	0.0456293	0.0444863			0.01	0.0444863										0.01	0.100753	1
0.28	0.076924	0.04492			0.28	0.04492										0.2	0.101212	2
0.53	0.289692	0.229113			0.53	0.229113										2.6	0.101284	3
0.24	0.357012	0.32958			0.24	0.32958										0.01	0.102332	4
0.08	0.359622	0.350478			0.08	0.350478										0.01	0.10299	5
0.56	0.141443	0.0774345			0.56	0.0774345										0.73	0.104783	6
0.05	0.0812432	0.0755282			0.05	0.0755282										0.01	0.105957	7
0.38	0.0967021	0.0532681			0.38	0.0532681										0.63	0.106046	8
0.17	0.0738	0.054369			0.17	0.054369										1.04	0.106404	9
0.11	0.0924056	0.0798326			0.11	0.0798326										2.39	0.10677	10
0.91	0.345325	0.241312			0.91	0.241312										0.06	0.106938	11
0.65	0.148227	0.0739323			0.65	0.0739323										0.38	0.106949	12
0.01	0.0382587	0.0371157			0.01	0.0371157										0.25	0.107721	13
0.58	0.0820722	0.0157782			0.58	0.0157782										0.58	0.107755	14
0.01	0.0659824	0.0648394			0.01	0.0648394										0.09	0.10808	15
0.18	0.101934	0.08136			0.18	0.08136										0.37	0.109661	16
0.19	0.0684674	0.0467504			0.19	0.0467504										0.43	0.110001	17
0.13	0.0980921	0.0832331			0.13	0.0832331										0.4	0.112157	18
0.19	0.087059	0.065342			0.19	0.065342										0.01	0.112169	19
0.14	0.0388346	0.0228326			0.14	0.0228326										0.03	0.112234	20
0.32	0.105299	0.0687234			0.32	0.0687234										1.93	0.112803	21
0.24	0.0473385	0.0199065			0.24	0.0199065										0.1	0.113485	22
2.99	0.329379	-0.0123778			2.99	-0.0123778										0.34	0.114062	23
0.55	0.282299	0.219434			0.55	0.219434										1.2	0.114405	24
2.6	0.398464	0.101284			2.6	0.101284										0.33	0.11502	25
2.75	0.337315	0.0229896			2.75	0.0229896										0.55	0.11509	26
0.43	0.0927357	0.0435867			0.43	0.0435867										0.66	0.115391	27
0.53	0.124072	0.063493			0.53	0.063493										0.41	0.115609	28
0.13	0.132625	0.117766			0.13	0.117766										0.01	0.115623	29
0.72	0.128915	0.0466187			0.72	0.0466187										0.01	0.116484	30
0.01	0.104133	0.10299			0.01	0.10299										0.01	0.116648	31
0.96	0.23491	0.125182			0.96	0.125182										0.65	0.116842	32
1.19	0.163714	0.0276968			1.19	0.0276968										0.13	0.117766	33
0.1	0.124915	0.113485			0.1	0.113485										0.09	0.119529	34
0.57	0.187357	0.122206			0.57	0.122206										0.48	0.119924	35
0.01	0.0425797	0.0414367			0.01	0.0414367										0.71	0.121053	36
0.45	0.24272	0.191285			0.45	0.191285										1.03	0.121468	37
0.28	0.097227	0.065223			0.28	0.065223										0.57	0.122206	38
0.15	0.0726528	0.0555078			0.15	0.0555078										0.37	0.122573	39
0.04	0.0333775	0.0288055			0.04	0.0288055										0.01	0.123308	40
0.6	0.270136	0.201556			0.6	0.201556										0.58	0.124125	41
0.98	0.205373	0.0933594			0.98	0.0933594										0.96	0.125182	1
1.03	0.239197	0.121468			1.03	0.121468										0.08	0.125355	2
0.41	0.123063	0.0762005			0.41	0.0762005										0.45	0.125627	3
0.13	0.0401947	0.0253357			0.13	0.0253357										0.39	0.126385	4
1.36	0.255048	0.0995997			1.36	0.0995997										0.01	0.127044	5
0.17	0.165344	0.145913			0.17	0.145913										0.84	0.127172	6
1.08	0.336988	0.213544			1.08	0.213544										0.05	0.128085	7
0.09	0.026781	0.016494			0.09	0.016494										0.29	0.128515	8
1.17	0.562413	0.428682			1.17	0.428682										1.05	0.129009	9
0.16	0.172429	0.154141			0.16	0.154141										0.68	0.129082	10
0.87	0.144319	0.0448785			0.87	0.0448785										0.01	0.129233	11
1.28	0.240899	0.0945951			1.28	0.0945951										1.61	0.129524	12
0.26	0.0894967	0.0597787			0.26	0.0597787										0.31	0.129767	13
0.08	0.0341872	0.0250432			0.08	0.0250432										0.23	0.13093	14
0.01	0.289508	0.288365			0.01	0.288365										0.37	0.131119	15
0.91	0.162949	0.0589361			0.91	0.0589361										0.42	0.131443	16
0.37	0.113392	0.0711015			0.37	0.0711015										0.27	0.131659	17
0.04	0.0506568	0.0460848			0.04	0.0460848										0.04	0.132165	18
0.05	0.0463355	0.0406205			0.05	0.0406205										0.66	0.132219	19
0.29	0.0706417	0.0374947			0.29	0.0374947										0.8	0.132349	20
1.12	0.223678	0.0956625			1.12	0.0956625										0.03	0.134411	21
1.33	0.315962	0.163943			1.33	0.163943										0.01	0.135021	22
1.17	0.205957	0.0722256			1.17	0.0722256										1.25	0.135486	23
1.36	0.201312	0.045864			1.36	0.045864										0.62	0.136259	24
1.03	0.213227	0.0954975			1.03	0.0954975										0.44	0.136455	25
0.58	0.190419	0.124125			0.58	0.124125										0.4	0.136733	26
0.04	0.136737	0.132165			0.04	0.132165										0.01	0.138827	27
0.01	0.0679921	0.0668491			0.01	0.0668491										0.1	0.13946	28
0.49	0.108875	0.0528677			0.49	0.0528677										0.28	0.14018	29
0.4	0.24124	0.19552			0.4	0.19552										0.01	0.14021	30
0.19	0.165825	0.144108			0.19	0.144108										0.79	0.141084	31
0.13	0.211291	0.196432			0.13	0.196432										0.01	0.141375	32
1.58	0.203312	0.0227178			1.58	0.0227178										0.19	0.144108	33
1.61	0.313547	0.129524			1.61	0.129524										0.52	0.144245	34
2.18	0.268646	0.0194723			2.18	0.0194723										0.04	0.144434	35
0.22	0.100252	0.0751057			0.22	0.0751057										0.39	0.144666	36
0.25	0.104172	0.0755969			0.25	0.0755969										0.17	0.145913	37
0.17	0.0444125	0.0249815			0.17	0.0249815										0.18	0.14636	38
0.01	0.244261	0.243118			0.01	0.243118										0.07	0.147624	39
0.38	0.0964776	0.0530436			0.38	0.0530436										0.32	0.147942	40
0.07	0.0417523	0.0337513			0.07	0.0337513										0.36	0.148555	41
0.16	0.0419771	0.0236891			0.16	0.0236891										0.81	0.148828	42
0.17	0.0443354	0.0249044			0.17	0.0249044										0.68	0.151707	1
0.01	0.0300855	0.0289425			0.01	0.0289425										0.59	0.152569	2
0.01	0.0565168	0.0553738			0.01	0.0553738										0.26	0.152735	3
1.75	0.290183	0.0901583			1.75	0.0901583										0.08	0.153662	4
0.12	0.058824	0.045108			0.12	0.045108										0.18	0.153672	5
1.13	0.288955	0.159796			1.13	0.159796										0.16	0.154141	6
1.43	0.126398	-0.0370514			1.43	-0.0370514										0.05	0.154902	7
2.42	0.282724	0.00611846			2.42	0.00611846										0.35	0.155308	8
2.47	0.289078	0.00675677			2.47	0.00675677										0.01	0.155512	9
0.11	0.0256496	0.0130766			0.11	0.0130766										0.11	0.156054	10
0.01	0.0660136	0.0648706			0.01	0.0648706										0.04	0.158091	11
0.47	0.083358	0.029637			0.47	0.029637										0.24	0.15896	12
0.71	0.140995	0.0598424			0.71	0.0598424										1.13	0.159796	13
0.44	0.355076	0.304784			0.44	0.304784										0.43	0.159894	14
2.39	0.379947	0.10677			2.39	0.10677										0.39	0.162442	15
0.12	0.0300006	0.0162846			0.12	0.0162846										1.33	0.163943	16
2.75	0.37769	0.0633653			2.75	0.0633653										1.15	0.164107	17
0.14	0.0713199	0.0553179			0.14	0.0553179										0.4	0.164767	18
0.45	0.0867032	0.0352682			0.45	0.0352682										1.06	0.168841	19
0.63	0.160428	0.0884185			0.63	0.0884185										0.64	0.173342	20
0.02	0.0308121	0.0285261			0.02	0.0285261										0.79	0.173842	21
0.04	0.0347779	0.0302059			0.04	0.0302059										0.65	0.175132	1
0.01	0.1071	0.105957			0.01	0.105957										0.05	0.175734	2
1.26	0.623129	0.479111			1.26	0.479111										0.5	0.176245	3
0.93	0.173067	0.0667676			0.93	0.0667676										0.39	0.178717	4
1.3	0.431869	0.283279			1.3	0.283279										0.22	0.180758	5
0.01	0.103475	0.102332			0.01	0.102332										0.23	0.181848	6
1.06	0.289999	0.168841			1.06	0.168841										0.98	0.182918	7
0.67	0.320623	0.244042			0.67	0.244042										0.17	0.184145	8
0.68	0.206806	0.129082			0.68	0.129082										0.19	0.184823	9
0.01	0.037261	0.036118			0.01	0.036118										1.15	0.187323	10
0.41	0.162472	0.115609			0.41	0.115609										0.01	0.1881	11
0.39	0.189243	0.144666			0.39	0.144666										0.37	0.189928	12
0.42	0.117832	0.069826			0.42	0.069826										0.45	0.191285	13
1.2	0.251565	0.114405			1.2	0.114405										0.4	0.19552	14
0.01	0.117627	0.116484			0.01	0.116484										0.13	0.196432	15
0.27	0.127547	0.0966856			0.27	0.0966856										0.6	0.201556	1
0.04	0.251565	0.246993			0.04	0.246993										1.08	0.202511	2
0.65	0.249427	0.175132			0.65	0.175132										0.58	0.20259	3
0.68	0.724614	0.64689			0.68	0.64689										0.52	0.202933	4
0.01	0.0348007	0.0336577			0.01	0.0336577										1.35	0.204446	5
0.51	0.312976	0.254683			0.51	0.254683										1.55	0.21117	6
1.35	0.358751	0.204446			1.35	0.204446										0.01	0.211545	7
0.01	0.0395847	0.0384417			0.01	0.0384417										0.06	0.212875	8
0.94	0.144636	0.0371937			0.94	0.0371937										1.08	0.213544	9
1.25	0.38944	0.246565			1.25	0.246565										0.09	0.21637	10
0.54	0.311645	0.249923			0.54	0.249923										0.68	0.217023	11
0.04	0.0683405	0.0637685			0.04	0.0637685										0.4	0.217711	12
0.04	0.01624	0.011668			0.04	0.011668										0.55	0.219434	13
0.63	0.178055	0.106046			0.63	0.106046										0.4	0.225252	1
0.53	0.286016	0.225437			0.53	0.225437										0.53	0.225437	2
1.05	0.249024	0.129009			1.05	0.129009										0.53	0.229113	3
0.7	0.440952	0.360942			0.7	0.360942										0.33	0.229441	4
1.19	0.557398	0.421381			1.19	0.421381										0.01	0.230629	5
1.93	0.333402	0.112803			1.93	0.112803										0.18	0.230991	6
2.04	0.325762	0.0925901			2.04	0.0925901										0.93	0.232193	7
1.22	0.185125	0.045679			1.22	0.045679										0.48	0.232742	8
1.25	0.278361	0.135486			1.25	0.135486										0.2	0.235398	9
0.45	0.341639	0.290204			0.45	0.290204										0.45	0.235498	10
1.01	0.150153	0.0347103			1.01	0.0347103										0.91	0.241312	11
1.17	0.227765	0.0940342			1.17	0.0940342										0.45	0.242755	12
1.55	0.388335	0.21117			1.55	0.21117										0.01	0.243118	13
0.8	0.223789	0.132349			0.8	0.132349										0.67	0.244042	14
0.05	0.0491865	0.0434715			0.05	0.0434715										1.25	0.246565	15
0.03	0.0480843	0.0446553			0.03	0.0446553										0.04	0.246993	16
2.31	0.529219	0.265186			2.31	0.265186										0.54	0.249923	17
3.33	0.377759	-0.00286042			3.33	-0.00286042										0.32	0.252195	1
1.46	0.238688	0.07181			1.46	0.07181										0.51	0.254683	2
0.01	0.0314603	0.0303173			0.01	0.0303173										0.17	0.255195	3
0.17	0.0870233	0.0675923			0.17	0.0675923										0.01	0.258463	4
0.22	0.115786	0.0906396			0.22	0.0906396										0.44	0.258636	5
0.4	0.270972	0.225252			0.4	0.225252										0.18	0.260268	6
0.03	0.0439763	0.0405473			0.03	0.0405473										0.5	0.261426	7
1.36	0.63683	0.481382			1.36	0.481382										0.96	0.262037	8
1.35	0.196143	0.0418381			1.35	0.0418381										0.8	0.264503	9
0.65	0.134717	0.0604223			0.65	0.0604223										2.31	0.265186	10
0.01	0.0879157	0.0867727			0.01	0.0867727										0.72	0.270582	11
0.35	0.323317	0.283312			0.35	0.283312										0.38	0.271192	12
0.01	0.0816917	0.0805487			0.01	0.0805487										0.58	0.276199	1
0.01	0.0812432	0.0801002			0.01	0.0801002										1.09	0.278978	2
0.01	0.0892082	0.0880652			0.01	0.0880652										0.71	0.279475	3
0.36	0.0723592	0.0312112			0.36	0.0312112										0.39	0.279704	4
0.84	0.223184	0.127172			0.84	0.127172										0.01	0.27976	5
0.12	0.0276912	0.0139752			0.12	0.0139752										1.01	0.280514	6
0.01	0.0256692	0.0245262			0.01	0.0245262										0.14	0.28141	7
0.76	0.106237	0.0193688			0.76	0.0193688										1.3	0.283279	8
0.05	0.0264012	0.0206862			0.05	0.0206862										0.35	0.283312	9
0.98	0.206222	0.0942079			0.98	0.0942079										0.16	0.284359	10
0.62	0.207125	0.136259			0.62	0.136259										1.7	0.285425	11
1.15	0.295552	0.164107			1.15	0.164107										0.01	0.288365	12
0.61	0.114161	0.0444376			0.61	0.0444376										0.45	0.290204	13
0.19	0.107729	0.0860122			0.19	0.0860122										0.24	0.293127	14
0.01	0.128187	0.127044			0.01	0.127044										0.32	0.29358	15
0.04	0.0170165	0.0124445			0.04	0.0124445										0.54	0.298504	16
1.15	0.318768	0.187323			1.15	0.187323										0.19	0.299995	17
0.42	0.179449	0.131443			0.42	0.131443										0.22	0.301454	1
0.45	0.286933	0.235498			0.45	0.235498										0.43	0.304061	2
0.32	0.288771	0.252195			0.32	0.252195										0.44	0.304784	3
0.68	0.294747	0.217023			0.68	0.217023										0.31	0.307126	4
0.4	0.373056	0.327336			0.4	0.327336										0.15	0.307715	5
0.16	0.0548799	0.0365919			0.16	0.0365919										0.42	0.310745	6
0.45	0.177062	0.125627			0.45	0.125627										0.46	0.31222	7
0.33	0.26716	0.229441			0.33	0.229441										0.86	0.319721	8
1.53	0.220881	0.0460018			1.53	0.0460018										0.4	0.327336	1
0.46	0.364798	0.31222			0.46	0.31222										0.17	0.328669	2
0.93	0.338492	0.232193			0.93	0.232193										0.24	0.32958	3
0.96	0.371765	0.262037			0.96	0.262037										0.58	0.34451	4
0.5	0.233395	0.176245			0.5	0.176245										1.35	0.348115	5
0.11	0.168627	0.156054			0.11	0.156054										0.08	0.350478	1
0.38	0.314626	0.271192			0.38	0.271192										0.4	0.355256	2
1.35	0.50242	0.348115			1.35	0.348115										0.7	0.360942	3
0.03	0.0107915	0.0073625			0.03	0.0073625										0.22	0.366716	4
1.47	0.189703	0.0216816			1.47	0.0216816										0.8	0.393597	1
1.7	0.223184	0.0288737			1.7	0.0288737										0.44	0.395735	2
0.33	0.0807272	0.0430082			0.33	0.0430082										0.36	0.400093	1
0.01	0.0289699	0.0278269			0.01	0.0278269										1.21	0.414484	2
0.04	0.0334894	0.0289174			0.04	0.0289174										0.81	0.417958	3
0.95	0.159906	0.0513214			0.95	0.0513214										1.19	0.421381	4
0.52	0.203681	0.144245			0.52	0.144245										0.01	0.427141	1
0.79	0.231381	0.141084			0.79	0.141084										1.17	0.428682	2
0.48	0.116766	0.0619018			0.48	0.0619018										1.1	0.442657	3
0.86	0.418019	0.319721			0.86	0.319721										0.35	0.455166	1
1.1	0.568387	0.442657			1.1	0.442657										0.83	0.464173	2
0.36	0.189703	0.148555			0.36	0.148555										0.28	0.473978	3
0.56	0.593343	0.529335			0.56	0.529335										1.26	0.479111	1
0.5	0.318576	0.261426			0.5	0.261426										1.36	0.481382	2
0.05	0.075155	0.06944			0.05	0.06944										0.85	0.499859	3
0.05	0.0163656	0.0106506			0.05	0.0106506										0.94	0.502068	1
0.04	0.162663	0.158091			0.04	0.158091										0.8	0.507491	2
0.04	0.0295356	0.0249636			0.04	0.0249636										0.44	0.511415	3
0.07	0.0481913	0.0401903			0.07	0.0401903										0.36	0.522364	4
0.07	0.0622625	0.0542615			0.07	0.0542615										0.56	0.529335	1
0.44	0.446027	0.395735			0.44	0.395735										0.69	0.585353	1
0.11	0.0882021	0.0756291			0.11	0.0756291										0.43	0.610307	1
0.01	0.0421023	0.0409593			0.01	0.0409593										0.68	0.64689	1
0.01	0.0535478	0.0524048			0.01	0.0524048
[truncated: 7 more columns]

## Sheet: Sheet3
contact width (0-100nm)	(1-cosq)-(Linear curve of lowest points)			contact width (100-200nm)	(1-cosq)-(Linear curve of lowest points)			contact width (200+nm)	(1-cosq)-(Linear curve of lowest points)
0.03	0.0073625	1		0.15	0.00122782	1		1.43	-0.0370514	1			Range	negative value	0-0.05	0.05-0.1	0.1-0.15	0.15-0.2	0.2-0.25	0.25-0.3	0.3-0.35	0.35-0.4	0.4-0.45	0.45-0.5	0.5-0.55	0.55-0.6	0.6-0.65	0.65-0.7	0.7-0.75	0.75-0.8	0.8-0.85	0.85-0.9	0.9-1.0	Total
0.03	0.0076845	2		0.11	0.00942479	2		2.99	-0.0123778	2		0-100nm width range only	#	0	69	55	25	6	6	3	0	1	1	0	0	0	0	0	0	0	0	0		166
0.05	0.0106506	3		0.11	0.0130766	3		3.33	-0.00286042	3			%	0	41.5663	33.1325	15.0602	3.61446	3.61446	1.80723	0	0.60241	0.60241	0	0	0	0	0	0	0	0	0		100
0.06	0.0114483	4		0.15	0.0131959	4		2.42	0.00611846	1
0.04	0.011668	5		0.12	0.0139752	5		2.47	0.00675677	2		100nm-200nm width range only	#	0	23	28	6	6	1	5	2	0	0	0	0	0	0	0	0	0	0	0		71
0.04	0.0124445	6		0.1	0.0149513	6		0.31	0.007652	3			%	0	32.3944	39.4366	8.4507	8.4507	1.40845	7.04225	2.8169	0	0	0	0	0	0	0	0	0	0	0		100
0.07	0.013544	7		0.12	0.0162846	7		0.88	0.0116809	4
0.01	0.0145072	8		0.1	0.0196405	8		0.73	0.0156733	5		200nm+ width range	#	3	41	71	52	24	23	21	11	5	6	6	5	1	2	0	0	0	0	0		271
0.09	0.016494	9		0.14	0.0228326	9		0.58	0.0157782	6			%	1.10701	15.1292	26.1993	19.1882	8.85609	8.48708	7.74908	4.05904	1.84502	2.21402	2.21402	1.84502	0.369004	0.738007	0	0	0	0	0		100
0.05	0.0169429	10		0.16	0.0236891	10		1.5	0.015805	7
0.08	0.0176571	11		0.13	0.0242893	11		0.76	0.0193688	8
0.06	0.017954	12		0.17	0.0249044	12		2.18	0.0194723	9
0.01	0.0185686	13		0.17	0.0249815	13		0.24	0.0199065	10
0.05	0.0185972	14		0.13	0.0253357	14		1.47	0.0216816	11
0.03	0.0186234	15		0.19	0.025542	15		1.58	0.0227178	12
0.05	0.0189812	16		0.16	0.0288915	16		2.75	0.0229896	13
0.02	0.0190075	17		0.15	0.030167	17		0.43	0.0256413	14
0.03	0.0193399	18		0.13	0.0331451	18		0.22	0.026171	15
0.06	0.0200636	19		0.16	0.0365919	19		0.28	0.0275891	16
0.05	0.0206862	20		0.14	0.0424098	20		1.19	0.0276968	17
0.04	0.0211759	21		0.1	0.045	21		1.7	0.0288737	18
0.05	0.0211865	22		0.12	0.045108	22		0.47	0.029637	19
0.09	0.0216091	23		0.19	0.0467504	23		0.36	0.0312112	20
0.04	0.0217694	24		0.18	0.0535554	1		0.78	0.0331556	21
0.06	0.0218622	25		0.17	0.054369	2		1.01	0.0347103	22
0.05	0.0239893	26		0.14	0.0553179	3		0.45	0.0352682	23
0.04	0.0244814	27		0.15	0.0555078	4		0.23	0.0368556	24
0.01	0.0245262	28		0.17	0.0556244	5		0.94	0.0371937	25
0.04	0.0249636	29		0.17	0.0565893	6		0.29	0.0374947	26
0.08	0.0250432	30		0.15	0.0589755	7		0.62	0.0386034	27
0.01	0.0253579	31		0.19	0.0590789	8		0.33	0.0406209	28
0.04	0.0253649	32		0.18	0.061256	9		0.83	0.0412515	29
0.02	0.0255277	33		0.11	0.0628145	10		1.35	0.0418381	30
0.01	0.027598	34		0.17	0.0633003	11		0.73	0.0420682	31
0.01	0.0278269	35		0.19	0.065342	12		0.33	0.0430082	32
0.02	0.0285261	36		0.15	0.0674381	13		0.43	0.0435867	33
0.04	0.0288055	37		0.17	0.0675923	14		0.61	0.0444376	34
0.04	0.0289174	38		0.14	0.0711995	15		0.87	0.0448785	35
0.01	0.0289425	39		0.18	0.0753435	16		0.28	0.04492	36
0.01	0.0294973	40		0.11	0.0756291	17		1.22	0.045679	37
0.02	0.0302031	41		0.12	0.0773751	18		1.36	0.045864	38
0.04	0.0302059	42		0.11	0.0798326	19		1.53	0.0460018	39
0.01	0.0303173	43		0.18	0.08136	20		0.72	0.0466187	40
0.03	0.0313489	44		0.12	0.0827616	21		0.73	0.0495338	41
0.01	0.0330216	45		0.13	0.0832331	22		0.95	0.0513214	1
0.01	0.0336577	46		0.11	0.0856699	23		0.34	0.051394	2
0.07	0.0337513	47		0.19	0.0860122	24		0.45	0.0517695	3
0.01	0.0347384	48		0.17	0.0868841	25		0.49	0.0528677	4
0.04	0.0357698	49		0.12	0.0958328	26		0.38	0.0530436	5
0.01	0.036118	50		0.14	0.0967053	27		0.38	0.0532681	6
0.01	0.0371157	51		0.12	0.0970672	28		0.56	0.0549774	7
0.01	0.0384417	52		0.1	0.113485	1		1.23	0.0571662	8
0.05	0.0397841	53		0.13	0.117766	2		0.4	0.0575617	9
0.07	0.0401903	54		0.1	0.13946	3		0.99	0.0577078	10
0.05	0.0402275	55		0.19	0.144108	4		0.91	0.0589361	11
0.03	0.0405473	56		0.17	0.145913	5		0.25	0.0591618	12
0.05	0.0406205	57		0.18	0.14636	6		0.26	0.0597787	13
0.01	0.0409593	58		0.18	0.153672	1		0.71	0.0598424	14
0.01	0.0414367	59		0.16	0.154141	2		0.65	0.0604223	15
0.01	0.0423993	60		0.11	0.156054	3		0.48	0.0619018	16
0.01	0.0432695	61		0.17	0.184145	4		2.75	0.0633653	17
0.05	0.0434715	62		0.19	0.184823	5		0.53	0.063493	18
0.01	0.0444863	63		0.13	0.196432	6		0.28	0.065223	19
0.03	0.0446553	64		0.18	0.230991	1		0.87	0.0659995	20
0.04	0.0460848	65		0.17	0.255195	1		0.2	0.0662042	21
0.05	0.0461554	66		0.18	0.260268	2		0.27	0.0666289	22
0.05	0.0491079	67		0.14	0.28141	3		0.93	0.0667676	23
0.01	0.0497334	68		0.16	0.284359	4		0.32	0.0669762	24
0.07	0.0499123	69		0.19	0.299995	5		0.32	0.0687234	25
0.01	0.050478	1		0.15	0.307715	1		0.42	0.069826	26
0.01	0.0517587	2		0.17	0.328669	2		0.21	0.0706875	27
0.01	0.0524048	3						0.86	0.0709118	28
0.02	0.0531369	4						0.46	0.0710733	29
0.01	0.0532248	5						0.37	0.0711015	30
0.05	0.0536113	6						0.93	0.071408	31
0.07	0.0538681	7						0.61	0.0715853	32
0.07	0.0542615	8						1.46	0.07181	33
0.04	0.0548728	9						1.17	0.0722256	34
0.07	0.0553574	10						0.69	0.0729462	35
0.01	0.0553738	11						0.65	0.0739323	36
0.03	0.0579274	12						0.54	0.0741349	37
0.05	0.0581027	13						0.33	0.0747469	38
0.01	0.0609681	14						0.22	0.0751057	39
0.04	0.0619414	15						0.22	0.0753343	40
0.01	0.06366	16						0.25	0.0755969	41
0.04	0.0637685	17						0.41	0.0762005	42
0.01	0.0645903	18						0.56	0.0774345	43
0.01	0.0648394	19						0.45	0.0780375	44
0.01	0.0648706	20						0.33	0.0788832	45
0.03	0.0662814	21						0.24	0.08081	46
0.01	0.0668491	22						0.47	0.0819164	47
0.01	0.0668808	23						0.51	0.0851245	48
0.01	0.0672292	24						0.56	0.0865134	49
0.03	0.0688324	25						0.24	0.0873773	50
0.06	0.0692625	26						0.63	0.0881816	51
0.07	0.0693936	27						0.63	0.0884185	52
0.05	0.06944	28						0.24	0.0889658	53
0.09	0.0700971	29						1.75	0.0901583	54
0.09	0.0703715	30						0.44	0.0906141	55
0.01	0.0707606	31						0.22	0.0906396	56
0.03	0.0707994	32						0.33	0.0913243	57
0.07	0.0723488	33						2.04	0.0925901	58
0.06	0.0729443	34						0.56	0.0930698	59
0.09	0.0732804	35						0.39	0.093307	60
0.01	0.0742777	36						0.98	0.0933594	61
0.01	0.0749775	37						1.17	0.0940342	62
0.05	0.0755282	38						0.98	0.0942079	63
0.06	0.0761167	39						1.28	0.0945951	64
0.04	0.0765335	40						1.03	0.0954975	65
0.05	0.0775035	41						0.24	0.0955476	66
0.01	0.078967	42						1.12	0.0956625	67
0.01	0.0790013	43						0.55	0.0964266	68
0.05	0.0790087	44						0.27	0.0966856	69
0.05	0.0796073	45						0.39	0.0971341	70
0.01	0.0801002	46						1.36	0.0995997	71
0.01	0.0805487	47						0.2	0.101212	1
0.04	0.0808561	48						2.6	0.101284	2
0.06	0.0821342	49						0.73	0.104783	3
0.01	0.0867727	50						0.63	0.106046	4
0.01	0.0880652	51						1.04	0.106404	5
0.01	0.0881013	52						2.39	0.10677	6
0.01	0.0902759	53						0.38	0.106949	7
0.07	0.0971425	54						0.25	0.107721	8
0.05	0.0971808	55						0.58	0.107755	9
0.01	0.100753	1						0.37	0.109661	10
0.01	0.102332	2						0.43	0.110001	11
0.01	0.10299	3						0.4	0.112157	12
0.01	0.105957	4						1.93	0.112803	13
0.06	0.106938	5						0.34	0.114062	14
0.09	0.10808	6						1.2	0.114405	15
0.01	0.112169	7						0.33	0.11502	16
0.03	0.112234	8						0.55	0.11509	17
0.01	0.115623	9						0.66	0.115391	18
0.01	0.116484	10						0.41	0.115609	19
0.01	0.116648	11						0.65	0.116842	20
0.09	0.119529	12						0.48	0.119924	21
0.01	0.123308	13						0.71	0.121053	22
0.08	0.125355	14						1.03	0.121468	23
0.01	0.127044	15						0.57	0.122206	24
0.05	0.128085	16						0.37	0.122573	25
0.01	0.129233	17						0.58	0.124125	26
0.04	0.132165	18						0.96	0.125182	27
0.03	0.134411	19						0.45	0.125627	28
0.01	0.135021	20						0.39	0.126385	29
0.01	0.138827	21						0.84	0.127172	30
0.01	0.14021	22						0.29	0.128515	31
0.01	0.141375	23						1.05	0.129009	32
0.04	0.144434	24						0.68	0.129082	33
0.07	0.147624	25						1.61	0.129524	34
0.08	0.153662	1						0.31	0.129767	35
0.05	0.154902	2						0.23	0.13093	36
0.01	0.155512	3						0.37	0.131119	37
0.04	0.158091	4						0.42	0.131443	38
0.05	0.175734	5						0.27	0.131659	39
0.01	0.1881	6						0.66	0.132219	40
0.01	0.211545	1						0.8	0.132349	41
0.06	0.212875	2						1.25	0.135486	42
0.09	0.21637	3						0.62	0.136259	43
0.01	0.230629	4						0.44	0.136455	44
0.01	0.243118	5						0.4	0.136733	45
0.04	0.246993	6						0.28	0.14018	46
0.01	0.258463	1						0.79	0.141084	47
0.01	0.27976	2						0.52	0.144245	48
0.01	0.288365	3						0.39	0.144666	49
0.08	0.350478	1						0.32	0.147942	50
0.01	0.427141	1						0.36	0.148555	51
								0.81	0.148828	52
								0.68	0.151707	1
								0.59	0.152569	2
								0.26	0.152735	3
								0.35	0.155308	4
								0.24	0.15896	5
								1.13	0.159796	6
								0.43	0.159894	7
								0.39	0.162442	8
								1.33	0.163943	9
								1.15	0.164107	10
								0.4	0.164767	11
								1.06	0.168841	12
								0.64	0.173342	13
								0.79	0.173842	14
								0.65	0.175132	15
								0.5	0.176245	16
								0.39	0.178717	17
								0.22	0.180758	18
								0.23	0.181848	19
								0.98	0.182918	20
								1.15	0.187323	21
								0.37	0.189928	22
								0.45	0.191285	23
								0.4	0.19552	24
								0.6	0.201556	1
								1.08	0.202511	2
								0.58	0.20259	3
								0.52	0.202933	4
								1.35	0.204446	5
								1.55	0.21117	6
								1.08	0.213544	7
								0.68	0.217023	8
								0.4	0.217711	9
								0.55	0.219434	10
								0.4	0.225252	11
								0.53	0.225437	12
								0.53	0.229113	13
								0.33	0.229441	14
								0.93	0.232193	15
								0.48	0.232742	16
								0.2	0.235398	17
								0.45	0.235498	18
								0.91	0.241312	19
								0.45	0.242755	20
								0.67	0.244042	21
								1.25	0.246565	22
								0.54	0.249923	23
								0.32	0.252195	1
								0.51	0.254683	2
								0.44	0.258636	3
								0.5	0.261426	4
								0.96	0.262037	5
								0.8	0.264503	6
								2.31	0.265186	7
								0.72	0.270582	8
								0.38	0.271192	9
								0.58	0.276199	10
								1.09	0.278978	11
								0.71	0.279475	12
								0.39	0.279704	13
								1.01	0.280514	14
								1.3	0.283279	15
								0.35	0.283312	16
								1.7	0.285425	17
								0.45	0.290204	18
								0.24	0.293127	19
								0.32	0.29358	20
								0.54	0.298504	21
								0.22	0.301454	1
								0.43	0.304061	2
								0.44	0.304784	3
								0.31	0.307126	4
								0.42	0.310745	5
								0.46	0.31222	6
								0.86	0.319721	7
								0.4	0.327336	8
								0.24	0.32958	9
								0.58	0.34451	10
								1.35	0.348115	11
								0.4	0.355256	1
								0.7	0.360942	2
								0.22	0.366716	3
								0.8	0.393597	4
								0.44	0.395735	5
								0.36	0.400093	1
								1.21	0.414484	2
								0.81	0.417958	3
								1.19	0.421381	4
								1.17	0.428682	5
								1.1	0.442657	6
								0.35	0.455166	1
								0.83	0.464173	2
								0.28	0.473978	3
								1.26	0.479111	4
								1.36	0.481382	5
								0.85	0.499859	6
								0.94	0.502068	1
								0.8	0.507491	2
								0.44	0.511415	3
								0.36	0.522364	4
								0.56	0.529335	5
								0.69	0.585353	1
								0.43	0.610307	1
								0.68	0.64689	2
