# Supplementary material for: Cell contacts and pericellular matrix in the Xenopus gastrula chordamesoderm
Source: PLoS One. 2024 Feb 12;19(2):e0297420. doi: 10.1371/journal.pone.0297420 (PMC10861091; doi:10.1371/journal.pone.0297420)
Supplement: S1 Dataset — (ZIP) [file pone.0297420.s008.zip › CadMO Cme (Fig 1I and S 1B).xlsx]

## Sheet: Sheet1
CadMO chordamesoderm			red=sum
File (XCAD3)
		1.2 cm contact 1					1.2 cm contact 2					1.2 cm contact 3					1.2 cm contact 4					1.2 cm contact 5					1.2 cm contact 6					1.2 cm contact 7					1.2 cm contact 8					1.2 cm contact 9					1.2 cm contact 10
Total length measured		nc length	wc length		wc width		nc length	wc length		wc width		nc length	wc length		wc width		nc length	wc length		wc width		nc length	wc length		wc width		nc length	wc length		wc width		nc length	wc length		wc width		nc length	wc length		wc width		nc length	wc length		wc width		nc length	wc length
8.28		1.87	1.19		0.26		4.66	3.21		0.33		1.4	1.13		0.07		3.8	0.47		0.08		0.48	2.43		0.57			0.43		1.4		0.17	1.39		0.11		0.29	3.37		1.56		0.12	9.71		0.52		0.36	1.48
13.77		0.67	0.5		0.22		0.57	0.57		0.31		0.29	0.96		0.08		2.41	0.43		0.1		0.78	1.85		0.53			0.69		1.39		0.93	2.18		0.15		0.83	0.83		1.59		0.43	1.18		0.5		1.91	0.74
6.56		4.66	3.68		0.3		0.17	2.45		0.28		2.26	0.92		0.08		0.19	1.51		0.07		1.61	3.41		0.53			1.64		1.42		0.52	1.38		0.16		0.31	0.39		1.6		1.59	0.26		0.45		0.61	1.57
1.46		7.2	1.52		0.31		0.13	0.99		0.25		3.95	0.39		0.08		0.19	0.84		0.09		0.71	2.27		0.51			1.71		1.44		0.56	2.53		0.16		1.75	0.27		1.6		0.84	4.06		0.47		2.88	0.39
14.37			5.71		0.32		5.53	4.23		0.25			1.65		0.08		1.26	1.55		0.07		0.42	1.86		0.48			4.47		0.32		0.75	0.63		0.15		1.76	0.63		1.59		0.91	4.28		0.46			2.19
2.69			1.63		0.35			0.57		0.25			0.24		0.08		0.27	1.35		0.1		0.2	0.95		0.49					0.31		2.93	1.94		0.14		0.27	1.93		1.59		4.19	1.09		0.47			1.3
12.6			0.49		0.37			2.81		0.24			0.3		0.08		3.32	1.75		0.09		0.36	1.67		0.47					0.31			0.12		0.14		0.27	1.74		1.63		0.79	0.35		0.5			1.19
1.12			14.72		0.35			0.14		0.25			1.27		0.07		0.76	0.32		0.08		0.37	0.61		0.48					0.29			1.69		0.16		5.48	0.34		1.64		0.14	4.74		0.47			0.81
8.74					0.31			2.66		0.25			0.69		0.06		1.22	2.75		0.07		0.77	0.28		0.47					0.27			0.86		0.17			0.29		1.67		9.01	2.41		0.46			5.65
2.08					0.34			1.06		0.24			0.99		0.12		1.37	1.84		0.09		0.59	0.33		0.48					0.26			1.97		0.18			1.76		1.66			1.58		0.44			0.54
8.38					0.25			1.03		0.25			3.37		0.13		0.22	0.56		0.19		6.29	1.32		0.42					0.22			3.21		0.22			4.82		1.66			1		0.41			15.86
3.42					0.18			0.58		0.27			0.34		0.13		1.36	0.55		0.22			0.27		0.41					1.2			5		0.21			5.07		1.62			1.58		0.41
8.86					0.15			20.3		0.21			0.81		0.15		16.37	0.89		0.21			2.54		0.38					1.19			0.11		0.21			21.44		1.59			0.68		0.43
0.8					0.17					0.23			13.06		0.12			0.16		0.23			0.2		0.41					1.21			23.01		0.08					1.59			0.79		0.42
7.94					0.16					0.21					0.12			0.62		0.25			1.1		0.45					1.2					0.08					1.61			2.32		0.45
3.72					0.16					0.2					0.12			1.08		0.26			1.99		0.49					1.2					0.12					1.58			0.35		0.45
9.22					0.18					0.19					0.13			0.68		0.24			1.08		0.54					1.15					0.11					1.6			0.83		0.52
6.93					1.49					0.2					0.15			1.03		0.28			2.97		0.53					1.16					0.09					1.64			37.21		0.52
1.74					1.48					0.19					0.13			0.43		0.26			0.74		0.52					1.14					0.09					1.63					0.52
4.97					1.46					0.18					0.12			18.81		0.24			0.91		0.53					1.1					0.14					1.66					0.47
2.08					1.42					0.2					0.1					0.28			0.71		0.48					1.07					0.12					1.72					0.48
4.61					1.38					0.2					0.53					0.28			0.7		0.44					1.01					0.1					1.74					0.47
4.57					1.44					0.18					0.51					0.29			0.43		0.38					1.02					0.12					1.79					0.46
9.8					1.43					0.17					0.53					0.3			0.32		0.83					1					0.13					1.77					0.45
5.78					1.45					0.16					0.52					0.31			0.64		0.85					0.95					0.12					1.78					0.44
6.47					1.44					0.18					0.51					0.16			1.28		0.86					0.84					0.12					1.75					0.44
2.24					1.47					0.17					0.48					0.19			32.86		0.86					0.79					0.14					1.72					0.4
6.59					1.48					0.17					0.46					0.18					0.84					0.23					0.14					1.69					0.4
2.39					1.47					0.16					0.42					0.17					0.86					0.25					0.16					1.73					0.47
5.94					1.47					0.14					0.41					0.22					0.88					0.28					0.16					1.75					0.46
8.43					1.45					0.15					0.4					0.24					0.88					0.27					0.15					1.8					0.47
3.79					1.45					0.12					0.13					0.25					0.87					0.27					0.12					1.81					0.45
16.36					1.38					0.44					0.13					0.25					0.85					0.26					0.1					1.83					0.46
5.06					1.38					0.44					0.14					0.23					0.83					0.29					0.06					1.87					0.46
2.43					1.41					0.43					0.12					0.13					0.8					0.25					0.07					1.9					0.49
4.89					1.38					0.43					0.15					0.12					0.74					0.23					0.07					1.93					0.51
6.96					1.37					0.39					0.15					0.13					0.74					0.24					0.07					1.94					0.52
9.87					1.33					0.46					0.13					0.14					0.77					0.24					0.07					1.95					0.53
2.6					1.3					0.94					0.14					0.12					0.75					0.23					0.09					1.97					0.53
4.99					1.28					0.94					0.13					0.32					0.67					0.25					0.1					1.95					0.52
10.77					1.25					0.95					0.11					0.3					0.48					0.3					0.09					1.94					0.57
8.38					1.26					0.99					0.21					0.25					0.45					0.31					0.11					1.95					0.58
4.33					1.24					0.98					0.26					0.29					0.47					0.31					0.14					1.94					0.53
3.73					1.25					1					0.29					0.32					0.47					0.37					0.15					1.95					0.54
4.89					1.25					1.03					0.29					0.34					0.44										0.16					1.97					0.53
7.59					1.24					1.04					0.31					0.35					0.47										0.16					1.97					0.52
8.46					1.26					1.08					0.13					0.33					0.51										0.14					0.26					0.51
6.62					1.24					1.08					0.16					0.33					0.56										0.14					0.25					0.51
5.28					1.26					1.08					0.18					0.31					0.57										0.72					0.26					0.5
13.64					1.29					1.05					0.16					0.28					0.56										0.7					0.3					0.49
7.84					1.31					1.01					0.17					0.27					0.56										0.73					0.31					0.47
11.37					1.31					0.99					0.13					0.31					0.58										0.72					0.3					0.49
2.97					1.35					1.01					0.17					0.33					0.6										0.7					0.32					0.5
0.89					1.36					0.99					0.18					0.27					0.61										0.69					0.3					0.51
5.32					1.36					0.95					0.17					0.23					0.62										0.7					0.29					0.5
3.62					1.35					0.95					0.16					0.12					0.65										0.71					0.25					0.49
9.52					1.29					0.9					0.15					0.13					0.69										0.7					0.25					0.45
6.76					1.25					0.88					0.15					0.14					0.66										0.66					0.23					0.4
2.23					1.21					0.88					0.14					0.14					0.63										0.62					0.24					0.37
5.62					1.18					0.84					0.14					0.14					0.63										0.58					0.27					0.34
2.92					1.18					0.84					0.15					0.12					0.62										0.57					0.27					0.35
5.21					1.19					0.16					0.15					0.11					0.59										0.59					0.29					0.39
4.86					1.18					0.16					0.14					0.13					0.61										0.58					0.3					0.39
1.84					1.2					0.14					0.06					0.13					0.59										0.58					0.31					0.38
3.01					1.22					0.12					0.07					0.13					0.6										0.56					0.32					0.4
1.32					1.18					0.12					0.08					0.12					0.61										0.54					0.29					0.42
11.97					1.17					0.1					0.07					0.13					0.58										0.53					0.3					0.4
5.43					1.17					0.08					0.06					0.11					0.61										0.52					0.28					0.39
12.39					1.17					0.07					0.06					0.08					0.56										0.5					0.28					0.41
3.4					1.11					0.09					0.06					0.07					0.57										0.5					0.25					0.48
9.01					1.1					0.07					0.83					0.08					0.56										0.49					0.26					0.48
6.62					1.05					0.1					0.86					0.06					0.59										0.47					0.25					0.39
4.48					0.99					0.38					0.88					0.06					0.56										0.21					0.25					0.42
5.81					0.81					0.42					0.86					0.06					0.58										0.2					0.23					0.4
5.22					0.78					0.42					0.88					0.07					0.52										0.19					0.23					0.41
15.98					0.77					0.39					0.88					0.08					0.55										0.16					0.23					0.37
5.83					0.77					0.4					0.87					0.08					0.54										0.18					0.27					0.37
7.63					0.77					0.41					0.82					0.08					0.54										0.17					0.27					0.32
12.62					0.77					0.45					0.82					0.08					0.56										0.17					0.23					0.33
2.67					0.73					0.46					0.8					0.08					0.56										0.25					0.27					0.29
1.46					0.74					0.47					0.79					0.09					0.57										0.27					0.29					0.29
3.41					0.75					0.48					0.73					0.08					0.59										0.3					0.29					0.26
6.76					0.74					0.51					0.72					0.07					0.61										0.33					0.28					0.24
4.5					0.72					0.49					0.61					0.09					0.65										0.35					0.24					0.23
11.7					0.71					0.5					0.56					0.09					0.65										0.37					0.13					0.2
10.02					0.75					0.49					0.55					0.08					0.68										0.36					0.13					0.18
3.99					0.7					0.49					0.59					0.09					0.69										0.37					0.13					0.19
8.11					0.66					0.48					0.65					0.67					0.7										0.35					0.15					0.2
3.54					0.66					0.48					0.7					0.62					0.69										0.37					0.13					0.16
4.68					0.65					0.45					0.7					0.61					0.72										0.35					0.11					0.18
8.52					0.65					0.44					0.98					0.6					0.67										0.32					0.09					0.17
6.88					0.6					0.44					1.02					0.24					0.65										0.31					0.08					0.18
8.45					0.58					0.41					1.03					0.26					0.67										0.28					0.07					0.16
4.46					0.6					0.38					1.05					0.24					0.64										0.29					0.2					0.17
7.76					0.6					0.32					1.07					0.24					0.65										0.27					0.2					0.15
2.59					0.6					0.33					1.09					0.22					0.7										0.27					0.19					0.18
1.8					0.6					0.29					1.08					0.24					0.69										0.26					0.17					0.48
2.78					0.62					0.34					1.08					0.2					0.55										0.26					0.19					0.51
8.49					0.6					0.34					1.07					0.2					0.64										0.26					0.3					0.54
5.32					0.64					0.36					1.03					0.22					0.62										0.11					0.32					0.56
7.52					0.66					0.39					0.08					0.21					0.64										0.11					0.35					0.56
6.65					0.65					0.41					0.12					0.21					0.68										0.45					0.08					0.57
9.8					0.62					0.4					0.12					0.2					0.74										0.47					0.08					0.55
16.24					0.62					0.42					0.11					0.21					0.77										0.47					0.1					0.51
2.84					0.62					0.44					0.12					0.19					0.79										0.49					0.1					0.52
5.22					0.62					0.4					0.12					0.2					0.81										0.49					0.1					0.54
10.16					0.6					0.39					0.1					0.22					0.86										0.45					0.11					0.56
5.63					0.58					0.37					0.09					0.22					0.84										0.43					0.09					0.58
8.73					0.53					0.34					0.1					0.23					0.83										0.42					0.16					0.35
2.05					0.52					0.36					0.11					0.22					0.84										0.41					0.2					0.34
7.81					0.51					0.37					0.14					0.21					0.83										0.45					0.21					0.33
6.39					0.48					0.33					0.18					0.22					0.82										0.4					0.21					0.32
11.03					0.46					0.29					0.19					0.23					0.77										0.44					0.21					0.24
11.65					0.47					0.27					0.18					0.21					0.75										0.45					0.21					0.23
11.09					0.44					0.19					0.24					0.22					0.71										0.44					0.2					0.24
4.8					0.45					0.18					0.23					0.22					0.7										0.44					0.25					0.26
2.86					0.45					0.18					0.23					0.28					0.66										0.45					0.22					0.29
2.96					0.46					0.17					0.2					0.08					0.65										0.4					0.2					0.33
11.82					0.44					0.19					0.19					0.1					0.62										0.35					0.2					0.31
4.81					0.42					0.22					0.2					0.09					0.61										0.3					0.2					0.35
6.85					0.45					0.23					0.22					0.08					0.59										0.29					0.18					0.34
3.4					0.45					0.29					0.2					0.1					0.62										0.29					0.2					0.35
5.16					0.45					0.3					0.24					0.11					0.59										0.26					0.19					0.35
2.54					0.47					0.3					0.25					0.15					0.56										0.25					0.14					0.32
7.84					0.44					0.32					0.24					0.18					0.55										0.25					0.14					0.32
9.4					0.43					0.32					0.24					0.2					0.53										0.29					0.12					0.3
5.04					0.43					0.32					0.24					0.22					0.46										0.26					0.12					0.29
1.86					0.4					0.33					0.25					0.23					0.49										0.27					0.1					0.29
6.22					0.4					0.34					0.27					0.2					0.51										0.25					0.11					0.28
11.03					0.39					0.36					0.33					0.21					0.49										0.26					0.12					0.28
11.06					0.39					0.38					0.37					0.19					0.5										0.26					0.15					0.27
5.07					0.37					0.38					0.41					0.14					0.54										0.29					0.21					0.27
3.99					0.95					0.38					0.41					0.11					0.52										0.28					0.21					0.21
3.45					0.96					0.39					0.43					0.1					0.55										0.31					0.19					0.21
6.18					0.99					0.4					0.43					0.08					0.54										0.34					0.21					0.2
3.19					1					0.42					0.44					0.09					0.53										0.38					0.22					0.2
7.93					1					0.42					0.08					0.08					0.55										0.41					0.19					0.18
1.42					1					0.41					0.07					0.07					0.58										0.43					0.17					0.19
5.87					1					0.42					0.07					0.07					0.59										0.44					0.19					0.18
2.88					1.08					0.42					0.07					0.08					0.62										0.41					0.18					0.18
5.82					1.11					0.45										0.06					0.63										0.45					0.19					0.18
3.32					1.1					0.44										0.09					0.66										0.44					0.18					0.19
5.53					1.11					0.46										0.07					0.69										0.47					0.18					0.19
6.56					1.1					0.48										0.07					0.71										0.45					0.14					0.21
16.87					1.15					0.49										0.06					0.44										0.4					0.14					0.21
5.64					1.15					0.48										0.08					0.37										0.94					0.11					0.23
8.98					1.04					0.47										0.08					0.33										0.94					0.08					0.22
3.37										0.44										0.07					0.31										0.98					0.09					0.25
6.49										0.48										0.08					0.32										0.99					0.1					0.24
3.64										0.08										0.13					0.35										1.01					0.09					0.21
2.23										0.07										0.21					0.23										0.97					0.23					0.2
6.19										0.73										0.22					0.25										0.95					0.25					0.18
6.84										0.73										0.23					0.27										0.93					0.25					0.15
7.19										0.71										0.25					0.29										0.9					0.56					0.16
5.97										0.72										0.26					0.14										0.9					0.58					0.13
4.62										0.72										0.3					0.11										0.89					0.57					0.08
5.2										0.72										0.3					0.17										0.88					0.56					0.09
3.04										0.7										0.32					0.19										0.87					0.59					0.11
5.65										0.73										0.33					0.39										0.87					0.58					0.09
9.18										0.77										0.39					0.35										0.88					0.55					0.12
4.94										0.8										0.07					0.35										0.88					0.57					0.13
10.22										0.81										0.07					0.35										0.92					0.57					0.16
8.16										0.86										0.1					0.31										0.94					0.54					0.17
5.46										0.88										0.1					0.31										0.92					0.54					0.15
12.87										0.85										0.14					0.3										0.88					0.5					0.13
2.69										0.83										0.11					0.29										0.87					0.51					0.15
3.2										0.81										0.12					0.29										0.88					0.48					0.13
6.81										0.77										0.11					0.31										0.92					0.49					0.14
3.77										0.74										0.12					0.3										0.9					0.5					0.19
6.01										0.77										0.11					0.3										0.86					0.48					0.21
11.12										0.77										0.09					0.31										0.89					0.43					0.26
4.37										0.78										0.1					0.33										0.88					0.06					0.24
5.16										0.75										0.14					0.18										0.83					0.08					0.3
3.55										0.71										0.15					0.14										0.84					0.1					0.28
4.31										0.71										0.18					0.16										0.87					0.13					0.27
3.21										0.66										0.17					0.14										0.85					0.13					0.28
1.14										0.61										0.14					0.17										0.91					0.11					0.29
11.83										0.19										0.1					0.3										0.87					0.11					0.27
20										0.18										0.11					0.31										0.89					0.11					0.23
8.01										0.18										0.09					0.29										0.89					0.1					0.25
7.97										0.18										0.24					0.36										0.89					0.14					0.23
13.79										0.2										0.33					0.33										0.9					0.14					0.22
16.9										0.18										0.35					0.33										0.91					0.18					0.21
16.01										0.15										0.31					0.34										0.95					0.16					0.2
4.93										0.18										0.31					0.34										0.97					0.18					0.18
4.56										0.19										0.32					0.33										0.97					0.17					0.18
6.5										0.17										0.22					0.34										1.01					0.19					0.19
10.14										0.18										0.24					0.38										1.07					0.16					0.18
6.77										0.32										0.23					0.38										1.08					0.14					0.19
15.94										0.3										0.25					0.4										1.08					0.11					0.21
18.45										0.3										0.21					0.43										1.09					0.11					0.21
8.45										0.3										0.24					0.45										1.1					0.09					0.18
2.48										0.32										0.24					0.48										1.1					0.08					0.15
7.99										0.26										0.25					0.45										1.08					0.12					0.12
11.55										0.31										0.28					0.38										1.12					0.12					0.13
9.93										0.32										0.32					0.37										1.08					0.15					0.11
5.78										0.32										0.32					0.38										1.1					0.15					0.11
8.87										0.28										0.33					0.34										1.09					0.17					0.11
1.07										0.2										0.29					0.33										1.08					0.18					0.09
11.35										0.61															0.27										1.08					0.21					0.08
2.02										0.6															0.23										1.09					0.21					0.09
7.63										0.61															0.37										1.12					0.23					0.06
1.21										0.64															0.38										1.13					0.22					0.06
5.5										0.64															0.09										1.18					0.24					0.06
7.04										0.66															0.12										1.18					0.24					0.08
4.79										0.68															0.12										1.22					0.23					0.08
4.62																									0.15										1.24					0.27					0.1
3.7																									0.13										1.28					0.28					0.1
1.82																									0.12										1.31					0.26					0.12
4.69																									0.11										1.35					0.22					0.1
5.2																									0.11										1.36					0.22					0.08
5.4																									0.09										1.36					0.2					0.12
3.27																									0.09										1.41					0.22					0.12
4.53																									0.08										1.42					0.23					0.12
9.26																									0.09										1.47					0.23					0.08
10.86																									0.13										1.5					0.22					0.31
9.44																									0.12										1.5					0.22					0.32
10.31																									0.14										1.52					0.22					0.3
15.42																									0.18										1.57					0.23					0.32
3.82																									0.21										1.57										0.35
17.04																									0.24										1.61										0.37
14.23																									0.24										1.59										0.39
10.63																									0.23										1.59										0.37
5.79																									0.24										0.23										0.35
2.97																									0.2										0.26										0.34
6.35																									0.16																				0.36
8.47																									0.14																				0.36
8.01																									0.12																				0.37
12.42																									0.11																				0.39
4.12																									0.08																				0.41
5.72																									0.1																				0.42
6.67																									0.1																				0.46
8.6																									0.11																				0.47
14.54																									0.1																				0.48
7.83																									0.34																				0.52
11.53																									0.39																				0.54
6.21																									0.39																				0.56
9.43																									0.38																				0.58
3.9																									0.36																				0.58
12.88																									0.37																				0.58
4.74																									0.36																				0.57
9.74																									0.33																				0.58
14.51																									0.33																				0.61
10.14																									0.26																				0.59
14.64																									0.28																				0.58
1677.44																									0.21																				0.58
																									0.15																				0.56
																									0.12																				0.56
																									0.14																				0.55
																									0.13																				0.53
																									0.11																				0.53
																									0.13																				0.53
																									0.11																				0.52
																									0.09																				0.52
																									0.09																				0.5
																									0.1																				0.5
																									0.15																				0.49
																									0.18																				0.49
																									0.21																				0.48
																									0.21																				0.45
																									0.23																				0.45
																									0.22																				0.42
																									0.21																				0.38
																									0.23																				0.22
																									0.24																				0.17
																									0.23																				0.16
																									0.2																				0.16
																									0.19																				0.19
																									0.17																				0.2
																									0.18																				0.2
																									0.18																				0.2
																									0.15																				0.21
																									0.15																				0.23
																									0.15																				0.2
																									0.09																				0.19
																									0.13																				0.18
																									0.14																				0.17
																									0.12																				0.14
																									0.1																				0.16
																									0.1																				0.14
																									0.22																				0.13
																									0.23																				0.13
																									0.14																				0.11
																									0.11																				0.11
																									0.1																				0.11
																									0.08																				0.09
																									0.08																				0.08
																									0.09																				0.07
																									0.07																				0.08
																									0.09																				0.06
																									0.17																				0.1
																									0.13																				0.13
																									0.16																				0.13
																									0.14																				0.11
																									0.15																				0.09
																									0.2																				0.1
																									0.22																				0.14
																									0.11																				0.14
																									0.08																				0.12
																									0.1																				0.07
																									0.12																				0.07
																									0.11																				0.07
																									0.12																				0.06
																									0.13																				0.06
																									1																				0.06
																									1																				0.14
																									1																				0.16
																									0.97																				0.14
																									0.36																				0.16
																									0.33																				0.16
																									0.36																				0.16
																									0.24																				0.17
																									0.25																				0.18
																									0.2																				0.18
																									0.19																				0.18
																									0.2																				0.19
																									0.21																				0.26
																									0.17																				0.28
																									0.13																				0.32
																									0.12																				0.32
																									0.1																				0.34
																									0.1																				0.36
																									0.1																				0.35
																									0.1																				0.36
																									0.08																				0.33
																									0.07																				0.25
																									0.07																				0.23
																									0.08																				0.25
																									0.07																				0.2
																									0.06																				0.26
																									0.06																				0.23
																									0.06																				0.22
																																													0.25
																																													0.23
																																													0.23
																																													0.23
																																													0.26
																																													0.22
																																													0.22
																																													0.21
																																													0.23
																																													0.26
																																													0.32
																																													0.35
																																													0.43
																																													0.44
																																													0.46
																																													0.45
																																													0.47
																																													0.51
																																													0.45
																																													0.45
																																													0.47
																																													0.49
																																													0.5
																																													0.5
																																													0.55
																																													0.54
																																													0.55
																																													0.48
																																													0.47
																																													0.43
																																													0.41
																																													0.39
																																													0.41
																																													0.43
																																													0.41
																																													0.43
																																													0.37
																																													0.35
																																													0.36
																																													0.33
																																													0.3
																																													0.32
																																													0.28
																																													0.29
																																													0.26
																																													0.26
																																													0.26
																																													0.26
																																													0.29
																																													0.31
																																													0.26
																																													0.29
																																													0.27
																																													0.26
[truncated: 58 more columns]

## Sheet: Sheet2
CadMO chordamesoderm
File (XCAD11)
		1.2 cm contact 1					1.2 cm contact 2					1.2 cm contact 3					1.2 cm contact 4					1.2 cm contact 5					1.2 cm contact 6					1.2 cm contact 7					1.2 cm contact 8					1.2 cm contact 9					1.2 cm contact 10
Total length measured		nc length	wc length		wc width		nc length	wc length		wc width		nc length	wc length		wc width		nc length	wc length		wc width		nc length	wc length		wc width		nc length	wc length		wc width		nc length	wc length		wc width		nc length	wc length		wc width		nc length	wc length		wc width		nc length	wc length
13.97		0.61	7.83		2.44		4.92	3.01		0.68		3.99	2.2		2.03		6.79	3.08		0.2		1.1	1.18		1.5			5.81		2.47		1.78	8.02		1.35		8.73	9.15		0.35		2.79	2.45		0.87		0.85	10.11
6.05		3.09	7.83		2.42		7.64	1.49		0.64		3.99	4.47		2.04		13.3	2.4		0.13		1.69	1.15		1.5			5.81		2.41		0.72	3.44		1.3		3.85	2.66		0.32		6.57	1.62		0.93		0.4	1.5
6.32		3.7			2.41		4.18	3.4		0.61			4.43		2.03		2.91	0.99		0.17		1.64	1.54		1.52					2.34		0.82	11.46		1.26		12.58	8.09		0.33		4.27	4.44		0.96		1.25	11.61
4.52					2.38		16.74	0.79		0.59			11.1		2.14		23	6.47		0.15		4.43	0.31		1.53					2.25		2.6			1.26			1.08		0.29		13.63	8.51		1
14.29					2.39			8.69		0.61					2.16					0.17			4.18		1.48					2.17		5.92			1.24			1.75		0.29					1.02
3.21					2.31					0.58					2.15					0.2					1.46					2.14					1.22			22.73		0.29					1.1
19.37					2.29					0.55					2.1					0.14					1.48					2.13					1.23					0.24					1.07
11.73					2.24					0.48					2.1					0.12					1.48					2.14					1.22					0.25					1.07
21.74					2.22					0.44					2.07					0.1					1.52					2.15					1.2					0.24					1.05
4.87					2.2					0.43					1.99					0.15					1.57					2.14					1.18					0.25					0.98
27.92					2.22					0.4					1.99					0.15					1.58					2.14					1.15					0.27					0.98
1.95					2.19					0.43					2.08					0.13					0.18					2.15					1.14					0.25					1
8.13					2.22					0.41					2.06					0.14					0.17					2.12					1.15					0.23					1
11.34					2.23					0.41					2.07					0.12					0.11					2.12					1.17					0.21					1.02
17.97					2.25					0.41					2.08					0.16					0.14					2.06					1.17					0.2					1.03
5.37					2.22					0.37					2.09					0.15					0.12					2.03					1.18					0.21					1.1
9.58					2.25					0.39					2.15					0.15					0.14					2.03					1.15					0.24					1.1
8.11					2.25					0.36					2.2					0.15					0.15					2.03					1.14					0.25					1.1
13.71					2.22					0.33					2.23					0.15					0.12					2.01					1.1					0.23					1.18
6.72					2.22					0.24					2.28					0.12					0.14					2.04					1.11					0.23					1.25
10.85					2.17					0.16					1.96					0.09					0.12					2.06					1.1					0.21					1.26
9.3					2.19					0.18					1.95					0.07					0.1					2.05					1.08					0.2					1.29
5.19					2.18					0.2					1.93					0.08					0.1					2.05					1.02					0.23					1.3
2.85					2.16					0.22					1.95					0.07					0.09					2.01					0.94					0.26					1.28
10.83					2.14					0.21					1.96					0.07					0.14					2.03					0.93					0.27					1.27
9.3					2.13					0.21					1.99					0.08					0.14					2.01					0.91					0.28					0.09
9.32					2.1					0.21					2.02					0.08					0.15					1.97					0.89					0.25					0.09
8.08					2.09					0.21					1.99					1.66					0.12					2					0.98					0.27					0.11
5.08					2.07					0.21					2					1.69					0.1					2					0.97					0.27					0.1
12.49					2.03					0.19					2					1.64					0.12					1.97					0.95					0.27					0.1
3.48					1.99					0.54					2					1.54					0.13					2					0.96					0.3					0.11
8.67					1.99					0.54					2					1.52					0.12					2					0.99					0.33					0.1
4					1.95					0.51					1.94					1.56					0.12					2.04					0.96					0.31					0.12
11.5					1.94					0.56					1.88					1.55					0.12					2.02					0.97					0.3					0.12
11.33					1.93					0.52					1.84					1.53					0.12					2.02					1.02					0.28					0.09
9.59					1.96					0.53					1.84					1.55					0.13					2.08					1.02					0.28					0.12
11.76					1.97					0.53					1.85					1.52					0.08					2.12					1					0.27					0.1
6.21					1.98					0.51					1.97					1.53					0.08					2.13					1.02					0.29					0.1
7.5					2					0.53					1.92					1.53					0.08					2.14					1.05					0.29					0.08
7.33					2.02					0.54					1.98					1.48										2.21					1.06					0.29					0.11
8.44					2.02					0.52					1.98					1.5										2.15					1.02					0.31					0.09
9.91					2.01					0.54					2.02					1.46										2.21					1.01					0.35					0.79
4.32					2.04					0.56					2.03					1.49										2.21					1.01					0.35					0.75
3.63					1.98					0.72					2.06					1.45										2.24					1.02					0.28					0.58
24.2					1.97					0.65					2.04					1.41										2.29					1.01					0.28					0.57
2.93					1.94					0.65					2.05					1.4										2.25					0.98					0.27					0.57
15.94					1.97					0.64					2.04					1.39										2.34					0.95					0.29					0.54
10.84					1.96					0.61					2.03					1.45										2.36					0.98					0.32					0.57
8.23					1.96					0.63					2.1					0.08										2.43					0.93					0.29					0.58
7.28					1.93					0.59					2.13					0.08															0.97					0.29					0.6
7.14					1.87					0.56					2.13					0.11															0.97					0.26					0.59
4.54					1.89					0.54					2.14					0.11															0.96					0.28					0.62
7.2					1.94					0.5					2.15					0.07															0.93					0.27					0.64
9.62					1.92					0.45					2.13					0.09															0.98					0.29					0.61
4.77					1.95					0.47					2.16					0.11															1					0.29					0.6
7.08					1.93					0.45					2.19					0.12															0.94					0.29					0.6
9.51					1.88					0.44					2.22					0.15															0.93					0.28					0.58
6.35					1.89					0.45					2.34																				0.91					0.3					0.58
4.22					1.88					0.44					0.94																				0.9					0.33					0.55
14.14					1.91					0.43					0.94																				0.89					0.35					0.48
10.27					1.93					0.4					0.88																				0.92					0.36					0.51
9.06					1.95					0.41					0.86																				0.92					0.36					0.49
6.7					1.9					0.45					0.82																				0.92					0.35					0.49
3.5					2					0.42					0.8																				0.96					0.38					0.44
16.97					1.94					0.39					0.77																				0.97					0.38					0.44
6.47					2.01					0.44					0.76																				0.95					0.35					0.41
13.35					1.98					0.4					0.72																				0.94					0.36					0.36
12.71					1.97					0.38					0.67																				0.92					0.38					0.31
9.59					1.97					0.38					0.7																				0.94					0.38					0.29
12.92					2					0.39					0.73																				0.98					0.36					0.37
7.45										0.37					0.75																				0.99					0.38					0.35
6.13										0.37					0.76																				0.99					0.38					0.35
7.08										0.37					0.78																				1.01					0.41					0.34
7.62										0.39					0.77																				1.02					0.41					0.24
12.73										0.17					0.77																				1.06					0.42					0.24
9.7										0.16					0.81																				1.08					0.43					0.21
16.5										0.15					0.76																				0.39					0.46					0.32
5.32										0.11					0.77																				0.37					0.5					0.33
10.06										0.12					0.76																				0.37					0.51					0.31
15.87										0.11					0.8																				0.34					0.51					0.31
2.01										0.09					0.82																				0.34					0.53					0.29
11.07										0.13					0.85																				0.39					0.54					0.29
1.66															0.87																				0.38					0.56					0.26
8															0.89																				0.4					0.6
4.4															0.95																				0.35					0.6
12.31															0.95																				0.41					0.6
6.37															0.96																				0.39					0.6
2.63															0.98																				0.38					0.59
8.53															0.98																				0.33					0.59
10.76															0.98																				0.32					0.63
5.9															1.01																				0.3					0.63
10.54															0.97																				0.28					0.54
9.25															0.98																				0.34					0.53
2.34															1.04																				0.38					1.43
8.58															1.01																				0.42					1.43
4.88															1.01																				0.43					1.41
2.88															1.06																				0.42					1.41
14.72															1.09																				0.4					1.42
5.52															1.1																				0.4					1.43
13.16																																			0.42					1.41
13.09																																			0.42					1.38
1.86																																			0.39					1.35
5.9																																			0.44					1.33
8.42																																			0.44					1.3
7.79																																			0.46					1.28
7.66																																			0.48					1.27
19.01																																			0.52					1.24
11.29																																			0.57					1.23
8.03																																			0.59					1.22
10.97																																			0.58					1.21
3.89																																			0.58					1.2
4.79																																								1.19
13.21																																								1.2
2.36																																								1.2
7.96																																								1.2
4.98																																								1.18
1.66																																								1.19
2.12																																								1.19
14.15																																								1.2
1.92																																								1.22
7.63																																								1.33
9.32																																								1.34
5.37																																								1.32
7.49																																								1.3
3.51																																								1.37
1																																								1.36
3																																								1.35
3.43																																								1.35
4.27																																								1.35
3.93																																								1.3
6.63																																								1.32
3.96																																								1.33
5.12																																								1.34
3.68																																								1.28
5.29																																								1.32
4.45																																								1.29
7.73																																								1.26
9.5																																								1.22
5.38																																								1.18
4.98																																								1.14
11.92																																								1.06
5.19																																								1.07
8.87																																								1.07
7.31																																								1.09
5.14																																								1.11
6.87																																								1.12
2.45																																								1.09
4.58																																								1.1
10.44																																								1.13
3.99																																								1.11
7.46																																								1.1
8.85																																								1.1
3.5																																								1.11
2.04																																								1.12
3.26																																								1.11
2.7																																								1.12
9.27																																								1.15
7.17																																								1.16
7.94																																								1.17
8.7																																								1.16
21.44																																								1.14
2.58																																								1.14
13.82																																								1.11
9.85																																								1.1
3.87																																								1.12
8.77																																								1.12
11.82																																								1.12
4.95																																								1.11
9.14																																								1.1
13.73																																								1.11
5.74																																								1.13
5.31																																								1.14
6.95																																								1.12
7.08																																								1.14
5.22																																								1.11
3.68																																								1.13
2.79																																								1.13
5.94																																								1.14
1.43																																								1.13
10.01																																								1.11
3.7																																								1.1
1439.53																																								1.05
																																								1.05
																																								1.06
																																								1.03
																																								1.04
																																								1.01
																																								0.98
																																								1.04
																																								1.07
																																								1.11
																																								1.09
																																								1.11
																																								1.08
																																								1.08
																																								1.09
																																								1.09
																																								1.1
																																								1.11
																																								1.35
																																								1.32
																																								1.31
																																								1.28
																																								1.26
																																								1.25
																																								1.23
																																								1.23
																																								1.26
																																								1.27
																																								1.31
																																								0.07
																																								0.08
																																								0.07
																																								0.09
																																								0.12
																																								0.12
																																								0.15
																																								0.11
																																								0.18
																																								0.18
																																								0.2
																																								0.21
																																								0.25
																																								0.24
																																								0.24
																																								0.25
																																								0.27
[truncated: 61 more columns]

## Sheet: Sheet3
CadMO chordamesoderm
File (XCAD18)
		1.2 cm contact 1					1.2 cm contact 2					1.2 cm contact 3					1.2 cm contact 4					1.2 cm contact 5					1.2 cm contact 6					1.2 cm contact 7					1.2 cm contact 8					1.2 cm contact 9					1.2 cm contact 10
Total length measured		nc length	wc length		wc width		nc length	wc length		wc width		nc length	wc length		wc width		nc length	wc length		wc width		nc length	wc length		wc width		nc length	wc length		wc width		nc length	wc length		wc width		nc length	wc length		wc width		nc length	wc length		wc width		nc length	wc length
15.94		8.13	2.39		0.21		10.34	2.63		0.14		1.48	1.5		1.32		0.38	2.23		1.92		3.74	7.77		0.53		3.47	2.68		0.63			4.43		0.8		2.67	2.69		0.4		2.8	1.04		0.23		2.6	1.51
6.3		11.27	0.57		0.27		3.58	0.93		0.18		3.97	14.87		1.36		0.54	10.43		1.95		3.74	4.17		0.53		3.47	1.8		0.61			0.34		0.85		1.66	0.75		0.41		0.79	0.99		0.24		3.11	3.39
8.05		0.51	1.14		0.3		1.71	2.49		0.18		1.5	2.18		1.39		0.92	3.26		1.93			2.9		0.55			5.89		0.6			0.72		0.86		0.37	0.56		0.42		1.74	0.92		0.24		6.36	1.23
15.81		4.79	1.92		0.35		0.88	9.42		0.21		3.3	3.45		1.41			2.15		1.96			4.21		0.56			2.46		0.6			5.55		0.88		4.7	0.83		0.43		1.36	0.52		0.25		12.07	6.13
6.23		24.7	0.55		0.35		2.34	0.25		0.22		10.25	2.53		1.44			18.07		1.9			19.05		0.56			1.07		0.6			3.46		0.92			0.56		0.42		4.76	1.1		0.25
8.57			6.57		0.34		18.85	5.39		0.23			0.28		1.5					1.87					0.56			2.23		0.6			14.5		0.91			2.22		0.42		3.1	1.49		0.28
6.16					0.35			21.11		0.24			0.8		1.51					1.81					0.56			16.13		0.66					0.92			5.17		0.44		1.23	7.2		0.31
7.46					0.38					0.24			1.31		1.52					1.74					0.55					0.62					0.94			0.52		0.47		15.78	1.11		0.3
16.52					0.4					0.23			5.08		1.54					1.71					0.57					0.64					0.94			1.45		0.43			14.37		0.3
13.74					0.35					0.25			32		1.55					1.71					0.59					0.62					0.91			1.5		0.44					0.34
1.17					0.36					0.32					1.58					1.74					0.57					0.63					0.9			1.37		0.43					0.34
4.23					0.36					0.34					1.6					1.73					0.57					0.63					0.92			4.43		0.43					0.62
6.01					0.36					0.37					1.66					1.71					0.58					0.63					0.89			1.73		0.38					0.63
5.84					0.34					0.36					1.68					1.71					0.54					0.61					0.89			1.01		0.4					0.64
5.34					0.32					0.32					1.7					1.71					0.56					0.63					0.86			2.64		0.36					0.67
5.25					0.31					0.37					1.68					1.76					0.56					0.66					0.86			27.43		0.38					0.65
5.45					0.3					0.34					1.65					1.76					0.6					0.68					0.86					0.38					0.59
10.76					0.31					0.33					1.65					1.78					0.58					0.68					0.89					0.37					0.53
1.16					0.34					0.33					1.66					1.78					0.57					0.7					0.9					0.38					0.54
20.37					0.33					0.33					1.66					1.79					0.63					0.71					0.91					0.4					0.54
7.72					0.34					0.27					1.64					1.75					0.59					0.7					0.88					0.4					0.47
5.12					0.35					0.31					1.64					1.72					0.55					0.7					0.87					0.36					0.66
5.82					0.35					0.29					1.68					1.75					0.57					0.73					0.86					0.33					0.67
6.42					0.07					0.28					1.67					1.79					0.56					0.74					0.85					0.29					0.73
15.12					0.09					0.29					1.66					1.85					0.58					0.75					0.86					0.61					0.74
8.18					0.1					0.3					1.62					1.92					0.56					0.72					0.88					0.59					0.71
6.88					0.09					0.33					1.59					1.94					0.57					0.55					0.89					0.6					0.74
2.01					0.1					0.31					1.48					1.96					0.61					0.57					0.92					0.58					0.73
2.07					0.1					0.08					1.42					1.97					0.64					0.58					0.94					0.58					0.75
5.49					0.11					0.09					1.46					1.99					0.65					0.58					0.95					0.57					0.74
11					0.07					0.09					1.46					2.03					0.68					0.53					0.94					0.54					0.07
7.49					0.06					0.08					1.53					2.06					0.67					0.53					0.98					0.54					0.08
9.63					0.07					0.09					1.53					2.06					0.66					0.56					0.99					0.35					0.08
7.02					0.07					0.08					1.53					2.11					0.6					0.55					0.98					0.36					0.11
3.5					0.06					0.09					1.49					2.1					0.6					0.54					0.93					0.38					0.1
6.59					0.05					0.09					1.52					2.08					0.58					0.55					0.92					0.41					0.14
16.02					0.09					0.1					1.5					2.06					0.58					0.53					0.92					0.38					0.16
3.59					0.07					0.07					1.47					2.09					0.58					0.49					0.9					0.42					0.14
12.28					0.06					0.15					1.51					2.1					0.58					0.49					0.96					0.42					0.12
11.9					0.08					0.15					1.54					2.1					0.59					0.49					0.99					0.51					0.12
3.54					0.1					0.15					1.49					2.08					0.61					0.52					1					0.53					0.13
3.55					0.08					0.14					1.49					2.07					0.59					0.55					0.49					0.55					0.1
13.54					0.09					0.12					1.48					2.05					0.59					0.56					0.46					0.54					0.09
7.33					0.08					0.12					1.44					2					0.54					0.57					0.51					0.51					0.1
9.5					0.08					0.13					1.41					1.99					0.49					0.61					0.5					0.48					0.08
10.75					0.07					0.15					1.4					1.99					0.5					0.28					0.27					0.45					0.07
4.92					0.08					0.17					1.41					1.95					0.53					0.28					0.28					0.44					0.06
5.22					0.07					0.18					1.41					1.89					0.54					0.31					0.27					0.07					0.06
9.92					0.07					0.17					1.41					1.95					0.54					0.3					0.26					0.09					0.08
10.49					0.07					0.21					1.41					1.94					0.57					0.3					0.27					0.1					0.07
12.17					0.34					0.2					1.37					1.9					0.56					0.29					0.27					0.1					0.08
10.21					0.34					0.2					1.4					1.89					0.59					0.3					0.26					0.13					0.09
5.25					0.32					0.19					1.42					1.94					0.58					0.3					0.97					0.15					0.11
6.41					0.31					0.19					1.44					1.96					0.56					0.28					0.94					1.74					0.1
6.21					0.29					0.16					1.42					1.99					0.55					0.3					0.95					1.71					0.14
2.27					0.3					0.12					1.42					2.01					0.54					0.33					0.93					1.69					0.14
2.41					0.34					0.11					1.43					2.03					0.5					0.34					0.91					1.71					0.15
3.71					0.3					0.08					1.4					2.04					0.51					0.33					0.88					1.67					0.12
21.33					0.29					0.1					1.39					2					0.54					0.35					0.9					1.67					0.14
7.63					0.27					0.09					1.32					1.99					0.54					0.35					0.9					1.67					0.12
7.63					0.28					0.11					1.31					1.95					0.47					0.37					0.91					1.69					0.11
3.41					0.28					0.09					1.29					1.96					0.43					0.37					0.9					1.68					0.1
11.94					0.28					0.09					1.27					1.93					0.46					0.39					0.93					1.64					0.4
8.91					0.26					0.07					1.25					1.94					0.44					0.41					0.91					1.65					0.41
5.08					0.25					0.06					1.24					1.92					0.41					0.43					0.93					1.62					0.39
7.42					0.2					0.06					1.16					1.92					0.4					0.47					0.99					1.64					0.4
11.87					0.2					0.64					1.1					1.91					0.4					0.5					1.01					1.64					0.38
4.32					0.18					0.62					1.03					1.93					0.38					0.5					1.04					1.73					0.39
16.21					0.14					0.61					1					1.96					0.44					0.5					1.09					1.74					0.41
6.25					0.15					0.6					1.05					1.96					0.46					0.52					1.11					1.78					0.4
16.2					0.11					0.63					0.97					1.97					0.48					0.52					1.11					1.77					0.4
16.12										0.59					0.98					1.91					0.48					0.52					1.09					1.68					0.4
15.28										0.58					0.95					1.91					0.48					0.54					1.08					1.7					0.39
16.87										0.6					0.87					1.93					0.51					0.56					1.08					1.67					0.41
4.75										0.55					0.8					1.92					0.25					0.59					1.06					1.67					0.34
15.15										0.55					0.79					1.88					0.27					0.59					1.06					0.08					0.34
11.43										0.51					0.85					1.91					0.27					0.6					1.06					0.09					0.33
2.95										0.51					0.89					1.97					0.27					0.62					1.04					0.12					0.37
24.96										0.51					0.94					1.92					0.28					0.61					1.05					0.15					0.37
7.66										0.57					0.96					1.87					0.28					0.6					1.05					0.17					0.37
12.74										0.58					0.96					1.85					0.29					0.61					1.04					0.19					0.38
3.12										0.61					0.98					1.8					0.31					0.59					1.04					0.2					0.38
5.8										0.61					0.97					1.78					0.3					0.62					1.05					0.21					0.35
16.65										0.6					0.98					1.74					0.33					0.7					1.01					0.24					0.36
11.64										0.55					0.95					1.69					0.34					0.67					1.02					0.24					0.36
1.77										0.53					0.95					1.69					0.36					0.69					1.02					0.21					0.37
5.87										0.52					0.94					1.72					0.39					0.72					1.04					0.23					0.37
4.42										0.52					0.93					1.69					0.41					0.74					1.02					0.23					0.38
21.01										0.5					0.93					1.6					0.44					0.75					1.05					0.24					0.37
17.13										0.47					0.92					1.56					0.43					0.76					1					0.25					0.37
11.13										0.53					0.9					1.54					0.45					0.81					1.02					0.22					0.38
13.55										0.52					0.9					1.56					0.46					0.81					0.97					0.23					0.37
20.52										0.5					0.9					1.58					0.46					0.82					0.94					0.24					0.34
8.71										0.44					0.88					1.55					0.45					0.84					0.95					0.24					0.36
8.02										0.46					0.85					1.58					0.45					0.84					0.93					0.27					0.35
10.58										0.46					0.84					1.59					0.43					0.84					0.93					0.29					0.33
9.01										0.45					0.82					1.58					0.45					0.8					0.94					0.3					0.37
12.48										0.44					0.85					1.59					0.44					0.84					0.89					0.31					0.38
10.05										0.44					0.81					1.52					0.43					0.85					0.91					0.31					0.36
14.1										0.44					0.81					1.48					0.44					0.91					0.84					0.29					0.35
9.13										0.46					0.76					1.49					0.43					0.94					0.84					0.29					0.32
9.2										0.45					0.76					1.51					0.44					0.1					0.82					0.28					0.28
12.07										0.45					0.78					1.51					0.41					0.11					0.84					0.27					0.29
13.62										0.42					0.76					1.48					0.4					0.14					0.78					0.28					0.31
14.28										0.41					0.78					1.45					0.4					0.16					0.73					0.29					0.3
5.97										0.39					0.83					1.44					0.4					0.17					0.72					0.3					0.27
15.24										0.37					0.82					1.45					0.39					0.18					0.7					0.33					0.26
2.02										0.41					0.81					1.51					0.41					0.18					0.68					0.33					0.26
19.26										0.39					0.84					1.47					0.4					0.17					0.7					0.39					0.27
11.97										0.4					0.85					1.52					0.42					0.18					0.65					0.4					0.25
5.28										0.4					0.85					1.56					0.41					0.18					0.65					0.42					0.24
2.84										0.38					0.89					0.41					0.39					0.16					0.6					0.42					0.19
12.94										0.4					0.87					0.44					0.39					0.15					0.61					0.43					0.16
4.01										0.4					0.91					0.45					0.4					0.16					0.59					0.44					0.18
11.25										0.37					0.92					0.5					1.29					0.15					0.57					0.44					0.19
14.08										0.4					0.92					0.49					1.3					0.17					0.59					0.42					0.21
10.47										0.35					0.92					0.51					1.24					0.16					0.56					0.41					0.21
17.21										0.33					0.96					0.54					1.18					0.17					0.52					0.41					0.18
4.91										0.3					0.98					0.6					1.11					0.16					0.52					0.35					0.19
12.9										0.26					0.99					0.62					1.04					0.14					0.5					0.32					0.19
8.46										0.23					0.97					0.63					0.98					0.14					0.48					0.36					0.21
3.69										0.21					0.97					0.63					0.93					0.14					0.47					0.39					0.19
11.36										0.21					1					0.63					0.9					0.16					0.44					0.4					0.21
6.42										0.19					0.98					0.62					0.9					0.13					0.43					0.41					0.2
15.6										0.17					0.96					0.63					0.86					0.14					0.43					0.08					0.22
4.64										0.18					0.98					0.61					0.83					0.16					0.4					0.09					0.22
14.35										0.19					1.02					0.65					0.89					0.27					0.41					0.11					0.18
6.47										0.23					1.08					0.63					0.94					0.27					0.41					0.07					0.22
8.15										0.25					1.07					0.68					1					0.26					0.4					0.07					0.23
7.91										0.21					1.1					0.66					1.02					0.32					0.4					0.07					0.25
9.74										0.24					1.11					0.64					1.03					0.33					0.4					0.83					0.23
6.43										0.26					1.07					0.67					1.02					0.29					0.4					0.8					0.24
16.82										0.27					1.06					0.63					0.96					0.32					0.39					0.76					0.1
2.42										0.29					1.09					0.65					0.97					0.31					0.4					0.75					0.08
11.52										0.31					1.11					0.68					0.94					0.31					0.38					0.73					0.08
11.58										0.31					1.1					0.7					0.94					0.33					0.39					0.72					0.07
8.35										0.33					0.17					0.74					0.95					0.34										0.73					0.09
6.93										0.31					0.18					0.76					1.01					0.32										0.69					0.09
5.12										0.33					0.2					0.71					1.04					0.77										0.71					0.09
8.34										0.33					0.17					0.72					1.07					0.75										0.72					0.12
6.8										0.31					0.18					0.72					1.07					0.75										0.72					0.11
7.07										0.29					0.21					0.19					1.25					0.73										0.7					0.08
26.92										0.3					0.2					0.19					1.26					0.77										0.71					0.09
4.16										0.3					0.2					0.18					1.25					0.77										0.67
9.95										0.32					0.2					0.2					1.25					0.78										0.7
10.43										0.3					0.21					0.26					1.24					0.79										0.74
14.23										0.33					0.21					0.28					1.2					0.75										0.75
3.76										0.35					0.2					0.26					1.22					0.78										0.81
17.49										0.35					0.22					0.24					1.29					0.79										0.82
5.48										0.36					0.24					0.2					1.34					0.83										0.81
10.99										0.37					0.26					0.19					1.33					0.83										0.86
5.62										0.35					1.24					0.19					1.37					0.86										0.87
1419.13										0.11					1.25					0.21					1.4					0.85										0.85
										0.08					1.32					0.24					1.4					0.85										0.85
										0.07					1.32					0.26					1.43					0.81										0.84
										0.56					1.36					0.27					1.41					0.81										0.88
										0.53					1.37					0.23					1.38					0.88										0.87
										0.52					1.39					0.28					1.42					0.87										0.84
										0.54					1.32					0.23					1.43															0.85
										0.52					1.36					0.26					1.46															0.63
										0.52					1.38					0.33					1.42															0.61
										0.51					1.38					0.34					1.45															0.61
										0.47					1.37					0.38					1.45															0.61
										0.46					1.37										1.48															0.62
										0.47					1.34										1.52															0.6
										0.47					1.31										1.54															0.57
										0.44					1.35										1.55															0.58
										0.42					1.3										1.54															0.62
										0.42					1.32										1.55															0.55
										0.39					1.27										1.59															0.56
										0.42					1.27										1.65															0.57
										0.4					1.5										1.67															0.56
										0.4					1.51										1.7															0.88
										0.41					1.54										1.72															0.9
										0.42					1.6										1.74															0.9
										0.39					1.63										1.74															0.9
										0.38					1.63										1.72															0.92
										0.4					1.7										1.72															0.92
										0.38					1.7										1.71															0.92
										0.38					1.76										1.71															0.91
										0.4					1.8																									0.94
										0.4					1.82																									0.97
										0.42					1.82																									0.99
										0.4					1.83																									0.99
										0.41					1.81																									0.97
										0.41					1.83																									0.92
										0.39					1.85																									0.92
										0.38					1.89																									0.91
										0.35					1.86																									0.87
										0.37					1.85																									0.85
										0.35					1.86																									0.84
										0.31					1.9																									0.84
										0.31					1.93																									0.86
										0.35					1.88																									0.84
										0.34					1.89																									0.91
										0.36					1.86																									0.93
										0.4					1.87																									0.95
										0.36					1.9																									0.95
										0.41					1.89																									0.95
										0.44					1.86																									0.95
										0.46					1.84																									0.94
										0.49					1.45																									0.95
										0.48					1.47																									0.98
										0.45					1.47																									1.01
										0.49					1.43																									1.06
										0.5					1.42																									1.06
										0.46					1.37																									1.1
										0.41					1.32																									1.13
															1.31																									1.11
															1.34																									1.15
															1.34																									1.15
															1.35																									1.15
															1.36																									1.18
															1.35																									0.28
															1.36																									0.27
															1.36																									0.27
															1.34																									0.28
															1.37																									0.27
															1.35																									0.25
															1.39																									0.25
															1.5																									0.22
															1.59																									0.24
															1.67																									0.27
															1.63																									0.27
															0.89																									0.26
															0.87																									0.24
															0.83																									0.26
															0.26																									0.23
															0.23																									0.29
															0.22																									0.3
															0.23																									0.22
															0.29																									0.22
															0.27																									0.19
															0.32																									0.2
															0.34																									0.18
															0.22																									0.19
															0.26																									0.17
															0.28																									0.19
															0.28																									0.18
															0.28																									0.17
															0.31																									0.49
															0.29																									0.46
															0.31																									0.45
															0.25																									0.43
															0.19																									0.4
															0.22																									0.4
															0.93																									0.42
															0.98																									0.41
															0.92																									0.42
															0.77																									0.42
															0.76																									0.42
															0.76																									0.42
															0.81																									0.41
															0.83																									0.39
															0.88																									0.37
															0.9																									0.36
															0.91																									0.37
															0.99																									0.32
															0.95																									0.28
															0.99																									0.3
															1.02																									0.29
															1.05																									0.26
															1.07																									0.26
															1.09																									0.25
															1.14																									0.24
															1.1																									0.25
															1.13
															1.13
															1.09
															1.1
															1.09
															1.06
															1.06
															1.07
															1.04
															1.05
															0.98
															1.03
															1.02
															0.97
															0.96
															0.93
															0.89
															0.79
															0.74
															0.72
															0.65
															0.65
															0.61
															0.57
															0.55
															0.57
															0.54
															0.58
															0.63
															0.7
[truncated: 55 more columns]

## Sheet: Sheet4
Combined Data from all 3 files			red=sum
	Total length measured		Total length of nc			Total length of wc				nc	wc	gap	Total			WC Width	Bin		Count	Frequency
									lengths	564.36	1285.44	2686.3	4536.1				0-50		5575	12.4403
	1677.44	1	7.2	7.2	1	14.72	14.72		%	12.4415	28.338	59.2205					50-100		715	1.59548
	1439.53	2	5.53	5.53	2	20.3	20.3										100-150		832	1.85656
	1419.13	3	3.95	3.95	3	13.06	13.06										150-200		790	1.76284
	4536.1	4	16.37	16.37	4	18.81	18.81										200-250		791	1.76507
		5	6.29	6.29	5	32.86	32.86		NC measurements		5575	based on ratio 12.44:28.34					250-300		826	1.84317
		6	2.93	2.93	6	4.47	4.47		WC measurements		12700						300-350		697	1.55532
		7	5.48	5.48	7	23.01	23.01		Gaps		26539						350-400		705	1.57317
		8	9.01	9.01	8	21.44	21.44										400-450		664	1.48168
		9	2.88	2.88	9	37.21	37.21										450-500		584	1.30316
		10	6.17	6.17	10	15.86	15.86										500-550		513	1.14473
		11	14.26	14.26	11	24.29	24.29										550-600		480	1.07109
		12	7.31	7.31	12	17.48	17.48										600-650		364	0.812246
		13	8.68	8.68	13	35.2	35.2										650-700		332	0.74084
		14	3.26	3.26	14	11.18	11.18										700-750		314	0.700674
		15	7.58	7.58	15	22.72	22.72										750-800		278	0.620342
		16	6.03	6.03	16	31.52	31.52										800-850		307	0.685054
		17	3.2	3.2	17	18.2	18.2										850-900		267	0.595796
		18	6.1	6.1	18	18.37	18.37										900-950		254	0.566787
		19	9.87	9.87	19	5.28	5.28										950-1000		295	0.658276
		20	12.2	12.2	20	17.74	17.74										1000+		2692	6.00705
		21	6.21	6.21	21	18	18										Gaps		26539	59.2203
		22	3.14	3.14	22	26.74	26.74												44814
		23	3.31	3.31	23	13.94	13.94
		24	10.75	10.75	24	10.54	10.54
		25	4.3	4.3	25	14.27	14.27									0-50	50-100	100-150	150-200	200-250	250-300	300-350	350-400	400-450	450-500	500-550	550-600	600-650	650-700	700-750	750-800	800-850	850-900	900-950	950-1000	1000+
		26	5.67	5.67	26	10.74	10.74									12.4403	1.59548	1.85656	1.76284	1.76507	1.84317	1.55532	1.57317	1.48168	1.30316	1.14473	1.07109	0.812246	0.74084	0.700674	0.620342	0.685054	0.595796	0.566787	0.658276	6.00705
		27	3.7	3.7	27	12.36	12.36
		28	16.74	16.74	28	13.52	13.52
		29	3.99	3.99	29	5.17	5.17
		30	23	23	30	7.83	7.83
		31	4.43	4.43	31	8.69	8.69
		32	5.92	5.92	32	11.1	11.1
		33	12.58	12.58	33	6.47	6.47
		34	13.63	13.63	34	4.18	4.18
		35	1.25	1.25	35	5.81	5.81
		36	4.25	4.25	36	11.46	11.46
		37	7.14	7.14	37	22.73	22.73
		38	17.19	17.19	38	8.51	8.51
		39	7.3	7.3	39	11.61	11.61
		40	0.36	0.36	40	6.61	6.61
		41	1.5	1.5	41	21.93	21.93
		42	4.48	4.48	42	20.32	20.32
		43	10.78	10.78	43	7.08	7.08
		44	7.14	7.14	44	21.03	21.03
		45	12.03	12.03	45	10.22	10.22
		46	9.01	9.01	46	10.39	10.39
		47	3.4	3.4	47	24.42	24.42
		48	5.86	5.86	48	16.08	16.08
		49	12.05	12.05	49	8.1	8.1
		50	15.51	15.51	50	2.08	2.08
		51	3.86	3.86	51	15.25	15.25
		52	14.09	14.09	52	38.56	38.56
		53	6.82	6.82	53	16.53	16.53
		54	24.7	24.7	54	20.57	20.57
		55	18.85	18.85	55	23.91	23.91
		56	10.25	10.25	56	22.46	22.46
		57	0.92	0.92	57	14.34	14.34
		58	3.74	3.74	58	10.92	10.92
		59	3.47	3.47	59	2.97	2.97
		60	4.7	4.7	60	6.57	6.57
		61	15.78	15.78	61	21.11	21.11
		62	12.07	12.07	62	32	32
		63	8.48	8.48	63	18.07	18.07
		64	6.64	6.64	64	19.05	19.05
		65	2.26	2.26	65	16.13	16.13
		66	10.05	10.05	66	14.5	14.5
		67	1.2	1.2	67	27.43	27.43
		68	4.81	4.81	68	14.37	14.37
		69	0.59	0.59	69	6.13	6.13
		70	7.13	7.13	70	5.27	5.27
		71	1.16	1.16	71	10.18	10.18
		72	11.98	11.98	72	20.06	20.06
		73	4.34	4.34	73	12.52	12.52
		74	1.76	1.76	74	11.59	11.59
		75	0.61	0.61	75	13.02	13.02
		76	3.18	3.18	76	11.97	11.97
			564.36	5.27905	77	4.04	4.04
					78	6.51	6.51
					79	3.44	3.44
					80	0.5	0.5
					81	14.06	14.06
					82	8.78	8.78
	avg/n	7.42579			83	0.97	0.97
					84	13.63	13.63		avg/n	14.7752
	sd/(avg/n)	0.710907			85	18.2	18.2
	bar SD	8.84477			86	4.38	4.38		sd/(avg/n)	0.569007
					87	9.8	9.8		bar SD (%*(sd/(avg/n)))	16.1245
						1285.44	8.40717	SD

## Sheet: Sheet5
	sheet 1			sheet 2			sheet 3
	wc width			wc width			wc width			Range (um)					Total
	0.05		1	0.06			0.05			0.06-0.1		474	137	104	715
1	0.06		2	0.06		1	0.06			0.11-0.15		516	232	84	832
2	0.06		3	0.06		2	0.06			0.16-0.20		418	244	128	790
3	0.06		4	0.06		3	0.06			0.21-0.25		456	191	144	791
4	0.06		5	0.07		4	0.06			0.26-0.30		424	215	187	826
5	0.06		6	0.07		5	0.06			0.31-0.35		373	170	154	697
6	0.06		7	0.07		6	0.06			0.36-0.40		349	176	180	705
7	0.06		8	0.07		7	0.06			0.41-0.45		329	178	157	664
8	0.06		9	0.07		8	0.07			0.46-0.50		299	179	106	584
9	0.06		10	0.07		9	0.07			0.51-0.55		228	179	106	513
10	0.06		11	0.07		10	0.07			0.56-0.60		179	177	124	480
11	0.06		12	0.07		11	0.07			0.61-0.65		122	142	100	364
12	0.06		13	0.07		12	0.07			0.66-0.70		106	144	82	332
13	0.06		14	0.07		13	0.07			0.71-0.75		116	115	83	314
14	0.06		15	0.07		14	0.07			0.76-0.80		77	148	53	278
15	0.06		16	0.07		15	0.07			0.81-0.85		115	110	82	307
16	0.06		17	0.07		16	0.07			0.86-0.90		102	99	66	267
17	0.06		18	0.07		17	0.07			0.91-0.95		51	106	97	254
18	0.06		19	0.07		18	0.07			0.96-1.00		82	137	76	295
19	0.06		20	0.07		19	0.07			1.00+		590	901	1201	2692
20	0.06		21	0.07		20	0.07								12700
21	0.06		22	0.07		21	0.07
22	0.06		23	0.07		22	0.07
23	0.06		24	0.07		23	0.07
24	0.06		25	0.07		24	0.07
25	0.06		26	0.08		25	0.07
26	0.06		27	0.08		26	0.07
27	0.06		28	0.08		27	0.07
28	0.06		29	0.08		28	0.07
29	0.06		30	0.08		29	0.07
30	0.06		31	0.08		30	0.07
31	0.06		32	0.08		31	0.07
32	0.06		33	0.08		32	0.08
33	0.06		34	0.08		33	0.08
34	0.06		35	0.08		34	0.08
35	0.06		36	0.08		35	0.08
36	0.06		37	0.08		36	0.08
37	0.06		38	0.08		37	0.08
38	0.06		39	0.08		38	0.08
39	0.06		40	0.08		39	0.08
40	0.06		41	0.08		40	0.08
41	0.06		42	0.08		41	0.08
42	0.06		43	0.08		42	0.08
43	0.06		44	0.08		43	0.08
44	0.06		45	0.08		44	0.08
45	0.06		46	0.08		45	0.08
46	0.06		47	0.08		46	0.08
47	0.06		48	0.08		47	0.08
48	0.06		49	0.08		48	0.08
49	0.06		50	0.08		49	0.08
50	0.06		51	0.08		50	0.08
51	0.06		52	0.08		51	0.08
52	0.06		53	0.08		52	0.08
53	0.06		54	0.08		53	0.08
54	0.06		55	0.08		54	0.09
55	0.06		56	0.08		55	0.09
56	0.06		57	0.08		56	0.09
57	0.06		58	0.08		57	0.09
58	0.06		59	0.08		58	0.09
59	0.06		60	0.08		59	0.09
60	0.06		61	0.08		60	0.09
61	0.06		62	0.09		61	0.09
62	0.06		63	0.09		62	0.09
63	0.06		64	0.09		63	0.09
64	0.06		65	0.09		64	0.09
65	0.06		66	0.09		65	0.09
66	0.06		67	0.09		66	0.09
67	0.06		68	0.09		67	0.09
68	0.06		69	0.09		68	0.09
69	0.06		70	0.09		69	0.09
70	0.07		71	0.09		70	0.09
71	0.07		72	0.09		71	0.09
72	0.07		73	0.09		72	0.09
73	0.07		74	0.09		73	0.09
74	0.07		75	0.09		74	0.09
75	0.07		76	0.09		75	0.09
76	0.07		77	0.09		76	0.09
77	0.07		78	0.09		77	0.1
78	0.07		79	0.09		78	0.1
79	0.07		80	0.09		79	0.1
80	0.07		81	0.09		80	0.1
81	0.07		82	0.09		81	0.1
82	0.07		83	0.09		82	0.1
83	0.07		84	0.09		83	0.1
84	0.07		85	0.09		84	0.1
85	0.07		86	0.09		85	0.1
86	0.07		87	0.09		86	0.1
87	0.07		88	0.09		87	0.1
88	0.07		89	0.09		88	0.1
89	0.07		90	0.09		89	0.1
90	0.07		91	0.09		90	0.1
91	0.07		92	0.09		91	0.1
92	0.07		93	0.09		92	0.1
93	0.07		94	0.09		93	0.1
94	0.07		95	0.09		94	0.1
95	0.07		96	0.09		95	0.1
96	0.07		97	0.09		96	0.1
97	0.07		98	0.09		97	0.1
98	0.07		99	0.09		98	0.1
99	0.07		100	0.09		99	0.1
100	0.07		101	0.09		100	0.1
101	0.07		102	0.09		101	0.1
102	0.07		103	0.1		102	0.1
103	0.07		104	0.1		103	0.1
104	0.07		105	0.1		104	0.1
105	0.07		106	0.1		1	0.11
106	0.07		107	0.1		2	0.11
107	0.07		108	0.1		3	0.11
108	0.07		109	0.1		4	0.11
109	0.07		110	0.1		5	0.11
110	0.07		111	0.1		6	0.11
111	0.07		112	0.1		7	0.11
112	0.07		113	0.1		8	0.11
113	0.07		114	0.1		9	0.11
114	0.07		115	0.1		10	0.11
115	0.07		116	0.1		11	0.11
116	0.07		117	0.1		12	0.11
117	0.07		118	0.1		13	0.11
118	0.07		119	0.1		14	0.11
119	0.07		120	0.1		15	0.11
120	0.07		121	0.1		16	0.11
121	0.07		122	0.1		17	0.11
122	0.07		123	0.1		18	0.11
123	0.07		124	0.1		19	0.12
124	0.07		125	0.1		20	0.12
125	0.07		126	0.1		21	0.12
126	0.07		127	0.1		22	0.12
127	0.07		128	0.1		23	0.12
128	0.07		129	0.1		24	0.12
129	0.07		130	0.1		25	0.12
130	0.07		131	0.1		26	0.12
131	0.07		132	0.1		27	0.12
132	0.07		133	0.1		28	0.12
133	0.07		134	0.1		29	0.12
134	0.07		135	0.1		30	0.12
135	0.07		136	0.1		31	0.12
136	0.07		137	0.1		32	0.12
137	0.07		1	0.11		33	0.12
138	0.07		2	0.11		34	0.12
139	0.07		3	0.11		35	0.12
140	0.07		4	0.11		36	0.12
141	0.07		5	0.11		37	0.12
142	0.07		6	0.11		38	0.12
143	0.07		7	0.11		39	0.12
144	0.07		8	0.11		40	0.13
145	0.07		9	0.11		41	0.13
146	0.07		10	0.11		42	0.13
147	0.07		11	0.11		43	0.13
148	0.07		12	0.11		44	0.13
149	0.07		13	0.11		45	0.13
150	0.07		14	0.11		46	0.13
151	0.07		15	0.11		47	0.13
152	0.08		16	0.11		48	0.13
153	0.08		17	0.11		49	0.13
154	0.08		18	0.11		50	0.14
155	0.08		19	0.11		51	0.14
156	0.08		20	0.11		52	0.14
157	0.08		21	0.11		53	0.14
158	0.08		22	0.11		54	0.14
159	0.08		23	0.11		55	0.14
160	0.08		24	0.11		56	0.14
161	0.08		25	0.11		57	0.14
162	0.08		26	0.11		58	0.14
163	0.08		27	0.11		59	0.14
164	0.08		28	0.11		60	0.14
165	0.08		29	0.11		61	0.14
166	0.08		30	0.11		62	0.14
167	0.08		31	0.11		63	0.14
168	0.08		32	0.11		64	0.14
169	0.08		33	0.11		65	0.14
170	0.08		34	0.11		66	0.14
171	0.08		35	0.11		67	0.14
172	0.08		36	0.11		68	0.14
173	0.08		37	0.11		69	0.14
174	0.08		38	0.11		70	0.15
175	0.08		39	0.11		71	0.15
176	0.08		40	0.12		72	0.15
177	0.08		41	0.12		73	0.15
178	0.08		42	0.12		74	0.15
179	0.08		43	0.12		75	0.15
180	0.08		44	0.12		76	0.15
181	0.08		45	0.12		77	0.15
182	0.08		46	0.12		78	0.15
183	0.08		47	0.12		79	0.15
184	0.08		48	0.12		80	0.15
185	0.08		49	0.12		81	0.15
186	0.08		50	0.12		82	0.15
187	0.08		51	0.12		83	0.15
188	0.08		52	0.12		84	0.15
189	0.08		53	0.12		1	0.16
190	0.08		54	0.12		2	0.16
191	0.08		55	0.12		3	0.16
192	0.08		56	0.12		4	0.16
193	0.08		57	0.12		5	0.16
194	0.08		58	0.12		6	0.16
195	0.08		59	0.12		7	0.16
196	0.08		60	0.12		8	0.16
197	0.08		61	0.12		9	0.16
198	0.08		62	0.12		10	0.16
199	0.08		63	0.12		11	0.16
200	0.08		64	0.12		12	0.16
201	0.08		65	0.12		13	0.16
202	0.08		66	0.12		14	0.16
203	0.08		67	0.12		15	0.16
204	0.08		68	0.12		16	0.16
205	0.08		69	0.12		17	0.16
206	0.08		70	0.12		18	0.16
207	0.08		71	0.12		19	0.16
208	0.08		72	0.12		20	0.16
209	0.08		73	0.12		21	0.16
210	0.08		74	0.12		22	0.16
211	0.08		75	0.12		23	0.16
212	0.08		76	0.12		24	0.16
213	0.08		77	0.12		25	0.16
214	0.08		78	0.12		26	0.16
215	0.08		79	0.12		27	0.16
216	0.08		80	0.12		28	0.16
217	0.08		81	0.12		29	0.16
218	0.08		82	0.12		30	0.16
219	0.08		83	0.12		31	0.16
220	0.08		84	0.12		32	0.16
221	0.08		85	0.12		33	0.16
222	0.08		86	0.12		34	0.17
223	0.08		87	0.12		35	0.17
224	0.08		88	0.12		36	0.17
225	0.08		89	0.12		37	0.17
226	0.08		90	0.12		38	0.17
227	0.08		91	0.12		39	0.17
228	0.08		92	0.12		40	0.17
229	0.08		93	0.12		41	0.17
230	0.08		94	0.12		42	0.17
231	0.08		95	0.12		43	0.17
232	0.08		96	0.13		44	0.17
233	0.08		97	0.13		45	0.17
234	0.08		98	0.13		46	0.17
235	0.08		99	0.13		47	0.17
236	0.08		100	0.13		48	0.17
237	0.08		101	0.13		49	0.17
238	0.08		102	0.13		50	0.17
239	0.08		103	0.13		51	0.17
240	0.08		104	0.13		52	0.17
241	0.08		105	0.13		53	0.17
242	0.08		106	0.13		54	0.17
243	0.08		107	0.13		55	0.17
244	0.08		108	0.13		56	0.17
245	0.08		109	0.13		57	0.17
246	0.08		110	0.13		58	0.17
247	0.08		111	0.13		59	0.18
248	0.08		112	0.13		60	0.18
249	0.08		113	0.13		61	0.18
250	0.08		114	0.13		62	0.18
251	0.08		115	0.13		63	0.18
252	0.08		116	0.13		64	0.18
253	0.08		117	0.13		65	0.18
254	0.08		118	0.13		66	0.18
255	0.09		119	0.13		67	0.18
256	0.09		120	0.13		68	0.18
257	0.09		121	0.13		69	0.18
258	0.09		122	0.13		70	0.18
259	0.09		123	0.13		71	0.18
260	0.09		124	0.13		72	0.18
261	0.09		125	0.13		73	0.18
262	0.09		126	0.13		74	0.18
263	0.09		127	0.14		75	0.18
264	0.09		128	0.14		76	0.18
265	0.09		129	0.14		77	0.18
266	0.09		130	0.14		78	0.18
267	0.09		131	0.14		79	0.18
268	0.09		132	0.14		80	0.18
269	0.09		133	0.14		81	0.18
270	0.09		134	0.14		82	0.18
271	0.09		135	0.14		83	0.18
272	0.09		136	0.14		84	0.19
273	0.09		137	0.14		85	0.19
274	0.09		138	0.14		86	0.19
275	0.09		139	0.14		87	0.19
276	0.09		140	0.14		88	0.19
277	0.09		141	0.14		89	0.19
278	0.09		142	0.14		90	0.19
279	0.09		143	0.14		91	0.19
280	0.09		144	0.14		92	0.19
281	0.09		145	0.14		93	0.19
282	0.09		146	0.14		94	0.19
283	0.09		147	0.14		95	0.19
284	0.09		148	0.14		96	0.19
285	0.09		149	0.14		97	0.19
286	0.09		150	0.14		98	0.19
287	0.09		151	0.14		99	0.19
288	0.09		152	0.14		100	0.19
289	0.09		153	0.14		101	0.19
290	0.09		154	0.14		102	0.19
291	0.09		155	0.14		103	0.19
292	0.09		156	0.14		104	0.2
293	0.09		157	0.14		105	0.2
294	0.09		158	0.14		106	0.2
295	0.09		159	0.14		107	0.2
296	0.09		160	0.14		108	0.2
297	0.09		161	0.14		109	0.2
298	0.09		162	0.14		110	0.2
299	0.09		163	0.14		111	0.2
300	0.09		164	0.14		112	0.2
301	0.09		165	0.14		113	0.2
302	0.09		166	0.14		114	0.2
303	0.09		167	0.14		115	0.2
304	0.09		168	0.14		116	0.2
305	0.09		169	0.14		117	0.2
306	0.09		170	0.14		118	0.2
307	0.09		171	0.14		119	0.2
308	0.09		172	0.14		120	0.2
309	0.09		173	0.14		121	0.2
310	0.09		174	0.14		122	0.2
311	0.09		175	0.14		123	0.2
312	0.09		176	0.14		124	0.2
313	0.09		177	0.14		125	0.2
314	0.09		178	0.14		126	0.2
315	0.09		179	0.14		127	0.2
316	0.09		180	0.15		128	0.2
317	0.09		181	0.15		1	0.21
318	0.09		182	0.15		2	0.21
319	0.09		183	0.15		3	0.21
320	0.09		184	0.15		4	0.21
321	0.09		185	0.15		5	0.21
322	0.09		186	0.15		6	0.21
323	0.09		187	0.15		7	0.21
324	0.09		188	0.15		8	0.21
325	0.09		189	0.15		9	0.21
326	0.09		190	0.15		10	0.21
327	0.09		191	0.15		11	0.21
328	0.09		192	0.15		12	0.21
329	0.09		193	0.15		13	0.21
330	0.09		194	0.15		14	0.21
331	0.09		195	0.15		15	0.21
332	0.09		196	0.15		16	0.21
333	0.09		197	0.15		17	0.21
334	0.09		198	0.15		18	0.21
335	0.09		199	0.15		19	0.21
336	0.09		200	0.15		20	0.21
337	0.09		201	0.15		21	0.21
338	0.09		202	0.15		22	0.21
339	0.09		203	0.15		23	0.21
340	0.09		204	0.15		24	0.21
341	0.09		205	0.15		25	0.21
342	0.09		206	0.15		26	0.21
343	0.09		207	0.15		27	0.21
344	0.09		208	0.15		28	0.21
345	0.09		209	0.15		29	0.21
346	0.09		210	0.15		30	0.21
347	0.09		211	0.15		31	0.22
348	0.09		212	0.15		32	0.22
349	0.09		213	0.15		33	0.22
350	0.09		214	0.15		34	0.22
351	0.09		215	0.15		35	0.22
352	0.09		216	0.15		36	0.22
353	0.09		217	0.15		37	0.22
354	0.09		218	0.15		38	0.22
355	0.09		219	0.15		39	0.22
356	0.09		220	0.15		40	0.22
357	0.09		221	0.15		41	0.22
358	0.09		222	0.15		42	0.22
359	0.09		223	0.15		43	0.22
360	0.09		224	0.15		44	0.22
361	0.09		225	0.15		45	0.22
362	0.09		226	0.15		46	0.22
363	0.09		227	0.15		47	0.22
364	0.1		228	0.15		48	0.22
365	0.1		229	0.15		49	0.22
366	0.1		230	0.15		50	0.22
367	0.1		231	0.15		51	0.22
368	0.1		232	0.15		52	0.22
369	0.1		1	0.16		53	0.22
370	0.1		2	0.16		54	0.22
371	0.1		3	0.16		55	0.22
372	0.1		4	0.16		56	0.22
373	0.1		5	0.16		57	0.22
374	0.1		6	0.16		58	0.23
375	0.1		7	0.16		59	0.23
376	0.1		8	0.16		60	0.23
377	0.1		9	0.16		61	0.23
378	0.1		10	0.16		62	0.23
379	0.1		11	0.16		63	0.23
380	0.1		12	0.16		64	0.23
381	0.1		13	0.16		65	0.23
382	0.1		14	0.16		66	0.23
383	0.1		15	0.16		67	0.23
384	0.1		16	0.16		68	0.23
385	0.1		17	0.16		69	0.23
386	0.1		18	0.16		70	0.23
387	0.1		19	0.16		71	0.23
388	0.1		20	0.16		72	0.23
389	0.1		21	0.16		73	0.23
390	0.1		22	0.16		74	0.23
391	0.1		23	0.16		75	0.23
392	0.1		24	0.16		76	0.23
393	0.1		25	0.16		77	0.23
394	0.1		26	0.16		78	0.23
395	0.1		27	0.16		79	0.23
396	0.1		28	0.16		80	0.23
397	0.1		29	0.16		81	0.23
398	0.1		30	0.16		82	0.23
399	0.1		31	0.16		83	0.23
400	0.1		32	0.16		84	0.23
401	0.1		33	0.16		85	0.23
402	0.1		34	0.16		86	0.23
403	0.1		35	0.16		87	0.24
404	0.1		36	0.16		88	0.24
405	0.1		37	0.16		89	0.24
406	0.1		38	0.16		90	0.24
407	0.1		39	0.16		91	0.24
408	0.1		40	0.16		92	0.24
409	0.1		41	0.16		93	0.24
410	0.1		42	0.16		94	0.24
411	0.1		43	0.16		95	0.24
412	0.1		44	0.16		96	0.24
413	0.1		45	0.16		97	0.24
414	0.1		46	0.16		98	0.24
415	0.1		47	0.16		99	0.24
416	0.1		48	0.16		100	0.24
417	0.1		49	0.16		101	0.24
418	0.1		50	0.16		102	0.24
419	0.1		51	0.16		103	0.24
420	0.1		52	0.16		104	0.24
421	0.1		53	0.16		105	0.24
422	0.1		54	0.16		106	0.24
423	0.1		55	0.16		107	0.24
424	0.1		56	0.16		108	0.24
425	0.1		57	0.16		109	0.24
426	0.1		58	0.16		110	0.24
427	0.1		59	0.16		111	0.24
428	0.1		60	0.16		112	0.24
429	0.1		61	0.16		113	0.24
430	0.1		62	0.16		114	0.24
431	0.1		63	0.16		115	0.24
432	0.1		64	0.16		116	0.24
433	0.1		65	0.17		117	0.24
434	0.1		66	0.17		118	0.24
435	0.1		67	0.17		119	0.25
436	0.1		68	0.17		120	0.25
437	0.1		69	0.17		121	0.25
438	0.1		70	0.17		122	0.25
439	0.1		71	0.17		123	0.25
440	0.1		72	0.17		124	0.25
441	0.1		73	0.17		125	0.25
442	0.1		74	0.17		126	0.25
443	0.1		75	0.17		127	0.25
444	0.1		76	0.17		128	0.25
445	0.1		77	0.17		129	0.25
446	0.1		78	0.17		130	0.25
447	0.1		79	0.17		131	0.25
448	0.1		80	0.17		132	0.25
449	0.1		81	0.17		133	0.25
450	0.1		82	0.17		134	0.25
451	0.1		83	0.17		135	0.25
452	0.1		84	0.17		136	0.25
453	0.1		85	0.17		137	0.25
454	0.1		86	0.17		138	0.25
455	0.1		87	0.17		139	0.25
456	0.1		88	0.17		140	0.25
457	0.1		89	0.17		141	0.25
458	0.1		90	0.17		142	0.25
459	0.1		91	0.17		143	0.25
460	0.1		92	0.17		144	0.25
461	0.1		93	0.17		1	0.26
462	0.1		94	0.17		2	0.26
463	0.1		95	0.17		3	0.26
464	0.1		96	0.17		4	0.26
465	0.1		97	0.17		5	0.26
466	0.1		98	0.17		6	0.26
467	0.1		99	0.17		7	0.26
468	0.1		100	0.17		8	0.26
469	0.1		101	0.17		9	0.26
470	0.1		102	0.17		10	0.26
471	0.1		103	0.17		11	0.26
472	0.1		104	0.17		12	0.26
473	0.1		105	0.17		13	0.26
474	0.1		106	0.17		14	0.26
1	0.11		107	0.17		15	0.26
2	0.11		108	0.17		16	0.26
3	0.11		109	0.17		17	0.26
4	0.11		110	0.17		18	0.26
5	0.11		111	0.18		19	0.26
6	0.11		112	0.18		20	0.26
7	0.11		113	0.18		21	0.26
8	0.11		114	0.18		22	0.26
9	0.11		115	0.18		23	0.26
10	0.11		116	0.18		24	0.26
11	0.11		117	0.18		25	0.26
12	0.11		118	0.18		26	0.26
13	0.11		119	0.18		27	0.26
14	0.11		120	0.18		28	0.26
15	0.11		121	0.18		29	0.26
16	0.11		122	0.18		30	0.26
17	0.11		123	0.18		31	0.26
18	0.11		124	0.18		32	0.26
19	0.11		125	0.18		33	0.26
20	0.11		126	0.18		34	0.26
21	0.11		127	0.18		35	0.26
22	0.11		128	0.18		36	0.26
23	0.11		129	0.18		37	0.26
24	0.11		130	0.18		38	0.26
25	0.11		131	0.18		39	0.27
26	0.11		132	0.18		40	0.27
27	0.11		133	0.18		41	0.27
28	0.11		134	0.18		42	0.27
29	0.11		135	0.18		43	0.27
30	0.11		136	0.18		44	0.27
31	0.11		137	0.18		45	0.27
32	0.11		138	0.18		46	0.27
33	0.11		139	0.18		47	0.27
34	0.11		140	0.18		48	0.27
35	0.11		141	0.18		49	0.27
36	0.11		142	0.18		50	0.27
37	0.11		143	0.18		51	0.27
38	0.11		144	0.18		52	0.27
39	0.11		145	0.18		53	0.27
40	0.11		146	0.18		54	0.27
41	0.11		147	0.18		55	0.27
42	0.11		148	0.18		56	0.27
43	0.11		149	0.18		57	0.27
44	0.11		150	0.18		58	0.27
45	0.11		151	0.18		59	0.27
46	0.11		152	0.18		60	0.27
47	0.11		153	0.18		61	0.27
48	0.11		154	0.18		62	0.27
49	0.11		155	0.18		63	0.27
50	0.11		156	0.18		64	0.27
51	0.11		157	0.18		65	0.27
52	0.11		158	0.18		66	0.27
53	0.11		159	0.18		67	0.27
54	0.11		160	0.18		68	0.27
55	0.11		161	0.18		69	0.27
56	0.11		162	0.18		70	0.27
57	0.11		163	0.18		71	0.27
58	0.11		164	0.18		72	0.27
59	0.11		165	0.18		73	0.27
60	0.11		166	0.18		74	0.27
61	0.11		167	0.18		75	0.27
62	0.11		168	0.19		76	0.27
63	0.11		169	0.19		77	0.27
64	0.11		170	0.19		78	0.27
65	0.11		171	0.19		79	0.27
66	0.11		172	0.19		80	0.27
67	0.11		173	0.19		81	0.28
68	0.11		174	0.19		82	0.28
69	0.11		175	0.19		83	0.28
70	0.11		176	0.19		84	0.28
71	0.11		177	0.19		85	0.28
72	0.11		178	0.19		86	0.28
73	0.11		179	0.19		87	0.28
74	0.11		180	0.19		88	0.28
75	0.11		181	0.19		89	0.28
76	0.11		182	0.19		90	0.28
77	0.11		183	0.19		91	0.28
78	0.11		184	0.19		92	0.28
79	0.11		185	0.19		93	0.28
80	0.11		186	0.19		94	0.28
81	0.11		187	0.19		95	0.28
82	0.11		188	0.19		96	0.28
83	0.11		189	0.19		97	0.28
84	0.11		190	0.19		98	0.28
85	0.11		191	0.19		99	0.28
86	0.11		192	0.19		100	0.28
87	0.11		193	0.19		101	0.28
88	0.11		194	0.19		102	0.28
89	0.11		195	0.19		103	0.28
90	0.11		196	0.19		104	0.28
91	0.11		197	0.19		105	0.28
92	0.11		198	0.19		106	0.28
93	0.11		199	0.19		107	0.28
94	0.11		200	0.19		108	0.28
95	0.11		201	0.19		109	0.28
96	0.11		202	0.19		110	0.28
97	0.11		203	0.19		111	0.28
98	0.11		204	0.2		112	0.28
99	0.11		205	0.2		113	0.28
100	0.11		206	0.2		114	0.28
101	0.11		207	0.2		115	0.29
102	0.11		208	0.2		116	0.29
103	0.11		209	0.2		117	0.29
104	0.12		210	0.2		118	0.29
105	0.12		211	0.2		119	0.29
106	0.12		212	0.2		120	0.29
107	0.12		213	0.2		121	0.29
108	0.12		214	0.2		122	0.29
109	0.12		215	0.2		123	0.29
110	0.12		216	0.2		124	0.29
111	0.12		217	0.2		125	0.29
112	0.12		218	0.2		126	0.29
113	0.12		219	0.2		127	0.29
114	0.12		220	0.2		128	0.29
115	0.12		221	0.2		129	0.29
116	0.12		222	0.2		130	0.29
117	0.12		223	0.2		131	0.29
118	0.12		224	0.2		132	0.29
119	0.12		225	0.2		133	0.29
120	0.12		226	0.2		134	0.29
121	0.12		227	0.2		135	0.29
122	0.12		228	0.2		136	0.29
123	0.12		229	0.2		137	0.29
124	0.12		230	0.2		138	0.29
125	0.12		231	0.2		139	0.29
126	0.12		232	0.2		140	0.29
127	0.12		233	0.2		141	0.29
128	0.12		234	0.2		142	0.29
129	0.12		235	0.2		143	0.29
130	0.12		236	0.2		144	0.29
131	0.12		237	0.2		145	0.29
132	0.12		238	0.2		146	0.29
133	0.12		239	0.2		147	0.29
134	0.12		240	0.2		148	0.29
135	0.12		241	0.2		149	0.3
136	0.12		242	0.2		150	0.3
137	0.12		243	0.2		151	0.3
138	0.12		244	0.2		152	0.3
139	0.12		1	0.21		153	0.3
140	0.12		2	0.21		154	0.3
141	0.12		3	0.21		155	0.3
142	0.12		4	0.21		156	0.3
143	0.12		5	0.21		157	0.3
144	0.12		6	0.21		158	0.3
145	0.12		7	0.21		159	0.3
146	0.12		8	0.21		160	0.3
147	0.12		9	0.21		161	0.3
148	0.12		10	0.21		162	0.3
149	0.12		11	0.21		163	0.3
150	0.12		12	0.21		164	0.3
151	0.12		13	0.21		165	0.3
152	0.12		14	0.21		166	0.3
153	0.12		15	0.21		167	0.3
154	0.12		16	0.21		168	0.3
155	0.12		17	0.21		169	0.3
156	0.12		18	0.21		170	0.3
157	0.12		19	0.21		171	0.3
158	0.12		20	0.21		172	0.3
159	0.12		21	0.21		173	0.3
160	0.12		22	0.21		174	0.3
161	0.12		23	0.21		175	0.3
162	0.12		24	0.21		176	0.3
163	0.12		25	0.21		177	0.3
164	0.12		26	0.21		178	0.3
165	0.12		27	0.21		179	0.3
166	0.12		28	0.21		180	0.3
167	0.12		29	0.21		181	0.3
168	0.12		30	0.21		182	0.3
169	0.12		31	0.21		183	0.3
170	0.12		32	0.21		184	0.3
171	0.12		33	0.21		185	0.3
172	0.12		34	0.21		186	0.3
173	0.12		35	0.22		187	0.3
174	0.12		36	0.22		1	0.31
175	0.12		37	0.22		2	0.31
176	0.12		38	0.22		3	0.31
177	0.12		39	0.22		4	0.31
178	0.12		40	0.22		5	0.31
179	0.12		41	0.22		6	0.31
180	0.12		42	0.22		7	0.31
181	0.12		43	0.22		8	0.31
182	0.12		44	0.22		9	0.31
183	0.12		45	0.22		10	0.31
184	0.12		46	0.22		11	0.31
185	0.12		47	0.22		12	0.31
186	0.12		48	0.22		13	0.31
187	0.12		49	0.22		14	0.31
188	0.12		50	0.22		15	0.31
189	0.12		51	0.22		16	0.31
190	0.12		52	0.22		17	0.31
191	0.12		53	0.22		18	0.31
192	0.12		54	0.22		19	0.31
193	0.12		55	0.22		20	0.31
194	0.12		56	0.22		21	0.31
195	0.12		57	0.22		22	0.31
196	0.12		58	0.22		23	0.31
197	0.12		59	0.22		24	0.31
198	0.12		60	0.22		25	0.31
199	0.12		61	0.22		26	0.31
200	0.12		62	0.22		27	0.31
201	0.12		63	0.22		28	0.31
202	0.12		64	0.22		29	0.31
203	0.12		65	0.22		30	0.31
204	0.12		66	0.22		31	0.31
205	0.12		67	0.22		32	0.31
206	0.12		68	0.22		33	0.31
207	0.12		69	0.22		34	0.32
208	0.12		70	0.22		35	0.32
209	0.12		71	0.22		36	0.32
210	0.12		72	0.22		37	0.32
211	0.12		73	0.22		38	0.32
212	0.12		74	0.23		39	0.32
213	0.12		75	0.23		40	0.32
214	0.12		76	0.23		41	0.32
215	0.12		77	0.23		42	0.32
216	0.12		78	0.23		43	0.32
217	0.12		79	0.23		44	0.32
218	0.12		80	0.23		45	0.32
219	0.13		81	0.23		46	0.32
220	0.13		82	0.23		47	0.32
221	0.13		83	0.23		48	0.32
222	0.13		84	0.23		49	0.32
223	0.13		85	0.23		50	0.32
224	0.13		86	0.23		51	0.32
225	0.13		87	0.23		52	0.32
226	0.13		88	0.23		53	0.32
227	0.13		89	0.23		54	0.32
228	0.13		90	0.23		55	0.32
229	0.13		91	0.23		56	0.32
230	0.13		92	0.23		57	0.32
231	0.13		93	0.23		58	0.33
232	0.13		94	0.23		59	0.33
233	0.13		95	0.23		60	0.33
234	0.13		96	0.23		61	0.33
235	0.13		97	0.23		62	0.33
236	0.13		98	0.23		63	0.33
237	0.13		99	0.23		64	0.33
238	0.13		100	0.23		65	0.33
239	0.13		101	0.23		66	0.33
240	0.13		102	0.23		67	0.33
241	0.13		103	0.23		68	0.33
242	0.13		104	0.23		69	0.33
243	0.13		105	0.24		70	0.33
244	0.13		106	0.24		71	0.33
245	0.13		107	0.24		72	0.33
246	0.13		108	0.24		73	0.33
247	0.13		109	0.24		74	0.33
248	0.13		110	0.24		75	0.33
249	0.13		111	0.24		76	0.33
250	0.13		112	0.24		77	0.33
251	0.13		113	0.24		78	0.33
252	0.13		114	0.24		79	0.33
253	0.13		115	0.24		80	0.33
254	0.13		116	0.24		81	0.33
255	0.13		117	0.24		82	0.33
256	0.13		118	0.24		83	0.33
257	0.13		119	0.24		84	0.33
258	0.13		120	0.24		85	0.33
259	0.13		121	0.24		86	0.33
260	0.13		122	0.24		87	0.33
261	0.13		123	0.24		88	0.33
262	0.13		124	0.24		89	0.34
263	0.13		125	0.24		90	0.34
264	0.13		126	0.24		91	0.34
265	0.13		127	0.24		92	0.34
266	0.13		128	0.24		93	0.34
267	0.13		129	0.24		94	0.34
268	0.13		130	0.24		95	0.34
269	0.13		131	0.24		96	0.34
270	0.13		132	0.24		97	0.34
271	0.13		133	0.24		98	0.34
272	0.13		134	0.24		99	0.34
273	0.13		135	0.24		100	0.34
274	0.13		136	0.24		101	0.34
275	0.13		137	0.24		102	0.34
276	0.13		138	0.24		103	0.34
277	0.13		139	0.24		104	0.34
278	0.13		140	0.24		105	0.34
279	0.13		141	0.24		106	0.34
280	0.13		142	0.24		107	0.34
281	0.13		143	0.24		108	0.34
282	0.13		144	0.24		109	0.34
283	0.13		145	0.24		110	0.34
284	0.13		146	0.24		111	0.34
285	0.13		147	0.25		112	0.34
286	0.13		148	0.25		113	0.34
287	0.13		149	0.25		114	0.34
288	0.13		150	0.25		115	0.34
289	0.13		151	0.25		116	0.34
290	0.13		152	0.25		117	0.34
291	0.13		153	0.25		118	0.34
292	0.13		154	0.25		119	0.35
293	0.13		155	0.25		120	0.35
294	0.13		156	0.25		121	0.35
295	0.13		157	0.25		122	0.35
296	0.13		158	0.25		123	0.35
297	0.13		159	0.25		124	0.35
298	0.13		160	0.25		125	0.35
299	0.13		161	0.25		126	0.35
300	0.13		162	0.25		127	0.35
301	0.13		163	0.25		128	0.35
302	0.13		164	0.25		129	0.35
303	0.13		165	0.25		130	0.35
304	0.13		166	0.25		131	0.35
305	0.13		167	0.25		132	0.35
306	0.14		168	0.25		133	0.35
307	0.14		169	0.25		134	0.35
308	0.14		170	0.25		135	0.35
309	0.14		171	0.25		136	0.35
310	0.14		172	0.25		137	0.35
311	0.14		173	0.25		138	0.35
312	0.14		174	0.25		139	0.35
313	0.14		175	0.25		140	0.35
314	0.14		176	0.25		141	0.35
315	0.14		177	0.25		142	0.35
316	0.14		178	0.25		143	0.35
317	0.14		179	0.25		144	0.35
318	0.14		180	0.25		145	0.35
319	0.14		181	0.25		146	0.35
320	0.14		182	0.25		147	0.35
321	0.14		183	0.25		148	0.35
322	0.14		184	0.25		149	0.35
323	0.14		185	0.25		150	0.35
324	0.14		186	0.25		151	0.35
325	0.14		187	0.25		152	0.35
326	0.14		188	0.25		153	0.35
327	0.14		189	0.25		154	0.35
328	0.14		190	0.25		1	0.36
329	0.14		191	0.25		2	0.36
330	0.14		1	0.26		3	0.36
331	0.14		2	0.26		4	0.36
332	0.14		3	0.26		5	0.36
333	0.14		4	0.26		6	0.36
334	0.14		5	0.26		7	0.36
335	0.14		6	0.26		8	0.36
336	0.14		7	0.26		9	0.36
337	0.14		8	0.26		10	0.36
338	0.14		9	0.26		11	0.36
339	0.14		10	0.26		12	0.36
340	0.14		11	0.26		13	0.36
341	0.14		12	0.26		14	0.36
342	0.14		13	0.26		15	0.36
343	0.14		14	0.26		16	0.36
344	0.14		15	0.26		17	0.36
345	0.14		16	0.26		18	0.36
346	0.14		17	0.26		19	0.36
347	0.14		18	0.26		20	0.36
348	0.14		19	0.26		21	0.36
349	0.14		20	0.26		22	0.36
350	0.14		21	0.26		23	0.36
351	0.14		22	0.26		24	0.36
352	0.14		23	0.26		25	0.36
353	0.14		24	0.26		26	0.36
354	0.14		25	0.26		27	0.36
355	0.14		26	0.26		28	0.36
356	0.14		27	0.26		29	0.36
357	0.14		28	0.26		30	0.36
358	0.14		29	0.26		31	0.36
359	0.14		30	0.26		32	0.36
360	0.14		31	0.26		33	0.36
361	0.14		32	0.26		34	0.36
362	0.14		33	0.26		35	0.36
363	0.14		34	0.26		36	0.37
364	0.14		35	0.26		37	0.37
365	0.14		36	0.26		38	0.37
366	0.14		37	0.26		39	0.37
367	0.14		38	0.26		40	0.37
368	0.14		39	0.26		41	0.37
369	0.14		40	0.26		42	0.37
370	0.14		41	0.26		43	0.37
371	0.14		42	0.26		44	0.37
372	0.14		43	0.26		45	0.37
373	0.14		44	0.26		46	0.37
374	0.14		45	0.26		47	0.37
375	0.14		46	0.26		48	0.37
376	0.14		47	0.26		49	0.37
377	0.14		48	0.26		50	0.37
378	0.14		49	0.26		51	0.37
379	0.14		50	0.26		52	0.37
380	0.14		51	0.26		53	0.37
381	0.14		52	0.26		54	0.37
382	0.14		53	0.27		55	0.37
383	0.14		54	0.27		56	0.37
384	0.14		55	0.27		57	0.37
385	0.14		56	0.27		58	0.37
386	0.14		57	0.27		59	0.37
387	0.14		58	0.27		60	0.37
388	0.14		59	0.27		61	0.37
389	0.14		60	0.27		62	0.37
390	0.14		61	0.27		63	0.37
391	0.14		62	0.27		64	0.37
392	0.14		63	0.27		65	0.37
393	0.14		64	0.27		66	0.37
394	0.14		65	0.27		67	0.37
395	0.14		66	0.27		68	0.37
396	0.14		67	0.27		69	0.37
397	0.14		68	0.27		70	0.37
398	0.14		69	0.27		71	0.38
399	0.14		70	0.27		72	0.38
400	0.14		71	0.27		73	0.38
401	0.14		72	0.27		74	0.38
402	0.14		73	0.27		75	0.38
403	0.14		74	0.27		76	0.38
404	0.14		75	0.27		77	0.38
405	0.14		76	0.27		78	0.38
406	0.14		77	0.27		79	0.38
407	0.14		78	0.27		80	0.38
408	0.14		79	0.27		81	0.38
409	0.14		80	0.27		82	0.38
410	0.14		81	0.27		83	0.38
411	0.14		82	0.27		84	0.38
412	0.14		83	0.27		85	0.38
413	0.14		84	0.27		86	0.38
414	0.14		85	0.27		87	0.38
415	0.14		86	0.27		88	0.38
416	0.14		87	0.27		89	0.38
417	0.14		88	0.27		90	0.38
418	0.14		89	0.27		91	0.38
419	0.14		90	0.27		92	0.38
420	0.15		91	0.27		93	0.38
421	0.15		92	0.27		94	0.38
422	0.15		93	0.27		95	0.38
423	0.15		94	0.27		96	0.38
424	0.15		95	0.27		97	0.38
425	0.15		96	0.27		98	0.38
426	0.15		97	0.28		99	0.38
427	0.15		98	0.28		100	0.38
428	0.15		99	0.28		101	0.38
429	0.15		100	0.28		102	0.39
430	0.15		101	0.28		103	0.39
431	0.15		102	0.28		104	0.39
432	0.15		103	0.28		105	0.39
433	0.15		104	0.28		106	0.39
434	0.15		105	0.28		107	0.39
435	0.15		106	0.28		108	0.39
436	0.15		107	0.28		109	0.39
437	0.15		108	0.28		110	0.39
438	0.15		109	0.28		111	0.39
439	0.15		110	0.28		112	0.39
440	0.15		111	0.28		113	0.39
441	0.15		112	0.28		114	0.39
442	0.15		113	0.28		115	0.39
443	0.15		114	0.28		116	0.39
444	0.15		115	0.28		117	0.39
445	0.15		116	0.28		118	0.39
446	0.15		117	0.28		119	0.39
447	0.15		118	0.28		120	0.39
448	0.15		119	0.28		121	0.39
449	0.15		120	0.28		122	0.39
450	0.15		121	0.28		123	0.39
451	0.15		122	0.28		124	0.39
452	0.15		123	0.28		125	0.39
453	0.15		124	0.28		126	0.39
454	0.15		125	0.28		127	0.39
455	0.15		126	0.28		128	0.39
456	0.15		127	0.28		129	0.39
457	0.15		128	0.28		130	0.4
458	0.15		129	0.28		131	0.4
459	0.15		130	0.28		132	0.4
460	0.15		131	0.28		133	0.4
461	0.15		132	0.28		134	0.4
462	0.15		133	0.28		135	0.4
463	0.15		134	0.28		136	0.4
464	0.15		135	0.29		137	0.4
465	0.15		136	0.29		138	0.4
466	0.15		137	0.29		139	0.4
467	0.15		138	0.29		140	0.4
468	0.15		139	0.29		141	0.4
469	0.15		140	0.29		142	0.4
470	0.15		141	0.29		143	0.4
471	0.15		142	0.29		144	0.4
472	0.15		143	0.29		145	0.4
473	0.15		144	0.29		146	0.4
474	0.15		145	0.29		147	0.4
475	0.15		146	0.29		148	0.4
476	0.15		147	0.29		149	0.4
477	0.15		148	0.29		150	0.4
478	0.15		149	0.29		151	0.4
479	0.15		150	0.29		152	0.4
480	0.15		151	0.29		153	0.4
481	0.15		152	0.29		154	0.4
482	0.15		153	0.29		155	0.4
483	0.15		154	0.29		156	0.4
484	0.15		155	0.29		157	0.4
485	0.15		156	0.29		158	0.4
486	0.15		157	0.29		159	0.4
487	0.15		158	0.29		160	0.4
488	0.15		159	0.29		161	0.4
489	0.15		160	0.29		162	0.4
490	0.15		161	0.29		163	0.4
491	0.15		162	0.29		164	0.4
492	0.15		163	0.29		165	0.4
493	0.15		164	0.29		166	0.4
494	0.15		165	0.29		167	0.4
495	0.15		166	0.29		168	0.4
496	0.15		167	0.29		169	0.4
497	0.15		168	0.29		170	0.4
498	0.15		169	0.29		171	0.4
499	0.15		170	0.29		172	0.4
500	0.15		171	0.29		173	0.4
501	0.15		172	0.29		174	0.4
502	0.15		173	0.29		175	0.4
503	0.15		174	0.29		176	0.4
504	0.15		175	0.29		177	0.4
505	0.15		176	0.29		178	0.4
506	0.15		177	0.29		179	0.4
507	0.15		178	0.29		180	0.4
508	0.15		179	0.29		1	0.41
509	0.15		180	0.29		2	0.41
510	0.15		181	0.3		3	0.41
511	0.15		182	0.3		4	0.41
512	0.15		183	0.3		5	0.41
513	0.15		184	0.3		6	0.41
514	0.15		185	0.3		7	0.41
515	0.15		186	0.3		8	0.41
516	0.15		187	0.3		9	0.41
1	0.16		188	0.3		10	0.41
2	0.16		189	0.3		11	0.41
3	0.16		190	0.3		12	0.41
4	0.16		191	0.3		13	0.41
5	0.16		192	0.3		14	0.41
6	0.16		193	0.3		15	0.41
7	0.16		194	0.3		16	0.41
8	0.16		195	0.3		17	0.41
9	0.16		196	0.3		18	0.41
10	0.16		197	0.3		19	0.41
11	0.16		198	0.3		20	0.41
12	0.16		199	0.3		21	0.41
13	0.16		200	0.3		22	0.41
14	0.16		201	0.3		23	0.41
15	0.16		202	0.3		24	0.41
16	0.16		203	0.3		25	0.41
17	0.16		204	0.3		26	0.41
18	0.16		205	0.3		27	0.41
19	0.16		206	0.3		28	0.41
20	0.16		207	0.3		29	0.41
21	0.16		208	0.3		30	0.41
22	0.16		209	0.3		31	0.41
23	0.16		210	0.3		32	0.41
24	0.16		211	0.3		33	0.41
25	0.16		212	0.3		34	0.41
26	0.16		213	0.3		35	0.42
27	0.16		214	0.3		36	0.42
28	0.16		215	0.3		37	0.42
29	0.16		1	0.31		38	0.42
30	0.16		2	0.31		39	0.42
31	0.16		3	0.31		40	0.42
32	0.16		4	0.31		41	0.42
33	0.16		5	0.31		42	0.42
34	0.16		6	0.31		43	0.42
35	0.16		7	0.31		44	0.42
36	0.16		8	0.31		45	0.42
37	0.16		9	0.31		46	0.42
38	0.16		10	0.31		47	0.42
39	0.16		11	0.31		48	0.42
40	0.16		12	0.31		49	0.42
41	0.16		13	0.31		50	0.42
42	0.16		14	0.31		51	0.42
43	0.16		15	0.31		52	0.42
44	0.16		16	0.31		53	0.42
45	0.16		17	0.31		54	0.42
46	0.16		18	0.31		55	0.42
47	0.16		19	0.31		56	0.42
48	0.16		20	0.31		57	0.42
49	0.16		21	0.31		58	0.42
50	0.16		22	0.31		59	0.42
51	0.16		23	0.31		60	0.42
52	0.16		24	0.31		61	0.42
53	0.16		25	0.31		62	0.42
54	0.16		26	0.31		63	0.42
55	0.16		27	0.31		64	0.43
56	0.16		28	0.31		65	0.43
57	0.16		29	0.31		66	0.43
58	0.16		30	0.31		67	0.43
59	0.16		31	0.31		68	0.43
60	0.16		32	0.31		69	0.43
61	0.16		33	0.31		70	0.43
62	0.16		34	0.32		71	0.43
63	0.16		35	0.32		72	0.43
64	0.16		36	0.32		73	0.43
65	0.16		37	0.32		74	0.43
66	0.16		38	0.32		75	0.43
67	0.16		39	0.32		76	0.43
68	0.16		40	0.32		77	0.43
69	0.16		41	0.32		78	0.43
70	0.16		42	0.32		79	0.43
71	0.16		43	0.32		80	0.43
72	0.16		44	0.32		81	0.43
73	0.16		45	0.32		82	0.43
74	0.16		46	0.32		83	0.43
75	0.16		47	0.32		84	0.43
76	0.16		48	0.32		85	0.43
77	0.16		49	0.32		86	0.43
78	0.16		50	0.32		87	0.43
79	0.16		51	0.32		88	0.43
80	0.16		52	0.32		89	0.43
81	0.16		53	0.32		90	0.43
82	0.16		54	0.32		91	0.43
83	0.16		55	0.32		92	0.43
84	0.16		56	0.32		93	0.43
85	0.16		57	0.32		94	0.43
86	0.16		58	0.32		95	0.43
87	0.16		59	0.32		96	0.43
88	0.16		60	0.32		97	0.43
89	0.16		61	0.32		98	0.43
90	0.16		62	0.32		99	0.43
91	0.16		63	0.32		100	0.44
92	0.16		64	0.32		101	0.44
93	0.16		65	0.32		102	0.44
94	0.16		66	0.32		103	0.44
95	0.16		67	0.33		104	0.44
96	0.17		68	0.33		105	0.44
97	0.17		69	0.33		106	0.44
98	0.17		70	0.33		107	0.44
99	0.17		71	0.33		108	0.44
100	0.17		72	0.33		109	0.44
101	0.17		73	0.33		110	0.44
102	0.17		74	0.33		111	0.44
103	0.17		75	0.33		112	0.44
104	0.17		76	0.33		113	0.44
105	0.17		77	0.33		114	0.44
106	0.17		78	0.33		115	0.44
107	0.17		79	0.33		116	0.44
108	0.17		80	0.33		117	0.44
109	0.17		81	0.33		118	0.44
110	0.17		82	0.33		119	0.44
111	0.17		83	0.33		120	0.44
112	0.17		84	0.33		121	0.44
113	0.17		85	0.33		122	0.44
114	0.17		86	0.33		123	0.44
115	0.17		87	0.33		124	0.44
116	0.17		88	0.33		125	0.44
117	0.17		89	0.33		126	0.44
118	0.17		90	0.33		127	0.44
119	0.17		91	0.33		128	0.44
120	0.17		92	0.33		129	0.44
121	0.17		93	0.33		130	0.44
122	0.17		94	0.33		131	0.44
123	0.17		95	0.33		132	0.44
124	0.17		96	0.33		133	0.44
125	0.17		97	0.33		134	0.44
126	0.17		98	0.33		135	0.45
127	0.17		99	0.33		136	0.45
128	0.17		100	0.33		137	0.45
129	0.17		101	0.34		138	0.45
130	0.17		102	0.34		139	0.45
131	0.17		103	0.34		140	0.45
132	0.17		104	0.34		141	0.45
133	0.17		105	0.34		142	0.45
134	0.17		106	0.34		143	0.45
135	0.17		107	0.34		144	0.45
136	0.17		108	0.34		145	0.45
137	0.17		109	0.34		146	0.45
138	0.17		110	0.34		147	0.45
139	0.17		111	0.34		148	0.45
140	0.17		112	0.34		149	0.45
141	0.17		113	0.34		150	0.45
142	0.17		114	0.34		151	0.45
143	0.17		115	0.34		152	0.45
144	0.17		116	0.34		153	0.45
145	0.17		117	0.34		154	0.45
146	0.17		118	0.34		155	0.45
147	0.17		119	0.34		156	0.45
148	0.17		120	0.34		157	0.45
149	0.17		121	0.34		1	0.46
150	0.17		122	0.34		2	0.46
151	0.17		123	0.34		3	0.46
152	0.17		124	0.34		4	0.46
153	0.17		125	0.34		5	0.46
154	0.17		126	0.34		6	0.46
155	0.17		127	0.34		7	0.46
156	0.17		128	0.34		8	0.46
157	0.17		129	0.34		9	0.46
158	0.17		130	0.34		10	0.46
159	0.18		131	0.34		11	0.46
160	0.18		132	0.34		12	0.46
161	0.18		133	0.34		13	0.46
162	0.18		134	0.34		14	0.46
163	0.18		135	0.34		15	0.46
164	0.18		136	0.34		16	0.46
165	0.18		137	0.34		17	0.46
166	0.18		138	0.34		18	0.46
167	0.18		139	0.35		19	0.46
168	0.18		140	0.35		20	0.46
169	0.18		141	0.35		21	0.46
170	0.18		142	0.35		22	0.46
171	0.18		143	0.35		23	0.46
172	0.18		144	0.35		24	0.46
173	0.18		145	0.35		25	0.47
174	0.18		146	0.35		26	0.47
175	0.18		147	0.35		27	0.47
176	0.18		148	0.35		28	0.47
177	0.18		149	0.35		29	0.47
178	0.18		150	0.35		30	0.47
179	0.18		151	0.35		31	0.47
180	0.18		152	0.35		32	0.47
181	0.18		153	0.35		33	0.47
182	0.18		154	0.35		34	0.47
183	0.18		155	0.35		35	0.47
184	0.18		156	0.35		36	0.47
185	0.18		157	0.35		37	0.47
186	0.18		158	0.35		38	0.47
187	0.18		159	0.35		39	0.47
188	0.18		160	0.35		40	0.47
189	0.18		161	0.35		41	0.47
190	0.18		162	0.35		42	0.47
191	0.18		163	0.35		43	0.47
192	0.18		164	0.35		44	0.47
193	0.18		165	0.35		45	0.47
194	0.18		166	0.35		46	0.47
195	0.18		167	0.35		47	0.47
196	0.18		168	0.35		48	0.47
197	0.18		169	0.35		49	0.47
198	0.18		170	0.35		50	0.47
199	0.18		1	0.36		51	0.47
200	0.18		2	0.36		52	0.48
201	0.18		3	0.36		53	0.48
202	0.18		4	0.36		54	0.48
203	0.18		5	0.36		55	0.48
204	0.18		6	0.36		56	0.48
205	0.18		7	0.36		57	0.48
206	0.18		8	0.36		58	0.48
207	0.18		9	0.36		59	0.48
208	0.18		10	0.36		60	0.48
209	0.18		11	0.36		61	0.48
210	0.18		12	0.36		62	0.48
211	0.18		13	0.36		63	0.48
212	0.18		14	0.36		64	0.48
213	0.18		15	0.36		65	0.48
214	0.18		16	0.36		66	0.48
215	0.18		17	0.36		67	0.48
216	0.18		18	0.36		68	0.48
217	0.18		19	0.36		69	0.48
218	0.18		20	0.36		70	0.48
219	0.18		21	0.36		71	0.48
220	0.18		22	0.36		72	0.48
221	0.18		23	0.36		73	0.49
222	0.18		24	0.36		74	0.49
223	0.18		25	0.36		75	0.49
224	0.18		26	0.36		76	0.49
225	0.18		27	0.36		77	0.49
226	0.18		28	0.36		78	0.49
227	0.18		29	0.36		79	0.49
228	0.18		30	0.36		80	0.49
229	0.18		31	0.36		81	0.49
230	0.18		32	0.36		82	0.49
231	0.18		33	0.36		83	0.49
232	0.18		34	0.36		84	0.49
233	0.18		35	0.36		85	0.49
234	0.18		36	0.36		86	0.49
235	0.18		37	0.36		87	0.49
236	0.18		38	0.36		88	0.49
237	0.18		39	0.36		89	0.49
238	0.18		40	0.36		90	0.49
239	0.18		41	0.36		91	0.49
240	0.18		42	0.36		92	0.5
241	0.18		43	0.36		93	0.5
242	0.18		44	0.36		94	0.5
243	0.18		45	0.36		95	0.5
244	0.18		46	0.36		96	0.5
245	0.18		47	0.37		97	0.5
246	0.18		48	0.37		98	0.5
247	0.18		49	0.37		99	0.5
248	0.18		50	0.37		100	0.5
249	0.18		51	0.37		101	0.5
250	0.18		52	0.37		102	0.5
251	0.18		53	0.37		103	0.5
252	0.18		54	0.37		104	0.5
253	0.18		55	0.37		105	0.5
254	0.18		56	0.37		106	0.5
255	0.18		57	0.37		1	0.51
256	0.18		58	0.37		2	0.51
257	0.18		59	0.37		3	0.51
258	0.18		60	0.37		4	0.51
259	0.18		61	0.37		5	0.51
260	0.18		62	0.37		6	0.51
261	0.18		63	0.37		7	0.51
262	0.18		64	0.37		8	0.51
263	0.18		65	0.37		9	0.51
264	0.19		66	0.37		10	0.51
265	0.19		67	0.37		11	0.51
266	0.19		68	0.37		12	0.51
267	0.19		69	0.37		13	0.51
268	0.19		70	0.37		14	0.51
269	0.19		71	0.37		15	0.51
270	0.19		72	0.37		16	0.51
271	0.19		73	0.37		17	0.51
272	0.19		74	0.37		18	0.51
273	0.19		75	0.37		19	0.51
274	0.19		76	0.37		20	0.51
275	0.19		77	0.37		21	0.51
276	0.19		78	0.37		22	0.52
277	0.19		79	0.37		23	0.52
278	0.19		80	0.38		24	0.52
279	0.19		81	0.38		25	0.52
280	0.19		82	0.38		26	0.52
281	0.19		83	0.38		27	0.52
282	0.19		84	0.38		28	0.52
283	0.19		85	0.38		29	0.52
284	0.19		86	0.38		30	0.52
285	0.19		87	0.38		31	0.52
286	0.19		88	0.38		32	0.52
287	0.19		89	0.38		33	0.52
288	0.19		90	0.38		34	0.52
289	0.19		91	0.38		35	0.52
290	0.19		92	0.38		36	0.52
291	0.19		93	0.38		37	0.52
292	0.19		94	0.38		38	0.52
293	0.19		95	0.38		39	0.52
294	0.19		96	0.38		40	0.52
295	0.19		97	0.38		41	0.52
296	0.19		98	0.38		42	0.53
297	0.19		99	0.38		43	0.53
298	0.19		100	0.38		44	0.53
299	0.19		101	0.38		45	0.53
300	0.19		102	0.38		46	0.53
301	0.19		103	0.38		47	0.53
302	0.19		104	0.38		48	0.53
303	0.19		105	0.38		49	0.53
304	0.19		106	0.38		50	0.53
305	0.19		107	0.38		51	0.53
306	0.19		108	0.38		52	0.53
307	0.19		109	0.38		53	0.53
308	0.19		110	0.38		54	0.53
309	0.19		111	0.38		55	0.53
310	0.19		112	0.38		56	0.53
311	0.19		113	0.38		57	0.53
312	0.19		114	0.38		58	0.53
313	0.19		115	0.38		59	0.53
314	0.19		116	0.38		60	0.53
315	0.19		117	0.38		61	0.54
316	0.19		118	0.38		62	0.54
317	0.19		119	0.38		63	0.54
318	0.19		120	0.38		64	0.54
319	0.19		121	0.38		65	0.54
320	0.19		122	0.39		66	0.54
321	0.19		123	0.39		67	0.54
322	0.19		124	0.39		68	0.54
323	0.19		125	0.39		69	0.54
324	0.19		126	0.39		70	0.54
325	0.19		127	0.39		71	0.54
326	0.19		128	0.39		72	0.54
327	0.19		129	0.39		73	0.54
328	0.19		130	0.39		74	0.54
329	0.19		131	0.39		75	0.54
330	0.19		132	0.39		76	0.54
331	0.19		133	0.39		77	0.54
332	0.19		134	0.39		78	0.54
333	0.19		135	0.39		79	0.54
334	0.19		136	0.39		80	0.54
335	0.19		137	0.39		81	0.54
336	0.19		138	0.39		82	0.54
337	0.19		139	0.39		83	0.55
338	0.19		140	0.39		84	0.55
339	0.19		141	0.39		85	0.55
340	0.19		142	0.39		86	0.55
341	0.2		143	0.39		87	0.55
342	0.2		144	0.39		88	0.55
343	0.2		145	0.39		89	0.55
344	0.2		146	0.39		90	0.55
345	0.2		147	0.39		91	0.55
346	0.2		148	0.39		92	0.55
347	0.2		149	0.39		93	0.55
348	0.2		150	0.39		94	0.55
349	0.2		151	0.4		95	0.55
350	0.2		152	0.4		96	0.55
351	0.2		153	0.4		97	0.55
352	0.2		154	0.4		98	0.55
353	0.2		155	0.4		99	0.55
354	0.2		156	0.4		100	0.55
355	0.2		157	0.4		101	0.55
356	0.2		158	0.4		102	0.55
357	0.2		159	0.4		103	0.55
358	0.2		160	0.4		104	0.55
359	0.2		161	0.4		105	0.55
360	0.2		162	0.4		106	0.55
361	0.2		163	0.4		1	0.56
362	0.2		164	0.4		2	0.56
363	0.2		165	0.4		3	0.56
364	0.2		166	0.4		4	0.56
365	0.2		167	0.4		5	0.56
366	0.2		168	0.4		6	0.56
367	0.2		169	0.4		7	0.56
368	0.2		170	0.4		8	0.56
369	0.2		171	0.4		9	0.56
370	0.2		172	0.4		10	0.56
371	0.2		173	0.4		11	0.56
372	0.2		174	0.4		12	0.56
373	0.2		175	0.4		13	0.56
374	0.2		176	0.4		14	0.56
375	0.2		1	0.41		15	0.56
376	0.2		2	0.41		16	0.56
377	0.2		3	0.41		17	0.56
378	0.2		4	0.41		18	0.56
379	0.2		5	0.41		19	0.56
380	0.2		6	0.41		20	0.56
381	0.2		7	0.41		21	0.56
382	0.2		8	0.41		22	0.56
383	0.2		9	0.41		23	0.56
384	0.2		10	0.41		24	0.56
385	0.2		11	0.41		25	0.56
386	0.2		12	0.41		26	0.56
387	0.2		13	0.41		27	0.56
388	0.2		14	0.41		28	0.57
389	0.2		15	0.41		29	0.57
390	0.2		16	0.41		30	0.57
391	0.2		17	0.41		31	0.57
392	0.2		18	0.41		32	0.57
393	0.2		19	0.41		33	0.57
394	0.2		20	0.41		34	0.57
395	0.2		21	0.41		35	0.57
396	0.2		22	0.41		36	0.57
397	0.2		23	0.41		37	0.57
398	0.2		24	0.41		38	0.57
399	0.2		25	0.41		39	0.57
400	0.2		26	0.41		40	0.57
401	0.2		27	0.41		41	0.57
402	0.2		28	0.41		42	0.57
403	0.2		29	0.41		43	0.57
404	0.2		30	0.41		44	0.57
405	0.2		31	0.41		45	0.57
406	0.2		32	0.41		46	0.57
407	0.2		33	0.41		47	0.57
408	0.2		34	0.41		48	0.57
409	0.2		35	0.41		49	0.57
410	0.2		36	0.41		50	0.57
411	0.2		37	0.41		51	0.57
412	0.2		38	0.42		52	0.57
413	0.2		39	0.42		53	0.57
414	0.2		40	0.42		54	0.57
415	0.2		41	0.42		55	0.58
416	0.2		42	0.42		56	0.58
417	0.2		43	0.42		57	0.58
418	0.2		44	0.42		58	0.58
1	0.21		45	0.42		59	0.58
2	0.21		46	0.42		60	0.58
3	0.21		47	0.42		61	0.58
4	0.21		48	0.42		62	0.58
5	0.21		49	0.42		63	0.58
6	0.21		50	0.42		64	0.58
7	0.21		51	0.42		65	0.58
8	0.21		52	0.42		66	0.58
9	0.21		53	0.42		67	0.58
10	0.21		54	0.42		68	0.58
11	0.21		55	0.42		69	0.58
12	0.21		56	0.42		70	0.58
13	0.21		57	0.42		71	0.58
14	0.21		58	0.42		72	0.58
15	0.21		59	0.42		73	0.58
16	0.21		60	0.42		74	0.58
17	0.21		61	0.42		75	0.58
18	0.21		62	0.42		76	0.58
19	0.21		63	0.42		77	0.58
20	0.21		64	0.42		78	0.58
21	0.21		65	0.42		79	0.59
22	0.21		66	0.42		80	0.59
23	0.21		67	0.42		81	0.59
24	0.21		68	0.42		82	0.59
25	0.21		69	0.42		83	0.59
26	0.21		70	0.42		84	0.59
27	0.21		71	0.42		85	0.59
28	0.21		72	0.42		86	0.59
29	0.21		73	0.42		87	0.59
30	0.21		74	0.42		88	0.59
31	0.21		75	0.42		89	0.59
32	0.21		76	0.42		90	0.59
33	0.21		77	0.42		91	0.59
34	0.21		78	0.43		92	0.59
35	0.21		79	0.43		93	0.59
36	0.21		80	0.43		94	0.59
37	0.21		81	0.43		95	0.59
38	0.21		82	0.43		96	0.59
39	0.21		83	0.43		97	0.59
40	0.21		84	0.43		98	0.59
41	0.21		85	0.43		99	0.6
42	0.21		86	0.43		100	0.6
43	0.21		87	0.43		101	0.6
44	0.21		88	0.43		102	0.6
45	0.21		89	0.43		103	0.6
46	0.21		90	0.43		104	0.6
47	0.21		91	0.43		105	0.6
48	0.21		92	0.43		106	0.6
49	0.21		93	0.43		107	0.6
50	0.21		94	0.43		108	0.6
51	0.21		95	0.43		109	0.6
52	0.21		96	0.43		110	0.6
53	0.21		97	0.43		111	0.6
54	0.21		98	0.43		112	0.6
55	0.21		99	0.43		113	0.6
56	0.21		100	0.43		114	0.6
57	0.21		101	0.43		115	0.6
58	0.21		102	0.43		116	0.6
59	0.21		103	0.43		117	0.6
60	0.21		104	0.43		118	0.6
61	0.21		105	0.43		119	0.6
62	0.21		106	0.43		120	0.6
63	0.21		107	0.43		121	0.6
64	0.21		108	0.43		122	0.6
65	0.21		109	0.43		123	0.6
66	0.21		110	0.43		124	0.6
67	0.21		111	0.43		1	0.61
68	0.21		112	0.43		2	0.61
69	0.21		113	0.43		3	0.61
70	0.21		114	0.43		4	0.61
71	0.21		115	0.43		5	0.61
72	0.21		116	0.43		6	0.61
73	0.21		117	0.43		7	0.61
74	0.21		118	0.44		8	0.61
75	0.21		119	0.44		9	0.61
76	0.21		120	0.44		10	0.61
77	0.21		121	0.44		11	0.61
78	0.21		122	0.44		12	0.61
79	0.21		123	0.44		13	0.61
80	0.21		124	0.44		14	0.61
81	0.21		125	0.44		15	0.61
82	0.21		126	0.44		16	0.61
83	0.21		127	0.44		17	0.61
84	0.21		128	0.44		18	0.61
85	0.21		129	0.44		19	0.61
86	0.21		130	0.44		20	0.61
87	0.21		131	0.44		21	0.61
88	0.21		132	0.44		22	0.61
89	0.22		133	0.44		23	0.61
90	0.22		134	0.44		24	0.62
91	0.22		135	0.44		25	0.62
92	0.22		136	0.44		26	0.62
93	0.22		137	0.44		27	0.62
94	0.22		138	0.44		28	0.62
95	0.22		139	0.44		29	0.62
96	0.22		140	0.44		30	0.62
97	0.22		141	0.44		31	0.62
98	0.22		142	0.44		32	0.62
99	0.22		143	0.44		33	0.62
100	0.22		144	0.44		34	0.62
101	0.22		145	0.44		35	0.62
102	0.22		146	0.44		36	0.62
103	0.22		147	0.44		37	0.62
104	0.22		148	0.44		38	0.62
105	0.22		149	0.45		39	0.62
106	0.22		150	0.45		40	0.62
107	0.22		151	0.45		41	0.62
108	0.22		152	0.45		42	0.62
109	0.22		153	0.45		43	0.62
110	0.22		154	0.45		44	0.62
111	0.22		155	0.45		45	0.63
112	0.22		156	0.45		46	0.63
113	0.22		157	0.45		47	0.63
114	0.22		158	0.45		48	0.63
115	0.22		159	0.45		49	0.63
116	0.22		160	0.45		50	0.63
117	0.22		161	0.45		51	0.63
118	0.22		162	0.45		52	0.63
119	0.22		163	0.45		53	0.63
120	0.22		164	0.45		54	0.63
121	0.22		165	0.45		55	0.63
122	0.22		166	0.45		56	0.63
123	0.22		167	0.45		57	0.63
124	0.22		168	0.45		58	0.63
125	0.22		169	0.45		59	0.63
126	0.22		170	0.45		60	0.63
127	0.22		171	0.45		61	0.63
128	0.22		172	0.45		62	0.63
129	0.22		173	0.45		63	0.63
130	0.22		174	0.45		64	0.63
131	0.22		175	0.45		65	0.63
132	0.22		176	0.45		66	0.63
133	0.22		177	0.45		67	0.63
134	0.22		178	0.45		68	0.63
135	0.22		1	0.46		69	0.63
136	0.22		2	0.46		70	0.63
137	0.22		3	0.46		71	0.63
138	0.22		4	0.46		72	0.64
139	0.22		5	0.46		73	0.64
140	0.22		6	0.46		74	0.64
141	0.22		7	0.46		75	0.64
142	0.22		8	0.46		76	0.64
143	0.22		9	0.46		77	0.64
144	0.22		10	0.46		78	0.64
145	0.22		11	0.46		79	0.64
146	0.22		12	0.46		80	0.64
147	0.22		13	0.46		81	0.64
148	0.22		14	0.46		82	0.64
149	0.22		15	0.46		83	0.65
150	0.22		16	0.46		84	0.65
151	0.22		17	0.46		85	0.65
152	0.22		18	0.46		86	0.65
153	0.22		19	0.46		87	0.65
154	0.22		20	0.46		88	0.65
155	0.22		21	0.46		89	0.65
156	0.22		22	0.46		90	0.65
157	0.22		23	0.46		91	0.65
158	0.22		24	0.46		92	0.65
159	0.22		25	0.46		93	0.65
160	0.22		26	0.46		94	0.65
161	0.22		27	0.46		95	0.65
162	0.22		28	0.47		96	0.65
163	0.22		29	0.47		97	0.65
164	0.22		30	0.47		98	0.65
165	0.22		31	0.47		99	0.65
166	0.22		32	0.47		100	0.65
167	0.22		33	0.47		1	0.66
168	0.22		34	0.47		2	0.66
169	0.22		35	0.47		3	0.66
170	0.22		36	0.47		4	0.66
171	0.22		37	0.47		5	0.66
172	0.22		38	0.47		6	0.66
173	0.23		39	0.47		7	0.66
174	0.23		40	0.47		8	0.66
175	0.23		41	0.47		9	0.66
176	0.23		42	0.47		10	0.66
177	0.23		43	0.47		11	0.66
178	0.23		44	0.47		12	0.66
179	0.23		45	0.47		13	0.66
180	0.23		46	0.47		14	0.66
181	0.23		47	0.47		15	0.66
182	0.23		48	0.47		16	0.66
183	0.23		49	0.47		17	0.67
184	0.23		50	0.47		18	0.67
185	0.23		51	0.47		19	0.67
186	0.23		52	0.47		20	0.67
187	0.23		53	0.47		21	0.67
188	0.23		54	0.47		22	0.67
189	0.23		55	0.47		23	0.67
190	0.23		56	0.47		24	0.67
191	0.23		57	0.47		25	0.67
192	0.23		58	0.47		26	0.67
193	0.23		59	0.47		27	0.67
194	0.23		60	0.47		28	0.67
195	0.23		61	0.47		29	0.67
196	0.23		62	0.47		30	0.67
197	0.23		63	0.47		31	0.67
198	0.23		64	0.47		32	0.67
199	0.23		65	0.47		33	0.67
200	0.23		66	0.47		34	0.67
201	0.23		67	0.47		35	0.67
202	0.23		68	0.47		36	0.67
203	0.23		69	0.48		37	0.67
204	0.23		70	0.48		38	0.68
205	0.23		71	0.48		39	0.68
206	0.23		72	0.48		40	0.68
207	0.23		73	0.48		41	0.68
208	0.23		74	0.48		42	0.68
209	0.23		75	0.48		43	0.68
210	0.23		76	0.48		44	0.68
211	0.23		77	0.48		45	0.68
212	0.23		78	0.48		46	0.68
213	0.23		79	0.48		47	0.68
214	0.23		80	0.48		48	0.68
215	0.23		81	0.48		49	0.68
216	0.23		82	0.48		50	0.68
217	0.23		83	0.48		51	0.68
218	0.23		84	0.48		52	0.68
219	0.23		85	0.48		53	0.68
220	0.23		86	0.48		54	0.68
221	0.23		87	0.48		55	0.68
222	0.23		88	0.48		56	0.68
223	0.23		89	0.48		57	0.69
224	0.23		90	0.48		58	0.69
225	0.23		91	0.48		59	0.69
226	0.23		92	0.48		60	0.69
227	0.23		93	0.48		61	0.69
228	0.23		94	0.48		62	0.69
229	0.23		95	0.48		63	0.69
230	0.23		96	0.48		64	0.69
231	0.23		97	0.48		65	0.69
232	0.23		98	0.48		66	0.69
233	0.23		99	0.48		67	0.7
234	0.23		100	0.48		68	0.7
235	0.23		101	0.48		69	0.7
236	0.23		102	0.48		70	0.7
237	0.23		103	0.48		71	0.7
238	0.23		104	0.48		72	0.7
239	0.23		105	0.48		73	0.7
240	0.23		106	0.48		74	0.7
241	0.23		107	0.48		75	0.7
242	0.23		108	0.48		76	0.7
243	0.23		109	0.48		77	0.7
244	0.23		110	0.49		78	0.7
245	0.23		111	0.49		79	0.7
246	0.23		112	0.49		80	0.7
247	0.23		113	0.49		81	0.7
248	0.23		114	0.49		82	0.7
249	0.23		115	0.49		1	0.71
250	0.23		116	0.49		2	0.71
251	0.23		117	0.49		3	0.71
252	0.23		118	0.49		4	0.71
253	0.23		119	0.49		5	0.71
254	0.23		120	0.49		6	0.71
255	0.23		121	0.49		7	0.71
256	0.23		122	0.49		8	0.71
257	0.23		123	0.49		9	0.71
258	0.23		124	0.49		10	0.71
259	0.23		125	0.49		11	0.71
260	0.23		126	0.49		12	0.71
261	0.23		127	0.49		13	0.71
262	0.23		128	0.49		14	0.72
263	0.23		129	0.49		15	0.72
264	0.23		130	0.49		16	0.72
265	0.23		131	0.49		17	0.72
266	0.23		132	0.49		18	0.72
267	0.23		133	0.49		19	0.72
268	0.23		134	0.49		20	0.72
269	0.23		135	0.49		21	0.72
270	0.23		136	0.49		22	0.72
271	0.23		137	0.49		23	0.72
272	0.23		138	0.49		24	0.72
273	0.23		139	0.49		25	0.72
274	0.23		140	0.49		26	0.72
275	0.23		141	0.49		27	0.72
276	0.23		142	0.49		28	0.72
277	0.23		143	0.5		29	0.72
278	0.23		144	0.5		30	0.72
279	0.23		145	0.5		31	0.72
280	0.23		146	0.5		32	0.72
281	0.23		147	0.5		33	0.72
282	0.23		148	0.5		34	0.72
283	0.23		149	0.5		35	0.73
284	0.24		150	0.5		36	0.73
285	0.24		151	0.5		37	0.73
286	0.24		152	0.5		38	0.73
287	0.24		153	0.5		39	0.73
288	0.24		154	0.5		40	0.73
289	0.24		155	0.5		41	0.73
290	0.24		156	0.5		42	0.73
291	0.24		157	0.5		43	0.73
292	0.24		158	0.5		44	0.73
293	0.24		159	0.5		45	0.73
294	0.24		160	0.5		46	0.73
295	0.24		161	0.5		47	0.73
296	0.24		162	0.5		48	0.73
297	0.24		163	0.5		49	0.73
298	0.24		164	0.5		50	0.73
299	0.24		165	0.5		51	0.74
300	0.24		166	0.5		52	0.74
301	0.24		167	0.5		53	0.74
302	0.24		168	0.5		54	0.74
303	0.24		169	0.5		55	0.74
304	0.24		170	0.5		56	0.74
305	0.24		171	0.5		57	0.74
306	0.24		172	0.5		58	0.74
307	0.24		173	0.5		59	0.74
308	0.24		174	0.5		60	0.74
309	0.24		175	0.5		61	0.74
310	0.24		176	0.5		62	0.74
311	0.24		177	0.5		63	0.74
312	0.24		178	0.5		64	0.74
313	0.24		179	0.5		65	0.74
314	0.24		1	0.51		66	0.74
315	0.24		2	0.51		67	0.74
316	0.24		3	0.51		68	0.74
317	0.24		4	0.51		69	0.75
318	0.24		5	0.51		70	0.75
319	0.24		6	0.51		71	0.75
320	0.24		7	0.51		72	0.75
321	0.24		8	0.51		73	0.75
322	0.24		9	0.51		74	0.75
323	0.24		10	0.51		75	0.75
324	0.24		11	0.51		76	0.75
325	0.24		12	0.51		77	0.75
326	0.24		13	0.51		78	0.75
327	0.24		14	0.51		79	0.75
328	0.24		15	0.51		80	0.75
329	0.24		16	0.51		81	0.75
330	0.24		17	0.51		82	0.75
331	0.24		18	0.51		83	0.75
332	0.24		19	0.51		1	0.76
333	0.24		20	0.51		2	0.76
334	0.24		21	0.51		3	0.76
335	0.24		22	0.51		4	0.76
336	0.24		23	0.51		5	0.76
337	0.24		24	0.51		6	0.76
338	0.24		25	0.51		7	0.76
339	0.24		26	0.51		8	0.76
340	0.24		27	0.51		9	0.76
341	0.24		28	0.51		10	0.76
342	0.24		29	0.51		11	0.76
343	0.24		30	0.51		12	0.76
344	0.24		31	0.51		13	0.77
345	0.24		32	0.51		14	0.77
346	0.24		33	0.51		15	0.77
347	0.24		34	0.51		16	0.77
348	0.24		35	0.51		17	0.77
349	0.24		36	0.51		18	0.77
350	0.24		37	0.51		19	0.77
351	0.24		38	0.51		20	0.77
352	0.24		39	0.52		21	0.78
353	0.24		40	0.52		22	0.78
354	0.24		41	0.52		23	0.78
355	0.24		42	0.52		24	0.78
356	0.24		43	0.52		25	0.78
357	0.24		44	0.52		26	0.78
358	0.24		45	0.52		27	0.78
359	0.24		46	0.52		28	0.78
360	0.24		47	0.52		29	0.78
361	0.24		48	0.52		30	0.78
362	0.24		49	0.52		31	0.78
363	0.24		50	0.52		32	0.78
364	0.25		51	0.52		33	0.79
365	0.25		52	0.52		34	0.79
366	0.25		53	0.52		35	0.79
367	0.25		54	0.52		36	0.79
368	0.25		55	0.52		37	0.79
369	0.25		56	0.52		38	0.79
370	0.25		57	0.52		39	0.79
371	0.25		58	0.52		40	0.79
372	0.25		59	0.52		41	0.8
373	0.25		60	0.52		42	0.8
374	0.25		61	0.52		43	0.8
375	0.25		62	0.52		44	0.8
376	0.25		63	0.52		45	0.8
377	0.25		64	0.52		46	0.8
378	0.25		65	0.52		47	0.8
379	0.25		66	0.52		48	0.8
380	0.25		67	0.52		49	0.8
381	0.25		68	0.52		50	0.8
382	0.25		69	0.52		51	0.8
383	0.25		70	0.53		52	0.8
384	0.25		71	0.53		53	0.8
385	0.25		72	0.53		1	0.81
386	0.25		73	0.53		2	0.81
387	0.25		74	0.53		3	0.81
388	0.25		75	0.53		4	0.81
389	0.25		76	0.53		5	0.81
390	0.25		77	0.53		6	0.81
391	0.25		78	0.53		7	0.81
392	0.25		79	0.53		8	0.81
393	0.25		80	0.53		9	0.81
394	0.25		81	0.53		10	0.81
395	0.25		82	0.53		11	0.81
396	0.25		83	0.53		12	0.81
397	0.25		84	0.53		13	0.81
398	0.25		85	0.53		14	0.81
399	0.25		86	0.53		15	0.81
400	0.25		87	0.53		16	0.81
401	0.25		88	0.53		17	0.81
402	0.25		89	0.53		18	0.81
403	0.25		90	0.53		19	0.82
404	0.25		91	0.53		20	0.82
405	0.25		92	0.53		21	0.82
406	0.25		93	0.53		22	0.82
407	0.25		94	0.53		23	0.82
408	0.25		95	0.53		24	0.82
409	0.25		96	0.53		25	0.82
410	0.25		97	0.53		26	0.82
411	0.25		98	0.53		27	0.82
412	0.25		99	0.53		28	0.83
413	0.25		100	0.53		29	0.83
414	0.25		101	0.53		30	0.83
415	0.25		102	0.53		31	0.83
416	0.25		103	0.53		32	0.83
417	0.25		104	0.53		33	0.83
418	0.25		105	0.53		34	0.83
419	0.25		106	0.53		35	0.83
420	0.25		107	0.53		36	0.83
421	0.25		108	0.54		37	0.83
422	0.25		109	0.54		38	0.83
423	0.25		110	0.54		39	0.83
424	0.25		111	0.54		40	0.83
425	0.25		112	0.54		41	0.83
426	0.25		113	0.54		42	0.83
427	0.25		114	0.54		43	0.84
428	0.25		115	0.54		44	0.84
429	0.25		116	0.54		45	0.84
430	0.25		117	0.54		46	0.84
431	0.25		118	0.54		47	0.84
432	0.25		119	0.54		48	0.84
433	0.25		120	0.54		49	0.84
434	0.25		121	0.54		50	0.84
435	0.25		122	0.54		51	0.84
436	0.25		123	0.54		52	0.84
437	0.25		124	0.54		53	0.84
438	0.25		125	0.54		54	0.84
439	0.25		126	0.54		55	0.84
440	0.25		127	0.54		56	0.84
441	0.25		128	0.54		57	0.84
442	0.25		129	0.54		58	0.84
443	0.25		130	0.54		59	0.84
444	0.25		131	0.54		60	0.84
445	0.25		132	0.54		61	0.84
446	0.25		133	0.54		62	0.84
447	0.25		134	0.54		63	0.84
448	0.25		135	0.54		64	0.84
449	0.25		136	0.54		65	0.84
450	0.25		137	0.54		66	0.85
451	0.25		138	0.54		67	0.85
452	0.25		139	0.54		68	0.85
453	0.25		140	0.54		69	0.85
454	0.25		141	0.54		70	0.85
455	0.25		142	0.54		71	0.85
456	0.25		143	0.54		72	0.85
1	0.26		144	0.54		73	0.85
2	0.26		145	0.54		74	0.85
3	0.26		146	0.54		75	0.85
4	0.26		147	0.54		76	0.85
5	0.26		148	0.54		77	0.85
6	0.26		149	0.54		78	0.85
7	0.26		150	0.54		79	0.85
8	0.26		151	0.54		80	0.85
9	0.26		152	0.55		81	0.85
10	0.26		153	0.55		82	0.85
11	0.26		154	0.55		1	0.86
12	0.26		155	0.55		2	0.86
13	0.26		156	0.55		3	0.86
14	0.26		157	0.55		4	0.86
15	0.26		158	0.55		5	0.86
16	0.26		159	0.55		6	0.86
17	0.26		160	0.55		7	0.86
18	0.26		161	0.55		8	0.86
19	0.26		162	0.55		9	0.86
20	0.26		163	0.55		10	0.86
21	0.26		164	0.55		11	0.86
22	0.26		165	0.55		12	0.86
23	0.26		166	0.55		13	0.86
24	0.26		167	0.55		14	0.87
25	0.26		168	0.55		15	0.87
26	0.26		169	0.55		16	0.87
27	0.26		170	0.55		17	0.87
28	0.26		171	0.55		18	0.87
29	0.26		172	0.55		19	0.87
30	0.26		173	0.55		20	0.87
31	0.26		174	0.55		21	0.87
32	0.26		175	0.55		22	0.87
33	0.26		176	0.55		23	0.87
34	0.26		177	0.55		24	0.87
35	0.26		178	0.55		25	0.87
36	0.26		179	0.55		26	0.88
37	0.26		1	0.56		27	0.88
38	0.26		2	0.56		28	0.88
39	0.26		3	0.56		29	0.88
40	0.26		4	0.56		30	0.88
41	0.26		5	0.56		31	0.88
42	0.26		6	0.56		32	0.88
43	0.26		7	0.56		33	0.88
44	0.26		8	0.56		34	0.88
45	0.26		9	0.56		35	0.88
46	0.26		10	0.56		36	0.88
47	0.26		11	0.56		37	0.88
48	0.26		12	0.56		38	0.89
49	0.26		13	0.56		39	0.89
50	0.26		14	0.56		40	0.89
51	0.26		15	0.56		41	0.89
52	0.26		16	0.56		42	0.89
53	0.26		17	0.56		43	0.89
54	0.26		18	0.56		44	0.89
55	0.26		19	0.56		45	0.89
56	0.26		20	0.56		46	0.89
57	0.26		21	0.56		47	0.89
58	0.26		22	0.56		48	0.89
59	0.26		23	0.56		49	0.89
60	0.26		24	0.56		50	0.9
61	0.26		25	0.56		51	0.9
62	0.26		26	0.56		52	0.9
63	0.26		27	0.56		53	0.9
64	0.26		28	0.56		54	0.9
65	0.26		29	0.56		55	0.9
66	0.26		30	0.56		56	0.9
67	0.26		31	0.56		57	0.9
68	0.26		32	0.56		58	0.9
69	0.26		33	0.56		59	0.9
70	0.26		34	0.56		60	0.9
71	0.26		35	0.56		61	0.9
72	0.26		36	0.56		62	0.9
73	0.26		37	0.56		63	0.9
74	0.26		38	0.56		64	0.9
75	0.26		39	0.56		65	0.9
76	0.26		40	0.56		66	0.9
77	0.26		41	0.56		1	0.91
78	0.26		42	0.56		2	0.91
79	0.26		43	0.56		3	0.91
80	0.26		44	0.56		4	0.91
81	0.26		45	0.56		5	0.91
82	0.26		46	0.57		6	0.91
83	0.26		47	0.57		7	0.91
84	0.26		48	0.57		8	0.91
85	0.26		49	0.57		9	0.91
86	0.26		50	0.57		10	0.91
87	0.26		51	0.57		11	0.91
88	0.26		52	0.57		12	0.91
89	0.26		53	0.57		13	0.91
90	0.26		54	0.57		14	0.91
91	0.26		55	0.57		15	0.91
92	0.26		56	0.57		16	0.92
93	0.26		57	0.57		17	0.92
94	0.27		58	0.57		18	0.92
95	0.27		59	0.57		19	0.92
96	0.27		60	0.57		20	0.92
97	0.27		61	0.57		21	0.92
98	0.27		62	0.57		22	0.92
99	0.27		63	0.57		23	0.92
100	0.27		64	0.57		24	0.92
101	0.27		65	0.57		25	0.92
102	0.27		66	0.57		26	0.92
103	0.27		67	0.57		27	0.92
104	0.27		68	0.57		28	0.92
105	0.27		69	0.57		29	0.92
106	0.27		70	0.57		30	0.92
107	0.27		71	0.57		31	0.92
108	0.27		72	0.57		32	0.92
109	0.27		73	0.57		33	0.92
110	0.27		74	0.57		34	0.92
111	0.27		75	0.57		35	0.92
112	0.27		76	0.58		36	0.93
113	0.27		77	0.58		37	0.93
114	0.27		78	0.58		38	0.93
115	0.27		79	0.58		39	0.93
116	0.27		80	0.58		40	0.93
117	0.27		81	0.58		41	0.93
118	0.27		82	0.58		42	0.93
119	0.27		83	0.58		43	0.93
120	0.27		84	0.58		44	0.93
121	0.27		85	0.58		45	0.93
122	0.27		86	0.58		46	0.93
123	0.27		87	0.58		47	0.93
124	0.27		88	0.58		48	0.93
125	0.27		89	0.58		49	0.93
126	0.27		90	0.58		50	0.93
127	0.27		91	0.58		51	0.93
128	0.27		92	0.58		52	0.94
129	0.27		93	0.58		53	0.94
130	0.27		94	0.58		54	0.94
131	0.27		95	0.58		55	0.94
132	0.27		96	0.58		56	0.94
133	0.27		97	0.58		57	0.94
[truncated: 3,409 more rows]

## Sheet: Sheet6
		Gaps	Freq 0-50	50-100	100-150	150-200	200-250	250-300	300-350	350-400	400-450	450-500	500-550	550-600	600-700	700-800	800-900	900-1000	1000+
	WT Cme	20.9975	64.1677	4.25667	3.78018	2.1601	1.20712	0.794155	0.317662	0.476493	0.635324	0.317662	0.25413	0.158831	0.191	0.222	0.064	0	0
	CadMO Cme	59.2203	12.4403	1.59548	1.85656	1.76284	1.76507	1.84317	1.55532	1.57317	1.48168	1.30316	1.14473	1.07109	1.55309	1.32102	1.28085	1.22506	6.00705
		Gaps	Freq 0-50	50-100	100-150	150-200	200-250	250-300	300-350	350-400	400-450	450-500	500-550	550-600	600-700	700-800	800-900	900-1000	1000+
	CadMO Cme - wt Cme	38.2229	-51.7274	-2.66119	-1.92362	-0.39726	0.557957	1.04902	1.23766	1.09668	0.846356	0.985502	0.890602	0.912263	1.36209	1.09902	1.21685	1.22506	6.00705
											Freq 0-50	50-100	100-150	150-200	200-250	250-300	300-350	350-400	400-450	450-500	500-550	550-600	600-700	700-800	800-900	900-1000	1000+
										w/ gap	12.4403	1.59548	1.85656	1.76284	1.76507	1.84317	1.55532	1.57317	1.48168	1.30316	1.14473	1.07109	1.55309	1.32102	1.28085	1.22506	6.00705
										non gap	30.5059	3.91242	4.55263	4.32281	4.32828	4.5198	3.81392	3.8577	3.63335	3.1956	2.80709	2.62652	3.80845	3.23937	3.14088	3.00408	14.7304	99.9992

## Sheet: Sheet7
CadMO contact angle
Cme
	XCAD3					XCAD11					XCAD18					C-Cad-MO Cme
	angles		angles			angles		angles			angles		angles			angles (stained)	angles (not stained)								All angles
		width at angle (um)	equal or less then 50nm	more than 50nm			width at angle (um)	equal or less then 50nm	more than 50nm			width at angle (um)	equal or less then 50nm	more than 50nm
	27.09	0.02	27.09			36.87	0.22		36.87		103.03	2.75		103.03		121.52	39.84								27.09
	106.77	1.09		106.77		66.31	0.08		66.31		43.54	0.14		43.54		84.67	39								106.77
	105.68	1.01		105.68		44.4	0.18		44.4		48.07	0.45		48.07		90.84	62.72								105.68
	127.67	0.83		127.67		67.98	0.99		67.98		65.81	0.63		65.81		31.65	53.74								127.67
	121.39	0.81		121.39		84.47	not measureable	84.47			28.52	0.02	28.52			55.44	58.75								121.39
	60.88	0.03	60.88			25.52	0.05	25.52			30.31	0.04	30.31			115.5	77.91								60.88
	44.78	0.11		44.78		38.12	0.05	38.12			53.52	not measureable	53.52			70.58	46.99								44.78
	73.31	1.23		73.31		30.04	not measureable	30.04			135.72	1.26		135.72		49.91	97.01								73.31
	46.38	0.19		46.38		134.03	0.94		134.03		68.43	0.93		68.43		41.89	77.2								46.38
	60.12	0.08		60.12		22.79	not measureable	22.79			110.76	1.3		110.76		71.57	56.1								60.12
	26.64	0.05	26.64			57.59	0.46		57.59		52.59	not measureable	52.59			83.48	68.82								26.64
	81.32	0.81		81.32		24.5	0.03	24.5			89.53	1.06		89.53		58.46	103.18								81.32
	75.72	0.4		75.72		55.89	0.33		55.89		94.41	0.67		94.41		81.98	100.86								75.72
	54.87	0.33		54.87		67.64	0.86		67.64		75.03	0.68		75.03		50.67									54.87
	50.75	0.12		50.75		56.47	0.56		56.47		31.38	not measureable	31.38			99.92									50.75
	54.82	0.88		54.82		33.76	0.31		33.76		66.24	0.41		66.24		115.45									54.82
	117.3	1.7		117.3		86.04	0.58		86.04		71.66	0.39		71.66		82.75									117.3
	71.17	0.44		71.17		65.76	0.63		65.76		56.19	0.42		56.19		89.62									71.17
	85.24	0.79		85.24		60.49	0.83		60.49		83.09	1.2		83.09		61.53									85.24
	66.74	0.37		66.74		90.33	0.98		90.33		56.14	not measureable	56.14			67.17									66.74
	72.84	0.35		72.84		68.78	0.48		68.78		58.51	0.27		58.51		72.61									72.84
	82.21	0.64		82.21		28.11	0.04	28.11			83.09	0.04	83.09			49.75									82.21
	100.51	0.71		100.51		60.5	not measureable	60.5			82.72	0.65		82.72		59.78									100.51
	99.81	0.8		99.81		110.26	not measureable	110.26			148.03	0.68		148.03		46.79									99.81
	52.52	0.45		52.52		55.93	not measureable	55.93			30.32	not measureable	30.32			36.34									52.52
	75.19	0.66		75.19		41.48	not measureable	41.48			93.21	0.51		93.21		61.74									75.19
	98.63	0.17		98.63		69.37	0.93		69.37		100.23	1.35		100.23		83.94									98.63
	94.58	0.19		94.58		59.77	0.73		59.77		32.35	not measureable	32.35			48.21									94.58
	70.32	0.4		70.32		58.03	0.73		58.03		62.4	0.94		62.4		30.05									70.32
	140.18	0.43		140.18		44.6	0.43		44.6		104.74	1.25		104.74		69.37									140.18
	65.54	0.43		65.54		77.43	0.06		77.43		93	0.54		93		87.21									65.54
	60.89	0.39		60.89		63.77	0.1		63.77		42.61	0.04	42.61			84.27									60.89
	87	0.17		87		91.57	0.16		91.57		20.68	0.04	20.68			71.4									87
	94.98	0.39		94.98		55.2	0.06		55.2		69.44	0.63		69.44		127.39									94.98
	64.17	0.33		64.17		68	0.39		68		88.88	0.53		88.88		85.03									64.17
	32.66	0.04	32.66			78.08	0.39		78.08		82.65	1.05		82.65		81.06									32.66
	23.69	0.02	23.69			38.68	0.1		38.68		112.02	0.7		112.02		57.53									23.69
	61.57	0.44		61.57		56.32	0.09		56.32		127.46	1.19		127.46		45.29									61.57
	60.43	0.54		60.43		48.71	0.06		48.71		96.39	1.93		96.39		105.19									60.43
	75.07	0.39		75.07		58.86	0.33		58.86		95.21	2.04		95.21		50.18									75.07
	95.24	1.08		95.24		57.27	0.78		57.27		70.85	1.22		70.85		41.34									95.24
	51.02	0.27		51.02		34.75	not measureable	34.75			87.62	1.25		87.62		88.38									51.02
	46.68	0.18		46.68		45.24	0.28		45.24		97.65	0.45		97.65		59.61									46.68
	29.02	0.09		29.02		89.48	0.53		89.48		63.61	1.01		63.61											29.02
	54.45	0.12		54.45		99.97	0.24		99.97		78.89	1.17		78.89											54.45
	90.73	0.14		90.73		100.36	0.08		100.36		104.58	1.55		104.58											90.73
	36.98	not measureable	36.98			61.69	0.56		61.69		78.17	0.8		78.17											36.98
	65.85	0.05	65.85			46.51	0.05	46.51			36.09	0.05	36.09												65.85
	61.36	not measureable	61.36			50.81	0.38		50.81		35.68	0.03	35.68												61.36
	63.97	0.69		63.97		44.3	0.17		44.3		123.83	2.31		123.83											63.97
	30.79	not measureable	30.79			49.65	0.11		49.65		103.04	3.33		103.04											30.79
	25.32	0.05	25.32			98.21	0.91		98.21		80.84	1.46		80.84											25.32
	75.28	0.23		75.28		63.19	0.65		63.19		28.82	not measureable	28.82												75.28
	85.12	0.4		85.12		31.8	not measureable	31.8			48.16	0.17		48.16											85.12
	65.27	0.4		65.27		46.75	0.58		46.75		55.69	0.22		55.69											65.27
	25.58	0.06		25.58		41.86	not measureable	41.86			86.39	0.4	86.39												25.58
	50.27	0.21		50.27		52.19	0.18		52.19		34.11	0.03	34.11												50.27
	44.79	not measureable	44.79			42.65	0.19		42.65		137.41	1.36		137.41											44.79
	75.45	0.43		75.45		51.18	0.13		51.18		73	1.35		73											75.45
	90.21	0.45		90.21		48.17	0.19		48.17		60.17	0.65		60.17											90.21
	58.96	0.45		58.96		32.04	0.14		32.04		48.41	not measureable	48.41												58.96
	40.52	0.07		40.52		53.06	0.32		53.06		94.83	0.35		94.83											40.52
	26.65	0.06		26.65		35.4	0.24		35.4		46.64	not measureable	46.64												26.65
	35.39	0.15				95.77	2.99		95.77		46.51	not measureable	46.51												35.39
	88.04	not measureable	88.04			88.27	0.55		88.27		48.77	not measureable	48.77												88.04
	126.87	1.21		126.87		106.04	2.6		106.04		43.86	0.36		43.86											126.87
	63.69	0.56		63.69		96.99	2.75		96.99		78.06	0.84		78.06											63.69
	65.1	0.56		65.1		49.74	0.43		49.74		27.03	0.12		27.03											65.1
	46.34	0.09		46.34		57.69	0.53		57.69		26.02	not measureable	26.02												46.34
	72.03	0.65		72.03		59.69	0.13		59.69		53.3	0.76		53.3											72.03
	42.51	not measureable	42.51			58.83	0.72		58.83		26.39	0.05	26.39												42.51
	34.87	0.05	34.87			52.76	not measureable	52.76			74.92	0.98		74.92											34.87
	64	0.37		64		80.17	0.96		80.17		75.09	0.62		75.09											64
	35.34	0.16		35.34		66.5	1.19		66.5		90.43	1.15		90.43											35.34
	67.17	0.18		67.17		57.89	0.1		57.89		55.29	0.61		55.29											67.17
	83.09	0.18		83.09		71.29	0.57		71.29		53.68	0.19		53.68											83.09
	88.03	0.18		88.03		33.56	not measureable	33.56			58.66	not measureable	58.66												88.03
	68.67	0.18		68.67		81.55	0.45		81.55		21.17	0.04	21.17												68.67
	49.29	0.12		49.29		50.95	0.28		50.95		94.12	1.15		94.12											49.29
	42.62	not measureable	42.62			43.95	0.15		43.95		69.72	0.42		69.72											42.62
	35.65	0.13		35.65		29.69	0.04	29.69			89.03	0.45		89.03											35.65
	74.42	0.17		74.42		86.25	0.6		86.25		89.33	0.32		89.33											74.42
	44.68	0.17		44.68		74.76	0.98		74.76		90.3	0.68		90.3											44.68
	46.94	0.17		46.94		80.93	1.03		80.93		102.35	0.4		102.35											46.94
	32.17	0.13		32.17		57.45	0.41		57.45		38.14	0.16		38.14											32.17
	55.45	0.24		55.45		32.6	0.13		32.6		69.24	0.45		69.24											55.45
	39.71	0.04	39.71			83.69	1.36		83.69		85.75	0.33		85.75											39.71
	47.71	0.04	47.71			66.84	0.17		66.84		77.64	1.53		77.64											47.71
	26.38	0.1		26.38		96.94	1.08		96.94		101.13	0.46		101.13											26.38
	71.46	0.73		71.46		26.58	0.09		26.58		97.17	0.93		97.17											71.46
	52.61	0.32		52.61		128.1	1.17		128.1		102.16	0.96		102.16											52.61
	66.86	0.87		66.86		68.3	0.16		68.3		79.9	0.5		79.9											66.86
	57.69	0.2		57.69		62.33	0.87		62.33		67.52	0.11		67.52											57.69
	27.53	0.06		27.53		81.23	1.28		81.23		93.47	0.38		93.47											27.53
	28	0.05	28			48.85	0.26		48.85		120.32	1.35		120.32											28
	24.08	0.11		24.08		30.05	0.08		30.05		16.85	0.03	16.85												24.08
	49.06	0.34		49.06		89.45	not measureable	89.45			71.75	1.47		71.75											49.06
	35.37	0.19		35.37		66.34	0.91		66.34		78.06	1.7		78.06											35.37
	37.96	not measureable	37.96			55.1	0.37		55.1		46.36	0.33		46.36											37.96
	45.66	0.33		45.66		36.63	0.04	36.63			27.65	not measureable	27.65												45.66
	28.64	0.1		28.64		35.02	0.05	35.02			29.74	0.04	29.74												28.64
	47.51	0.05	47.51			43.33	0.29		43.33		65.7	0.95		65.7											47.51
	39.67	0.05	39.67			78.15	1.12		78.15		74.44	0.52		74.44											39.67
	79.19	0.68		79.19		93.68	1.33		93.68		79.54	0.79		79.54											79.19
	47.18	0.09		47.18		74.87	1.17		74.87		55.93	0.48		55.93											47.18
	79.69	0.37		79.69		73.99	1.36		73.99		108.82	0.86		108.82											79.69
	51.22	0.11		51.22		76.23	1.03		76.23		128.86	1.1		128.86											51.22
	52.54	0.4		52.54		71.89	0.58		71.89		71.75	0.36		71.75											52.54
	40.6	not measureable	40.6			60.63	0.04	60.63			132.01	0.56		132.01											40.6
	28.44	not measureable	28.44			42.5	not measureable	42.5			94.09	0.5		94.09											28.44
	26.44	not measureable	26.44			53.97	0.49		53.97		44.71	0.05	44.71												26.44
	47.68	0.05	47.68			81.29	0.4		81.29		20.76	0.05	20.76												47.68
	46.09	0.06		46.09		66.94	0.19		66.94		66.28	0.04	66.28												46.09
	34.7	0.05	34.7			75.87	0.13		75.87		27.92	0.04	27.92												34.7
	105.09	0.22		105.09		74.37	1.58		74.37		35.72	0.07		35.72											105.09
	95.07	0.15		95.07		93.3	1.61		93.3		40.65	0.07		40.65											95.07
	34.28	not measureable	34.28			86	2.18		86		112.72	0.44		112.72											34.28
	76.13	not measureable	76.13			51.75	0.22		51.75		48.49	0.11		48.49											76.13
	20.3	not measureable	20.3			52.77	0.25		52.77		33.37	not measureable	33.37												20.3
	41.78	not measureable	41.78			34.28	0.17		34.28		37.67	not measureable	37.67												41.78
	24.11	0.03	24.11			81.82	not measureable	81.82																	24.11
	17.1	0.03	17.1			50.75	0.38		50.75																17.1
	43.04	0.03	43.04			33.23	0.07		33.23																43.04
	22	0.15		22		33.32	0.16		33.32																22
	51.45	0.73		51.45		34.25	0.17		34.25																51.45
	30.31	0.03	30.31			28.18	not measureable	28.18																	30.31
	99.4	0.43		99.4		38.71	not measureable	38.71																	99.4
	28.3	0.15		28.3		89.56	1.75		89.56																28.3
	64.21	0.34		64.21		39.5	0.12		39.5																64.21
	62.13	0.51		62.13		89.36	1.13		89.36																62.13
	120.79	0.28		120.79		58.24	1.43		58.24																120.79
	107.8	0.58		107.8		88.34	2.42		88.34																107.8
	92.57	0.44		92.57		89.38	2.47		89.38																92.57
	132.71	0.8		132.71		26.01	0.11		26.01																132.71
	118.01	0.8		118.01		41.87	not measureable	41.87																	118.01
	128.01	0.44		128.01		47.12	0.47		47.12																128.01
	119.36	0.35		119.36		61.59	0.71		61.59																119.36
	89.14	0.48		89.14		99.68	0.44		99.68																89.14
	71.97	0.66		71.97		103.36	2.39		103.36																71.97
	26.59	0.08		26.59		28.14	0.12		28.14																26.59
	46.19	not measureable	46.19																						46.19
	74.98	0.19		74.98																					74.98
	39.36	0.14		39.36																					39.36
	46.18																								46.18
	37.44	not measureable	37.44																						37.44
	50.6	0.18		50.6																					50.6
	61.75	0.39		61.75																					61.75
	29.29	0.02	29.29																						29.29
	69.42	0.55		69.42																					69.42
	77.48	0.59		77.48																					77.48
	140.76	0.69		140.76																					140.76
	23.83	0.07		23.83																					23.83
	74.16	0.71		74.16																					74.16
	68.63	0.58		68.63																					68.63
	78.44	1.04		78.44																					78.44
	42.03	0.04	42.03																						42.03
	43.72	not measureable	43.72																						43.72
	26.36	0.04	26.36																						26.36
	57.78	not measureable	57.78																						57.78
	128.24	0.36		128.24																					128.24
	24.44	0.05	24.44																						24.44
	84.94	0.52		84.94																					84.94
	40.94	0.23		40.94																					40.94
	53.02	0.07		53.02																					53.02
	57.43	0.24		57.43																					57.43
	55.84	0.24		55.84																					55.84
	21.96	0.06		21.96																					21.96
	68.25	0.28		68.25																					68.25
	26.06	0.04	26.06																						26.06
	44.43	0.03		44.43																					44.43
	63.36	0.04	63.36																						63.36
	60.53	0.25		60.53																					60.53
	44.97	0.17		44.97																					44.97
	45	0.06		45																					45
	48.36	0.25		48.36																					48.36
	71.66	not measureable	71.66																						71.66
	79.61	not measureable	79.61																						79.61
	52.18	not measureable	52.18																						52.18
	64.79	0.07		64.79																					64.79
	27.69	0.04	27.69																						27.69
	70.32	0.26		70.32																					70.32
	132.47	0.85		132.47																					132.47
	112.06	0.36		112.06																					112.06
	95.89	0.32		95.89																					95.89
	61.66	0.61		61.66																					61.66
	100.45	0.54		100.45																					100.45
	47.47	0.15		47.47																					47.47
	61.93	not measureable	61.93																						61.93
	71.1	0.24		71.1																					71.1
	106.4	0.4		106.4																					106.4
	65.13	0.23		65.13																					65.13
	53.81	0.24		53.81																					53.81
	38.33	0.02	38.33																						38.33
	63.66	0.38		63.66																					63.66
	46.26	0.09		46.26																					46.26
	90.43	not measureable	90.43																						90.43
	46.47	0.04																							46.47
	68.5	0.37		68.5																					68.5
	54.12	0.62		54.12																					54.12
	45.38	0.07		45.38																					45.38
	47.01	0.06		47.01																					47.01
	66.25	0.27		66.25																					66.25
	97.79	0.31		97.79																					97.79
	54.93	0.14		54.93																					54.93
	41.01	0.07		41.01																					41.01
	54.14	0.12		54.14																					54.14
	70.12	0.05	70.12																						70.12
	46.25	0.07		46.25																					46.25
	37.07	0.05	37.07																						37.07
	43.83	0.03	43.83																						43.83
	33.94	not measureable	33.94																						33.94
	39.76	0.28		39.76																					39.76
	70.73	0.32		70.73																					70.73
	100.23	0.42		100.23																					100.23
	97.78	0.58		97.78																					97.78
	49.38	not measureable	49.38																						49.38
	55.66	0.03	55.66																						55.66
	40.35	0.03	40.35																						40.35
	39.19	0.07		39.19																					39.19
	66.07	0.29		66.07																					66.07
	56.18	not measureable	56.18																						56.18
	59.96	0.05	59.96																						59.96
	65.57	0.55		65.57																					65.57
	48.21	0.14		48.21																					48.21
	53.32	0.17		53.32																					53.32
	78.69	0.09		78.69																					78.69
	95.34	0.22		95.34																					95.34
	59.17	not measureable	59.17																						59.17
	74.86	0.22		74.86																					74.86
	59.04	0.09		59.04																					59.04
	51.81	0.22		51.81																					51.81
	41.16	0.05	41.16																						41.16
	47.08	0.05	47.08																						47.08
	60.38	0.47		60.38																					60.38
	65.01	not measureable	65.01																						65.01
	52.44	0.05	52.44																						52.44
	84.24	0.2		84.24																					84.24
	66.81	0.31		66.81																					66.81
	36.71	not measureable	36.71																						36.71
	61.67	not measureable	61.67																						61.67
	27.54	not measureable	27.54																						27.54
	99.35	0.72		99.35																					99.35
	48.78	not measureable	48.78																						48.78
	45	not measureable	45																						45
	94.4	0.24		94.4																					94.4
	45	0.15		45																					45
	48.73	0.2		48.73																					48.73
	55.08	not measureable	55.08																						55.08
	71.27	1.5		71.27																					71.27
																									36.87
																									66.31
																									44.4
																									67.98
																									84.47
																									25.52
																									38.12
																									30.04
																									134.03
																									22.79
																									57.59
																									24.5
																									55.89
																									67.64
																									56.47
																									33.76
																									86.04
																									65.76
																									60.49
																									90.33
																									68.78
																									28.11
																									60.5
																									110.26
																									55.93
																									41.48
																									69.37
																									59.77
																									58.03
																									44.6
																									77.43
																									63.77
																									91.57
																									55.2
																									68
																									78.08
																									38.68
																									56.32
																									48.71
																									58.86
																									57.27
																									34.75
																									45.24
																									89.48
																									99.97
																									100.36
																									61.69
																									46.51
																									50.81
																									44.3
																									49.65
																									98.21
																									63.19
																									31.8
																									46.75
																									41.86
																									52.19
																									42.65
																									51.18
																									48.17
																									32.04
																									53.06
																									35.4
																									95.77
																									88.27
																									106.04
																									96.99
																									49.74
																									57.69
																									59.69
																									58.83
																									52.76
																									80.17
																									66.5
																									57.89
																									71.29
																									33.56
																									81.55
																									50.95
																									43.95
																									29.69
																									86.25
																									74.76
																									80.93
																									57.45
																									32.6
																									83.69
																									66.84
																									96.94
																									26.58
																									128.1
																									68.3
																									62.33
																									81.23
																									48.85
																									30.05
																									89.45
																									66.34
																									55.1
																									36.63
																									35.02
																									43.33
																									78.15
																									93.68
																									74.87
																									73.99
																									76.23
																									71.89
																									60.63
																									42.5
																									53.97
																									81.29
																									66.94
																									75.87
																									74.37
																									93.3
																									86
																									51.75
																									52.77
																									34.28
																									81.82
																									50.75
																									33.23
																									33.32
																									34.25
																									28.18
																									38.71
																									89.56
																									39.5
																									89.36
																									58.24
																									88.34
																									89.38
																									26.01
																									41.87
																									47.12
																									61.59
																									99.68
																									103.36
																									28.14
																									103.03
																									43.54
																									48.07
																									65.81
																									28.52
																									30.31
																									53.52
																									135.72
																									68.43
																									110.76
																									52.59
																									89.53
																									94.41
																									75.03
																									31.38
																									66.24
																									71.66
																									56.19
																									83.09
																									56.14
																									58.51
																									83.09
																									82.72
																									148.03
																									30.32
																									93.21
																									100.23
																									32.35
																									62.4
																									104.74
																									93
																									42.61
																									20.68
																									69.44
																									88.88
																									82.65
																									112.02
																									127.46
																									96.39
																									95.21
																									70.85
																									87.62
																									97.65
																									63.61
																									78.89
																									104.58
																									78.17
																									36.09
																									35.68
																									123.83
																									103.04
																									80.84
																									28.82
																									48.16
																									55.69
																									86.39
																									34.11
																									137.41
																									73
																									60.17
																									48.41
																									94.83
																									46.64
																									46.51
																									48.77
																									43.86
																									78.06
																									27.03
																									26.02
																									53.3
																									26.39
																									74.92
																									75.09
																									90.43
																									55.29
																									53.68
																									58.66
																									21.17
																									94.12
																									69.72
																									89.03
																									89.33
																									90.3
																									102.35
																									38.14
																									69.24
																									85.75
																									77.64
																									101.13
																									97.17
																									102.16
																									79.9
																									67.52
																									93.47
																									120.32
																									16.85
																									71.75
																									78.06
																									46.36
																									27.65
																									29.74
																									65.7
																									74.44
																									79.54
																									55.93
																									108.82
																									128.86
																									71.75
																									132.01
																									94.09
																									44.71
																									20.76
																									66.28
																									27.92
																									35.72
																									40.65
																									112.72
																									48.49
																									33.37
																									37.67
																								avg	63.5511

## Sheet: Sheet8
CadMO contact angle
Cme
	XCAD3					XCAD11					XCAD18						All angles where contact is 50nm or less	Alll angles where contact is more than 50nm
	angles		angles			angles		angles			angles		angles				27.09	106.77
		width at angle (um)	equal or less then 50nm	more than 50nm			width at angle (um)	equal or less then 50nm	more than 50nm			width at angle (um)	equal or less then 50nm	more than 50nm			60.88	105.68
	27.09	0.02	27.09			36.87	0.22		36.87		103.03	2.75		103.03			26.64	127.67
	106.77	1.09		106.77		66.31	0.08		66.31		43.54	0.14		43.54			32.66	121.39
	105.68	1.01		105.68		44.4	0.18		44.4		48.07	0.45		48.07			23.69	44.78
	127.67	0.83		127.67		67.98	0.99		67.98		65.81	0.63		65.81			36.98	73.31
	121.39	0.81		121.39		84.47	not measureable	84.47			28.52	0.02	28.52				65.85	46.38
	60.88	0.03	60.88			25.52	0.05	25.52			30.31	0.04	30.31				61.36	60.12
	44.78	0.11		44.78		38.12	0.05	38.12			53.52	not measureable	53.52				30.79	81.32
	73.31	1.23		73.31		30.04	not measureable	30.04			135.72	1.26		135.72			25.32	75.72
	46.38	0.19		46.38		134.03	0.94		134.03		68.43	0.93		68.43			44.79	54.87
	60.12	0.08		60.12		22.79	not measureable	22.79			110.76	1.3		110.76			88.04	50.75
	26.64	0.05	26.64			57.59	0.46		57.59		52.59	not measureable	52.59				42.51	54.82
	81.32	0.81		81.32		24.5	0.03	24.5			89.53	1.06		89.53			34.87	117.3
	75.72	0.4		75.72		55.89	0.33		55.89		94.41	0.67		94.41			42.62	71.17
	54.87	0.33		54.87		67.64	0.86		67.64		75.03	0.68		75.03			39.71	85.24
	50.75	0.12		50.75		56.47	0.56		56.47		31.38	not measureable	31.38				47.71	66.74
	54.82	0.88		54.82		33.76	0.31		33.76		66.24	0.41		66.24			28	72.84
	117.3	1.7		117.3		86.04	0.58		86.04		71.66	0.39		71.66			37.96	82.21
	71.17	0.44		71.17		65.76	0.63		65.76		56.19	0.42		56.19			47.51	100.51
	85.24	0.79		85.24		60.49	0.83		60.49		83.09	1.2		83.09			39.67	99.81
	66.74	0.37		66.74		90.33	0.98		90.33		56.14	not measureable	56.14				40.6	52.52
	72.84	0.35		72.84		68.78	0.48		68.78		58.51	0.27		58.51			28.44	75.19
	82.21	0.64		82.21		28.11	0.04	28.11			83.09	0.04	83.09				26.44	98.63
	100.51	0.71		100.51		60.5	not measureable	60.5			82.72	0.65		82.72			47.68	94.58
	99.81	0.8		99.81		110.26	not measureable	110.26			148.03	0.68		148.03			34.7	70.32
	52.52	0.45		52.52		55.93	not measureable	55.93			30.32	not measureable	30.32				34.28	140.18
	75.19	0.66		75.19		41.48	not measureable	41.48			93.21	0.51		93.21			76.13	65.54
	98.63	0.17		98.63		69.37	0.93		69.37		100.23	1.35		100.23			20.3	60.89
	94.58	0.19		94.58		59.77	0.73		59.77		32.35	not measureable	32.35				41.78	87
	70.32	0.4		70.32		58.03	0.73		58.03		62.4	0.94		62.4			24.11	94.98
	140.18	0.43		140.18		44.6	0.43		44.6		104.74	1.25		104.74			17.1	64.17
	65.54	0.43		65.54		77.43	0.06		77.43		93	0.54		93			43.04	61.57
	60.89	0.39		60.89		63.77	0.1		63.77		42.61	0.04	42.61				30.31	60.43
	87	0.17		87		91.57	0.16		91.57		20.68	0.04	20.68				46.19	75.07
	94.98	0.39		94.98		55.2	0.06		55.2		69.44	0.63		69.44			37.44	95.24
	64.17	0.33		64.17		68	0.39		68		88.88	0.53		88.88			29.29	51.02
	32.66	0.04	32.66			78.08	0.39		78.08		82.65	1.05		82.65			42.03	46.68
	23.69	0.02	23.69			38.68	0.1		38.68		112.02	0.7		112.02			43.72	29.02
	61.57	0.44		61.57		56.32	0.09		56.32		127.46	1.19		127.46			26.36	54.45
	60.43	0.54		60.43		48.71	0.06		48.71		96.39	1.93		96.39			57.78	90.73
	75.07	0.39		75.07		58.86	0.33		58.86		95.21	2.04		95.21			24.44	63.97
	95.24	1.08		95.24		57.27	0.78		57.27		70.85	1.22		70.85			26.06	75.28
	51.02	0.27		51.02		34.75	not measureable	34.75			87.62	1.25		87.62			63.36	85.12
	46.68	0.18		46.68		45.24	0.28		45.24		97.65	0.45		97.65			71.66	65.27
	29.02	0.09		29.02		89.48	0.53		89.48		63.61	1.01		63.61			79.61	25.58
	54.45	0.12		54.45		99.97	0.24		99.97		78.89	1.17		78.89			52.18	50.27
	90.73	0.14		90.73		100.36	0.08		100.36		104.58	1.55		104.58			27.69	75.45
	36.98	not measureable	36.98			61.69	0.56		61.69		78.17	0.8		78.17			61.93	90.21
	65.85	0.05	65.85			46.51	0.05	46.51			36.09	0.05	36.09				38.33	58.96
	61.36	not measureable	61.36			50.81	0.38		50.81		35.68	0.03	35.68				90.43	40.52
	63.97	0.69		63.97		44.3	0.17		44.3		123.83	2.31		123.83			70.12	26.65
	30.79	not measureable	30.79			49.65	0.11		49.65		103.04	3.33		103.04			37.07	126.87
	25.32	0.05	25.32			98.21	0.91		98.21		80.84	1.46		80.84			43.83	63.69
	75.28	0.23		75.28		63.19	0.65		63.19		28.82	not measureable	28.82				33.94	65.1
	85.12	0.4		85.12		31.8	not measureable	31.8			48.16	0.17		48.16			49.38	46.34
	65.27	0.4		65.27		46.75	0.58		46.75		55.69	0.22		55.69			55.66	72.03
	25.58	0.06		25.58		41.86	not measureable	41.86			86.39	0.4	86.39				40.35	64
	50.27	0.21		50.27		52.19	0.18		52.19		34.11	0.03	34.11				56.18	35.34
	44.79	not measureable	44.79			42.65	0.19		42.65		137.41	1.36		137.41			59.96	67.17
	75.45	0.43		75.45		51.18	0.13		51.18		73	1.35		73			59.17	83.09
	90.21	0.45		90.21		48.17	0.19		48.17		60.17	0.65		60.17			41.16	88.03
	58.96	0.45		58.96		32.04	0.14		32.04		48.41	not measureable	48.41				47.08	68.67
	40.52	0.07		40.52		53.06	0.32		53.06		94.83	0.35		94.83			65.01	49.29
	26.65	0.06		26.65		35.4	0.24		35.4		46.64	not measureable	46.64				52.44	35.65
	35.39	0.15				95.77	2.99		95.77		46.51	not measureable	46.51				36.71	74.42
	88.04	not measureable	88.04			88.27	0.55		88.27		48.77	not measureable	48.77				61.67	44.68
	126.87	1.21		126.87		106.04	2.6		106.04		43.86	0.36		43.86			27.54	46.94
	63.69	0.56		63.69		96.99	2.75		96.99		78.06	0.84		78.06			48.78	32.17
	65.1	0.56		65.1		49.74	0.43		49.74		27.03	0.12		27.03			45	55.45
	46.34	0.09		46.34		57.69	0.53		57.69		26.02	not measureable	26.02				55.08	26.38
	72.03	0.65		72.03		59.69	0.13		59.69		53.3	0.76		53.3			84.47	71.46
	42.51	not measureable	42.51			58.83	0.72		58.83		26.39	0.05	26.39				25.52	52.61
	34.87	0.05	34.87			52.76	not measureable	52.76			74.92	0.98		74.92			38.12	66.86
	64	0.37		64		80.17	0.96		80.17		75.09	0.62		75.09			30.04	57.69
	35.34	0.16		35.34		66.5	1.19		66.5		90.43	1.15		90.43			22.79	27.53
	67.17	0.18		67.17		57.89	0.1		57.89		55.29	0.61		55.29			24.5	24.08
	83.09	0.18		83.09		71.29	0.57		71.29		53.68	0.19		53.68			28.11	49.06
	88.03	0.18		88.03		33.56	not measureable	33.56			58.66	not measureable	58.66				60.5	35.37
	68.67	0.18		68.67		81.55	0.45		81.55		21.17	0.04	21.17				110.26	45.66
	49.29	0.12		49.29		50.95	0.28		50.95		94.12	1.15		94.12			55.93	28.64
	42.62	not measureable	42.62			43.95	0.15		43.95		69.72	0.42		69.72			41.48	79.19
	35.65	0.13		35.65		29.69	0.04	29.69			89.03	0.45		89.03			34.75	47.18
	74.42	0.17		74.42		86.25	0.6		86.25		89.33	0.32		89.33			46.51	79.69
	44.68	0.17		44.68		74.76	0.98		74.76		90.3	0.68		90.3			31.8	51.22
	46.94	0.17		46.94		80.93	1.03		80.93		102.35	0.4		102.35			41.86	52.54
	32.17	0.13		32.17		57.45	0.41		57.45		38.14	0.16		38.14			52.76	46.09
	55.45	0.24		55.45		32.6	0.13		32.6		69.24	0.45		69.24			33.56	105.09
	39.71	0.04	39.71			83.69	1.36		83.69		85.75	0.33		85.75			29.69	95.07
	47.71	0.04	47.71			66.84	0.17		66.84		77.64	1.53		77.64			89.45	22
	26.38	0.1		26.38		96.94	1.08		96.94		101.13	0.46		101.13			36.63	51.45
	71.46	0.73		71.46		26.58	0.09		26.58		97.17	0.93		97.17			35.02	99.4
	52.61	0.32		52.61		128.1	1.17		128.1		102.16	0.96		102.16			60.63	28.3
	66.86	0.87		66.86		68.3	0.16		68.3		79.9	0.5		79.9			42.5	64.21
	57.69	0.2		57.69		62.33	0.87		62.33		67.52	0.11		67.52			81.82	62.13
	27.53	0.06		27.53		81.23	1.28		81.23		93.47	0.38		93.47			28.18	120.79
	28	0.05	28			48.85	0.26		48.85		120.32	1.35		120.32			38.71	107.8
	24.08	0.11		24.08		30.05	0.08		30.05		16.85	0.03	16.85				41.87	92.57
	49.06	0.34		49.06		89.45	not measureable	89.45			71.75	1.47		71.75			28.52	132.71
	35.37	0.19		35.37		66.34	0.91		66.34		78.06	1.7		78.06			30.31	118.01
	37.96	not measureable	37.96			55.1	0.37		55.1		46.36	0.33		46.36			53.52	128.01
	45.66	0.33		45.66		36.63	0.04	36.63			27.65	not measureable	27.65				52.59	119.36
	28.64	0.1		28.64		35.02	0.05	35.02			29.74	0.04	29.74				31.38	89.14
	47.51	0.05	47.51			43.33	0.29		43.33		65.7	0.95		65.7			56.14	71.97
	39.67	0.05	39.67			78.15	1.12		78.15		74.44	0.52		74.44			83.09	26.59
	79.19	0.68		79.19		93.68	1.33		93.68		79.54	0.79		79.54			30.32	74.98
	47.18	0.09		47.18		74.87	1.17		74.87		55.93	0.48		55.93			32.35	39.36
	79.69	0.37		79.69		73.99	1.36		73.99		108.82	0.86		108.82			42.61	50.6
	51.22	0.11		51.22		76.23	1.03		76.23		128.86	1.1		128.86			20.68	61.75
	52.54	0.4		52.54		71.89	0.58		71.89		71.75	0.36		71.75			36.09	69.42
	40.6	not measureable	40.6			60.63	0.04	60.63			132.01	0.56		132.01			35.68	77.48
	28.44	not measureable	28.44			42.5	not measureable	42.5			94.09	0.5		94.09			28.82	140.76
	26.44	not measureable	26.44			53.97	0.49		53.97		44.71	0.05	44.71				86.39	23.83
	47.68	0.05	47.68			81.29	0.4		81.29		20.76	0.05	20.76				34.11	74.16
	46.09	0.06		46.09		66.94	0.19		66.94		66.28	0.04	66.28				48.41	68.63
	34.7	0.05	34.7			75.87	0.13		75.87		27.92	0.04	27.92				46.64	78.44
	105.09	0.22		105.09		74.37	1.58		74.37		35.72	0.07		35.72			46.51	128.24
	95.07	0.15		95.07		93.3	1.61		93.3		40.65	0.07		40.65			48.77	84.94
	34.28	not measureable	34.28			86	2.18		86		112.72	0.44		112.72			26.02	40.94
	76.13	not measureable	76.13			51.75	0.22		51.75		48.49	0.11		48.49			26.39	53.02
	20.3	not measureable	20.3			52.77	0.25		52.77		33.37	not measureable	33.37				58.66	57.43
	41.78	not measureable	41.78			34.28	0.17		34.28		37.67	not measureable	37.67				21.17	55.84
	24.11	0.03	24.11			81.82	not measureable	81.82									16.85	21.96
	17.1	0.03	17.1			50.75	0.38		50.75								27.65	68.25
	43.04	0.03	43.04			33.23	0.07		33.23								29.74	44.43
	22	0.15		22		33.32	0.16		33.32								44.71	60.53
	51.45	0.73		51.45		34.25	0.17		34.25								20.76	44.97
	30.31	0.03	30.31			28.18	not measureable	28.18									66.28	45
	99.4	0.43		99.4		38.71	not measureable	38.71									27.92	48.36
	28.3	0.15		28.3		89.56	1.75		89.56								33.37	64.79
	64.21	0.34		64.21		39.5	0.12		39.5								37.67	70.32
	62.13	0.51		62.13		89.36	1.13		89.36							avg	43.6013	132.47
	120.79	0.28		120.79		58.24	1.43		58.24									112.06
	107.8	0.58		107.8		88.34	2.42		88.34									95.89
	92.57	0.44		92.57		89.38	2.47		89.38									61.66
	132.71	0.8		132.71		26.01	0.11		26.01									100.45
	118.01	0.8		118.01		41.87	not measureable	41.87										47.47
	128.01	0.44		128.01		47.12	0.47		47.12									71.1
	119.36	0.35		119.36		61.59	0.71		61.59									106.4
	89.14	0.48		89.14		99.68	0.44		99.68									65.13
	71.97	0.66		71.97		103.36	2.39		103.36									53.81
	26.59	0.08		26.59		28.14	0.12		28.14									63.66
	46.19	not measureable	46.19															46.26
	74.98	0.19		74.98														68.5
	39.36	0.14		39.36														54.12
	46.18																	45.38
	37.44	not measureable	37.44															47.01
	50.6	0.18		50.6														66.25
	61.75	0.39		61.75														97.79
	29.29	0.02	29.29															54.93
	69.42	0.55		69.42														41.01
	77.48	0.59		77.48														54.14
	140.76	0.69		140.76														46.25
	23.83	0.07		23.83														39.76
	74.16	0.71		74.16														70.73
	68.63	0.58		68.63														100.23
	78.44	1.04		78.44														97.78
	42.03	0.04	42.03															39.19
	43.72	not measureable	43.72															66.07
	26.36	0.04	26.36															65.57
	57.78	not measureable	57.78															48.21
	128.24	0.36		128.24														53.32
	24.44	0.05	24.44															78.69
	84.94	0.52		84.94														95.34
	40.94	0.23		40.94														74.86
	53.02	0.07		53.02														59.04
	57.43	0.24		57.43														51.81
	55.84	0.24		55.84														60.38
	21.96	0.06		21.96														84.24
	68.25	0.28		68.25														66.81
	26.06	0.04	26.06															99.35
	44.43	0.03		44.43														94.4
	63.36	0.04	63.36															45
	60.53	0.25		60.53														48.73
	44.97	0.17		44.97														71.27
	45	0.06		45														36.87
	48.36	0.25		48.36														66.31
	71.66	not measureable	71.66															44.4
	79.61	not measureable	79.61															67.98
	52.18	not measureable	52.18															134.03
	64.79	0.07		64.79														57.59
	27.69	0.04	27.69															55.89
	70.32	0.26		70.32														67.64
	132.47	0.85		132.47														56.47
	112.06	0.36		112.06														33.76
	95.89	0.32		95.89														86.04
	61.66	0.61		61.66														65.76
	100.45	0.54		100.45														60.49
	47.47	0.15		47.47														90.33
	61.93	not measureable	61.93															68.78
	71.1	0.24		71.1														69.37
	106.4	0.4		106.4														59.77
	65.13	0.23		65.13														58.03
	53.81	0.24		53.81														44.6
	38.33	0.02	38.33															77.43
	63.66	0.38		63.66														63.77
	46.26	0.09		46.26														91.57
	90.43	not measureable	90.43															55.2
	46.47	0.04																68
	68.5	0.37		68.5														78.08
	54.12	0.62		54.12														38.68
	45.38	0.07		45.38														56.32
	47.01	0.06		47.01														48.71
	66.25	0.27		66.25														58.86
	97.79	0.31		97.79														57.27
	54.93	0.14		54.93														45.24
	41.01	0.07		41.01														89.48
	54.14	0.12		54.14														99.97
	70.12	0.05	70.12															100.36
	46.25	0.07		46.25														61.69
	37.07	0.05	37.07															50.81
	43.83	0.03	43.83															44.3
	33.94	not measureable	33.94															49.65
	39.76	0.28		39.76														98.21
	70.73	0.32		70.73														63.19
	100.23	0.42		100.23														46.75
	97.78	0.58		97.78														52.19
	49.38	not measureable	49.38															42.65
	55.66	0.03	55.66															51.18
	40.35	0.03	40.35															48.17
	39.19	0.07		39.19														32.04
	66.07	0.29		66.07														53.06
	56.18	not measureable	56.18															35.4
	59.96	0.05	59.96															95.77
	65.57	0.55		65.57														88.27
	48.21	0.14		48.21														106.04
	53.32	0.17		53.32														96.99
	78.69	0.09		78.69														49.74
	95.34	0.22		95.34														57.69
	59.17	not measureable	59.17															59.69
	74.86	0.22		74.86														58.83
	59.04	0.09		59.04														80.17
	51.81	0.22		51.81														66.5
	41.16	0.05	41.16															57.89
	47.08	0.05	47.08															71.29
	60.38	0.47		60.38														81.55
	65.01	not measureable	65.01															50.95
	52.44	0.05	52.44															43.95
	84.24	0.2		84.24														86.25
	66.81	0.31		66.81														74.76
	36.71	not measureable	36.71															80.93
	61.67	not measureable	61.67															57.45
	27.54	not measureable	27.54															32.6
	99.35	0.72		99.35														83.69
	48.78	not measureable	48.78															66.84
	45	not measureable	45															96.94
	94.4	0.24		94.4														26.58
	45	0.15		45														128.1
	48.73	0.2		48.73														68.3
	55.08	not measureable	55.08															62.33
	71.27	1.5		71.27														81.23
																		48.85
																		30.05
																		66.34
																		55.1
																		43.33
																		78.15
																		93.68
																		74.87
																		73.99
																		76.23
																		71.89
																		53.97
																		81.29
																		66.94
																		75.87
																		74.37
																		93.3
																		86
																		51.75
																		52.77
																		34.28
																		50.75
																		33.23
																		33.32
																		34.25
																		89.56
																		39.5
																		89.36
																		58.24
																		88.34
																		89.38
																		26.01
																		47.12
																		61.59
																		99.68
																		103.36
																		28.14
																		103.03
																		43.54
																		48.07
																		65.81
																		135.72
																		68.43
																		110.76
																		89.53
																		94.41
																		75.03
																		66.24
																		71.66
																		56.19
																		83.09
																		58.51
																		82.72
																		148.03
																		93.21
																		100.23
																		62.4
																		104.74
																		93
																		69.44
																		88.88
																		82.65
																		112.02
																		127.46
																		96.39
																		95.21
																		70.85
																		87.62
																		97.65
																		63.61
																		78.89
																		104.58
																		78.17
																		123.83
																		103.04
																		80.84
																		48.16
																		55.69
																		137.41
																		73
																		60.17
																		94.83
																		43.86
																		78.06
																		27.03
																		53.3
																		74.92
																		75.09
																		90.43
																		55.29
																		53.68
																		94.12
																		69.72
																		89.03
																		89.33
																		90.3
																		102.35
																		38.14
																		69.24
																		85.75
																		77.64
																		101.13
																		97.17
																		102.16
																		79.9
																		67.52
																		93.47
																		120.32
																		71.75
																		78.06
																		46.36
																		65.7
																		74.44
																		79.54
																		55.93
																		108.82
																		128.86
																		71.75
																		132.01
																		94.09
																		35.72
																		40.65
																		112.72
																		48.49
																		70.6872

## Sheet: Sheet9
CadMO contact angle
Cme
	XCAD3					XCAD11						XCAD18
																		All angles at 3 sided gaps
	angles	3 sided gaps only	4 sided gaps only	5 or mor sided gaps		angles	3 sided gaps only	4 sided gaps only	5 or mor sided gaps			angles	3 sided gaps only	4 sided gaps only	5 or mor sided gaps
																		27.09
	27.09	27.09				36.87						103.03	103.03					121.39
	106.77		106.77			66.31	66.31					43.54	43.54					60.88
	105.68		105.68			44.4	44.4					48.07	48.07					26.64
	127.67			127.67		67.98	67.98					65.81						71.17
	121.39	121.39				84.47	84.47					28.52						85.24
	60.88	60.88				25.52	25.52					30.31						66.74
	44.78		44.78			38.12	38.12					53.52						100.51
	73.31		73.31			30.04		30.04				135.72						99.81
	46.38		46.38			134.03		134.03				68.43						52.52
	60.12		60.12			22.79		22.79				110.76						140.18
	26.64	26.64				57.59		57.59				52.59	52.59					42.55
	81.32					24.5	24.5					89.53	89.53					65.54
	75.72					55.89	55.89					94.41	94.41					59.36
	54.87					67.64	67.64					75.03						94.98
	50.75					56.47	56.47					31.38						64.17
	54.82					33.76	33.76					66.24						32.66
	117.3					86.04	86.04					71.66						23.69
	71.17	71.17				65.76	65.76					56.19	56.19					61.57
	85.24	85.24				60.49	60.49					83.09	83.09					75.07
	66.74	66.74				90.33	90.33					56.14	56.14					95.24
	72.84					68.78	68.78					58.51	58.51					51.02
	82.21					28.11	28.11					83.09	83.09					65.27
	100.51	100.51				60.5	60.5					82.72	82.72					25.58
	99.81	99.81				110.26						148.03						103.73
	52.52	52.52				55.93						30.32						50.27
	75.19		75.19			41.48						93.21						44.79
	98.63		98.63			69.37						100.23	100.23					74.68
	94.58					59.77						32.35	32.35					75.45
	70.32		70.32			58.03						62.4	62.4					90.21
	140.18	140.18				44.6	44.6					104.74						40.52
	42.55	42.55				77.43	77.43					93						35.39
	65.54	65.54				63.77	63.77					42.61						65.1
	60.89		60.89			91.57			91.57			20.68						46.34
	87					55.2			55.2			69.44						72.03
	59.36	59.36				68			68			88.88						42.51
	94.98	94.98				78.08						82.65						34.87
	64.17	64.17				38.68						112.02						64
	32.66	32.66				56.32			56.32			127.46						35.34
												108.36		108.36				67.17
	23.69	23.69				48.71			48.71			96.39		96.39				44.68
	61.57	61.57				58.86						95.21						32.17
	60.43					57.27						70.85						71.46
	75.07	75.07				34.75						87.62	87.62					52.61
												104.94	104.94					66.86
	95.24	95.24				45.24						97.65	97.65					27.53
	51.02	51.02				89.48						63.61		63.61				28
	46.68		46.68			99.97						78.89		78.89				24.08
	29.02		29.02			100.36						104.58	104.58					35.37
	54.45		54.45			61.69		61.69				78.17	78.17					37.96
	90.73					46.51		46.51				36.09	36.09					45.66
	36.98					50.81		50.81				35.68						47.51
	65.85					44.3		44.3				123.83		123.83				39.67
	61.36					49.65						103.04		103.04				79.19
	63.97					98.21						80.84		80.84				40.6
												68.06		68.06				28.44
	30.79					63.19						28.82	28.82					26.44
	25.32					31.8						48.16	48.16					20.3
	75.28					46.75						55.69	55.69					41.78
	85.12					41.86	41.86					86.39						24.11
	65.27	65.27				52.19	52.19					34.11						64.21
	25.58	25.58				42.65	42.65					137.41						62.13
	103.73	103.73				51.18						73						119.36
	50.27	50.27				48.17						60.17						89.14
	44.79	44.79				32.04						48.41						71.97
	74.68	74.68				53.06						94.83						46.19
	75.45	75.45				35.4		35.4				46.64	46.64					74.98
						68.62		68.62				46.51	46.51					39.36
	90.21	90.21				95.77		95.77				48.77	48.77					61.75
	58.96					88.27		88.27				43.86						29.29
	40.52	40.52				106.04						78.06						69.42
	26.65		26.65			96.99						27.03						77.48
	35.39	35.39				49.74	49.74					26.02	26.02					140.76
						91.25	91.25					53.3	53.3					23.83
	88.04		88.04			57.69	57.69					26.39						74.16
	126.87		126.87			59.69						74.92	74.92					68.63
	63.69		63.69			58.83						75.09						78.44
	65.1	65.1				52.76	52.76					90.43						42.03
	46.34	46.34				80.17	80.17					55.29						43.72
	72.03	72.03				66.5	66.5					53.68						26.36
	42.51	42.51				57.89						58.66						128.24
	34.87	34.87				71.29	71.29					21.17						24.44
	64	64				33.56	33.56					94.12						84.94
	35.34	35.34				81.55	81.55					69.72						45
	67.17	67.17				50.95						89.03						48.36
	83.09					43.95	43.95					89.33						71.66
	88.03					29.69	29.69					90.3		90.3				45.38
	68.67					86.25	86.25					102.35		102.35				47.01
	49.29					74.76						38.14		38.14				66.25
	42.62					80.93						69.24		69.24				70.12
	35.65					57.45						85.75						46.25
	74.42					32.6	32.6					77.64						37.07
	44.68	44.68				83.69	83.69					101.13						43.83
	46.94					66.84						97.17						33.94
	32.17	32.17				96.94						102.16	102.16					39.76
	55.45					26.58						79.9	79.9					78.83
	39.71					128.1						67.52	67.52					59.17
	47.71					68.3	68.3					93.47	93.47					74.86
	26.38					62.33	62.33					120.32	120.32					47.08
	71.46	71.46				81.23	81.23					16.85	16.85					65.01
	52.61	52.61				48.85						71.75						52.44
	66.86	66.86				30.05						78.06						61.67
	57.69					89.45	89.45					46.36						27.54
	27.53	27.53				66.34	66.34					27.65						99.35
	28	28				55.1	55.1					29.74						48.73
	24.08	24.08				36.63	36.63					65.7						55.08
	49.06					35.02	35.02					74.44						71.27
	35.37	35.37				43.33	43.33					79.54	79.54					66.31
	37.96	37.96				78.15	78.15					55.93	55.93					44.4
	45.66	45.66				93.68	93.68					108.82	108.82					67.98
	28.64					74.87	74.87					128.86						84.47
	47.51	47.51				73.99						71.75						25.52
	39.67	39.67				76.23						132.01						38.12
	79.19	79.19				71.89						94.09						24.5
	47.18		47.18			60.63						44.71						55.89
	79.69		79.69			42.5						20.76						67.64
	51.22		51.22			53.97						66.28						56.47
	52.54		52.54			81.29	81.29					27.92	27.92					33.76
	40.6	40.6				66.94	66.94					35.72	35.72					86.04
	28.44	28.44				75.87	75.87					40.65	40.65					65.76
	26.44	26.44				74.37						112.72						60.49
	47.68					93.3	93.3					48.49	48.49					90.33
						92.72	92.72					33.37	33.37					68.78
	46.09					86	86					37.67	37.67					28.11
	34.7					51.75												60.5
	105.09					52.77												44.6
	95.07					34.28												77.43
	34.28					81.82												63.77
	76.13					50.75												41.86
	20.3	20.3				33.23												52.19
	41.78	41.78				33.32												42.65
	24.11	24.11				34.25												49.74
	17.1			17.1		28.18			28.18									91.25
	43.04			43.04		38.71			38.71									57.69
	22			22		89.56			89.56									52.76
	51.45			51.45		39.5			39.5									80.17
	30.31					89.36			89.36									66.5
	99.4					58.24	58.24											71.29
	28.3					88.34	88.34											33.56
	64.21	64.21				89.38	89.38											81.55
	62.13	62.13				26.01	26.01											43.95
	120.79					41.87	41.87											29.69
	107.8					47.12	47.12											86.25
	92.57					61.59												32.6
	132.71					99.68												83.69
	118.01					103.36												68.3
	128.01					28.14												62.33
	119.36	119.36				56.55	56.55											81.23
	89.14	89.14				72.98	72.98											89.45
	71.97	71.97				56.24	56.24											66.34
	26.59																	55.1
	46.19	46.19																36.63
	74.98	74.98																35.02
	39.36	39.36																43.33
	46.18																	78.15
	37.44																	93.68
	50.6																	74.87
	61.75	61.75																81.29
	29.29	29.29																66.94
	69.42	69.42																75.87
	77.48	77.48																93.3
	140.76	140.76																92.72
	23.83	23.83																86
	74.16	74.16																58.24
	68.63	68.63																88.34
	78.44	78.44																89.38
	42.03	42.03																26.01
	43.72	43.72																41.87
	26.36	26.36																47.12
	57.78																	56.55
	128.24	128.24																72.98
	24.44	24.44																56.24
	84.94	84.94																103.03
	40.94																	43.54
	53.02																	48.07
	57.43																	52.59
	55.84																	89.53
	21.96																	94.41
	68.25																	56.19
	26.06		26.06															83.09
	44.43		44.43															56.14
	63.36		63.36															58.51
	60.53		60.53															83.09
	44.97																	82.72
	45	45																100.23
	48.36	48.36																32.35
	71.66	71.66																62.4
	79.61																	87.62
	52.18																	104.94
	64.79																	97.65
	27.69																	104.58
	70.32																	78.17
	132.47																	36.09
	112.06																	28.82
	95.89																	48.16
	61.66																	55.69
	100.45																	46.64
	47.47		47.47															46.51
	61.93		61.93															48.77
	71.1		71.1															26.02
	106.4		106.4															53.3
	65.13																	74.92
	53.81																	102.16
	38.33																	79.9
	63.66																	67.52
	46.26																	93.47
	90.43																	120.32
	46.47																	16.85
	68.5																	79.54
	54.12																	55.93
	45.38	45.38																108.82
	47.01	47.01																27.92
	66.25	66.25																35.72
	97.79																	40.65
	54.93																	48.49
	41.01																	33.37
	54.14																	37.67
	70.12	70.12															Average	60.8287
	46.25	46.25
	37.07	37.07
	43.83	43.83
	33.94	33.94
	39.76	39.76
	70.73
	100.23
	97.78
	49.38
	55.66
	40.35
	39.19
	66.07
	56.18
	59.96
	65.57
	48.21
	53.32
	78.69
	95.34
	78.83	78.83
	59.17	59.17
	74.86	74.86
	59.04
	51.81
	41.16
	47.08	47.08
	60.38
	65.01	65.01
	52.44	52.44
	84.24
	66.81
	36.71
	61.67	61.67
	27.54	27.54
	99.35	99.35
	48.78
	45
	94.4
	45
	48.73	48.73
	55.08	55.08
	71.27	71.27
