# Supplementary material for: Cell contacts and pericellular matrix in the Xenopus gastrula chordamesoderm
Source: PLoS One. 2024 Feb 12;19(2):e0297420. doi: 10.1371/journal.pone.0297420 (PMC10861091; doi:10.1371/journal.pone.0297420)
Supplement: S1 Dataset — (ZIP) [file pone.0297420.s008.zip › CadMO lanthanum (Fig 6B).xlsx]

## Sheet: Sheet4
CadMO
Lanthanum staining
length measured in um
measure only contacts with a width range of 1-150um
	2.5 contact GCX					1.5k gap and contact with GCX					1.5k gap and contact with GCX-2					0.7k overview with GCX					0.7K Cme overview with GCX
	length filled stain	length no stain	length split stain (two lines)			length filled stain	length no stain	length split stain (two lines)			length filled stain	length no stain	length split stain (two lines)			length filled stain	length no stain	length split stain (two lines)			length filled stain	length no stain	length split stain (two lines)
	0.09	2.32				0.35	5.62				0.43	0.63	0.78			0.34	11.01				2.06	5.85
	0.18	0.57				0.94	0.33				0.31	0.97	0.99			3.71	3.03				0.56	3.9
	0.08	0.28				0.3	4.67				0.62	0.83	0.66			1.28	7.1				2.64	5.28
	0.06	0.09				0.11	2.48				1.16	2.02	0.08			0.6	6.33				1.28	1.38
	0.41	0.07				0.41	3.26				1.18	0.23	2.51			2.41	5.75				1.24	2.23
		3.33				0.47	16.36				0.14	0.09				8.34	33.22				0.6	3.71
						1.34					0.27	0.2									1.09	5.81
						0.9					0.79	0.09									0.71	8.32
						0.3					1.23	2.43									0.22	4.09
						5.12					0.44	1.26									10.4	2.09
											0.27	8.75										5.87
											0.34											1.11
											0.31											49.64
											1.27
											0.46
											0.23
											0.37
											1.92
											0.41
											0.28
											0.43
											0.15
											0.45
											0.91
											0.64
											0.87
											0.44
											0.42
											0.58
											0.66
											17.98

## Sheet: Sheet1
CadMO		red=sum
length of contact stained
	total length filled stained	total length not stained	total length split stained			total length filled stained	total length not stained	total length split stained	total
	0.41	3.33	2.51		um	42.25	111.3	2.51	156.06		CadMO	filled stained	partial stained	not stained
	5.12	16.36	2.51		%	27.0729	71.3187	1.60836			%	27.0729	1.60836	71.3187
	17.98	8.75
	8.34	33.22
	10.4	49.64
	42.25	111.3
