# Supplementary material for: Cell contacts and pericellular matrix in the Xenopus gastrula chordamesoderm
Source: PLoS One. 2024 Feb 12;19(2):e0297420. doi: 10.1371/journal.pone.0297420 (PMC10861091; doi:10.1371/journal.pone.0297420)
Supplement: S1 Dataset — (ZIP) [file pone.0297420.s008.zip › CadMO lanthanum stained (Fig 4C).xlsx]

## Sheet: Sheet1
CadMO cme lanthanum stained (filled) width measurements
	0.7k Cme overview with GCX			0.7k overview with GCX			1.5k gap and contact GCX-2			1.5k gap and contact GCX - 3				2.5k contact GCX			2k contact and gap
	Filled	partial filled		Filled	partial filled		Filled	partial filled		Filled	partial filled			Filled	partial filled		Filled	partial filled
	width (um)			width (um)			width (um)			width (um)				width (um)			width (um)
	0.02	N/A		0.05	N/A		0.05	0.07		0.1	N/A			0.03	0.08		0.05	N/A
	0.02			0.08			0.04	0.09		0.08				0.03	0.1		0.04
	0.08			0.05			0.04	0.08		0.06				0.04			0.02
	0.06			0.03			0.02	0.08		0.05				0.03			0.02
	0.05			0.03			0.02	0.08		0.08							0.02
	0.03			0.03			0.02	0.09		0.08							0.02
	0.04			0.03			0.02	0.06		0.07							0.02
	0.04			0.03			0.02	0.09		0.07							0.02
	0.14			0.02			0.02	0.09		0.04							0.02
				0.02			0.02	0.14		0.04							0.01
				0.02			0.02	0.19		0.03							0.01
				0.02			0.04	0.16		0.05							0.02
				0.02			0.04	0.14		0.04							0.02
				0.02			0.02	0.08		0.03							0.02
				0.02			0.03	0.08		0.02							0.02
				0.04			0.04	0.04		0.02							0.02
				0.03			0.03	0.04		0.02							0.02
				0.03			0.06	0.07		0.05							0.03
				0.03			0.06	0.08		0.04							0.03
				0.05			0.02	0.08		0.02							0.02
				0.16			0.03	0.13		0.04							0.03
				0.13			0.03			0.02							0.03
				0.19			0.02			0.03							0.03
				0.14			0.02			0.02							0.03
				0.16			0.02			0.02							0.03
				0.12			0.02			0.02							0.03
				0.2			0.01			0.02							0.04
				0.23			0.03			0.01							0.06
				0.07			0.02			0.02							0.06
				0.11			0.02			0.02							0.07
				0.11			0.02			0.02							0.13
							0.04			0.02							0.12
							0.02			0.02							0.18
							0.02			0.01							0.06
							0.02			0.07							0.04
							0.02			0.06							0.02
							0.04			0.04							0.02
							0.02			0.03							0.02
							0.03			0.06							0.06
							0.03			0.04
							0.01
							0.02
							0.02
							0.02
							0.01
							0.01
							0.02
							0.01
							0.01
							0.02
							0.01
							0.04
							0.06
							0.06
							0.04
							0.04
							0.04
							0.03
							0.03
							0.02
							0.02
							0.02
							0.02
							0.02
							0.02
							0.02
							0.02
							0.02
							0.02
							0.06
							0.1
							0.04
							0.05
							0.05
							0.04
							0.03
							0.04
							0.03
							0.02
							0.03
							0.01
							0.02
							0.02
							0.02
							0.02
							0.02
							0.03
							0.03
							0.04
							0.04
							0.02
							0.02
							0.03
							0.03
							0.02
							0.02
							0.03
							0.02
							0.02
							0.02
							0.03
							0.02
							0.03
							0.03
							0.03
							0.04
							0.03
							0.03
							0.02
							0.02
							0.01
							0.02
							0.04
							0.03
							0.03
							0.02
							0.02
							0.02
							0.04
							0.04
							0.02
							0.02
							0.04
							0.02
							0.02
							0.02

## Sheet: Sheet2
CadMO cme lanthanum stained (filled) width measurements
							Range in nm	10	20	30	40	50	60	70	80	90	100	110	120	130	140	150	160	170	180	190	200+
Combined data							Range (um)	0.01	0.02	0.03	0.04	0.05	0.06	0.07	0.08	0.09	0.1	0.11	0.12	0.13	0.14	0.15	0.16	0.17	0.18	0.19	0.2+	Total
	0.02		1	0.01			#	13	102	49	35	11	13	5	5	0	2	2	2	2	2	0	2	0	1	1	2	249
	0.02		2	0.01			%	5.22088	40.9639	19.6787	14.0562	4.41767	5.22088	2.00803	2.00803	0	0.803213	0.803213	0.803213	0.803213	0.803213	0	0.803213	0	0.401606	0.401606	0.803213
	0.08		3	0.01
	0.06		4	0.01				Gaps	0-50	50-100	100-150	150-200	200-250	250-300	300-350	350-400	400-450	450-500	500-550	550-600	600-700	700-800	800-900	900-1000	1000+
	0.05		5	0.01			#	0	199	34	10	4	2	0	0	0	0	0	0	0	0	0	0	0	0	249
	0.03		6	0.01			%	0	79.9197	13.6546	4.01606	1.60643	0.803213	0	0	0	0	0	0	0	0	0	0	0	0	100
	0.04		7	0.01
	0.04		8	0.01
	0.14		9	0.01
	0.05		10	0.01
	0.08		11	0.01
	0.05		12	0.01
	0.03		13	0.01
	0.03		1	0.02
	0.03		2	0.02
	0.03		3	0.02
	0.03		4	0.02
	0.02		5	0.02
	0.02		6	0.02
	0.02		7	0.02
	0.02		8	0.02
	0.02		9	0.02
	0.02		10	0.02
	0.02		11	0.02
	0.04		12	0.02
	0.03		13	0.02
	0.03		14	0.02
	0.03		15	0.02
	0.05		16	0.02
	0.16		17	0.02
	0.13		18	0.02
	0.19		19	0.02
	0.14		20	0.02
	0.16		21	0.02
	0.12		22	0.02
	0.2		23	0.02
	0.23		24	0.02
	0.07		25	0.02
	0.11		26	0.02
	0.11		27	0.02
	0.05		28	0.02
	0.04		29	0.02
	0.04		30	0.02
	0.02		31	0.02
	0.02		32	0.02
	0.02		33	0.02
	0.02		34	0.02
	0.02		35	0.02
	0.02		36	0.02
	0.02		37	0.02
	0.02		38	0.02
	0.04		39	0.02
	0.04		40	0.02
	0.02		41	0.02
	0.03		42	0.02
	0.04		43	0.02
	0.03		44	0.02
	0.06		45	0.02
	0.06		46	0.02
	0.02		47	0.02
	0.03		48	0.02
	0.03		49	0.02
	0.02		50	0.02
	0.02		51	0.02
	0.02		52	0.02
	0.02		53	0.02
	0.01		54	0.02
	0.03		55	0.02
	0.02		56	0.02
	0.02		57	0.02
	0.02		58	0.02
	0.04		59	0.02
	0.02		60	0.02
	0.02		61	0.02
	0.02		62	0.02
	0.02		63	0.02
	0.04		64	0.02
	0.02		65	0.02
	0.03		66	0.02
	0.03		67	0.02
	0.01		68	0.02
	0.02		69	0.02
	0.02		70	0.02
	0.02		71	0.02
	0.01		72	0.02
	0.01		73	0.02
	0.02		74	0.02
	0.01		75	0.02
	0.01		76	0.02
	0.02		77	0.02
	0.01		78	0.02
	0.04		79	0.02
	0.06		80	0.02
	0.06		81	0.02
	0.04		82	0.02
	0.04		83	0.02
	0.04		84	0.02
	0.03		85	0.02
	0.03		86	0.02
	0.02		87	0.02
	0.02		88	0.02
	0.02		89	0.02
	0.02		90	0.02
	0.02		91	0.02
	0.02		92	0.02
	0.02		93	0.02
	0.02		94	0.02
	0.02		95	0.02
	0.02		96	0.02
	0.06		97	0.02
	0.1		98	0.02
	0.04		99	0.02
	0.05		100	0.02
	0.05		101	0.02
	0.04		102	0.02
	0.03		1	0.03
	0.04		2	0.03
	0.03		3	0.03
	0.02		4	0.03
	0.03		5	0.03
	0.01		6	0.03
	0.02		7	0.03
	0.02		8	0.03
	0.02		9	0.03
	0.02		10	0.03
	0.02		11	0.03
	0.03		12	0.03
	0.03		13	0.03
	0.04		14	0.03
	0.04		15	0.03
	0.02		16	0.03
	0.02		17	0.03
	0.03		18	0.03
	0.03		19	0.03
	0.02		20	0.03
	0.02		21	0.03
	0.03		22	0.03
	0.02		23	0.03
	0.02		24	0.03
	0.02		25	0.03
	0.03		26	0.03
	0.02		27	0.03
	0.03		28	0.03
	0.03		29	0.03
	0.03		30	0.03
	0.04		31	0.03
	0.03		32	0.03
	0.03		33	0.03
	0.02		34	0.03
	0.02		35	0.03
	0.01		36	0.03
	0.02		37	0.03
	0.04		38	0.03
	0.03		39	0.03
	0.03		40	0.03
	0.02		41	0.03
	0.02		42	0.03
	0.02		43	0.03
	0.04		44	0.03
	0.04		45	0.03
	0.02		46	0.03
	0.02		47	0.03
	0.04		48	0.03
	0.02		49	0.03
	0.02		1	0.04
	0.02		2	0.04
	0.1		3	0.04
	0.08		4	0.04
	0.06		5	0.04
	0.05		6	0.04
	0.08		7	0.04
	0.08		8	0.04
	0.07		9	0.04
	0.07		10	0.04
	0.04		11	0.04
	0.04		12	0.04
	0.03		13	0.04
	0.05		14	0.04
	0.04		15	0.04
	0.03		16	0.04
	0.02		17	0.04
	0.02		18	0.04
	0.02		19	0.04
	0.05		20	0.04
	0.04		21	0.04
	0.02		22	0.04
	0.04		23	0.04
	0.02		24	0.04
	0.03		25	0.04
	0.02		26	0.04
	0.02		27	0.04
	0.02		28	0.04
	0.02		29	0.04
	0.01		30	0.04
	0.02		31	0.04
	0.02		32	0.04
	0.02		33	0.04
	0.02		34	0.04
	0.02		35	0.04
	0.01		1	0.05
	0.07		2	0.05
	0.06		3	0.05
	0.04		4	0.05
	0.03		5	0.05
	0.06		6	0.05
	0.04		7	0.05
	0.03		8	0.05
	0.03		9	0.05
	0.04		10	0.05
	0.03		11	0.05
	0.05		1	0.06
	0.04		2	0.06
	0.02		3	0.06
	0.02		4	0.06
	0.02		5	0.06
	0.02		6	0.06
	0.02		7	0.06
	0.02		8	0.06
	0.02		9	0.06
	0.01		10	0.06
	0.01		11	0.06
	0.02		12	0.06
	0.02		13	0.06
	0.02		1	0.07
	0.02		2	0.07
	0.02		3	0.07
	0.02		4	0.07
	0.03		5	0.07
	0.03		1	0.08
	0.02		2	0.08
	0.03		3	0.08
	0.03		4	0.08
	0.03		5	0.08
	0.03		1	0.1
	0.03		2	0.1
	0.03		1	0.11
	0.04		2	0.11
	0.06		1	0.12
	0.06		2	0.12
	0.07		1	0.13
	0.13		2	0.13
	0.12		1	0.14
	0.18		2	0.14
	0.06		1	0.16
	0.04		2	0.16
	0.02		1	0.18
	0.02		1	0.19
	0.02		1	0.2
	0.06		2	0.23
Average	0.0379116

## Sheet: Sheet8
CadMO cme La+ partially stained widths
Combined data							Range (um)	0.01	0.02	0.03	0.04	0.05	0.06	0.07	0.08	0.09	0.1	0.11	0.12	0.13	0.14	0.15	0.16	0.17	0.18	0.19	0.2+	Total
							#	0	0	0	2	0	1	2	8	4	1	0	0	1	2	0	1	0	0	1	0	23
	width (um) partially filled						%	0	0	0	8.69565	0	4.34783	8.69565	34.7826	17.3913	4.34783	0	0	4.34783	8.69565	0	4.34783	0	0	4.34783	0
	0.07		1	0.04
	0.09		2	0.04
	0.08		1	0.06
	0.08		1	0.07
	0.08		2	0.07
	0.09		1	0.08
	0.06		2	0.08
	0.09		3	0.08
	0.09		4	0.08
	0.14		5	0.08
	0.19		6	0.08
	0.16		7	0.08
	0.14		8	0.08
	0.08		1	0.09
	0.08		2	0.09
	0.04		3	0.09
	0.04		4	0.09
	0.07		1	0.1
	0.08		1	0.13
	0.08		1	0.14			Combine Filled and Partial
	0.13		2	0.14
	0.08		1	0.16			Range (um)	0.01	0.02	0.03	0.04	0.05	0.06	0.07	0.08	0.09	0.1	0.11	0.12	0.13	0.14	0.15	0.16	0.17	0.18	0.19	0.2+	Total
	0.1		1	0.19		filled	#	0	0	0	2	0	1	2	8	4	1	0	0	1	2	0	1	0	0	1	0	23
			Avg	0.0930435		partial	#	13	102	49	35	11	13	5	5	0	2	2	2	2	2	0	2	0	1	1	2	249
							combine #	13	102	49	37	11	14	7	13	4	3	2	2	3	4	0	3	0	1	2	2	272
							%	4.77941	37.5	18.0147	13.6029	4.04412	5.14706	2.57353	4.77941	1.47059	1.10294	0.735294	0.735294	1.10294	1.47059	0	1.10294	0	0.367647	0.735294	0.735294
																		combined width of filled and partial
																		0.02
																		0.02
																		0.08
																		0.06
																		0.05
																		0.03
																		0.04
																		0.04
																		0.14
																		0.05
																		0.08
																		0.05
																		0.03
																		0.03
																		0.03
																		0.03
																		0.03
																		0.02
																		0.02
																		0.02
																		0.02
																		0.02
																		0.02
																		0.02
																		0.04
																		0.03
																		0.03
																		0.03
																		0.05
																		0.16
																		0.13
																		0.19
																		0.14
																		0.16
																		0.12
																		0.2
																		0.23
																		0.07
																		0.11
																		0.11
																		0.05
																		0.04
																		0.04
																		0.02
																		0.02
																		0.02
																		0.02
																		0.02
																		0.02
																		0.02
																		0.02
																		0.04
																		0.04
																		0.02
																		0.03
																		0.04
																		0.03
																		0.06
																		0.06
																		0.02
																		0.03
																		0.03
																		0.02
																		0.02
																		0.02
																		0.02
																		0.01
																		0.03
																		0.02
																		0.02
																		0.02
																		0.04
																		0.02
																		0.02
																		0.02
																		0.02
																		0.04
																		0.02
																		0.03
																		0.03
																		0.01
																		0.02
																		0.02
																		0.02
																		0.01
																		0.01
																		0.02
																		0.01
																		0.01
																		0.02
																		0.01
																		0.04
																		0.06
																		0.06
																		0.04
																		0.04
																		0.04
																		0.03
																		0.03
																		0.02
																		0.02
																		0.02
																		0.02
																		0.02
																		0.02
																		0.02
																		0.02
																		0.02
																		0.02
																		0.06
																		0.1
																		0.04
																		0.05
																		0.05
																		0.04
																		0.03
																		0.04
																		0.03
																		0.02
																		0.03
																		0.01
																		0.02
																		0.02
																		0.02
																		0.02
																		0.02
																		0.03
																		0.03
																		0.04
																		0.04
																		0.02
																		0.02
																		0.03
																		0.03
																		0.02
																		0.02
																		0.03
																		0.02
																		0.02
																		0.02
																		0.03
																		0.02
																		0.03
																		0.03
																		0.03
																		0.04
																		0.03
																		0.03
																		0.02
																		0.02
																		0.01
																		0.02
																		0.04
																		0.03
																		0.03
																		0.02
																		0.02
																		0.02
																		0.04
																		0.04
																		0.02
																		0.02
																		0.04
																		0.02
																		0.02
																		0.02
																		0.1
																		0.08
																		0.06
																		0.05
																		0.08
																		0.08
																		0.07
																		0.07
																		0.04
																		0.04
																		0.03
																		0.05
																		0.04
																		0.03
																		0.02
																		0.02
																		0.02
																		0.05
																		0.04
																		0.02
																		0.04
																		0.02
																		0.03
																		0.02
																		0.02
																		0.02
																		0.02
																		0.01
																		0.02
																		0.02
																		0.02
																		0.02
																		0.02
																		0.01
																		0.07
																		0.06
																		0.04
																		0.03
																		0.06
																		0.04
																		0.03
																		0.03
																		0.04
																		0.03
																		0.05
																		0.04
																		0.02
																		0.02
																		0.02
																		0.02
																		0.02
																		0.02
																		0.02
																		0.01
																		0.01
																		0.02
																		0.02
																		0.02
																		0.02
																		0.02
																		0.02
																		0.03
																		0.03
																		0.02
																		0.03
																		0.03
																		0.03
																		0.03
																		0.03
																		0.03
																		0.04
																		0.06
																		0.06
																		0.07
																		0.13
																		0.12
																		0.18
																		0.06
																		0.04
																		0.02
																		0.02
																		0.02
																		0.06
																		0.07
																		0.09
																		0.08
																		0.08
																		0.08
																		0.09
																		0.06
																		0.09
																		0.09
																		0.14
																		0.19
																		0.16
																		0.14
																		0.08
																		0.08
																		0.04
																		0.04
																		0.07
																		0.08
																		0.08
																		0.13
																		0.08
																		0.1
																		0.0425735

## Sheet: Sheet9
CadMO cme (La+ stained)
Thickness of one line of the partiallly filled width
randomly measured
	1.5k gap and contact GCX-2				2.5k contact GCX				all combined
	Thickness (um)				Thickness (um)
									0.03
	0.03				0.03				0.02
	0.02				0.02				0.01
	0.01								0.02
	0.02								0.02
	0.02								0.04
	0.04								0.01
	0.01								0.04
	0.04								0.02
	0.02								0.02
	0.02								0.02
	0.02								0.02
	0.02								0.03
									0.02
								avg	0.0228571

## Sheet: Sheet3
CadMO Height of Lanthanum in Gaps
				blue = average
	2k contact and gap GCX			2.5k contact GCX			1.5k gap and contact GCX				1.5 gap and contact GCX-3				1.5k gap and contact GCX -2			Total Layer		Total bush		avg layer	avg bush
	layer	bush		layer	bush		layer	bush			layer	bush			layer	bush		0.1		0.11		0.101548	0.112703
																		0.06		0.07
	0.1	0.11		0.02	0.03		0.12	0.3			0.09				0.12	0.25		0.11		0.12
	0.06	0.07		0.02	0.03		0.12	0.24			0.09				0.15	0.33		0.14		0.08
	0.11	0.12		0.02	0.03		0.17	0.19			0.06				0.15	0.08		0.09		0.03
	0.14	0.08		0.03	0.03		0.12	0.27			0.06				0.12			0.11		0.03
	0.09			0.02	0.03		0.13	0.17			0.06				0.12			0.09		0.03
	0.11			0.03	0.04		0.09	0.32			0.06				0.16			0.14		0.03
	0.09			0.02	0.02		0.08	0.23			0.05				0.14			0.12		0.03
	0.14			0.01	0.02		0.12	0.09			0.1				0.18			0.1		0.04
	0.12			0.02	0.08		0.12	0.07			0.08				0.14			0.06		0.02
	0.1			0.02	0.06		0.1	0.09			0.17				0.13			0.09		0.02
	0.06			0.06	0.04		0.09	0.08			0.14				0.13			0.08		0.08
	0.09			0.04	0.05		0.1	0.12			0.11				0.15			0.1		0.06
	0.08			0.05			0.08	0.1			0.14				0.19			0.07		0.04
	0.1			0.07			0.1	0.15			0.17				0.15			0.12		0.05
	0.07			0.06			0.16	0.08			0.16				0.17			0.08		0.3
	0.12			0.07			0.11	0.06			0.15				0.16			0.09		0.24
	0.08			0.05			0.14	0.05			0.18				0.18			0.11		0.19
	0.09			0.06			0.13	0.06			0.15				0.2			0.11		0.27
	0.11			0.07			0.15				0.18				0.17			0.08		0.17
	0.11			0.06			0.12				0.18				0.17			0.1		0.32
	0.08						0.21				0.21				0.21			0.08		0.23
	0.1						0.18				0.2				0.26			0.09		0.09
	0.08						0.11				0.2				0.24			0.07		0.07
	0.09						0.11				0.19				0.13			0.08		0.09
	0.07						0.14				0.14				0.14			0.06		0.08
	0.08						0.13				0.05				0.12			0.07		0.12
	0.06						0.07				0.04				0.09			0.11		0.1
	0.07						0.13				0.07				0.15			0.09		0.15
	0.11						0.08				0.05				0.16			0.07		0.08
	0.09						0.08				0.06				0.1			0.09		0.06
	0.07						0.12				0.08				0.17			0.12		0.05
	0.09						0.11				0.1				0.22			0.08		0.06
	0.12						0.09				0.11				0.2			0.1		0.25
	0.08						0.08				0.13				0.2			0.12		0.33
	0.1						0.1				0.12				0.18			0.14		0.08
	0.12						0.07				0.12				0.15			0.1		0.112703
	0.14						0.09				0.12				0.12			0.19
	0.1						0.07				0.13				0.13			0.11
	0.19						0.09				0.16				0.18			0.21
	0.11						0.08				0.15				0.16			0.16
	0.21						0.13				0.15				0.13			0.13
	0.16						0.09				0.15				0.13			0.13
	0.13						0.08				0.15				0.12			0.13
	0.13						0.1				0.15				0.14			0.12
	0.13						0.07				0.13				0.14			0.18
	0.12						0.1				0.15				0.14			0.15
	0.18						0.12				0.13				0.15			0.19
	0.15						0.08				0.09				0.2			0.13
	0.19						0.15				0.1				0.2			0.15
	0.13						0.09				0.1				0.13			0.17
	0.15						0.06				0.08				0.18			0.15
	0.17						0.08				0.1				0.13			0.07
	0.15						0.11				0.08				0.21			0.07
	0.07						0.08				0.09				0.16			0.09
	0.07						0.08				0.05				0.16			0.07
	0.09						0.1				0.07				0.11			0.05
	0.07						0.13				0.09				0.05			0.14
	0.05						0.12				0.1				0.09			0.04
	0.14						0.1				0.08				0.13			0.07
	0.04						0.12				0.07				0.11			0.05
	0.07						0.1				0.04				0.13			0.05
	0.05						0.11				0.08				0.12			0.08
	0.05						0.09				0.07				0.12			0.07
	0.08						0.08				0.07				0.1			0.07
	0.07						0.11				0.1				0.18			0.07
	0.07						0.12				0.05				0.17			0.09
	0.07						0.11				0.06				0.19			0.06
	0.09						0.09				0.06				0.11			0.05
	0.06						0.07				0.05				0.18			0.02
	0.05						0.09				0.05				0.16			0.04
	0.02						0.07				0.1				0.18			0.03
	0.04						0.09				0.11				0.15			0.02
	0.03						0.09				0.1				0.19			0.02
	0.02						0.09				0.1				0.19			0.02
	0.02						0.07				0.08				0.2			0.02
							0.07				0.07				0.17			0.02
							0.07				0.12				0.22			0.03
							0.04				0.09				0.24			0.02
							0.07				0.1				0.26			0.03
							0.07				0.11				0.24			0.02
							0.05				0.13				0.18			0.01
							0.07				0.13				0.13			0.02
							0.07				0.14				0.05			0.02
							0.1				0.14				0.04			0.06
							0.11				0.12				0.01			0.04
							0.08				0.16				0.07			0.05
							0.09				0.16				0.08			0.07
							0.06				0.06				0.07			0.06
							0.03				0.05				0.05			0.07
							0.07				0.07				0.02			0.05
							0.06				0.08				0.02			0.06
							0.09				0.08				0.03			0.07
							0.08				0.07				0.02			0.06
							0.04				0.05				0.03			0.12
							0.06				0.07				0.03			0.12
							0.05				0.02				0.02			0.17
							0.06				0.08				0.03			0.12
							0.04				0.05				0.02			0.13
							0.07				0.05				0.02			0.09
							0.03				0.06				0.02			0.08
							0.05				0.07				0.03			0.12
							0.08				0.09				0.04			0.12
							0.08				0.11				0.04			0.1
							0.06				0.09				0.07			0.09
							0.08				0.08				0.08			0.1
							0.06				0.07				0.07			0.08
							0.07				0.09				0.09			0.1
							0.11				0.09				0.09			0.16
							0.07								0.08			0.11
							0.06											0.14
							0.07											0.13
							0.07											0.15
							0.08											0.12
							0.04											0.21
							0.07											0.18
							0.05											0.11
							0.07											0.11
							0.06											0.14
							0.09											0.13
							0.07											0.07
							0.06											0.13
							0.06											0.08
							0.05											0.08
							0.05											0.12
							0.05											0.11
							0.06											0.09
							0.07											0.08
							0.08											0.1
							0.07											0.07
							0.05											0.09
							0.1											0.07
							0.08											0.09
							0.08											0.08
							0.07											0.13
							0.07											0.09
							0.06											0.08
							0.08											0.1
							0.07											0.07
							0.05											0.1
							0.08											0.12
							0.07											0.08
							0.07											0.15
							0.09											0.09
							0.07											0.06
							0.07											0.08
							0.17											0.11
							0.12											0.08
							0.11											0.08
							0.13											0.1
							0.12											0.13
							0.05											0.12
							0.11											0.1
							0.1											0.12
							0.1											0.1
							0.12											0.11
							0.2											0.09
							0.21											0.08
							0.21											0.11
							0.21											0.12
							0.13											0.11
							0.1											0.09
							0.12											0.07
							0.13											0.09
							0.1											0.07
							0.08											0.09
							0.07											0.09
																		0.09
																		0.07
																		0.07
																		0.07
																		0.04
																		0.07
																		0.07
																		0.05
																		0.07
																		0.07
																		0.1
																		0.11
																		0.08
																		0.09
																		0.06
																		0.03
																		0.07
																		0.06
																		0.09
																		0.08
																		0.04
																		0.06
																		0.05
																		0.06
																		0.04
																		0.07
																		0.03
																		0.05
																		0.08
																		0.08
																		0.06
																		0.08
																		0.06
																		0.07
																		0.11
																		0.07
																		0.06
																		0.07
																		0.07
																		0.08
																		0.04
																		0.07
																		0.05
																		0.07
																		0.06
																		0.09
																		0.07
																		0.06
																		0.06
																		0.05
																		0.05
																		0.05
																		0.06
																		0.07
																		0.08
																		0.07
																		0.05
																		0.1
																		0.08
																		0.08
																		0.07
																		0.07
																		0.06
																		0.08
																		0.07
																		0.05
																		0.08
																		0.07
																		0.07
																		0.09
																		0.07
																		0.07
																		0.17
																		0.12
																		0.11
																		0.13
																		0.12
																		0.05
																		0.11
																		0.1
																		0.1
																		0.12
																		0.2
																		0.21
																		0.21
																		0.21
																		0.13
																		0.1
																		0.12
																		0.13
																		0.1
																		0.08
																		0.07
																		0.09
																		0.09
																		0.06
																		0.06
																		0.06
																		0.06
																		0.05
																		0.1
																		0.08
																		0.17
																		0.14
																		0.11
																		0.14
																		0.17
																		0.16
																		0.15
																		0.18
																		0.15
																		0.18
																		0.18
																		0.21
																		0.2
																		0.2
																		0.19
																		0.14
																		0.05
																		0.04
																		0.07
																		0.05
																		0.06
																		0.08
																		0.1
																		0.11
																		0.13
																		0.12
																		0.12
																		0.12
																		0.13
																		0.16
																		0.15
																		0.15
																		0.15
																		0.15
																		0.15
																		0.13
																		0.15
																		0.13
																		0.09
																		0.1
																		0.1
																		0.08
																		0.1
																		0.08
																		0.09
																		0.05
																		0.07
																		0.09
																		0.1
																		0.08
																		0.07
																		0.04
																		0.08
																		0.07
																		0.07
																		0.1
																		0.05
																		0.06
																		0.06
																		0.05
																		0.05
																		0.1
																		0.11
																		0.1
																		0.1
																		0.08
																		0.07
																		0.12
																		0.09
																		0.1
																		0.11
																		0.13
																		0.13
																		0.14
																		0.14
																		0.12
																		0.16
																		0.16
																		0.06
																		0.05
																		0.07
																		0.08
																		0.08
																		0.07
																		0.05
																		0.07
																		0.02
																		0.08
																		0.05
																		0.05
																		0.06
																		0.07
																		0.09
																		0.11
																		0.09
																		0.08
																		0.07
																		0.09
																		0.09
																		0.12
																		0.15
																		0.15
																		0.12
																		0.12
																		0.16
																		0.14
																		0.18
																		0.14
																		0.13
																		0.13
																		0.15
																		0.19
																		0.15
																		0.17
																		0.16
																		0.18
																		0.2
																		0.17
																		0.17
																		0.21
																		0.26
																		0.24
																		0.13
																		0.14
																		0.12
																		0.09
																		0.15
																		0.16
																		0.1
																		0.17
																		0.22
																		0.2
																		0.2
																		0.18
																		0.15
																		0.12
																		0.13
																		0.18
																		0.16
																		0.13
																		0.13
																		0.12
																		0.14
																		0.14
																		0.14
																		0.15
																		0.2
																		0.2
																		0.13
																		0.18
																		0.13
																		0.21
																		0.16
																		0.16
																		0.11
																		0.05
																		0.09
																		0.13
																		0.11
																		0.13
																		0.12
																		0.12
																		0.1
																		0.18
																		0.17
																		0.19
																		0.11
																		0.18
																		0.16
																		0.18
																		0.15
																		0.19
																		0.19
																		0.2
																		0.17
																		0.22
																		0.24
																		0.26
																		0.24
																		0.18
																		0.13
																		0.05
																		0.04
																		0.01
																		0.07
																		0.08
																		0.07
																		0.05
																		0.02
																		0.02
																		0.03
																		0.02
																		0.03
																		0.03
																		0.02
																		0.03
																		0.02
																		0.02
																		0.02
																		0.03
																		0.04
																		0.04
																		0.07
																		0.08
																		0.07
																		0.09
																		0.09
																		0.08
																		0.101548

## Sheet: Sheet4
Lanthanum height in gaps
	height of lanthanum of both layer and bush					Range (nm)	10	20	30	40	50	60	70	80	90	100	110	120	130	140	150	160	170	180	190	200+
						Range (um)	0.01	0.02	0.03	0.04	0.05	0.06	0.07	0.08	0.09	0.1	0.11	0.12	0.13	0.14	0.15	0.16	0.17	0.18	0.19	0.2+	Total
1	0.01					#	2	20	15	14	32	33	63	50	42	35	27	35	30	17	22	13	12	14	8	31	515
2	0.01					%	0.38835	3.8835	2.91262	2.71845	6.21359	6.40777	12.233	9.70874	8.15534	6.79612	5.24272	6.79612	5.82524	3.30097	4.27184	2.52427	2.3301	2.71845	1.5534	6.01942
1	0.02
2	0.02
3	0.02
4	0.02
5	0.02
6	0.02
7	0.02
8	0.02
9	0.02
10	0.02
11	0.02
12	0.02
13	0.02
14	0.02
15	0.02
16	0.02
17	0.02
18	0.02
19	0.02
20	0.02
1	0.03
2	0.03
3	0.03
4	0.03
5	0.03
6	0.03
7	0.03
8	0.03
9	0.03
10	0.03
11	0.03
12	0.03
13	0.03
14	0.03
15	0.03
1	0.04
2	0.04
3	0.04
4	0.04
5	0.04
6	0.04
7	0.04
8	0.04
9	0.04
10	0.04
11	0.04
12	0.04
13	0.04
14	0.04
1	0.05
2	0.05
3	0.05
4	0.05
5	0.05
6	0.05
7	0.05
8	0.05
9	0.05
10	0.05
11	0.05
12	0.05
13	0.05
14	0.05
15	0.05
16	0.05
17	0.05
18	0.05
19	0.05
20	0.05
21	0.05
22	0.05
23	0.05
24	0.05
25	0.05
26	0.05
27	0.05
28	0.05
29	0.05
30	0.05
31	0.05
32	0.05
1	0.06
2	0.06
3	0.06
4	0.06
5	0.06
6	0.06
7	0.06
8	0.06
9	0.06
10	0.06
11	0.06
12	0.06
13	0.06
14	0.06
15	0.06
16	0.06
17	0.06
18	0.06
19	0.06
20	0.06
21	0.06
22	0.06
23	0.06
24	0.06
25	0.06
26	0.06
27	0.06
28	0.06
29	0.06
30	0.06
31	0.06
32	0.06
33	0.06
1	0.07
2	0.07
3	0.07
4	0.07
5	0.07
6	0.07
7	0.07
8	0.07
9	0.07
10	0.07
11	0.07
12	0.07
13	0.07
14	0.07
15	0.07
16	0.07
17	0.07
18	0.07
19	0.07
20	0.07
21	0.07
22	0.07
23	0.07
24	0.07
25	0.07
26	0.07
27	0.07
28	0.07
29	0.07
30	0.07
31	0.07
32	0.07
33	0.07
34	0.07
35	0.07
36	0.07
37	0.07
38	0.07
39	0.07
40	0.07
41	0.07
42	0.07
43	0.07
44	0.07
45	0.07
46	0.07
47	0.07
48	0.07
49	0.07
50	0.07
51	0.07
52	0.07
53	0.07
54	0.07
55	0.07
56	0.07
57	0.07
58	0.07
59	0.07
60	0.07
61	0.07
62	0.07
63	0.07
1	0.08
2	0.08
3	0.08
4	0.08
5	0.08
6	0.08
7	0.08
8	0.08
9	0.08
10	0.08
11	0.08
12	0.08
13	0.08
14	0.08
15	0.08
16	0.08
17	0.08
18	0.08
19	0.08
20	0.08
21	0.08
22	0.08
23	0.08
24	0.08
25	0.08
26	0.08
27	0.08
28	0.08
29	0.08
30	0.08
31	0.08
32	0.08
33	0.08
34	0.08
35	0.08
36	0.08
37	0.08
38	0.08
39	0.08
40	0.08
41	0.08
42	0.08
43	0.08
44	0.08
45	0.08
46	0.08
47	0.08
48	0.08
49	0.08
50	0.08
1	0.09
2	0.09
3	0.09
4	0.09
5	0.09
6	0.09
7	0.09
8	0.09
9	0.09
10	0.09
11	0.09
12	0.09
13	0.09
14	0.09
15	0.09
16	0.09
17	0.09
18	0.09
19	0.09
20	0.09
21	0.09
22	0.09
23	0.09
24	0.09
25	0.09
26	0.09
27	0.09
28	0.09
29	0.09
30	0.09
31	0.09
32	0.09
33	0.09
34	0.09
35	0.09
36	0.09
37	0.09
38	0.09
39	0.09
40	0.09
41	0.09
42	0.09
1	0.1
2	0.1
3	0.1
4	0.1
5	0.1
6	0.1
7	0.1
8	0.1
9	0.1
10	0.1
11	0.1
12	0.1
13	0.1
14	0.1
15	0.1
16	0.1
17	0.1
18	0.1
19	0.1
20	0.1
21	0.1
22	0.1
23	0.1
24	0.1
25	0.1
26	0.1
27	0.1
28	0.1
29	0.1
30	0.1
31	0.1
32	0.1
33	0.1
34	0.1
35	0.1
1	0.11
2	0.11
3	0.11
4	0.11
5	0.11
6	0.11
7	0.11
8	0.11
9	0.11
10	0.11
11	0.11
12	0.11
13	0.11
14	0.11
15	0.11
16	0.11
17	0.11
18	0.11
19	0.11
20	0.11
21	0.11
22	0.11
23	0.11
24	0.11
25	0.11
26	0.11
27	0.11
1	0.12
2	0.12
3	0.12
4	0.12
5	0.12
6	0.12
7	0.12
8	0.12
9	0.12
10	0.12
11	0.12
12	0.12
13	0.12
14	0.12
15	0.12
16	0.12
17	0.12
18	0.12
19	0.12
20	0.12
21	0.12
22	0.12
23	0.12
24	0.12
25	0.12
26	0.12
27	0.12
28	0.12
29	0.12
30	0.12
31	0.12
32	0.12
33	0.12
34	0.12
35	0.12
1	0.13
2	0.13
3	0.13
4	0.13
5	0.13
6	0.13
7	0.13
8	0.13
9	0.13
10	0.13
11	0.13
12	0.13
13	0.13
14	0.13
15	0.13
16	0.13
17	0.13
18	0.13
19	0.13
20	0.13
21	0.13
22	0.13
23	0.13
24	0.13
25	0.13
26	0.13
27	0.13
28	0.13
29	0.13
30	0.13
1	0.14
2	0.14
3	0.14
4	0.14
5	0.14
6	0.14
7	0.14
8	0.14
9	0.14
10	0.14
11	0.14
12	0.14
13	0.14
14	0.14
15	0.14
16	0.14
17	0.14
1	0.15
2	0.15
3	0.15
4	0.15
5	0.15
6	0.15
7	0.15
8	0.15
9	0.15
10	0.15
11	0.15
12	0.15
13	0.15
14	0.15
15	0.15
16	0.15
17	0.15
18	0.15
19	0.15
20	0.15
21	0.15
22	0.15
1	0.16
2	0.16
3	0.16
4	0.16
5	0.16
6	0.16
7	0.16
8	0.16
9	0.16
10	0.16
11	0.16
12	0.16
13	0.16
1	0.17
2	0.17
3	0.17
4	0.17
5	0.17
6	0.17
7	0.17
8	0.17
9	0.17
10	0.17
11	0.17
12	0.17
1	0.18
2	0.18
3	0.18
4	0.18
5	0.18
6	0.18
7	0.18
8	0.18
9	0.18
10	0.18
11	0.18
12	0.18
13	0.18
14	0.18
1	0.19
2	0.19
3	0.19
4	0.19
5	0.19
6	0.19
7	0.19
8	0.19
1	0.2
2	0.2
3	0.2
4	0.2
5	0.2
6	0.2
7	0.2
8	0.2
9	0.2
10	0.21
11	0.21
12	0.21
13	0.21
14	0.21
15	0.21
16	0.21
17	0.21
18	0.22
19	0.22
20	0.23
21	0.24
22	0.24
23	0.24
24	0.24
25	0.25
26	0.26
27	0.26
28	0.27
29	0.3
30	0.32
31	0.33
	0.10235	Average

## Sheet: Sheet6
CadMO
La+ staining length in gap
	3k cell surface GCX				2.5k contact GCX				1.5k gap and contact GCX				1.5k gap and contact GCX-3				1.5k gap and contact GCX - 2				0.7k overview with GCX				0.7k Cme overview with GCX
	length stained	length not stained			length stained	length not stained			length stained	length not stained			length stained	length not stained			length stained	length not stained			length stained	length not stained			length stained	length not stained
	4.35	0.12			0.14	0.25			2.88	0.29			1.24	0.46			1.02	1.12			1.06	0.24			2.9	0.31
	0.45	0.25			1.2	0.03			2.96	0.24			1.2	0.55			0.49	1.65			4.13	0.16			2.33	0.25
	0.3	0.35			0.21	0.16			0.45	0.25			1.18	1.82			1.27	1.38			1.8	0.69			0.4	0.34
	0.14	0.28			0.05	0.31			0.76	0.19			0.84	0.91			2.98	0.26			0.96	0.21			0.49	0.23
	0.32	0.14			0.58	0.1			0.84	0.09			0.56	1.26			0.69	3.3			1.07	0.28			1.25	0.15
	0.61	0.05			0.13	0.07			2.92	0.74			0.63	7.53			1.42	1.64			0.61	0.21			1.85	0.12
	1.34	0.12			0.15	0.07			2.51	0.25			0.35	5.63			1.01	3.02			1	0.36			1.04	0.22
	0.24	0.06			0.07	0.1			1.51	0.1			0.97	1.68			0.86	1.37			0.9	0.1			0.73	0.28
					0.46	0.09			0.67	0.06			0.8	1.94			1.21	0.56			0.11	0.39			0.81	0.34
					0.1	0.38			0.23	0.21			1.25	2.25			5.53	0.43			0.1	0.12			0.26	0.11
					0.27	0.3			0.2	0.11			4.24				1.08	0.29			0.09	0.41			0.22	0.69
					0.16	0.32			0.08	0.89			3.96				1.05	1.53			0.31	0.23			0.22	0.26
					0.07	0.04			0.39	0.44			0.51				0.6	1.59			0.17	0.19			0.26	0.22
					0.06	0.07			0.33	0.86			0.39				0.3	0.43			0.22	0.39			1.81	0.28
					0.09	0.27			1.77				0.2				0.76	1.42			1.14	0.84			0.24	0.22
					0.04	0.09			1.78				2.13				0.53	0.07			0.32	0.31			0.19	0.26
					0.07	0.13			1.14				2.46				0.14				0.14	0.46			0.8	0.35
					0.07	1			0.42				0.46				0.54				0.14	0.16			0.53	0.63
					0.04	0.12			1.1				2.56				0.25				0.15	0.67			0.37	0.2
					0.06	0.38			0.62				2.13				1.02				0.53	0.29			0.32	0.12
					0.12	2.93			3.82								0.77				0.17	1.79			0.64	0.16
					0.19	0.24			0.18								0.74				0.12	0.21			1.14	0.4
					1.5	0.33			0.61												0.17	0.64			0.5	0.56
					0.05	0.55			0.34												0.39	1.12			1.14	3.5
					0.16	0.26			0.72												0.16	0.94			0.72	1.95
					0.16	0.54															0.38	0.2			0.57	0.62
					0.11	0.11															0.14	0.93			0.8	0.99
					0.03	0.51															0.17	0.38			2.7	1.71
					0.06	0.36															0.23	0.31			1.69	4.95
					0.03	0.06															0.16	1.05			0.98	5.09
						0.14															0.54	0.38			1.08	2.58
						0.72															0.2	0.8			1.1	2.15
						1.02															0.4	0.87			1.51
						0.06															0.2	2.19			0.31
																					0.23	0.38			1.55
																					0.11	0.17			0.77
																					0.11	0.42			0.67
																					1	0.5			1.24
																					0.96	0.33			0.91
																					1.5	0.34			1.31
																					0.79	0.25			2.21
																					0.4	1.64			2.23
																					1.1	0.34			1.69
																					0.52	5.82			0.12
																					0.17	2.13			0.43
																					0.38	2
																					0.57	1.32
																					0.28	0.42
																					0.43	1.19
																					0.76	0.1
																					0.08	0.75
																					0.16	0.09
																					0.17	0.71
																					0.17	0.65
																					0.11	0.66
																					0.09	1.75
																					0.06	2.61
																					0.16	0.31
																					0.31	0.09
																					0.31	0.15
																					0.08	0.22
																					0.14	0.43
																					0.32	0.13
																					0.15	1.11
																					1.58	0.19
																					0.83	0.62
																					1.21	0.34
																					0.62	0.31
																					0.91	0.22
																					0.09	0.16
																					1.4	0.3
																					0.19	0.19
																					0.35	0.6
																					0.17	0.23
																					0.53	0.15
																					0.6	0.11
																					1.42	0.11
																					0.25	0.18
																					0.87	0.18
																					0.79	0.18
																					0.7	0.21
																					1.25	0.33
																					0.92	0.96
																					2.99	0.3
																					3.14	0.47
																					1.1	0.29
																					0.11	0.2
																					0.24	0.16
																					0.09	0.35
																					0.11	0.22
																					0.19	0.29
																					0.61	0.23
																					1.56	0.13
																					1.65	0.16
																					3.71	0.08
																					0.3	0.43
																					0.85	0.13
																					0.22	0.41
																					0.16	0.31
																					1.94	0.19
																					0.18	0.09
																					0.24	0.47
																					0.09	0.66
																					0.45	0.44
																					0.62	0.87
																					0.09	1.41
																					0.11	0.25
																					0.2	0.19
																					0.22	0.19
																					1.37	0.2
																					0.21	0.36
																					0.17	0.19
																					0.15	0.79
																					0.23	1.49
																					0.76	3.05
																					0.56	2.41
																					0.38	2.85
																					0.82	4.6
																					0.11
																					0.71
																					0.27

## Sheet: Sheet7
La+ stained length in gaps only
		Total									Total
		length stained	length not stained			total length filled stained	total length not stained	Total			length stained	length not stained
		4.35	0.12		um	212.35	168.49	380.84			4.35	0.12
		0.45	0.25		%	55.7583	44.2417				0.45	0.25
		0.3	0.35								0.3	0.35
		0.14	0.28								0.14	0.28
		0.32	0.14								0.32	0.14
		0.61	0.05								0.61	0.05
		1.34	0.12								1.34	0.12
		0.24	0.06								0.24	0.06
		0.14	0.25								0.14	0.25
		1.2	0.03								1.2	0.03
		0.21	0.16								0.21	0.16
		0.05	0.31								0.05	0.31
		0.58	0.1								0.58	0.1
		0.13	0.07								0.13	0.07
		0.15	0.07								0.15	0.07
		0.07	0.1								0.07	0.1
		0.46	0.09								0.46	0.09
		0.1	0.38								0.1	0.38
		0.27	0.3								0.27	0.3
		0.16	0.32								0.16	0.32
		0.07	0.04								0.07	0.04
		0.06	0.07								0.06	0.07
		0.09	0.27								0.09	0.27
		0.04	0.09								0.04	0.09
		0.07	0.13								0.07	0.13
		0.07	1								0.07	1
		0.04	0.12								0.04	0.12
		0.06	0.38								0.06	0.38
		0.12	2.93								0.12	2.93
		0.19	0.24								0.19	0.24
		1.5	0.33								1.5	0.33
		0.05	0.55								0.05	0.55
		0.16	0.26								0.16	0.26
		0.16	0.54								0.16	0.54
		0.11	0.11								0.11	0.11
		0.03	0.51								0.03	0.51
		0.06	0.36								0.06	0.36
		0.03	0.06								0.03	0.06
		2.88	0.14								2.88	0.14
		2.96	0.72								2.96	0.72
		0.45	1.02								0.45	1.02
		0.76	0.06								0.76	0.06
		0.84	0.29								0.84	0.29
		2.92	0.24								2.92	0.24
		2.51	0.25								2.51	0.25
		1.51	0.19								1.51	0.19
		0.67	0.09								0.67	0.09
		0.23	0.74								0.23	0.74
		0.2	0.25								0.2	0.25
		0.08	0.1								0.08	0.1
		0.39	0.06								0.39	0.06
		0.33	0.21								0.33	0.21
		1.77	0.11								1.77	0.11
		1.78	0.89								1.78	0.89
		1.14	0.44								1.14	0.44
		0.42	0.86								0.42	0.86
		1.1	0.46								1.1	0.46
		0.62	0.55								0.62	0.55
		3.82	1.82								3.82	1.82
		0.18	0.91								0.18	0.91
		0.61	1.26								0.61	1.26
		0.34	7.53								0.34	7.53
		0.72	5.63								0.72	5.63
		1.24	1.68								1.24	1.68
		1.2	1.94								1.2	1.94
		1.18	2.25								1.18	2.25
		0.84	1.12								0.84	1.12
		0.56	1.65								0.56	1.65
		0.63	1.38								0.63	1.38
		0.35	0.26								0.35	0.26
		0.97	3.3								0.97	3.3
		0.8	1.64								0.8	1.64
		1.25	3.02								1.25	3.02
		4.24	1.37								4.24	1.37
		3.96	0.56								3.96	0.56
		0.51	0.43								0.51	0.43
		0.39	0.29								0.39	0.29
		0.2	1.53								0.2	1.53
		2.13	1.59								2.13	1.59
		2.46	0.43								2.46	0.43
		0.46	1.42								0.46	1.42
		2.56	0.07								2.56	0.07
		2.13	0.24								2.13	0.24
		1.02	0.16								1.02	0.16
		0.49	0.69								0.49	0.69
		1.27	0.21								1.27	0.21
		2.98	0.28								2.98	0.28
		0.69	0.21								0.69	0.21
		1.42	0.36								1.42	0.36
		1.01	0.1								1.01	0.1
		0.86	0.39								0.86	0.39
		1.21	0.12								1.21	0.12
		5.53	0.41								5.53	0.41
		1.08	0.23								1.08	0.23
		1.05	0.19								1.05	0.19
		0.6	0.39								0.6	0.39
		0.3	0.84								0.3	0.84
		0.76	0.31								0.76	0.31
		0.53	0.46								0.53	0.46
		0.14	0.16								0.14	0.16
		0.54	0.67								0.54	0.67
		0.25	0.29								0.25	0.29
		1.02	1.79								1.02	1.79
		0.77	0.21								0.77	0.21
		0.74	0.64								0.74	0.64
		1.06	1.12								1.06	1.12
		4.13	0.94								4.13	0.94
		1.8	0.2								1.8	0.2
		0.96	0.93								0.96	0.93
		1.07	0.38								1.07	0.38
		0.61	0.31								0.61	0.31
		1	1.05								1	1.05
		0.9	0.38								0.9	0.38
		0.11	0.8								0.11	0.8
		0.1	0.87								0.1	0.87
		0.09	2.19								0.09	2.19
		0.31	0.38								0.31	0.38
		0.17	0.17								0.17	0.17
		0.22	0.42								0.22	0.42
		1.14	0.5								1.14	0.5
		0.32	0.33								0.32	0.33
		0.14	0.34								0.14	0.34
		0.14	0.25								0.14	0.25
		0.15	1.64								0.15	1.64
		0.53	0.34								0.53	0.34
		0.17	5.82								0.17	5.82
		0.12	2.13								0.12	2.13
		0.17	2								0.17	2
		0.39	1.32								0.39	1.32
		0.16	0.42								0.16	0.42
		0.38	1.19								0.38	1.19
		0.14	0.1								0.14	0.1
		0.17	0.75								0.17	0.75
		0.23	0.09								0.23	0.09
		0.16	0.71								0.16	0.71
		0.54	0.65								0.54	0.65
		0.2	0.66								0.2	0.66
		0.4	1.75								0.4	1.75
		0.2	2.61								0.2	2.61
		0.23	0.31								0.23	0.31
		0.11	0.09								0.11	0.09
		0.11	0.15								0.11	0.15
		1	0.22								1	0.22
		0.96	0.43								0.96	0.43
		1.5	0.13								1.5	0.13
		0.79	1.11								0.79	1.11
		0.4	0.19								0.4	0.19
		1.1	0.62								1.1	0.62
		0.52	0.34								0.52	0.34
		0.17	0.31								0.17	0.31
		0.38	0.22								0.38	0.22
		0.57	0.16								0.57	0.16
		0.28	0.3								0.28	0.3
		0.43	0.19								0.43	0.19
		0.76	0.6								0.76	0.6
		0.08	0.23								0.08	0.23
		0.16	0.15								0.16	0.15
		0.17	0.11								0.17	0.11
		0.17	0.11								0.17	0.11
		0.11	0.18								0.11	0.18
		0.09	0.18								0.09	0.18
		0.06	0.18								0.06	0.18
		0.16	0.21								0.16	0.21
		0.31	0.33								0.31	0.33
		0.31	0.96								0.31	0.96
		0.08	0.3								0.08	0.3
		0.14	0.47								0.14	0.47
		0.32	0.29								0.32	0.29
		0.15	0.2								0.15	0.2
		1.58	0.16								1.58	0.16
		0.83	0.35								0.83	0.35
		1.21	0.22								1.21	0.22
		0.62	0.29								0.62	0.29
		0.91	0.23								0.91	0.23
		0.09	0.13								0.09	0.13
		1.4	0.16								1.4	0.16
		0.19	0.08								0.19	0.08
		0.35	0.43								0.35	0.43
		0.17	0.13								0.17	0.13
		0.53	0.41								0.53	0.41
		0.6	0.31								0.6	0.31
		1.42	0.19								1.42	0.19
		0.25	0.09								0.25	0.09
		0.87	0.47								0.87	0.47
		0.79	0.66								0.79	0.66
		0.7	0.44								0.7	0.44
		1.25	0.87								1.25	0.87
		0.92	1.41								0.92	1.41
		2.99	0.25								2.99	0.25
		3.14	0.19								3.14	0.19
		1.1	0.19								1.1	0.19
		0.11	0.2								0.11	0.2
		0.24	0.36								0.24	0.36
		0.09	0.19								0.09	0.19
		0.11	0.31								0.11	0.31
		0.19	0.25								0.19	0.25
		0.61	0.34								0.61	0.34
		1.56	0.23								1.56	0.23
		1.65	0.15								1.65	0.15
		3.71	0.12								3.71	0.12
		0.3	0.22								0.3	0.22
		0.85	0.28								0.85	0.28
		0.22	0.34								0.22	0.34
		0.16	0.11								0.16	0.11
		1.94	0.69								1.94	0.69
		0.18	0.26								0.18	0.26
		0.24	0.22								0.24	0.22
		0.09	0.28								0.09	0.28
		0.45	0.22								0.45	0.22
		0.62	0.26								0.62	0.26
		0.09	0.35								0.09	0.35
		0.11	0.63								0.11	0.63
		0.2	0.2								0.2	0.2
		0.22	0.12								0.22	0.12
		1.37	0.16								1.37	0.16
		0.21	0.4								0.21	0.4
		0.17	0.56								0.17	0.56
		0.15	3.5								0.15	3.5
		0.23	1.95								0.23	1.95
		0.76	0.62								0.76	0.62
		0.56	0.99								0.56	0.99
		0.38	1.71								0.38	1.71
		0.82	4.95								0.82	4.95
		0.11	5.09								0.11	5.09
		0.71	2.58								0.71	2.58
		0.27	2.15								0.27	2.15
		2.9	0.79								2.9	0.79
		2.33	1.49								2.33	1.49
		0.4	3.05								0.4	3.05
		0.49	2.41								0.49	2.41
		1.25	2.85								1.25	2.85
		1.85	4.6								1.85	4.6
		1.04	168.49								1.04	0.72625
		0.73									0.73
		0.81									0.81
		0.26									0.26
		0.22									0.22
		0.22									0.22
		0.26									0.26
		1.81									1.81
		0.24									0.24
		0.19									0.19
		0.8									0.8
		0.53									0.53
		0.37									0.37
		0.32									0.32
		0.64									0.64
		1.14									1.14
		0.5									0.5
		1.14									1.14
		0.72									0.72
		0.57									0.57
		0.8									0.8
		2.7									2.7
		1.69									1.69
		0.98									0.98
		1.08									1.08
		1.1									1.1
		1.51									1.51
		0.31									0.31
		1.55									1.55
		0.77									0.77
		0.67									0.67
		1.24									1.24
		0.91									0.91
		1.31									1.31
		2.21									2.21
		2.23									2.23
		1.69									1.69
		0.12									0.12
		0.43									0.43
	total	212.35								Average	0.783579

## Sheet: Sheet5
Lanthanum stained
CadMO
	La+ height in gaps	Range (um)	0.01	0.02	0.03	0.04	0.05	0.06	0.07	0.08	0.09	0.1	0.11	0.12	0.13	0.14	0.15	0.16	0.17	0.18	0.19	0.2+	Total
		#	2	20	15	14	32	33	63	50	42	35	27	35	30	17	22	13	12	14	8	31	515
		%	0.38835	3.8835	2.91262	2.71845	6.21359	6.40777	12.233	9.70874	8.15534	6.79612	5.24272	6.79612	5.82524	3.30097	4.27184	2.52427	2.3301	2.71845	1.5534	6.01942
	La+ contact width	Range (um)	0.01	0.02	0.03	0.04	0.05	0.06	0.07	0.08	0.09	0.1	0.11	0.12	0.13	0.14	0.15	0.16	0.17	0.18	0.19	0.2+	Total
		#	13	102	49	35	11	13	5	5	0	2	2	2	2	2	0	2	0	1	1	2	249
		%	5.22088	40.9639	19.6787	14.0562	4.41767	5.22088	2.00803	2.00803	0	0.803213	0.803213	0.803213	0.803213	0.803213	0	0.803213	0	0.401606	0.401606	0.803213
	La+ height in gaps - contact width	Range (um)	0.01	0.02	0.03	0.04	0.05	0.06	0.07	0.08	0.09	0.1	0.11	0.12	0.13	0.14	0.15	0.16	0.17	0.18	0.19	0.2+
	diff spect	%	-4.83253	-37.0804	-16.7661	-11.3378	1.79592	1.18688	10.225	7.70071	8.15534	5.9929	4.43951	5.9929	5.02203	2.49776	4.27184	1.72106	2.3301	2.31684	1.15179	5.2162
