# Supplementary material for: Cell contacts and pericellular matrix in the Xenopus gastrula chordamesoderm
Source: PLoS One. 2024 Feb 12;19(2):e0297420. doi: 10.1371/journal.pone.0297420 (PMC10861091; doi:10.1371/journal.pone.0297420)
Supplement: S1 Dataset — (ZIP) [file pone.0297420.s008.zip › FNMO angles (Fig 1K and 7B.xlsx]

## Sheet: Sheet1
FNMO angles with contact width
	angles	width at angle (um)			angles	angle/2	Radians	cos(q)	1- cosq		width at angle (um)	1- cosq										using the lowest data points											average			individual
	22.96	0.05			22.96	11.48	0.200364	0.979994	0.0200058		0.05	0.0200058	1									width	1- cosq										width	alpha		width	alpha
	37.24	0.02			37.24	18.62	0.32498	0.947657	0.052343		0.02	0.052343	2									0.96	0.12644	1									0.025	0.057		0.025	0.063
	22.85	0.07			22.85	11.425	0.199404	0.980185	0.0198152		0.07	0.0198152	3									0.78	0.0963281	2									0.075	0.057		0.075	0.063
	42.78	0.01			42.78	21.39	0.373326	0.931119	0.0688805		0.01	0.0688805	4									0.58	0.0907276	3									0.15	0.069		0.15	0.063
	37.9	0.01			37.9	18.95	0.33074	0.945802	0.0541977		0.01	0.0541977	5									0.44	0.0680554	4									0.3	0.088		0.3	0.063
	49.84	0.01			49.84	24.92	0.434936	0.906897	0.093103		0.01	0.093103	6									0.29	0.0583825	5									0.6	0.151		0.6	0.163
	33.21	0.01			33.21	16.605	0.289812	0.958298	0.0417024		0.01	0.0417024	7									0.27	0.0533507	6
	33.42	0.01			33.42	16.71	0.291645	0.957772	0.0422277		0.01	0.0422277	8									0.25	0.0512894	7
	17.93	0.01			17.93	8.965	0.156469	0.987784	0.0122163		0.01	0.0122163	9									0.22	0.0306832	8
	64.64	0.32			64.64	32.32	0.56409	0.845075	0.154925		0.32	0.154925	10									0.2	0.0270626	9
	99.46	0.01			99.46	49.73	0.867952	0.64639	0.35361		0.01	0.35361	11									0.09	0.0211862	10
	58.74	0.01			58.74	29.37	0.512603	0.871471	0.128529		0.01	0.128529	12									0.06	0.019317	11
	53.66	0.01			53.66	26.83	0.468272	0.89235	0.10765		0.01	0.10765	13									0.01	0.0122163	12
	58.25	0.1			58.25	29.125	0.508327	0.87356	0.12644		0.1	0.12644	14
	86.84	0.09			86.84	43.42	0.757822	0.726335	0.273665		0.09	0.273665	15
	40.77	0.01			40.77	20.385	0.355785	0.937373	0.0626268		0.01	0.0626268	16								correlation coefficient		0.977886
	42.88	0.09			42.88	21.44	0.374199	0.930801	0.0691991		0.09	0.0691991	17
	82.06	0.07			82.06	41.03	0.716109	0.754366	0.245634		0.07	0.245634	18
	74.43	0.01			74.43	37.215	0.649524	0.796372	0.203628		0.01	0.203628	19
	36.53	0.22			36.53	18.265	0.318784	0.949617	0.0503829		0.22	0.0503829	20
	50.45	0.01			50.45	25.225	0.440259	0.904641	0.0953588		0.01	0.0953588	21
	67.3	0.01			67.3	33.65	0.587303	0.832438	0.167562		0.01	0.167562	22
	74.16	0.01			74.16	37.08	0.647168	0.797794	0.202206		0.01	0.202206	23
	109.72	0.01			109.72	54.86	0.957488	0.575576	0.424424		0.01	0.424424	24
	133.4	0.57			133.4	66.7	1.16413	0.395546	0.604454		0.57	0.604454	25
	51.41	0.01			51.41	25.705	0.448637	0.901039	0.0989608		0.01	0.0989608	26
	36.67	0.1			36.67	18.335	0.320006	0.949233	0.0507665		0.1	0.0507665	27
	49.9	0.01			49.9	24.95	0.43546	0.906676	0.0933238		0.01	0.0933238	28
	62.23	0.01			62.23	31.115	0.543059	0.856132	0.143868		0.01	0.143868	29
	40.66	0.01			40.66	20.33	0.354825	0.937707	0.0622928		0.01	0.0622928	30
	112.29	0.01			112.29	56.145	0.979915	0.557093	0.442907		0.01	0.442907	31
	94.3	0.08			94.3	47.15	0.822923	0.680081	0.319919		0.08	0.319919	32
	42.06	0.05			42.06	21.03	0.367043	0.933393	0.0666073		0.05	0.0666073	33
	49.8	0.03			49.8	24.9	0.434587	0.907044	0.092956		0.03	0.092956	34
	31.72	0.05			31.72	15.86	0.276809	0.961932	0.0380677		0.05	0.0380677	35
	42.23	0.03			42.23	21.115	0.368526	0.932859	0.0671407		0.03	0.0671407	36
	31.8	0.08			31.8	15.9	0.277507	0.961741	0.0382587		0.08	0.0382587	37
	42.68	0.01			42.68	21.34	0.372453	0.931437	0.0685626		0.01	0.0685626	38
	46.55	0.07			46.55	23.275	0.406225	0.918619	0.0813811		0.07	0.0813811	39
	39.27	0.03			39.27	19.635	0.342695	0.941852	0.0581476		0.03	0.0581476	40
	78.52	0.19			78.52	39.26	0.685216	0.774282	0.225718		0.19	0.225718	41
	29.89	0.12			29.89	14.945	0.260839	0.966174	0.0338262		0.12	0.0338262	42
	62.5	0.01			62.5	31.25	0.545415	0.854912	0.145088		0.01	0.145088	43
	55.3	0.1			55.3	27.65	0.482584	0.885799	0.114201		0.1	0.114201	44
	49.73	0.01			49.73	24.865	0.433976	0.907301	0.092699		0.01	0.092699	45
	57.78	0.01			57.78	28.89	0.504226	0.875549	0.124451		0.01	0.124451	46
	31.33	0.05			31.33	15.665	0.273406	0.962857	0.0371431		0.05	0.0371431	47
	40.8	0.01			40.8	20.4	0.356047	0.937282	0.062718		0.01	0.062718	48
	38.26	0.01			38.26	19.13	0.333881	0.944777	0.0552225		0.01	0.0552225	49
	32.05	0.08			32.05	16.025	0.279689	0.961141	0.0388587		0.08	0.0388587	50
	60.38	0.01			60.38	30.19	0.526915	0.864363	0.135637		0.01	0.135637	51
	42.6	0.2			42.6	21.3	0.371755	0.931691	0.0683088		0.2	0.0683088	52
	45.69	0.15			45.69	22.845	0.39872	0.921559	0.0784415		0.15	0.0784415	53
	74.18	0.01			74.18	37.09	0.647343	0.797689	0.202311		0.01	0.202311	54
	31.94	0.03			31.94	15.97	0.278729	0.961406	0.0385941		0.03	0.0385941	55
	29.4	0.01			29.4	14.7	0.256563	0.967268	0.0327322		0.01	0.0327322	56
	37.66	0.02			37.66	18.83	0.328645	0.94648	0.0535196		0.02	0.0535196	57
	31.46	0.02			31.46	15.73	0.27454	0.96255	0.0374501		0.02	0.0374501	58
	97.81	0.01			97.81	48.905	0.853553	0.657309	0.342691		0.01	0.342691	59
	88.57	0.01			88.57	44.285	0.772919	0.715876	0.284124		0.01	0.284124	60
	42.52	0.44			42.52	21.26	0.371057	0.931945	0.0680554		0.44	0.0680554	61
	73.14	0.01			73.14	36.57	0.638267	0.80313	0.19687		0.01	0.19687	62
	39.67	0.08			39.67	19.835	0.346186	0.940674	0.0593263		0.08	0.0593263	63
	30.77	0.01			30.77	15.385	0.268519	0.964165	0.0358351		0.01	0.0358351	64
	35.66	0.16			35.66	17.83	0.311192	0.951969	0.0480308		0.16	0.0480308	65
	49.15	0.03			49.15	24.575	0.428915	0.909418	0.0905823		0.03	0.0905823	66
	48.83	0.01			48.83	24.415	0.426122	0.910575	0.0894245		0.01	0.0894245	67
	39.32	0.04			39.32	19.66	0.343132	0.941706	0.0582943		0.04	0.0582943	68
	38.68	0.01			38.68	19.34	0.337547	0.94357	0.05643		0.01	0.05643	69
	61.85	0.01			61.85	30.925	0.539743	0.857841	0.142159		0.01	0.142159	70
	65.46	0.05			65.46	32.73	0.571246	0.841228	0.158772		0.05	0.158772	71
	62.68	0.05			62.68	31.34	0.546986	0.854096	0.145904		0.05	0.145904	72
	30.17	0.1			30.17	15.085	0.263283	0.965541	0.0344592		0.1	0.0344592	73
	50.37	0.17			50.37	25.185	0.439561	0.904938	0.0950615		0.17	0.0950615	74
	47.59	0.01			47.59	23.795	0.415301	0.914995	0.0850051		0.01	0.0850051	75
	97.14	1.07			97.14	48.57	0.847706	0.661705	0.338295		1.07	0.338295	76
	89.19	0.98			89.19	44.595	0.77833	0.712087	0.287913		0.98	0.287913	77
	57.38	0.38			57.38	28.69	0.500735	0.87723	0.12277		0.38	0.12277	78
	40.29	0.24			40.29	20.145	0.351597	0.938824	0.0611759		0.24	0.0611759	79
	37.99	0.05			37.99	18.995	0.331525	0.945547	0.054453		0.05	0.054453	80
	45.24	0.07			45.24	22.62	0.394793	0.923076	0.076924		0.07	0.076924	81
	53.34	0.01			53.34	26.67	0.465479	0.893607	0.106393		0.01	0.106393	82
	70.26	0.45			70.26	35.13	0.613134	0.817849	0.182151		0.45	0.182151	83
	33.53	0.13			33.53	16.765	0.292604	0.957496	0.0425041		0.13	0.0425041	84
	27.82	0.05			27.82	13.91	0.242775	0.970675	0.0293255		0.05	0.0293255	85
	37.4	0.05			37.4	18.7	0.326377	0.94721	0.0527897		0.05	0.0527897	86
	49.89	0.08			49.89	24.945	0.435372	0.906713	0.0932869		0.08	0.0932869	87
	25.78	0.02			25.78	12.89	0.224973	0.9748	0.0251999		0.02	0.0251999	88
	29.03	0.01			29.03	14.515	0.253335	0.968082	0.0319179		0.01	0.0319179	89
	34.08	0.03			34.08	17.04	0.297404	0.9561	0.0438996		0.03	0.0438996	90
	33.02	0.01			33.02	16.51	0.288154	0.95877	0.0412298		0.01	0.0412298	91
	39.14	0.07			39.14	19.57	0.341561	0.942233	0.057767		0.07	0.057767	92
	41.58	0.01			41.58	20.79	0.362854	0.934888	0.0651124		0.01	0.0651124	93
	29.17	0.06			29.17	14.585	0.254556	0.967775	0.0322249		0.06	0.0322249	94
	29.79	0.07			29.79	14.895	0.259967	0.966399	0.0336015		0.07	0.0336015	95
	23.63	0.05			23.63	11.815	0.206211	0.978814	0.0211862		0.05	0.0211862	96
	45.15	0.04			45.15	22.575	0.394008	0.923378	0.0766222		0.04	0.0766222	97
	50.28	0.09			50.28	25.14	0.438776	0.905272	0.0947276		0.09	0.0947276	98
	29.78	0.01			29.78	14.89	0.25988	0.966421	0.0335791		0.01	0.0335791	99
	27.36	0.01			27.36	13.68	0.238761	0.971632	0.0283683		0.01	0.0283683	100
	85.1	0.01			85.1	42.55	0.742638	0.736687	0.263313		0.01	0.263313	101
	60.96	0.07			60.96	30.48	0.531976	0.861806	0.138194		0.07	0.138194	102
	58.57	0.01			58.57	29.285	0.51112	0.872197	0.127803		0.01	0.127803	103
	51.79	0.08			51.79	25.895	0.451953	0.899596	0.100404		0.08	0.100404	104
	51.07	0.01			51.07	25.535	0.44567	0.902322	0.0976779		0.01	0.0976779	105
	68.34	0.57			68.34	34.17	0.596379	0.827375	0.172625		0.57	0.172625	106
	57.53	0.13			57.53	28.765	0.502044	0.876601	0.123399		0.13	0.123399	107
	93.78	0.01			93.78	46.89	0.818385	0.683401	0.316599		0.01	0.316599	108
	46.23	0.33			46.23	23.115	0.403433	0.919719	0.0802812		0.33	0.0802812	109
	32.17	0.16			32.17	16.085	0.280736	0.960852	0.0391483		0.16	0.0391483	110
	51.03	0.09			51.03	25.515	0.445321	0.902473	0.0975275		0.09	0.0975275	111
	74.73	0.08			74.73	37.365	0.652142	0.794785	0.205215		0.08	0.205215	112
	42.38	0.08			42.38	21.19	0.369835	0.932387	0.0676131		0.08	0.0676131	113
	55.4	0.08			55.4	27.7	0.483456	0.885394	0.114606		0.08	0.114606	114
	84.32	0.01			84.32	42.16	0.735831	0.741273	0.258727		0.01	0.258727	115
	67.28	0.01			67.28	33.64	0.587129	0.832535	0.167465		0.01	0.167465	116
	64.91	0.01			64.91	32.455	0.566447	0.843813	0.156187		0.01	0.156187	117
	48.19	0.01			48.19	24.095	0.420537	0.91287	0.0871302		0.01	0.0871302	118
	45.43	0.24			45.43	22.715	0.396452	0.922437	0.077563		0.24	0.077563	119
	82.53	0.26			82.53	41.265	0.72021	0.751667	0.248333		0.26	0.248333	120
	22.56	0.06			22.56	11.28	0.196873	0.980683	0.019317		0.06	0.019317	121
	26.48	0.01			26.48	13.24	0.231082	0.973419	0.0265808		0.01	0.0265808	122
	60.02	0.11			60.02	30.01	0.523773	0.865938	0.134062		0.11	0.134062	123
	57.38	0.4			57.38	28.69	0.500735	0.87723	0.12277		0.4	0.12277	124
	83.65	0.47			83.65	41.825	0.729984	0.745185	0.254815		0.47	0.254815	125
	40.36	0.04			40.36	20.18	0.352207	0.938613	0.0613865		0.04	0.0613865	126
	38.77	0.04			38.77	19.385	0.338332	0.94331	0.0566904		0.04	0.0566904	127
	50.78	0.13			50.78	25.39	0.443139	0.90341	0.0965899		0.13	0.0965899	128
	39.9	0.12			39.9	19.95	0.348193	0.939991	0.0600093		0.12	0.0600093	129
	59.56	0.01			59.56	29.78	0.519759	0.867939	0.132061		0.01	0.132061	130
	68.02	0.01			68.02	34.01	0.593586	0.82894	0.17106		0.01	0.17106	131
	57.81	0.01			57.81	28.905	0.504487	0.875422	0.124578		0.01	0.124578	132
	41.53	0.01			41.53	20.765	0.362418	0.935042	0.0649576		0.01	0.0649576	133
	38.08	0.03			38.08	19.04	0.332311	0.945291	0.0547089		0.03	0.0547089	134
	125.4	0.23			125.4	62.7	1.09432	0.45865	0.54135		0.23	0.54135	135
	28.73	0.06			28.73	14.365	0.250717	0.968735	0.0312651		0.06	0.0312651	136
	37.09	0.12			37.09	18.545	0.323671	0.948074	0.0519258		0.12	0.0519258	137
	52.09	0.01			52.09	26.045	0.454571	0.898449	0.101551		0.01	0.101551	138
	57.39	0.07			57.39	28.695	0.500822	0.877188	0.122812		0.07	0.122812	139
	78.63	0.01			78.63	39.315	0.686176	0.773674	0.226326		0.01	0.226326	140
	42.92	0.09			42.92	21.46	0.374548	0.930673	0.0693268		0.09	0.0693268	141
	47.73	0.1			47.73	23.865	0.416523	0.914501	0.0854987		0.1	0.0854987	142
	47.94	0.08			47.94	23.97	0.418355	0.913758	0.0862417		0.08	0.0862417	143
	41.74	0.09			41.74	20.87	0.36425	0.934391	0.0656089		0.09	0.0656089	144
	55.86	0.01			55.86	27.93	0.48747	0.883521	0.116479		0.01	0.116479	145
	59.54	0.17			59.54	29.77	0.519585	0.868026	0.131974		0.17	0.131974	146
	43.86	0.01			43.86	21.93	0.382751	0.927641	0.0723592		0.01	0.0723592	147
	34.09	0.07			34.09	17.045	0.297491	0.956075	0.0439252		0.07	0.0439252	148
	45	0.05			45	22.5	0.392699	0.92388	0.0761205		0.05	0.0761205	149
	46.74	0.08			46.74	23.37	0.407883	0.917962	0.0820376		0.08	0.0820376	150
	68.06	0.03			68.06	34.03	0.593936	0.828745	0.171255		0.03	0.171255	151
	140.89	1.67			140.89	70.445	1.2295	0.334712	0.665288		1.67	0.665288	152
	74.62	0.74			74.62	37.31	0.651182	0.795368	0.204632		0.74	0.204632	153
	49.24	0.15			49.24	24.62	0.4297	0.909091	0.0909093		0.15	0.0909093	154
	70.21	0.08			70.21	35.105	0.612698	0.8181	0.1819		0.08	0.1819	155
	60.91	0.16			60.91	30.455	0.53154	0.862028	0.137972		0.16	0.137972	156
	75.87	0.3			75.87	37.935	0.662091	0.788709	0.211291		0.3	0.211291	157
	27.34	0.01			27.34	13.67	0.238587	0.971673	0.028327		0.01	0.028327	158
	37.48	0.02			37.48	18.74	0.327075	0.946986	0.0530138		0.02	0.0530138	159
	49.68	0.01			49.68	24.84	0.43354	0.907484	0.0925156		0.01	0.0925156	160
	31.5	0.01			31.5	15.75	0.274889	0.962455	0.0375448		0.01	0.0375448	161
	74.66	0.05			74.66	37.33	0.651531	0.795156	0.204844		0.05	0.204844	162
	108.35	0.01			108.35	54.175	0.945532	0.585312	0.414688		0.01	0.414688	163
	67.92	0.04			67.92	33.96	0.592714	0.829428	0.170572		0.04	0.170572	164
	37.71	0.07			37.71	18.855	0.329082	0.946339	0.0536605		0.07	0.0536605	165
	38.17	0.07			38.17	19.085	0.333096	0.945035	0.0549655		0.07	0.0549655	166
	27.51	0.06			27.51	13.755	0.24007	0.971321	0.0286787		0.06	0.0286787	167
	53.33	0.19			53.33	26.665	0.465392	0.893646	0.106354		0.19	0.106354	168
	42.71	0.03			42.71	21.355	0.372715	0.931342	0.0686579		0.03	0.0686579	169
	47.71	0.2			47.71	23.855	0.416348	0.914572	0.0854281		0.2	0.0854281	170
	28.7	0.04			28.7	14.35	0.250455	0.9688	0.0312002		0.04	0.0312002	171
	30.79	0.01			30.79	15.395	0.268693	0.964119	0.0358814		0.01	0.0358814	172
	41.72	0.05			41.72	20.86	0.364076	0.934453	0.0655467		0.05	0.0655467	173
	109.15	0.39			109.15	54.575	0.952513	0.579637	0.420363		0.39	0.420363	174
	50.33	0.05			50.33	25.165	0.439212	0.905087	0.094913		0.05	0.094913	175
	70.06	0.01			70.06	35.03	0.611389	0.818852	0.181148		0.01	0.181148	176
	114.48	0.01			114.48	57.24	0.999026	0.541121	0.458879		0.01	0.458879	177
	34.26	0.03			34.26	17.13	0.298975	0.955639	0.0443611		0.03	0.0443611	178
	125.34	0.01			125.34	62.67	1.0938	0.459115	0.540885		0.01	0.540885	179
	45.46	0.01			45.46	22.73	0.396713	0.922336	0.0776641		0.01	0.0776641	180
	54.56	0.09			54.56	27.28	0.476126	0.888777	0.111223		0.09	0.111223	181
	21.17	0.02			21.17	10.585	0.184743	0.982983	0.0170165		0.02	0.0170165	182
	65.7	0.11			65.7	32.85	0.573341	0.840094	0.159906		0.11	0.159906	183
	60.77	0.07			60.77	30.385	0.530318	0.862646	0.137354		0.07	0.137354	184
	46.42	0.01			46.42	23.21	0.405091	0.919067	0.0809334		0.01	0.0809334	185
	44.52	0.01			44.52	22.26	0.38851	0.925474	0.0745256		0.01	0.0745256	186
	45.33	0.05			45.33	22.665	0.395579	0.922774	0.0772263		0.05	0.0772263	187
	55.45	0.06			55.45	27.725	0.483893	0.885191	0.114809		0.06	0.114809	188
	62.06	0.01			62.06	31.03	0.541576	0.856898	0.143102		0.01	0.143102	189
	56.31	0.2			56.31	28.155	0.491397	0.881674	0.118326		0.2	0.118326	190
	66.84	0.17			66.84	33.42	0.583289	0.834656	0.165344		0.17	0.165344	191
	30.47	0.17			30.47	15.235	0.265901	0.964856	0.0351438		0.17	0.0351438	192
	56.75	0.01			56.75	28.375	0.495237	0.879856	0.120144		0.01	0.120144	193
	39.62	0.14			39.62	19.81	0.34575	0.940822	0.0591784		0.14	0.0591784	194
	53.11	0.01			53.11	26.555	0.463472	0.894506	0.105494		0.01	0.105494	195
	76.18	0.4			76.18	38.09	0.664796	0.787043	0.212957		0.4	0.212957	196
	62.1	0.07			62.1	31.05	0.541925	0.856718	0.143282		0.07	0.143282	197
	67.97	0.69			67.97	33.985	0.59315	0.829184	0.170816		0.69	0.170816	198
	69.65	0.59			69.65	34.825	0.607811	0.8209	0.1791		0.59	0.1791	199
	56.54	0.14			56.54	28.27	0.493405	0.880725	0.119275		0.14	0.119275	200
	37	0.13			37	18.5	0.322886	0.948324	0.0516763		0.13	0.0516763	201
	40.36	0.24			40.36	20.18	0.352207	0.938613	0.0613865		0.24	0.0613865	202
	60.69	0.07			60.69	30.345	0.52962	0.862999	0.137001		0.07	0.137001	203
	66.26	0.21			66.26	33.13	0.578228	0.837433	0.162567		0.21	0.162567	204
	42.93	0.05			42.93	21.465	0.374635	0.930641	0.0693587		0.05	0.0693587	205
	47.02	0.03			47.02	23.51	0.410327	0.91699	0.0830095		0.03	0.0830095	206
	78.29	0.21			78.29	39.145	0.683209	0.775551	0.224449		0.21	0.224449	207
	52.95	0.1			52.95	26.475	0.462076	0.895129	0.104871		0.1	0.104871	208
	38.54	0.13			38.54	19.27	0.336325	0.943974	0.0560261		0.13	0.0560261	209
	69.29	0.09			69.29	34.645	0.604669	0.82269	0.17731		0.09	0.17731	210
	45.25	0.26			45.25	22.625	0.394881	0.923042	0.0769576		0.26	0.0769576	211
	55.63	0.14			55.63	27.815	0.485463	0.884459	0.115541		0.14	0.115541	212
	81.87	0.03			81.87	40.935	0.714451	0.755453	0.244547		0.03	0.244547	213
	28.38	0.04			28.38	14.19	0.247662	0.969488	0.0305119		0.04	0.0305119	214
	39.08	0.15			39.08	19.54	0.341037	0.942408	0.0575918		0.15	0.0575918	215
	44.61	0.01			44.61	22.305	0.389296	0.925177	0.0748234		0.01	0.0748234	216
	72.11	0.04			72.11	36.055	0.629278	0.808452	0.191548		0.04	0.191548	217
	45.8	0.13			45.8	22.9	0.39968	0.921185	0.0788146		0.13	0.0788146	218
	56.45	0.01			56.45	28.225	0.492619	0.881097	0.118903		0.01	0.118903	219
	53.79	0.08			53.79	26.895	0.469406	0.891837	0.108163		0.08	0.108163	220
	37.43	0.07			37.43	18.715	0.326638	0.947126	0.0528737		0.07	0.0528737	221
	46.48	0.07			46.48	23.24	0.405615	0.91886	0.0811399		0.07	0.0811399	222
	32.91	0.02			32.91	16.455	0.287194	0.959043	0.0409575		0.02	0.0409575	223
	68.16	0.04			68.16	34.08	0.594808	0.828256	0.171744		0.04	0.171744	224
	45.62	0.08			45.62	22.81	0.39811	0.921796	0.0782045		0.08	0.0782045	225
	40.85	0.01			40.85	20.425	0.356483	0.93713	0.0628702		0.01	0.0628702	226
	29.19	0.01			29.19	14.595	0.254731	0.967731	0.0322688		0.01	0.0322688	227
	49.67	0.38			49.67	24.835	0.433453	0.907521	0.0924789		0.38	0.0924789	228
	74.09	0.86			74.09	37.045	0.646557	0.798163	0.201837		0.86	0.201837	229
	57.24	0.01			57.24	28.62	0.499513	0.877816	0.122184		0.01	0.122184	230
	40.89	0.03			40.89	20.445	0.356833	0.937008	0.0629921		0.03	0.0629921	231
	68.79	0.95			68.79	34.395	0.600306	0.825163	0.174837		0.95	0.174837	232
	64.63	0.48			64.63	32.315	0.564003	0.845122	0.154878		0.48	0.154878	233
	29.94	0.04			29.94	14.97	0.261276	0.966061	0.0339388		0.04	0.0339388	234
	44.7	0.01			44.7	22.35	0.390081	0.924878	0.0751218		0.01	0.0751218	235
	45.42	0.14			45.42	22.71	0.396364	0.922471	0.0775293		0.14	0.0775293	236
	69.96	0.01			69.96	34.98	0.610516	0.819352	0.180648		0.01	0.180648	237
	39.35	0.29			39.35	19.675	0.343394	0.941618	0.0583825		0.29	0.0583825	238
	38.04	0.04			38.04	19.02	0.331962	0.945405	0.0545951		0.04	0.0545951	239
	47.67	0.01			47.67	23.835	0.415999	0.914713	0.085287		0.01	0.085287	240
	65.6	0.1			65.6	32.8	0.572468	0.840567	0.159433		0.1	0.159433	241
	66.06	0.01			66.06	33.03	0.576482	0.838385	0.161615		0.01	0.161615	242
	51.91	0.06			51.91	25.955	0.453	0.899138	0.100862		0.06	0.100862	243
	44.26	0.1			44.26	22.13	0.386241	0.926332	0.0736685		0.1	0.0736685	244
	28.13	0.01			28.13	14.065	0.245481	0.970021	0.0299793		0.01	0.0299793	245
	36.61	0.01			36.61	18.305	0.319483	0.949398	0.0506019		0.01	0.0506019	246
	57.78	0.01			57.78	28.89	0.504226	0.875549	0.124451		0.01	0.124451	247
	36.97	0.2			36.97	18.485	0.322624	0.948407	0.0515933		0.2	0.0515933	248
	32.33	0.04			32.33	16.165	0.282132	0.960464	0.0395361		0.04	0.0395361	249
	33.75	0.04			33.75	16.875	0.294524	0.95694	0.0430597		0.04	0.0430597	250
	71.15	0.41			71.15	35.575	0.620901	0.813355	0.186645		0.41	0.186645	251
	58.2	0.13			58.2	29.1	0.507891	0.873772	0.126228		0.13	0.126228	252
	45.56	0.1			45.56	22.78	0.397586	0.921998	0.0780016		0.1	0.0780016	253
	117.65	0.01			117.65	58.825	1.02669	0.517654	0.482346		0.01	0.482346	254
	59.59	0.5			59.59	29.795	0.520021	0.867809	0.132191		0.5	0.132191	255
	112.05	0.01			112.05	56.025	0.977821	0.558831	0.441169		0.01	0.441169	256
	36.15	0.18			36.15	18.075	0.315468	0.950651	0.0493488		0.18	0.0493488	257
	44.71	0.01			44.71	22.355	0.390168	0.924845	0.075155		0.01	0.075155	258
	51.82	0.11			51.82	25.91	0.452215	0.899482	0.100518		0.11	0.100518	259
	36.9	0.17			36.9	18.45	0.322013	0.9486	0.0513998		0.17	0.0513998	260
	48.12	0.01			48.12	24.06	0.419926	0.913119	0.086881		0.01	0.086881	261
	57	0.18			57	28.5	0.497419	0.878817	0.121183		0.18	0.121183	262
	51.67	0.1			51.67	25.835	0.450906	0.900053	0.0999473		0.1	0.0999473	263
	59.68	0.34			59.68	29.84	0.520806	0.867418	0.132582		0.34	0.132582	264
	57.57	0.2			57.57	28.785	0.502393	0.876433	0.123567		0.2	0.123567	265
	109.08	0.32			109.08	54.54	0.951903	0.580134	0.419866		0.32	0.419866	266
	41.27	0.01			41.27	20.635	0.360149	0.935844	0.0641556		0.01	0.0641556	267
	64.35	0.08			64.35	32.175	0.56156	0.846426	0.153574		0.08	0.153574	268
	71.5	0.26			71.5	35.75	0.623955	0.811574	0.188426		0.26	0.188426	269
	84.29	0.12			84.29	42.145	0.735569	0.741449	0.258551		0.12	0.258551	270
	61.81	0.19			61.81	30.905	0.539394	0.85802	0.14198		0.19	0.14198	271
	101.12	0.01			101.12	50.56	0.882438	0.63527	0.36473		0.01	0.36473	272
	38.45	0.01			38.45	19.225	0.33554	0.944233	0.0557672		0.01	0.0557672	273
	34.74	0.01			34.74	17.37	0.303164	0.954397	0.0456032		0.01	0.0456032	274
	39.81	0.04			39.81	19.905	0.347408	0.940258	0.0597416		0.04	0.0597416	275
	29.51	0.01			29.51	14.755	0.257523	0.967024	0.0329763		0.01	0.0329763	276
	28.21	0.03			28.21	14.105	0.246179	0.969851	0.0301492		0.03	0.0301492	277
	32.09	0.01			32.09	16.045	0.280038	0.961045	0.0389551		0.01	0.0389551	278
	75.93	0.2			75.93	37.965	0.662614	0.788387	0.211613		0.2	0.211613	279
	69.58	0.2			69.58	34.79	0.6072	0.821249	0.178751		0.2	0.178751	280
	39.61	0.03			39.61	19.805	0.345662	0.940851	0.0591488		0.03	0.0591488	281
	38.8	0.07			38.8	19.4	0.338594	0.943223	0.0567773		0.07	0.0567773	282
	75.6	0.13			75.6	37.8	0.659734	0.790155	0.209845		0.13	0.209845	283
	43.09	0.19			43.09	21.545	0.376031	0.930129	0.0698706		0.19	0.0698706	284
	51.5	0.16			51.5	25.75	0.449422	0.900698	0.0993018		0.16	0.0993018	285
	46.68	0.01			46.68	23.34	0.40736	0.91817	0.08183		0.01	0.08183	286
	38.64	0.18			38.64	19.32	0.337198	0.943686	0.0563145		0.18	0.0563145	287
	37.33	0.08			37.33	18.665	0.325766	0.947406	0.052594		0.08	0.052594	288
	40.94	0.03			40.94	20.47	0.357269	0.936855	0.0631446		0.03	0.0631446	289
	66.63	0.01			66.63	33.315	0.581456	0.835664	0.164336		0.01	0.164336	290
	42.68	0.03			42.68	21.34	0.372453	0.931437	0.0685626		0.03	0.0685626	291
	42.51	0.01			42.51	21.255	0.37097	0.931976	0.0680238		0.01	0.0680238	292
	45.9	0.04			45.9	22.95	0.400553	0.920845	0.0791545		0.04	0.0791545	293
	39.8	0.03			39.8	19.9	0.347321	0.940288	0.0597119		0.03	0.0597119	294
	24.04	0.06			24.04	12.02	0.209789	0.978075	0.021925		0.06	0.021925	295
	65.8	0.06			65.8	32.9	0.574213	0.83962	0.16038		0.06	0.16038	296
	31.29	0.01			31.29	15.645	0.273057	0.962951	0.0370489		0.01	0.0370489	297
	42.5	0.09			42.5	21.25	0.370882	0.932008	0.0679921		0.09	0.0679921	298
	41.65	0.04			41.65	20.825	0.363465	0.934671	0.0653294		0.04	0.0653294	299
	46.77	0.01			46.77	23.385	0.408145	0.917859	0.0821414		0.01	0.0821414	300
	40.51	0.12			40.51	20.255	0.353516	0.938161	0.0618389		0.12	0.0618389	301
	36.79	0.01			36.79	18.395	0.321053	0.948904	0.0510964		0.01	0.0510964	302
	32.37	0.04			32.37	16.185	0.282482	0.960367	0.0396333		0.04	0.0396333	303
	41.03	0.11			41.03	20.515	0.358054	0.93658	0.0634195		0.11	0.0634195	304
	31.68	0.04			31.68	15.84	0.27646	0.962028	0.0379723		0.04	0.0379723	305
	29.84	0.01			29.84	14.92	0.260403	0.966286	0.0337137		0.01	0.0337137	306
	37.53	0.01			37.53	18.765	0.327511	0.946846	0.0531541		0.01	0.0531541	307
	25.75	0.01			25.75	12.875	0.224711	0.974859	0.0251415		0.01	0.0251415	308
	65.4	0.07			65.4	32.7	0.570723	0.841511	0.158489		0.07	0.158489	309
	75.83	0.3			75.83	37.915	0.661742	0.788923	0.211077		0.3	0.211077	310
	39.29	0.06			39.29	19.645	0.34287	0.941794	0.0582063		0.06	0.0582063	311
	37.16	0.1			37.16	18.58	0.324282	0.94788	0.0521203		0.1	0.0521203	312
	59.89	0.12			59.89	29.945	0.522639	0.866505	0.133495		0.12	0.133495	313
	34.03	0.01			34.03	17.015	0.296968	0.956228	0.0437718		0.01	0.0437718	314
	26.75	0.1			26.75	13.375	0.233438	0.972877	0.0271231		0.1	0.0271231	315
	29.18	0.01			29.18	14.59	0.254644	0.967753	0.0322468		0.01	0.0322468	316
	59.77	0.05			59.77	29.885	0.521592	0.867027	0.132973		0.05	0.132973	317
	33.53	0.04			33.53	16.765	0.292604	0.957496	0.0425041		0.04	0.0425041	318
	23.63	0.09			23.63	11.815	0.206211	0.978814	0.0211862		0.09	0.0211862	319
	31.44	0.04			31.44	15.72	0.274366	0.962597	0.0374028		0.04	0.0374028	320
	67.85	0.03			67.85	33.925	0.592103	0.829769	0.170231		0.03	0.170231	321
	39.11	0.04			39.11	19.555	0.341299	0.942321	0.0576794		0.04	0.0576794	322
	31.3	0.03			31.3	15.65	0.273144	0.962928	0.0370725		0.03	0.0370725	323
	57.02	0.04			57.02	28.51	0.497593	0.878734	0.121266		0.04	0.121266	324
	82.75	0.02			82.75	41.375	0.72213	0.7504	0.2496		0.02	0.2496	325
	77.41	0.01			77.41	38.705	0.67553	0.780376	0.219624		0.01	0.219624	326
	51.57	0.2			51.57	25.785	0.450033	0.900433	0.0995673		0.2	0.0995673	327
	35.59	0.06			35.59	17.795	0.310581	0.952156	0.0478439		0.06	0.0478439	328
	53.26	0.17			53.26	26.63	0.464781	0.89392	0.10608		0.17	0.10608	329
	77.19	0.01			77.19	38.595	0.67361	0.781575	0.218425		0.01	0.218425	330
	34.94	0.05			34.94	17.47	0.304909	0.953874	0.0461257		0.05	0.0461257	331
	41.77	0.09			41.77	20.885	0.364512	0.934298	0.0657022		0.09	0.0657022	332
	48.76	0.01			48.76	24.38	0.425511	0.910828	0.0891722		0.01	0.0891722	333
	27.99	0.05			27.99	13.995	0.244259	0.970317	0.0296832		0.05	0.0296832	334
	47.18	0.04			47.18	23.59	0.411723	0.916433	0.0835674		0.04	0.0835674	335
	40.57	0.06			40.57	20.285	0.35404	0.93798	0.0620203		0.06	0.0620203	336
	37.33	0.21			37.33	18.665	0.325766	0.947406	0.052594		0.21	0.052594	337
	55.63	0.01			55.63	27.815	0.485463	0.884459	0.115541		0.01	0.115541	338
	44.32	0.03			44.32	22.16	0.386765	0.926134	0.0738659		0.03	0.0738659	339
	67.32	0.01			67.32	33.66	0.587478	0.832341	0.167659		0.01	0.167659	340
	31.91	0.07			31.91	15.955	0.278467	0.961478	0.0385221		0.07	0.0385221	341
	38.78	0.01			38.78	19.39	0.338419	0.943281	0.0567194		0.01	0.0567194	342
	62.72	0.41			62.72	31.36	0.547335	0.853914	0.146086		0.41	0.146086	343
	26.72	0.2			26.72	13.36	0.233176	0.972937	0.0270626		0.2	0.0270626	344
	48.29	0.01			48.29	24.145	0.42141	0.912513	0.0874868		0.01	0.0874868	345
	55.65	0.01			55.65	27.825	0.485638	0.884377	0.115623		0.01	0.115623	346
	54.13	0.01			54.13	27.065	0.472373	0.890491	0.109509		0.01	0.109509	347
	42.94	0.01			42.94	21.47	0.374722	0.930609	0.0693907		0.01	0.0693907	348
	56.5	0.01			56.5	28.25	0.493056	0.880891	0.119109		0.01	0.119109	349
	65.56	0.01			65.56	32.78	0.572119	0.840756	0.159244		0.01	0.159244	350
	39.36	0.12			39.36	19.68	0.343481	0.941588	0.0584118		0.12	0.0584118	351
	58.25	0.96			58.25	29.125	0.508327	0.87356	0.12644		0.96	0.12644	352
	51.55	0.1			51.55	25.775	0.449859	0.900509	0.0994914		0.1	0.0994914	353
	52.82	0.07			52.82	26.41	0.460941	0.895634	0.104366		0.07	0.104366	354
	42.85	0.1			42.85	21.425	0.373937	0.930897	0.0691035		0.1	0.0691035	355
	46.3	0.04			46.3	23.15	0.404044	0.919479	0.0805212		0.04	0.0805212	356
	46.12	0.01			46.12	23.06	0.402473	0.920095	0.0799048		0.01	0.0799048	357
	65.77	0.11			65.77	32.885	0.573952	0.839762	0.160238		0.11	0.160238	358
	36.63	0.01			36.63	18.315	0.319657	0.949343	0.0506568		0.01	0.0506568	359
	34.92	0.01			34.92	17.46	0.304734	0.953927	0.0460733		0.01	0.0460733	360
	50.01	0.04			50.01	25.005	0.43642	0.906271	0.0937291		0.04	0.0937291	361
	74.25	0.01			74.25	37.125	0.647953	0.797321	0.202679		0.01	0.202679	362
	49.55	0.06			49.55	24.775	0.432405	0.90796	0.0920396		0.06	0.0920396	363
	28.77	0.01			28.77	14.385	0.251066	0.968648	0.0313518		0.01	0.0313518	364
	41.14	0.01			41.14	20.57	0.359014	0.936244	0.0637564		0.01	0.0637564	365
	43.28	0.01			43.28	21.64	0.377689	0.929519	0.0704807		0.01	0.0704807	366
	31.71	0.1			31.71	15.855	0.276722	0.961956	0.0380438		0.1	0.0380438	367
	58.23	0.01			58.23	29.115	0.508153	0.873645	0.126355		0.01	0.126355	368
	54.46	0.06			54.46	27.23	0.475253	0.889177	0.110823		0.06	0.110823	369
	39.41	0.01			39.41	19.705	0.343917	0.941441	0.0585589		0.01	0.0585589	370
	58.28	0.21			58.28	29.14	0.508589	0.873432	0.126568		0.21	0.126568	371
	66.56	0.07			66.56	33.28	0.580846	0.835999	0.164001		0.07	0.164001	372
	37.35	0.14			37.35	18.675	0.32594	0.94735	0.0526499		0.14	0.0526499	373
	81.87	0.01			81.87	40.935	0.714451	0.755453	0.244547		0.01	0.244547	374
	79.13	0.64			79.13	39.565	0.69054	0.770902	0.229098		0.64	0.229098	375
	68.34	0.76			68.34	34.17	0.596379	0.827375	0.172625		0.76	0.172625	376
	21.09	0.01			21.09	10.545	0.184045	0.983111	0.0168885		0.01	0.0168885	377
	45.46	0.08			45.46	22.73	0.396713	0.922336	0.0776641		0.08	0.0776641	378
	37.6	0.27			37.6	18.8	0.328122	0.946649	0.0533507		0.27	0.0533507	379
	27.45	0.05			27.45	13.725	0.239546	0.971446	0.0285543		0.05	0.0285543	380
	31.66	0.01			31.66	15.83	0.276286	0.962075	0.0379247		0.01	0.0379247	381
	35.94	0.19			35.94	17.97	0.313636	0.951218	0.0487818		0.19	0.0487818	382
	56.07	0.21			56.07	28.035	0.489303	0.882661	0.117339		0.21	0.117339	383
	25.25	0.07			25.25	12.625	0.220348	0.975821	0.0241785		0.07	0.0241785	384
	36.86	0.25			36.86	18.43	0.321664	0.948711	0.0512894		0.25	0.0512894	385
	62.36	0.04			62.36	31.18	0.544194	0.855545	0.144455		0.04	0.144455	386
	49.19	0.58			49.19	24.595	0.429264	0.909272	0.0907276		0.58	0.0907276	387
	64.38	0.55			64.38	32.19	0.561821	0.846286	0.153714		0.55	0.153714	388
	131.53	0.01			131.53	65.765	1.14782	0.41048	0.58952		0.01	0.58952	389
	44.97	0.05			44.97	22.485	0.392437	0.92398	0.0760203		0.05	0.0760203	390
	45.21	0.09			45.21	22.605	0.394532	0.923177	0.0768233		0.09	0.0768233	391
	71.28	0.35			71.28	35.64	0.622035	0.812694	0.187306		0.35	0.187306	392
	67.9	0.09			67.9	33.95	0.592539	0.829525	0.170475		0.09	0.170475	393
	94.93	0.01			94.93	47.465	0.828421	0.67604	0.32396		0.01	0.32396	394
	105.46	0.01			105.46	52.73	0.920312	0.605572	0.394428		0.01	0.394428	395
	37.53	0.08			37.53	18.765	0.327511	0.946846	0.0531541		0.08	0.0531541	396
	29.45	0.04			29.45	14.725	0.257	0.967157	0.0328431		0.04	0.0328431	397
	54.68	0.07			54.68	27.34	0.477173	0.888297	0.111703		0.07	0.111703	398
	33.05	0.01			33.05	16.525	0.288416	0.958696	0.0413043		0.01	0.0413043	399
	58.55	0.15			58.55	29.275	0.510945	0.872283	0.127717		0.15	0.127717	400
	54.26	0.01			54.26	27.13	0.473508	0.889974	0.110026		0.01	0.110026	401
	33.69	0.07			33.69	16.845	0.294001	0.957092	0.0429078		0.07	0.0429078	402
	34.96	0.1			34.96	17.48	0.305084	0.953822	0.0461781		0.1	0.0461781	403
	37.8	0.16			37.8	18.9	0.329867	0.946085	0.0539146		0.16	0.0539146	404
	42.18	0.01			42.18	21.09	0.36809	0.933016	0.0669836		0.01	0.0669836	405
	88.32	0.01			88.32	44.16	0.770737	0.717397	0.282603		0.01	0.282603	406
	36.71	0.01			36.71	18.355	0.320355	0.949124	0.0508764		0.01	0.0508764	407
	46.66	0.25			46.66	23.33	0.407185	0.918239	0.0817609		0.25	0.0817609	408
	53.45	0.01			53.45	26.725	0.466439	0.893175	0.106825		0.01	0.106825	409
	69.62	0.29			69.62	34.81	0.607549	0.82105	0.17895		0.29	0.17895	410
	46.2	0.01			46.2	23.1	0.403171	0.919821	0.0801785		0.01	0.0801785	411
	70.05	0.01			70.05	35.025	0.611302	0.818902	0.181098		0.01	0.181098	412
	38.2	0.01			38.2	19.1	0.333358	0.944949	0.0550511		0.01	0.0550511	413
	82.26	0.01			82.26	41.13	0.717854	0.753219	0.246781		0.01	0.246781	414
	34.44	0.05			34.44	17.22	0.300546	0.955175	0.0448249		0.05	0.0448249	415
	28.46	0.22			28.46	14.23	0.24836	0.969317	0.0306832		0.22	0.0306832	416
	39.17	0.01			39.17	19.585	0.341823	0.942145	0.0578548		0.01	0.0578548	417
	103.19	0.01			103.19	51.595	0.900503	0.621216	0.378784		0.01	0.378784	418
	42.2	0.13			42.2	21.1	0.368264	0.932954	0.0670465		0.13	0.0670465	419
	72.95	0.01			72.95	36.475	0.636609	0.804116	0.195884		0.01	0.195884	420
	43.07	0.25			43.07	21.535	0.375857	0.930194	0.0698065		0.25	0.0698065	421
	51.12	0.01			51.12	25.56	0.446106	0.902134	0.097866		0.01	0.097866	422
	53.21	0.01			53.21	26.605	0.464345	0.894115	0.105885		0.01	0.105885	423
	30.34	0.09			30.34	15.17	0.264766	0.965154	0.0348464		0.09	0.0348464	424
	47.29	0.29			47.29	23.645	0.412683	0.916048	0.083952		0.29	0.083952	425
	105.73	0.99			105.73	52.865	0.922668	0.603695	0.396305		0.99	0.396305	426
	75.39	0.59			75.39	37.695	0.657902	0.791277	0.208723		0.59	0.208723	427
	32.76	0.01			32.76	16.38	0.285885	0.959412	0.0405875		0.01	0.0405875	428
	42.51	0.01			42.51	21.255	0.37097	0.931976	0.0680238		0.01	0.0680238	429
	64.39	0.29			64.39	32.195	0.561909	0.84624	0.15376		0.29	0.15376	430
	66.97	0.13			66.97	33.485	0.584424	0.83403	0.16597		0.13	0.16597	431
	79.29	0.01			79.29	39.645	0.691936	0.770012	0.229988		0.01	0.229988	432
	34.49	0.07			34.49	17.245	0.300982	0.955046	0.0449542		0.07	0.0449542	433
	30.29	0.05			30.29	15.145	0.26433	0.965268	0.0347323		0.05	0.0347323	434
	62.11	0.21			62.11	31.055	0.542012	0.856673	0.143327		0.21	0.143327	435
	87.6	0.18			87.6	43.8	0.764454	0.72176	0.27824		0.18	0.27824	436
	63.33	0.06			63.33	31.665	0.552659	0.851132	0.148868		0.06	0.148868	437
	33.69	0.06			33.69	16.845	0.294001	0.957092	0.0429078		0.06	0.0429078	438
	46.52	0.12			46.52	23.26	0.405964	0.918722	0.0812777		0.12	0.0812777	439
	54.95	0.01			54.95	27.475	0.479529	0.887212	0.112788		0.01	0.112788	440
	59.15	0.06			59.15	29.575	0.516181	0.86971	0.13029		0.06	0.13029	441
	36.64	0.01			36.64	18.32	0.319744	0.949316	0.0506842		0.01	0.0506842	442
	40.5	0.05			40.5	20.25	0.353429	0.938191	0.0618087		0.05	0.0618087	443
	42.54	0.01			42.54	21.27	0.371232	0.931881	0.0681187		0.01	0.0681187	444
	58.16	0.42			58.16	29.08	0.507542	0.873942	0.126058		0.42	0.126058	445
	36.54	0.05			36.54	18.27	0.318872	0.94959	0.0504102		0.05	0.0504102	446
	48.92	0.28			48.92	24.46	0.426908	0.910251	0.0897494		0.28	0.0897494	447
	33.48	0.15			33.48	16.74	0.292168	0.957622	0.0423784		0.15	0.0423784	448
	95.01	0.14			95.01	47.505	0.829119	0.675526	0.324474		0.14	0.324474	449
	42.62	0.01			42.62	21.31	0.37193	0.931628	0.0683722		0.01	0.0683722	450
	47.11	0.01			47.11	23.555	0.411112	0.916677	0.0833231		0.01	0.0833231	451
	39.47	0.01			39.47	19.735	0.344441	0.941264	0.0587356		0.01	0.0587356	452
	40.86	0.01			40.86	20.43	0.356571	0.937099	0.0629007		0.01	0.0629007	453
	38.72	0.1			38.72	19.36	0.337896	0.943454	0.0565457		0.1	0.0565457	454
	34.58	0.05			34.58	17.29	0.301767	0.954813	0.0451873		0.05	0.0451873	455
	36.29	0.01			36.29	18.145	0.31669	0.950271	0.0497286		0.01	0.0497286	456
	49.3	0.01			49.3	24.65	0.430224	0.908872	0.0911275		0.01	0.0911275	457
	38.97	0.01			38.97	19.485	0.340077	0.942729	0.0572712		0.01	0.0572712	458
	37.96	0.01			37.96	18.98	0.331263	0.945632	0.0543678		0.01	0.0543678	459
	33.78	0.1			33.78	16.89	0.294786	0.956864	0.0431357		0.1	0.0431357	460
	40.34	0.03			40.34	20.17	0.352033	0.938674	0.0613263		0.03	0.0613263	461
	39.86	0.13			39.86	19.93	0.347844	0.94011	0.0598902		0.13	0.0598902	462
	49.33	0.01			49.33	24.665	0.430485	0.908763	0.0912367		0.01	0.0912367	463
	47.4	0.04			47.4	23.7	0.413643	0.915663	0.0843374		0.04	0.0843374	464
	57.48	0.01			57.48	28.74	0.501608	0.876811	0.123189		0.01	0.123189	465
	33.07	0.04			33.07	16.535	0.28859	0.958646	0.0413539		0.04	0.0413539	466
	37.29	0.01			37.29	18.645	0.325417	0.947518	0.0524824		0.01	0.0524824	467
	65.62	0.01			65.62	32.81	0.572643	0.840472	0.159528		0.01	0.159528	468
	65.81	0.05			65.81	32.905	0.574301	0.839572	0.160428		0.05	0.160428	469
	57.2	0.01			57.2	28.6	0.499164	0.877983	0.122017		0.01	0.122017	470
	50.71	0.78			50.71	25.355	0.442528	0.903672	0.0963281		0.78	0.0963281	471
	29.64	0.08			29.64	14.82	0.258658	0.966734	0.0332658		0.08	0.0332658	472
	49.4	0.01			49.4	24.7	0.431096	0.908508	0.0914918		0.01	0.0914918	473
	62.25	0.41			62.25	31.125	0.543234	0.856042	0.143958		0.41	0.143958	474
	47.17	0.25			47.17	23.585	0.411636	0.916468	0.0835325		0.25	0.0835325	475
	54.45	0.05			54.45	27.225	0.475166	0.889217	0.110783		0.05	0.110783	476
	35.15	0.01			35.15	17.575	0.306742	0.953323	0.0466775		0.01	0.0466775	477
	33.2	0.1			33.2	16.6	0.289725	0.958323	0.0416774		0.1	0.0416774	478
	36.81	0.15			36.81	18.405	0.321228	0.948848	0.0511515		0.15	0.0511515	479
	49.07	0.01			49.07	24.535	0.428217	0.909708	0.0902922		0.01	0.0902922	480
	37.61	0.22			37.61	18.805	0.328209	0.946621	0.0533789		0.22	0.0533789	481
	40.15	0.01			40.15	20.075	0.350375	0.939244	0.0607559		0.01	0.0607559	482
	38.6	0.04			38.6	19.3	0.336849	0.943801	0.056199		0.04	0.056199	483
	31.73	0.05			31.73	15.865	0.276896	0.961908	0.0380915		0.05	0.0380915	484
	48.06	0.12			48.06	24.03	0.419403	0.913332	0.0866676		0.12	0.0866676	485
	49.01	0.12			49.01	24.505	0.427693	0.909925	0.0900749		0.12	0.0900749	486
	30.56	0.12			30.56	15.28	0.266686	0.964649	0.0353505		0.12	0.0353505	487
	46.46	0.09			46.46	23.23	0.40544	0.918929	0.0810711		0.09	0.0810711	488
	41.21	0.03			41.21	20.605	0.359625	0.936029	0.0639712		0.03	0.0639712	489
	22.01	0.01			22.01	11.005	0.192073	0.981611	0.0183895		0.01	0.0183895	490
	67.3	0.01			67.3	33.65	0.587303	0.832438	0.167562		0.01	0.167562	491
	123.76	0.01			123.76	61.88	1.08001	0.47132	0.52868		0.01	0.52868	492
	52.14	0.07			52.14	26.07	0.455007	0.898258	0.101742		0.07	0.101742	493
	99.81	0.01			99.81	49.905	0.871007	0.644057	0.355943		0.01	0.355943	494
	58.2	0.05			58.2	29.1	0.507891	0.873772	0.126228		0.05	0.126228	495
	24.55	0.03			24.55	12.275	0.214239	0.977138	0.0228616		0.03	0.0228616	496
	43.09	0.01			43.09	21.545	0.376031	0.930129	0.0698706		0.01	0.0698706	497
	28	0.01			28	14	0.244346	0.970296	0.0297043		0.01	0.0297043	498
	65.76	0.13			65.76	32.88	0.573864	0.839809	0.160191		0.13	0.160191	499
	35.28	0.01			35.28	17.64	0.307876	0.952979	0.0470207		0.01	0.0470207	500
	31.68	0.03			31.68	15.84	0.27646	0.962028	0.0379723		0.03	0.0379723	501
	42.82	0.01			42.82	21.41	0.373675	0.930992	0.0690079		0.01	0.0690079	502
	55.06	0.01			55.06	27.53	0.480489	0.886769	0.113231		0.01	0.113231	503
	47.36	0.01			47.36	23.68	0.413294	0.915803	0.0841972		0.01	0.0841972	504
	36.69	0.01			36.69	18.345	0.320181	0.949179	0.0508214		0.01	0.0508214	505
	50.4	0.01			50.4	25.2	0.439823	0.904827	0.0951729		0.01	0.0951729	506
	57.59	0.01			57.59	28.795	0.502568	0.876349	0.123651		0.01	0.123651	507
	25.6	0.01			25.6	12.8	0.223402	0.975149	0.0248506		0.01	0.0248506	508
	71.89	0.01			71.89	35.945	0.627359	0.809581	0.190419		0.01	0.190419	509
	67.07	0.33			67.07	33.535	0.585296	0.833549	0.166451		0.33	0.166451	510
	46.4	0.01			46.4	23.2	0.404916	0.919135	0.0808647		0.01	0.0808647	511
	58.47	0.01			58.47	29.235	0.510247	0.872624	0.127376		0.01	0.127376	512
	37.11	0.06			37.11	18.555	0.323846	0.948019	0.0519814		0.06	0.0519814	513
	41.45	0.04			41.45	20.725	0.361719	0.93529	0.0647103		0.04	0.0647103	514
	24.9	0.04			24.9	12.45	0.217293	0.976485	0.0235155		0.04	0.0235155	515
	29.8	0.01			29.8	14.9	0.260054	0.966376	0.0336239		0.01	0.0336239	516
	41.57	0.17			41.57	20.785	0.362767	0.934919	0.0650814		0.17	0.0650814	517
	78.76	0.01			78.76	39.38	0.687311	0.772955	0.227045		0.01	0.227045	518
	31.65	0.03			31.65	15.825	0.276198	0.962099	0.0379009		0.03	0.0379009	519
	34.48	0.03			34.48	17.24	0.300895	0.955072	0.0449283		0.03	0.0449283	520
	39.8	0.01			39.8	19.9	0.347321	0.940288	0.0597119		0.01	0.0597119	521
	85.03	0.01			85.03	42.515	0.742027	0.7371	0.2629		0.01	0.2629	522
	45.33	0.01			45.33	22.665	0.395579	0.922774	0.0772263		0.01	0.0772263	523
	35.28	0.01			35.28	17.64	0.307876	0.952979	0.0470207		0.01	0.0470207	524
	54.22	0.01			54.22	27.11	0.473159	0.890133	0.109867		0.01	0.109867	525
	54.98	0.12			54.98	27.49	0.479791	0.887091	0.112909		0.12	0.112909	526
	33.96	0.01			33.96	16.98	0.296357	0.956407	0.0435932		0.01	0.0435932	527
	37.18	0.06			37.18	18.59	0.324457	0.947824	0.0521759		0.06	0.0521759	528
	40.05	0.06			40.05	20.025	0.349502	0.939543	0.0604567		0.06	0.0604567	529

## Sheet: Sheet4
FNMO alpha and contact width				average width	0.10138
						contact with 0-0.5			contact wdith 0-0.5			contact with > 0.5um			contact width >0.5um			contact width 0-0.025			contact 0-0.025 um
width at angle (um)	1- cosq		width at angle (um)	1- cosq		width at angle (um)	1- cosq		alpha			width at angle (um)	1- cosq		alpha			contact width	1- cosq		alpha
0.05	0.0200058		0.01	0.0688805		0.01	0.0688805		0.106317	average		0.5	0.132191		0.242418	average		0.01	0.0688805		0.122744	average
0.02	0.052343		0.01	0.0541977		0.01	0.0541977		0.0880467	STDV		0.55	0.153714		0.158199	STDV		0.01	0.0541977		0.109514	STDV
0.07	0.0198152		0.01	0.093103		0.01	0.093103					0.57	0.604454					0.01	0.093103
0.01	0.0688805		0.01	0.0417024		0.01	0.0417024					0.57	0.172625					0.01	0.0417024
0.01	0.0541977		0.01	0.0422277		0.01	0.0422277					0.58	0.0907276					0.01	0.0422277
0.01	0.093103		0.01	0.0122163		0.01	0.0122163					0.59	0.1791					0.01	0.0122163
0.01	0.0417024		0.01	0.35361		0.01	0.35361					0.59	0.208723					0.01	0.35361
0.01	0.0422277		0.01	0.128529		0.01	0.128529					0.64	0.229098					0.01	0.128529
0.01	0.0122163		0.01	0.10765		0.01	0.10765					0.69	0.170816					0.01	0.10765
0.32	0.154925		0.01	0.0626268		0.01	0.0626268					0.74	0.204632					0.01	0.0626268
0.01	0.35361		0.01	0.203628		0.01	0.203628					0.76	0.172625					0.01	0.203628
0.01	0.128529		0.01	0.0953588		0.01	0.0953588					0.78	0.0963281					0.01	0.0953588
0.01	0.10765		0.01	0.167562		0.01	0.167562					0.86	0.201837					0.01	0.167562
0.1	0.12644		0.01	0.202206		0.01	0.202206					0.95	0.174837					0.01	0.202206
0.09	0.273665		0.01	0.424424		0.01	0.424424					0.96	0.12644					0.01	0.424424
0.01	0.0626268		0.01	0.0989608		0.01	0.0989608					0.98	0.287913					0.01	0.0989608
0.09	0.0691991		0.01	0.0933238		0.01	0.0933238					0.99	0.396305					0.01	0.0933238
0.07	0.245634		0.01	0.143868		0.01	0.143868					1.07	0.338295					0.01	0.143868
0.01	0.203628		0.01	0.0622928		0.01	0.0622928					1.67	0.665288					0.01	0.0622928
0.22	0.0503829		0.01	0.442907		0.01	0.442907						0.242418	average				0.01	0.442907
0.01	0.0953588		0.01	0.0685626		0.01	0.0685626						0.158199	STDV				0.01	0.0685626
0.01	0.167562		0.01	0.145088		0.01	0.145088											0.01	0.145088
0.01	0.202206		0.01	0.092699		0.01	0.092699											0.01	0.092699
0.01	0.424424		0.01	0.124451		0.01	0.124451											0.01	0.124451
0.57	0.604454		0.01	0.062718		0.01	0.062718											0.01	0.062718
0.01	0.0989608		0.01	0.0552225		0.01	0.0552225											0.01	0.0552225
0.1	0.0507665		0.01	0.135637		0.01	0.135637											0.01	0.135637
0.01	0.0933238		0.01	0.202311		0.01	0.202311											0.01	0.202311
0.01	0.143868		0.01	0.0327322		0.01	0.0327322											0.01	0.0327322
0.01	0.0622928		0.01	0.342691		0.01	0.342691											0.01	0.342691
0.01	0.442907		0.01	0.284124		0.01	0.284124											0.01	0.284124
0.08	0.319919		0.01	0.19687		0.01	0.19687											0.01	0.19687
0.05	0.0666073		0.01	0.0358351		0.01	0.0358351											0.01	0.0358351
0.03	0.092956		0.01	0.0894245		0.01	0.0894245											0.01	0.0894245
0.05	0.0380677		0.01	0.05643		0.01	0.05643											0.01	0.05643
0.03	0.0671407		0.01	0.142159		0.01	0.142159											0.01	0.142159
0.08	0.0382587		0.01	0.0850051		0.01	0.0850051											0.01	0.0850051
0.01	0.0685626		0.01	0.106393		0.01	0.106393											0.01	0.106393
0.07	0.0813811		0.01	0.0319179		0.01	0.0319179											0.01	0.0319179
0.03	0.0581476		0.01	0.0412298		0.01	0.0412298											0.01	0.0412298
0.19	0.225718		0.01	0.0651124		0.01	0.0651124											0.01	0.0651124
0.12	0.0338262		0.01	0.0335791		0.01	0.0335791											0.01	0.0335791
0.01	0.145088		0.01	0.0283683		0.01	0.0283683											0.01	0.0283683
0.1	0.114201		0.01	0.263313		0.01	0.263313											0.01	0.263313
0.01	0.092699		0.01	0.127803		0.01	0.127803											0.01	0.127803
0.01	0.124451		0.01	0.0976779		0.01	0.0976779											0.01	0.0976779
0.05	0.0371431		0.01	0.316599		0.01	0.316599											0.01	0.316599
0.01	0.062718		0.01	0.258727		0.01	0.258727											0.01	0.258727
0.01	0.0552225		0.01	0.167465		0.01	0.167465											0.01	0.167465
0.08	0.0388587		0.01	0.156187		0.01	0.156187											0.01	0.156187
0.01	0.135637		0.01	0.0871302		0.01	0.0871302											0.01	0.0871302
0.2	0.0683088		0.01	0.0265808		0.01	0.0265808											0.01	0.0265808
0.15	0.0784415		0.01	0.132061		0.01	0.132061											0.01	0.132061
0.01	0.202311		0.01	0.17106		0.01	0.17106											0.01	0.17106
0.03	0.0385941		0.01	0.124578		0.01	0.124578											0.01	0.124578
0.01	0.0327322		0.01	0.0649576		0.01	0.0649576											0.01	0.0649576
0.02	0.0535196		0.01	0.101551		0.01	0.101551											0.01	0.101551
0.02	0.0374501		0.01	0.226326		0.01	0.226326											0.01	0.226326
0.01	0.342691		0.01	0.116479		0.01	0.116479											0.01	0.116479
0.01	0.284124		0.01	0.0723592		0.01	0.0723592											0.01	0.0723592
0.44	0.0680554		0.01	0.028327		0.01	0.028327											0.01	0.028327
0.01	0.19687		0.01	0.0925156		0.01	0.0925156											0.01	0.0925156
0.08	0.0593263		0.01	0.0375448		0.01	0.0375448											0.01	0.0375448
0.01	0.0358351		0.01	0.414688		0.01	0.414688											0.01	0.414688
0.16	0.0480308		0.01	0.0358814		0.01	0.0358814											0.01	0.0358814
0.03	0.0905823		0.01	0.181148		0.01	0.181148											0.01	0.181148
0.01	0.0894245		0.01	0.458879		0.01	0.458879											0.01	0.458879
0.04	0.0582943		0.01	0.540885		0.01	0.540885											0.01	0.540885
0.01	0.05643		0.01	0.0776641		0.01	0.0776641											0.01	0.0776641
0.01	0.142159		0.01	0.0809334		0.01	0.0809334											0.01	0.0809334
0.05	0.158772		0.01	0.0745256		0.01	0.0745256											0.01	0.0745256
0.05	0.145904		0.01	0.143102		0.01	0.143102											0.01	0.143102
0.1	0.0344592		0.01	0.120144		0.01	0.120144											0.01	0.120144
0.17	0.0950615		0.01	0.105494		0.01	0.105494											0.01	0.105494
0.01	0.0850051		0.01	0.0748234		0.01	0.0748234											0.01	0.0748234
1.07	0.338295		0.01	0.118903		0.01	0.118903											0.01	0.118903
0.98	0.287913		0.01	0.0628702		0.01	0.0628702											0.01	0.0628702
0.38	0.12277		0.01	0.0322688		0.01	0.0322688											0.01	0.0322688
0.24	0.0611759		0.01	0.122184		0.01	0.122184											0.01	0.122184
0.05	0.054453		0.01	0.0751218		0.01	0.0751218											0.01	0.0751218
0.07	0.076924		0.01	0.180648		0.01	0.180648											0.01	0.180648
0.01	0.106393		0.01	0.085287		0.01	0.085287											0.01	0.085287
0.45	0.182151		0.01	0.161615		0.01	0.161615											0.01	0.161615
0.13	0.0425041		0.01	0.0299793		0.01	0.0299793											0.01	0.0299793
0.05	0.0293255		0.01	0.0506019		0.01	0.0506019											0.01	0.0506019
0.05	0.0527897		0.01	0.124451		0.01	0.124451											0.01	0.124451
0.08	0.0932869		0.01	0.482346		0.01	0.482346											0.01	0.482346
0.02	0.0251999		0.01	0.441169		0.01	0.441169											0.01	0.441169
0.01	0.0319179		0.01	0.075155		0.01	0.075155											0.01	0.075155
0.03	0.0438996		0.01	0.086881		0.01	0.086881											0.01	0.086881
0.01	0.0412298		0.01	0.0641556		0.01	0.0641556											0.01	0.0641556
0.07	0.057767		0.01	0.36473		0.01	0.36473											0.01	0.36473
0.01	0.0651124		0.01	0.0557672		0.01	0.0557672											0.01	0.0557672
0.06	0.0322249		0.01	0.0456032		0.01	0.0456032											0.01	0.0456032
0.07	0.0336015		0.01	0.0329763		0.01	0.0329763											0.01	0.0329763
0.05	0.0211862		0.01	0.0389551		0.01	0.0389551											0.01	0.0389551
0.04	0.0766222		0.01	0.08183		0.01	0.08183											0.01	0.08183
0.09	0.0947276		0.01	0.164336		0.01	0.164336											0.01	0.164336
0.01	0.0335791		0.01	0.0680238		0.01	0.0680238											0.01	0.0680238
0.01	0.0283683		0.01	0.0370489		0.01	0.0370489											0.01	0.0370489
0.01	0.263313		0.01	0.0821414		0.01	0.0821414											0.01	0.0821414
0.07	0.138194		0.01	0.0510964		0.01	0.0510964											0.01	0.0510964
0.01	0.127803		0.01	0.0337137		0.01	0.0337137											0.01	0.0337137
0.08	0.100404		0.01	0.0531541		0.01	0.0531541											0.01	0.0531541
0.01	0.0976779		0.01	0.0251415		0.01	0.0251415											0.01	0.0251415
0.57	0.172625		0.01	0.0437718		0.01	0.0437718											0.01	0.0437718
0.13	0.123399		0.01	0.0322468		0.01	0.0322468											0.01	0.0322468
0.01	0.316599		0.01	0.219624		0.01	0.219624											0.01	0.219624
0.33	0.0802812		0.01	0.218425		0.01	0.218425											0.01	0.218425
0.16	0.0391483		0.01	0.0891722		0.01	0.0891722											0.01	0.0891722
0.09	0.0975275		0.01	0.115541		0.01	0.115541											0.01	0.115541
0.08	0.205215		0.01	0.167659		0.01	0.167659											0.01	0.167659
0.08	0.0676131		0.01	0.0567194		0.01	0.0567194											0.01	0.0567194
0.08	0.114606		0.01	0.0874868		0.01	0.0874868											0.01	0.0874868
0.01	0.258727		0.01	0.115623		0.01	0.115623											0.01	0.115623
0.01	0.167465		0.01	0.109509		0.01	0.109509											0.01	0.109509
0.01	0.156187		0.01	0.0693907		0.01	0.0693907											0.01	0.0693907
0.01	0.0871302		0.01	0.119109		0.01	0.119109											0.01	0.119109
0.24	0.077563		0.01	0.159244		0.01	0.159244											0.01	0.159244
0.26	0.248333		0.01	0.0799048		0.01	0.0799048											0.01	0.0799048
0.06	0.019317		0.01	0.0506568		0.01	0.0506568											0.01	0.0506568
0.01	0.0265808		0.01	0.0460733		0.01	0.0460733											0.01	0.0460733
0.11	0.134062		0.01	0.202679		0.01	0.202679											0.01	0.202679
0.4	0.12277		0.01	0.0313518		0.01	0.0313518											0.01	0.0313518
0.47	0.254815		0.01	0.0637564		0.01	0.0637564											0.01	0.0637564
0.04	0.0613865		0.01	0.0704807		0.01	0.0704807											0.01	0.0704807
0.04	0.0566904		0.01	0.126355		0.01	0.126355											0.01	0.126355
0.13	0.0965899		0.01	0.0585589		0.01	0.0585589											0.01	0.0585589
0.12	0.0600093		0.01	0.244547		0.01	0.244547											0.01	0.244547
0.01	0.132061		0.01	0.0168885		0.01	0.0168885											0.01	0.0168885
0.01	0.17106		0.01	0.0379247		0.01	0.0379247											0.01	0.0379247
0.01	0.124578		0.01	0.58952		0.01	0.58952											0.01	0.58952
0.01	0.0649576		0.01	0.32396		0.01	0.32396											0.01	0.32396
0.03	0.0547089		0.01	0.394428		0.01	0.394428											0.01	0.394428
0.23	0.54135		0.01	0.0413043		0.01	0.0413043											0.01	0.0413043
0.06	0.0312651		0.01	0.110026		0.01	0.110026											0.01	0.110026
0.12	0.0519258		0.01	0.0669836		0.01	0.0669836											0.01	0.0669836
0.01	0.101551		0.01	0.282603		0.01	0.282603											0.01	0.282603
0.07	0.122812		0.01	0.0508764		0.01	0.0508764											0.01	0.0508764
0.01	0.226326		0.01	0.106825		0.01	0.106825											0.01	0.106825
0.09	0.0693268		0.01	0.0801785		0.01	0.0801785											0.01	0.0801785
0.1	0.0854987		0.01	0.181098		0.01	0.181098											0.01	0.181098
0.08	0.0862417		0.01	0.0550511		0.01	0.0550511											0.01	0.0550511
0.09	0.0656089		0.01	0.246781		0.01	0.246781											0.01	0.246781
0.01	0.116479		0.01	0.0578548		0.01	0.0578548											0.01	0.0578548
0.17	0.131974		0.01	0.378784		0.01	0.378784											0.01	0.378784
0.01	0.0723592		0.01	0.195884		0.01	0.195884											0.01	0.195884
0.07	0.0439252		0.01	0.097866		0.01	0.097866											0.01	0.097866
0.05	0.0761205		0.01	0.105885		0.01	0.105885											0.01	0.105885
0.08	0.0820376		0.01	0.0405875		0.01	0.0405875											0.01	0.0405875
0.03	0.171255		0.01	0.0680238		0.01	0.0680238											0.01	0.0680238
1.67	0.665288		0.01	0.229988		0.01	0.229988											0.01	0.229988
0.74	0.204632		0.01	0.112788		0.01	0.112788											0.01	0.112788
0.15	0.0909093		0.01	0.0506842		0.01	0.0506842											0.01	0.0506842
0.08	0.1819		0.01	0.0681187		0.01	0.0681187											0.01	0.0681187
0.16	0.137972		0.01	0.0683722		0.01	0.0683722											0.01	0.0683722
0.3	0.211291		0.01	0.0833231		0.01	0.0833231											0.01	0.0833231
0.01	0.028327		0.01	0.0587356		0.01	0.0587356											0.01	0.0587356
0.02	0.0530138		0.01	0.0629007		0.01	0.0629007											0.01	0.0629007
0.01	0.0925156		0.01	0.0497286		0.01	0.0497286											0.01	0.0497286
0.01	0.0375448		0.01	0.0911275		0.01	0.0911275											0.01	0.0911275
0.05	0.204844		0.01	0.0572712		0.01	0.0572712											0.01	0.0572712
0.01	0.414688		0.01	0.0543678		0.01	0.0543678											0.01	0.0543678
0.04	0.170572		0.01	0.0912367		0.01	0.0912367											0.01	0.0912367
0.07	0.0536605		0.01	0.123189		0.01	0.123189											0.01	0.123189
0.07	0.0549655		0.01	0.0524824		0.01	0.0524824											0.01	0.0524824
0.06	0.0286787		0.01	0.159528		0.01	0.159528											0.01	0.159528
0.19	0.106354		0.01	0.122017		0.01	0.122017											0.01	0.122017
0.03	0.0686579		0.01	0.0914918		0.01	0.0914918											0.01	0.0914918
0.2	0.0854281		0.01	0.0466775		0.01	0.0466775											0.01	0.0466775
0.04	0.0312002		0.01	0.0902922		0.01	0.0902922											0.01	0.0902922
0.01	0.0358814		0.01	0.0607559		0.01	0.0607559											0.01	0.0607559
0.05	0.0655467		0.01	0.0183895		0.01	0.0183895											0.01	0.0183895
0.39	0.420363		0.01	0.167562		0.01	0.167562											0.01	0.167562
0.05	0.094913		0.01	0.52868		0.01	0.52868											0.01	0.52868
0.01	0.181148		0.01	0.355943		0.01	0.355943											0.01	0.355943
0.01	0.458879		0.01	0.0698706		0.01	0.0698706											0.01	0.0698706
0.03	0.0443611		0.01	0.0297043		0.01	0.0297043											0.01	0.0297043
0.01	0.540885		0.01	0.0470207		0.01	0.0470207											0.01	0.0470207
0.01	0.0776641		0.01	0.0690079		0.01	0.0690079											0.01	0.0690079
0.09	0.111223		0.01	0.113231		0.01	0.113231											0.01	0.113231
0.02	0.0170165		0.01	0.0841972		0.01	0.0841972											0.01	0.0841972
0.11	0.159906		0.01	0.0508214		0.01	0.0508214											0.01	0.0508214
0.07	0.137354		0.01	0.0951729		0.01	0.0951729											0.01	0.0951729
0.01	0.0809334		0.01	0.123651		0.01	0.123651											0.01	0.123651
0.01	0.0745256		0.01	0.0248506		0.01	0.0248506											0.01	0.0248506
0.05	0.0772263		0.01	0.190419		0.01	0.190419											0.01	0.190419
0.06	0.114809		0.01	0.0808647		0.01	0.0808647											0.01	0.0808647
0.01	0.143102		0.01	0.127376		0.01	0.127376											0.01	0.127376
0.2	0.118326		0.01	0.0336239		0.01	0.0336239											0.01	0.0336239
0.17	0.165344		0.01	0.227045		0.01	0.227045											0.01	0.227045
0.17	0.0351438		0.01	0.0597119		0.01	0.0597119											0.01	0.0597119
0.01	0.120144		0.01	0.2629		0.01	0.2629											0.01	0.2629
0.14	0.0591784		0.01	0.0772263		0.01	0.0772263											0.01	0.0772263
0.01	0.105494		0.01	0.0470207		0.01	0.0470207											0.01	0.0470207
0.4	0.212957		0.01	0.109867		0.01	0.109867											0.01	0.109867
0.07	0.143282		0.01	0.0435932		0.01	0.0435932											0.01	0.0435932
0.69	0.170816		0.02	0.052343		0.02	0.052343											0.02	0.052343
0.59	0.1791		0.02	0.0535196		0.02	0.0535196											0.02	0.0535196
0.14	0.119275		0.02	0.0374501		0.02	0.0374501											0.02	0.0374501
0.13	0.0516763		0.02	0.0251999		0.02	0.0251999											0.02	0.0251999
0.24	0.0613865		0.02	0.0530138		0.02	0.0530138											0.02	0.0530138
0.07	0.137001		0.02	0.0170165		0.02	0.0170165											0.02	0.0170165
0.21	0.162567		0.02	0.0409575		0.02	0.0409575											0.02	0.0409575
0.05	0.0693587		0.02	0.2496		0.02	0.2496											0.02	0.2496
0.03	0.0830095		0.03	0.092956		0.03	0.092956												0.122744	average
0.21	0.224449		0.03	0.0671407		0.03	0.0671407												0.109514	STDV
0.1	0.104871		0.03	0.0581476		0.03	0.0581476
0.13	0.0560261		0.03	0.0385941		0.03	0.0385941
0.09	0.17731		0.03	0.0905823		0.03	0.0905823
0.26	0.0769576		0.03	0.0438996		0.03	0.0438996
0.14	0.115541		0.03	0.0547089		0.03	0.0547089
0.03	0.244547		0.03	0.171255		0.03	0.171255
0.04	0.0305119		0.03	0.0686579		0.03	0.0686579
0.15	0.0575918		0.03	0.0443611		0.03	0.0443611
0.01	0.0748234		0.03	0.0830095		0.03	0.0830095
0.04	0.191548		0.03	0.244547		0.03	0.244547
0.13	0.0788146		0.03	0.0629921		0.03	0.0629921
0.01	0.118903		0.03	0.0301492		0.03	0.0301492
0.08	0.108163		0.03	0.0591488		0.03	0.0591488
0.07	0.0528737		0.03	0.0631446		0.03	0.0631446
0.07	0.0811399		0.03	0.0685626		0.03	0.0685626
0.02	0.0409575		0.03	0.0597119		0.03	0.0597119
0.04	0.171744		0.03	0.170231		0.03	0.170231
0.08	0.0782045		0.03	0.0370725		0.03	0.0370725
0.01	0.0628702		0.03	0.0738659		0.03	0.0738659
0.01	0.0322688		0.03	0.0613263		0.03	0.0613263
0.38	0.0924789		0.03	0.0639712		0.03	0.0639712
0.86	0.201837		0.03	0.0228616		0.03	0.0228616
0.01	0.122184		0.03	0.0379723		0.03	0.0379723
0.03	0.0629921		0.03	0.0379009		0.03	0.0379009
0.95	0.174837		0.03	0.0449283		0.03	0.0449283
0.48	0.154878		0.04	0.0582943		0.04	0.0582943
0.04	0.0339388		0.04	0.0766222		0.04	0.0766222
0.01	0.0751218		0.04	0.0613865		0.04	0.0613865
0.14	0.0775293		0.04	0.0566904		0.04	0.0566904
0.01	0.180648		0.04	0.170572		0.04	0.170572
0.29	0.0583825		0.04	0.0312002		0.04	0.0312002
0.04	0.0545951		0.04	0.0305119		0.04	0.0305119
0.01	0.085287		0.04	0.191548		0.04	0.191548
0.1	0.159433		0.04	0.171744		0.04	0.171744
0.01	0.161615		0.04	0.0339388		0.04	0.0339388
0.06	0.100862		0.04	0.0545951		0.04	0.0545951
0.1	0.0736685		0.04	0.0395361		0.04	0.0395361
0.01	0.0299793		0.04	0.0430597		0.04	0.0430597
0.01	0.0506019		0.04	0.0597416		0.04	0.0597416
0.01	0.124451		0.04	0.0791545		0.04	0.0791545
0.2	0.0515933		0.04	0.0653294		0.04	0.0653294
0.04	0.0395361		0.04	0.0396333		0.04	0.0396333
0.04	0.0430597		0.04	0.0379723		0.04	0.0379723
0.41	0.186645		0.04	0.0425041		0.04	0.0425041
0.13	0.126228		0.04	0.0374028		0.04	0.0374028
0.1	0.0780016		0.04	0.0576794		0.04	0.0576794
0.01	0.482346		0.04	0.121266		0.04	0.121266
0.5	0.132191		0.04	0.0835674		0.04	0.0835674
0.01	0.441169		0.04	0.0805212		0.04	0.0805212
0.18	0.0493488		0.04	0.0937291		0.04	0.0937291
0.01	0.075155		0.04	0.144455		0.04	0.144455
0.11	0.100518		0.04	0.0328431		0.04	0.0328431
0.17	0.0513998		0.04	0.0843374		0.04	0.0843374
0.01	0.086881		0.04	0.0413539		0.04	0.0413539
0.18	0.121183		0.04	0.056199		0.04	0.056199
0.1	0.0999473		0.04	0.0647103		0.04	0.0647103
0.34	0.132582		0.04	0.0235155		0.04	0.0235155
0.2	0.123567		0.05	0.0200058		0.05	0.0200058
0.32	0.419866		0.05	0.0666073		0.05	0.0666073
0.01	0.0641556		0.05	0.0380677		0.05	0.0380677
0.08	0.153574		0.05	0.0371431		0.05	0.0371431
0.26	0.188426		0.05	0.158772		0.05	0.158772
0.12	0.258551		0.05	0.145904		0.05	0.145904
0.19	0.14198		0.05	0.054453		0.05	0.054453
0.01	0.36473		0.05	0.0293255		0.05	0.0293255
0.01	0.0557672		0.05	0.0527897		0.05	0.0527897
0.01	0.0456032		0.05	0.0211862		0.05	0.0211862
0.04	0.0597416		0.05	0.0761205		0.05	0.0761205
0.01	0.0329763		0.05	0.204844		0.05	0.204844
0.03	0.0301492		0.05	0.0655467		0.05	0.0655467
0.01	0.0389551		0.05	0.094913		0.05	0.094913
0.2	0.211613		0.05	0.0772263		0.05	0.0772263
0.2	0.178751		0.05	0.0693587		0.05	0.0693587
0.03	0.0591488		0.05	0.132973		0.05	0.132973
0.07	0.0567773		0.05	0.0461257		0.05	0.0461257
0.13	0.209845		0.05	0.0296832		0.05	0.0296832
0.19	0.0698706		0.05	0.0285543		0.05	0.0285543
0.16	0.0993018		0.05	0.0760203		0.05	0.0760203
0.01	0.08183		0.05	0.0448249		0.05	0.0448249
0.18	0.0563145		0.05	0.0347323		0.05	0.0347323
0.08	0.052594		0.05	0.0618087		0.05	0.0618087
0.03	0.0631446		0.05	0.0504102		0.05	0.0504102
0.01	0.164336		0.05	0.0451873		0.05	0.0451873
0.03	0.0685626		0.05	0.160428		0.05	0.160428
0.01	0.0680238		0.05	0.110783		0.05	0.110783
0.04	0.0791545		0.05	0.0380915		0.05	0.0380915
0.03	0.0597119		0.05	0.126228		0.05	0.126228
0.06	0.021925		0.06	0.0322249		0.06	0.0322249
0.06	0.16038		0.06	0.019317		0.06	0.019317
0.01	0.0370489		0.06	0.0312651		0.06	0.0312651
0.09	0.0679921		0.06	0.0286787		0.06	0.0286787
0.04	0.0653294		0.06	0.114809		0.06	0.114809
0.01	0.0821414		0.06	0.100862		0.06	0.100862
0.12	0.0618389		0.06	0.021925		0.06	0.021925
0.01	0.0510964		0.06	0.16038		0.06	0.16038
0.04	0.0396333		0.06	0.0582063		0.06	0.0582063
0.11	0.0634195		0.06	0.0478439		0.06	0.0478439
0.04	0.0379723		0.06	0.0620203		0.06	0.0620203
0.01	0.0337137		0.06	0.0920396		0.06	0.0920396
0.01	0.0531541		0.06	0.110823		0.06	0.110823
0.01	0.0251415		0.06	0.148868		0.06	0.148868
0.07	0.158489		0.06	0.0429078		0.06	0.0429078
0.3	0.211077		0.06	0.13029		0.06	0.13029
0.06	0.0582063		0.06	0.0519814		0.06	0.0519814
0.1	0.0521203		0.06	0.0521759		0.06	0.0521759
0.12	0.133495		0.06	0.0604567		0.06	0.0604567
0.01	0.0437718		0.07	0.0198152		0.07	0.0198152
0.1	0.0271231		0.07	0.245634		0.07	0.245634
0.01	0.0322468		0.07	0.0813811		0.07	0.0813811
0.05	0.132973		0.07	0.076924		0.07	0.076924
0.04	0.0425041		0.07	0.057767		0.07	0.057767
0.09	0.0211862		0.07	0.0336015		0.07	0.0336015
0.04	0.0374028		0.07	0.138194		0.07	0.138194
0.03	0.170231		0.07	0.122812		0.07	0.122812
0.04	0.0576794		0.07	0.0439252		0.07	0.0439252
0.03	0.0370725		0.07	0.0536605		0.07	0.0536605
0.04	0.121266		0.07	0.0549655		0.07	0.0549655
0.02	0.2496		0.07	0.137354		0.07	0.137354
0.01	0.219624		0.07	0.143282		0.07	0.143282
0.2	0.0995673		0.07	0.137001		0.07	0.137001
0.06	0.0478439		0.07	0.0528737		0.07	0.0528737
0.17	0.10608		0.07	0.0811399		0.07	0.0811399
0.01	0.218425		0.07	0.0567773		0.07	0.0567773
0.05	0.0461257		0.07	0.158489		0.07	0.158489
0.09	0.0657022		0.07	0.0385221		0.07	0.0385221
0.01	0.0891722		0.07	0.104366		0.07	0.104366
0.05	0.0296832		0.07	0.164001		0.07	0.164001
0.04	0.0835674		0.07	0.0241785		0.07	0.0241785
0.06	0.0620203		0.07	0.111703		0.07	0.111703
0.21	0.052594		0.07	0.0429078		0.07	0.0429078
0.01	0.115541		0.07	0.0449542		0.07	0.0449542
0.03	0.0738659		0.07	0.101742		0.07	0.101742
0.01	0.167659		0.08	0.319919		0.08	0.319919
0.07	0.0385221		0.08	0.0382587		0.08	0.0382587
0.01	0.0567194		0.08	0.0388587		0.08	0.0388587
0.41	0.146086		0.08	0.0593263		0.08	0.0593263
0.2	0.0270626		0.08	0.0932869		0.08	0.0932869
0.01	0.0874868		0.08	0.100404		0.08	0.100404
0.01	0.115623		0.08	0.205215		0.08	0.205215
0.01	0.109509		0.08	0.0676131		0.08	0.0676131
0.01	0.0693907		0.08	0.114606		0.08	0.114606
0.01	0.119109		0.08	0.0862417		0.08	0.0862417
0.01	0.159244		0.08	0.0820376		0.08	0.0820376
0.12	0.0584118		0.08	0.1819		0.08	0.1819
0.96	0.12644		0.08	0.108163		0.08	0.108163
0.1	0.0994914		0.08	0.0782045		0.08	0.0782045
0.07	0.104366		0.08	0.153574		0.08	0.153574
0.1	0.0691035		0.08	0.052594		0.08	0.052594
0.04	0.0805212		0.08	0.0776641		0.08	0.0776641
0.01	0.0799048		0.08	0.0531541		0.08	0.0531541
0.11	0.160238		0.08	0.0332658		0.08	0.0332658
0.01	0.0506568		0.09	0.273665		0.09	0.273665
0.01	0.0460733		0.09	0.0691991		0.09	0.0691991
0.04	0.0937291		0.09	0.0947276		0.09	0.0947276
0.01	0.202679		0.09	0.0975275		0.09	0.0975275
0.06	0.0920396		0.09	0.0693268		0.09	0.0693268
0.01	0.0313518		0.09	0.0656089		0.09	0.0656089
0.01	0.0637564		0.09	0.111223		0.09	0.111223
0.01	0.0704807		0.09	0.17731		0.09	0.17731
0.1	0.0380438		0.09	0.0679921		0.09	0.0679921
0.01	0.126355		0.09	0.0211862		0.09	0.0211862
0.06	0.110823		0.09	0.0657022		0.09	0.0657022
0.01	0.0585589		0.09	0.0768233		0.09	0.0768233
0.21	0.126568		0.09	0.170475		0.09	0.170475
0.07	0.164001		0.09	0.0348464		0.09	0.0348464
0.14	0.0526499		0.09	0.0810711		0.09	0.0810711
0.01	0.244547		0.1	0.12644		0.1	0.12644
0.64	0.229098		0.1	0.0507665		0.1	0.0507665
0.76	0.172625		0.1	0.114201		0.1	0.114201
0.01	0.0168885		0.1	0.0344592		0.1	0.0344592
0.08	0.0776641		0.1	0.0854987		0.1	0.0854987
0.27	0.0533507		0.1	0.104871		0.1	0.104871
0.05	0.0285543		0.1	0.159433		0.1	0.159433
0.01	0.0379247		0.1	0.0736685		0.1	0.0736685
0.19	0.0487818		0.1	0.0780016		0.1	0.0780016
0.21	0.117339		0.1	0.0999473		0.1	0.0999473
0.07	0.0241785		0.1	0.0521203		0.1	0.0521203
0.25	0.0512894		0.1	0.0271231		0.1	0.0271231
0.04	0.144455		0.1	0.0994914		0.1	0.0994914
0.58	0.0907276		0.1	0.0691035		0.1	0.0691035
0.55	0.153714		0.1	0.0380438		0.1	0.0380438
0.01	0.58952		0.1	0.0461781		0.1	0.0461781
0.05	0.0760203		0.1	0.0565457		0.1	0.0565457
0.09	0.0768233		0.1	0.0431357		0.1	0.0431357
0.35	0.187306		0.1	0.0416774		0.1	0.0416774
0.09	0.170475		0.11	0.134062		0.11	0.134062
0.01	0.32396		0.11	0.159906		0.11	0.159906
0.01	0.394428		0.11	0.100518		0.11	0.100518
0.08	0.0531541		0.11	0.0634195		0.11	0.0634195
0.04	0.0328431		0.11	0.160238		0.11	0.160238
0.07	0.111703		0.12	0.0338262		0.12	0.0338262
0.01	0.0413043		0.12	0.0600093		0.12	0.0600093
0.15	0.127717		0.12	0.0519258		0.12	0.0519258
0.01	0.110026		0.12	0.258551		0.12	0.258551
0.07	0.0429078		0.12	0.0618389		0.12	0.0618389
0.1	0.0461781		0.12	0.133495		0.12	0.133495
0.16	0.0539146		0.12	0.0584118		0.12	0.0584118
0.01	0.0669836		0.12	0.0812777		0.12	0.0812777
0.01	0.282603		0.12	0.0866676		0.12	0.0866676
0.01	0.0508764		0.12	0.0900749		0.12	0.0900749
0.25	0.0817609		0.12	0.0353505		0.12	0.0353505
0.01	0.106825		0.12	0.112909		0.12	0.112909
0.29	0.17895		0.13	0.0425041		0.13	0.0425041
0.01	0.0801785		0.13	0.123399		0.13	0.123399
0.01	0.181098		0.13	0.0965899		0.13	0.0965899
0.01	0.0550511		0.13	0.0516763		0.13	0.0516763
0.01	0.246781		0.13	0.0560261		0.13	0.0560261
0.05	0.0448249		0.13	0.0788146		0.13	0.0788146
0.22	0.0306832		0.13	0.126228		0.13	0.126228
0.01	0.0578548		0.13	0.209845		0.13	0.209845
0.01	0.378784		0.13	0.0670465		0.13	0.0670465
0.13	0.0670465		0.13	0.16597		0.13	0.16597
0.01	0.195884		0.13	0.0598902		0.13	0.0598902
0.25	0.0698065		0.13	0.160191		0.13	0.160191
0.01	0.097866		0.14	0.0591784		0.14	0.0591784
0.01	0.105885		0.14	0.119275		0.14	0.119275
0.09	0.0348464		0.14	0.115541		0.14	0.115541
0.29	0.083952		0.14	0.0775293		0.14	0.0775293
0.99	0.396305		0.14	0.0526499		0.14	0.0526499
0.59	0.208723		0.14	0.324474		0.14	0.324474
0.01	0.0405875		0.15	0.0784415		0.15	0.0784415
0.01	0.0680238		0.15	0.0909093		0.15	0.0909093
0.29	0.15376		0.15	0.0575918		0.15	0.0575918
0.13	0.16597		0.15	0.127717		0.15	0.127717
0.01	0.229988		0.15	0.0423784		0.15	0.0423784
0.07	0.0449542		0.15	0.0511515		0.15	0.0511515
0.05	0.0347323		0.16	0.0480308		0.16	0.0480308
0.21	0.143327		0.16	0.0391483		0.16	0.0391483
0.18	0.27824		0.16	0.137972		0.16	0.137972
0.06	0.148868		0.16	0.0993018		0.16	0.0993018
0.06	0.0429078		0.16	0.0539146		0.16	0.0539146
0.12	0.0812777		0.17	0.0950615		0.17	0.0950615
0.01	0.112788		0.17	0.131974		0.17	0.131974
0.06	0.13029		0.17	0.165344		0.17	0.165344
0.01	0.0506842		0.17	0.0351438		0.17	0.0351438
0.05	0.0618087		0.17	0.0513998		0.17	0.0513998
0.01	0.0681187		0.17	0.10608		0.17	0.10608
0.42	0.126058		0.17	0.0650814		0.17	0.0650814
0.05	0.0504102		0.18	0.0493488		0.18	0.0493488
0.28	0.0897494		0.18	0.121183		0.18	0.121183
0.15	0.0423784		0.18	0.0563145		0.18	0.0563145
0.14	0.324474		0.18	0.27824		0.18	0.27824
0.01	0.0683722		0.19	0.225718		0.19	0.225718
0.01	0.0833231		0.19	0.106354		0.19	0.106354
0.01	0.0587356		0.19	0.14198		0.19	0.14198
0.01	0.0629007		0.19	0.0698706		0.19	0.0698706
0.1	0.0565457		0.19	0.0487818		0.19	0.0487818
0.05	0.0451873		0.2	0.0683088		0.2	0.0683088
0.01	0.0497286		0.2	0.0854281		0.2	0.0854281
0.01	0.0911275		0.2	0.118326		0.2	0.118326
0.01	0.0572712		0.2	0.0515933		0.2	0.0515933
0.01	0.0543678		0.2	0.123567		0.2	0.123567
0.1	0.0431357		0.2	0.211613		0.2	0.211613
0.03	0.0613263		0.2	0.178751		0.2	0.178751
0.13	0.0598902		0.2	0.0995673		0.2	0.0995673
0.01	0.0912367		0.2	0.0270626		0.2	0.0270626
0.04	0.0843374		0.21	0.162567		0.21	0.162567
0.01	0.123189		0.21	0.224449		0.21	0.224449
0.04	0.0413539		0.21	0.052594		0.21	0.052594
0.01	0.0524824		0.21	0.126568		0.21	0.126568
0.01	0.159528		0.21	0.117339		0.21	0.117339
0.05	0.160428		0.21	0.143327		0.21	0.143327
0.01	0.122017		0.22	0.0503829		0.22	0.0503829
0.78	0.0963281		0.22	0.0306832		0.22	0.0306832
0.08	0.0332658		0.22	0.0533789		0.22	0.0533789
0.01	0.0914918		0.23	0.54135		0.23	0.54135
0.41	0.143958		0.24	0.0611759		0.24	0.0611759
0.25	0.0835325		0.24	0.077563		0.24	0.077563
0.05	0.110783		0.24	0.0613865		0.24	0.0613865
0.01	0.0466775		0.25	0.0512894		0.25	0.0512894
0.1	0.0416774		0.25	0.0817609		0.25	0.0817609
0.15	0.0511515		0.25	0.0698065		0.25	0.0698065
0.01	0.0902922		0.25	0.0835325		0.25	0.0835325
0.22	0.0533789		0.26	0.248333		0.26	0.248333
0.01	0.0607559		0.26	0.0769576		0.26	0.0769576
0.04	0.056199		0.26	0.188426		0.26	0.188426
0.05	0.0380915		0.27	0.0533507		0.27	0.0533507
0.12	0.0866676		0.28	0.0897494		0.28	0.0897494
0.12	0.0900749		0.29	0.0583825		0.29	0.0583825
0.12	0.0353505		0.29	0.17895		0.29	0.17895
0.09	0.0810711		0.29	0.083952		0.29	0.083952
0.03	0.0639712		0.29	0.15376		0.29	0.15376
0.01	0.0183895		0.3	0.211291		0.3	0.211291
0.01	0.167562		0.3	0.211077		0.3	0.211077
0.01	0.52868		0.32	0.154925		0.32	0.154925
0.07	0.101742		0.32	0.419866		0.32	0.419866
0.01	0.355943		0.33	0.0802812		0.33	0.0802812
0.05	0.126228		0.33	0.166451		0.33	0.166451
0.03	0.0228616		0.34	0.132582		0.34	0.132582
0.01	0.0698706		0.35	0.187306		0.35	0.187306
0.01	0.0297043		0.38	0.12277		0.38	0.12277
0.13	0.160191		0.38	0.0924789		0.38	0.0924789
0.01	0.0470207		0.39	0.420363		0.39	0.420363
0.03	0.0379723		0.4	0.12277		0.4	0.12277
0.01	0.0690079		0.4	0.212957		0.4	0.212957
0.01	0.113231		0.41	0.186645		0.41	0.186645
0.01	0.0841972		0.41	0.146086		0.41	0.146086
0.01	0.0508214		0.41	0.143958		0.41	0.143958
0.01	0.0951729		0.42	0.126058		0.42	0.126058
0.01	0.123651		0.44	0.0680554		0.44	0.0680554
0.01	0.0248506		0.45	0.182151		0.45	0.182151
0.01	0.190419		0.47	0.254815		0.47	0.254815
0.33	0.166451		0.48	0.154878		0.48	0.154878
0.01	0.0808647		0.5	0.132191			0.106317	average
0.01	0.127376		0.55	0.153714			0.0880467	STDV
0.06	0.0519814		0.57	0.604454
0.04	0.0647103		0.57	0.172625
0.04	0.0235155		0.58	0.0907276
0.01	0.0336239		0.59	0.1791
0.17	0.0650814		0.59	0.208723
0.01	0.227045		0.64	0.229098
0.03	0.0379009		0.69	0.170816
0.03	0.0449283		0.74	0.204632
0.01	0.0597119		0.76	0.172625
0.01	0.2629		0.78	0.0963281
0.01	0.0772263		0.86	0.201837
0.01	0.0470207		0.95	0.174837
0.01	0.109867		0.96	0.12644
0.12	0.112909		0.98	0.287913
0.01	0.0435932		0.99	0.396305
0.06	0.0521759		1.07	0.338295
0.06	0.0604567		1.67	0.665288
0.10138	0.111205	average
average

## Sheet: Sheet5
FNMO alpha and contact width
						contact width 0-0.25			contact width 0-0.25 um			contact width > or equal to 0.25				contact width > or = 0.25 um
width at angle (um)	1- cosq		width at angle (um)	1- cosq		width at angle (um)	1- cosq		0.102953	average		width at angle (um)	1- cosq			0.18532	average
0.05	0.0200058		0.01	0.0688805		0.01	0.0688805	1	0.0871469	STDV		0.25	0.0512894	1		0.124399	STDV
0.02	0.052343		0.01	0.0541977		0.01	0.0541977	2				0.25	0.0817609	2
0.07	0.0198152		0.01	0.093103		0.01	0.093103	3				0.25	0.0698065	3
0.01	0.0688805		0.01	0.0417024		0.01	0.0417024	4				0.25	0.0835325	4
0.01	0.0541977		0.01	0.0422277		0.01	0.0422277	5				0.26	0.248333	5
0.01	0.093103		0.01	0.0122163		0.01	0.0122163	6				0.26	0.0769576	6
0.01	0.0417024		0.01	0.35361		0.01	0.35361	7				0.26	0.188426	7
0.01	0.0422277		0.01	0.128529		0.01	0.128529	8				0.27	0.0533507	8
0.01	0.0122163		0.01	0.10765		0.01	0.10765	9				0.28	0.0897494	9
0.32	0.154925		0.01	0.0626268		0.01	0.0626268	10				0.29	0.0583825	10
0.01	0.35361		0.01	0.203628		0.01	0.203628	11				0.29	0.17895	11
0.01	0.128529		0.01	0.0953588		0.01	0.0953588	12				0.29	0.083952	12
0.01	0.10765		0.01	0.167562		0.01	0.167562	13				0.29	0.15376	13
0.1	0.12644		0.01	0.202206		0.01	0.202206	14				0.3	0.211291	14
0.09	0.273665		0.01	0.424424		0.01	0.424424	15				0.3	0.211077	15
0.01	0.0626268		0.01	0.0989608		0.01	0.0989608	16				0.32	0.154925	16
0.09	0.0691991		0.01	0.0933238		0.01	0.0933238	17				0.32	0.419866	17
0.07	0.245634		0.01	0.143868		0.01	0.143868	18				0.33	0.0802812	18
0.01	0.203628		0.01	0.0622928		0.01	0.0622928	19				0.33	0.166451	19
0.22	0.0503829		0.01	0.442907		0.01	0.442907	20				0.34	0.132582	20
0.01	0.0953588		0.01	0.0685626		0.01	0.0685626	21				0.35	0.187306	21
0.01	0.167562		0.01	0.145088		0.01	0.145088	22				0.38	0.12277	22
0.01	0.202206		0.01	0.092699		0.01	0.092699	23				0.38	0.0924789	23
0.01	0.424424		0.01	0.124451		0.01	0.124451	24				0.39	0.420363	24
0.57	0.604454		0.01	0.062718		0.01	0.062718	25				0.4	0.12277	25
0.01	0.0989608		0.01	0.0552225		0.01	0.0552225	26				0.4	0.212957	26
0.1	0.0507665		0.01	0.135637		0.01	0.135637	27				0.41	0.186645	27
0.01	0.0933238		0.01	0.202311		0.01	0.202311	28				0.41	0.146086	28
0.01	0.143868		0.01	0.0327322		0.01	0.0327322	29				0.41	0.143958	29
0.01	0.0622928		0.01	0.342691		0.01	0.342691	30				0.42	0.126058	30
0.01	0.442907		0.01	0.284124		0.01	0.284124	31				0.44	0.0680554	31
0.08	0.319919		0.01	0.19687		0.01	0.19687	32				0.45	0.182151	32
0.05	0.0666073		0.01	0.0358351		0.01	0.0358351	33				0.47	0.254815	33
0.03	0.092956		0.01	0.0894245		0.01	0.0894245	34				0.48	0.154878	34
0.05	0.0380677		0.01	0.05643		0.01	0.05643	35				0.5	0.132191	35
0.03	0.0671407		0.01	0.142159		0.01	0.142159	36				0.55	0.153714	36
0.08	0.0382587		0.01	0.0850051		0.01	0.0850051	37				0.57	0.604454	37
0.01	0.0685626		0.01	0.106393		0.01	0.106393	38				0.57	0.172625	38
0.07	0.0813811		0.01	0.0319179		0.01	0.0319179	39				0.58	0.0907276	39
0.03	0.0581476		0.01	0.0412298		0.01	0.0412298	40				0.59	0.1791	40
0.19	0.225718		0.01	0.0651124		0.01	0.0651124	41				0.59	0.208723	41
0.12	0.0338262		0.01	0.0335791		0.01	0.0335791	42				0.64	0.229098	42
0.01	0.145088		0.01	0.0283683		0.01	0.0283683	43				0.69	0.170816	43
0.1	0.114201		0.01	0.263313		0.01	0.263313	44				0.74	0.204632	44
0.01	0.092699		0.01	0.127803		0.01	0.127803	45				0.76	0.172625	45
0.01	0.124451		0.01	0.0976779		0.01	0.0976779	46				0.78	0.0963281	46
0.05	0.0371431		0.01	0.316599		0.01	0.316599	47				0.86	0.201837	47
0.01	0.062718		0.01	0.258727		0.01	0.258727	48				0.95	0.174837	48
0.01	0.0552225		0.01	0.167465		0.01	0.167465	49				0.96	0.12644	49
0.08	0.0388587		0.01	0.156187		0.01	0.156187	50				0.98	0.287913	50
0.01	0.135637		0.01	0.0871302		0.01	0.0871302	51				0.99	0.396305	51
0.2	0.0683088		0.01	0.0265808		0.01	0.0265808	52				1.07	0.338295	52
0.15	0.0784415		0.01	0.132061		0.01	0.132061	53				1.67	0.665288	53
0.01	0.202311		0.01	0.17106		0.01	0.17106	54					0.18532	average
0.03	0.0385941		0.01	0.124578		0.01	0.124578	55					0.124399	STDV
0.01	0.0327322		0.01	0.0649576		0.01	0.0649576	56
0.02	0.0535196		0.01	0.101551		0.01	0.101551	57
0.02	0.0374501		0.01	0.226326		0.01	0.226326	58
0.01	0.342691		0.01	0.116479		0.01	0.116479	59
0.01	0.284124		0.01	0.0723592		0.01	0.0723592	60
0.44	0.0680554		0.01	0.028327		0.01	0.028327	61
0.01	0.19687		0.01	0.0925156		0.01	0.0925156	62
0.08	0.0593263		0.01	0.0375448		0.01	0.0375448	63
0.01	0.0358351		0.01	0.414688		0.01	0.414688	64
0.16	0.0480308		0.01	0.0358814		0.01	0.0358814	65
0.03	0.0905823		0.01	0.181148		0.01	0.181148	66
0.01	0.0894245		0.01	0.458879		0.01	0.458879	67
0.04	0.0582943		0.01	0.540885		0.01	0.540885	68
0.01	0.05643		0.01	0.0776641		0.01	0.0776641	69
0.01	0.142159		0.01	0.0809334		0.01	0.0809334	70
0.05	0.158772		0.01	0.0745256		0.01	0.0745256	71
0.05	0.145904		0.01	0.143102		0.01	0.143102	72
0.1	0.0344592		0.01	0.120144		0.01	0.120144	73
0.17	0.0950615		0.01	0.105494		0.01	0.105494	74
0.01	0.0850051		0.01	0.0748234		0.01	0.0748234	75
1.07	0.338295		0.01	0.118903		0.01	0.118903	76
0.98	0.287913		0.01	0.0628702		0.01	0.0628702	77
0.38	0.12277		0.01	0.0322688		0.01	0.0322688	78
0.24	0.0611759		0.01	0.122184		0.01	0.122184	79
0.05	0.054453		0.01	0.0751218		0.01	0.0751218	80
0.07	0.076924		0.01	0.180648		0.01	0.180648	81
0.01	0.106393		0.01	0.085287		0.01	0.085287	82
0.45	0.182151		0.01	0.161615		0.01	0.161615	83
0.13	0.0425041		0.01	0.0299793		0.01	0.0299793	84
0.05	0.0293255		0.01	0.0506019		0.01	0.0506019	85
0.05	0.0527897		0.01	0.124451		0.01	0.124451	86
0.08	0.0932869		0.01	0.482346		0.01	0.482346	87
0.02	0.0251999		0.01	0.441169		0.01	0.441169	88
0.01	0.0319179		0.01	0.075155		0.01	0.075155	89
0.03	0.0438996		0.01	0.086881		0.01	0.086881	90
0.01	0.0412298		0.01	0.0641556		0.01	0.0641556	91
0.07	0.057767		0.01	0.36473		0.01	0.36473	92
0.01	0.0651124		0.01	0.0557672		0.01	0.0557672	93
0.06	0.0322249		0.01	0.0456032		0.01	0.0456032	94
0.07	0.0336015		0.01	0.0329763		0.01	0.0329763	95
0.05	0.0211862		0.01	0.0389551		0.01	0.0389551	96
0.04	0.0766222		0.01	0.08183		0.01	0.08183	97
0.09	0.0947276		0.01	0.164336		0.01	0.164336	98
0.01	0.0335791		0.01	0.0680238		0.01	0.0680238	99
0.01	0.0283683		0.01	0.0370489		0.01	0.0370489	100
0.01	0.263313		0.01	0.0821414		0.01	0.0821414	101
0.07	0.138194		0.01	0.0510964		0.01	0.0510964	102
0.01	0.127803		0.01	0.0337137		0.01	0.0337137	103
0.08	0.100404		0.01	0.0531541		0.01	0.0531541	104
0.01	0.0976779		0.01	0.0251415		0.01	0.0251415	105
0.57	0.172625		0.01	0.0437718		0.01	0.0437718	106
0.13	0.123399		0.01	0.0322468		0.01	0.0322468	107
0.01	0.316599		0.01	0.219624		0.01	0.219624	108
0.33	0.0802812		0.01	0.218425		0.01	0.218425	109
0.16	0.0391483		0.01	0.0891722		0.01	0.0891722	110
0.09	0.0975275		0.01	0.115541		0.01	0.115541	111
0.08	0.205215		0.01	0.167659		0.01	0.167659	112
0.08	0.0676131		0.01	0.0567194		0.01	0.0567194	113
0.08	0.114606		0.01	0.0874868		0.01	0.0874868	114
0.01	0.258727		0.01	0.115623		0.01	0.115623	115
0.01	0.167465		0.01	0.109509		0.01	0.109509	116
0.01	0.156187		0.01	0.0693907		0.01	0.0693907	117
0.01	0.0871302		0.01	0.119109		0.01	0.119109	118
0.24	0.077563		0.01	0.159244		0.01	0.159244	119
0.26	0.248333		0.01	0.0799048		0.01	0.0799048	120
0.06	0.019317		0.01	0.0506568		0.01	0.0506568	121
0.01	0.0265808		0.01	0.0460733		0.01	0.0460733	122
0.11	0.134062		0.01	0.202679		0.01	0.202679	123
0.4	0.12277		0.01	0.0313518		0.01	0.0313518	124
0.47	0.254815		0.01	0.0637564		0.01	0.0637564	125
0.04	0.0613865		0.01	0.0704807		0.01	0.0704807	126
0.04	0.0566904		0.01	0.126355		0.01	0.126355	127
0.13	0.0965899		0.01	0.0585589		0.01	0.0585589	128
0.12	0.0600093		0.01	0.244547		0.01	0.244547	129
0.01	0.132061		0.01	0.0168885		0.01	0.0168885	130
0.01	0.17106		0.01	0.0379247		0.01	0.0379247	131
0.01	0.124578		0.01	0.58952		0.01	0.58952	132
0.01	0.0649576		0.01	0.32396		0.01	0.32396	133
0.03	0.0547089		0.01	0.394428		0.01	0.394428	134
0.23	0.54135		0.01	0.0413043		0.01	0.0413043	135
0.06	0.0312651		0.01	0.110026		0.01	0.110026	136
0.12	0.0519258		0.01	0.0669836		0.01	0.0669836	137
0.01	0.101551		0.01	0.282603		0.01	0.282603	138
0.07	0.122812		0.01	0.0508764		0.01	0.0508764	139
0.01	0.226326		0.01	0.106825		0.01	0.106825	140
0.09	0.0693268		0.01	0.0801785		0.01	0.0801785	141
0.1	0.0854987		0.01	0.181098		0.01	0.181098	142
0.08	0.0862417		0.01	0.0550511		0.01	0.0550511	143
0.09	0.0656089		0.01	0.246781		0.01	0.246781	144
0.01	0.116479		0.01	0.0578548		0.01	0.0578548	145
0.17	0.131974		0.01	0.378784		0.01	0.378784	146
0.01	0.0723592		0.01	0.195884		0.01	0.195884	147
0.07	0.0439252		0.01	0.097866		0.01	0.097866	148
0.05	0.0761205		0.01	0.105885		0.01	0.105885	149
0.08	0.0820376		0.01	0.0405875		0.01	0.0405875	150
0.03	0.171255		0.01	0.0680238		0.01	0.0680238	151
1.67	0.665288		0.01	0.229988		0.01	0.229988	152
0.74	0.204632		0.01	0.112788		0.01	0.112788	153
0.15	0.0909093		0.01	0.0506842		0.01	0.0506842	154
0.08	0.1819		0.01	0.0681187		0.01	0.0681187	155
0.16	0.137972		0.01	0.0683722		0.01	0.0683722	156
0.3	0.211291		0.01	0.0833231		0.01	0.0833231	157
0.01	0.028327		0.01	0.0587356		0.01	0.0587356	158
0.02	0.0530138		0.01	0.0629007		0.01	0.0629007	159
0.01	0.0925156		0.01	0.0497286		0.01	0.0497286	160
0.01	0.0375448		0.01	0.0911275		0.01	0.0911275	161
0.05	0.204844		0.01	0.0572712		0.01	0.0572712	162
0.01	0.414688		0.01	0.0543678		0.01	0.0543678	163
0.04	0.170572		0.01	0.0912367		0.01	0.0912367	164
0.07	0.0536605		0.01	0.123189		0.01	0.123189	165
0.07	0.0549655		0.01	0.0524824		0.01	0.0524824	166
0.06	0.0286787		0.01	0.159528		0.01	0.159528	167
0.19	0.106354		0.01	0.122017		0.01	0.122017	168
0.03	0.0686579		0.01	0.0914918		0.01	0.0914918	169
0.2	0.0854281		0.01	0.0466775		0.01	0.0466775	170
0.04	0.0312002		0.01	0.0902922		0.01	0.0902922	171
0.01	0.0358814		0.01	0.0607559		0.01	0.0607559	172
0.05	0.0655467		0.01	0.0183895		0.01	0.0183895	173
0.39	0.420363		0.01	0.167562		0.01	0.167562	174
0.05	0.094913		0.01	0.52868		0.01	0.52868	175
0.01	0.181148		0.01	0.355943		0.01	0.355943	176
0.01	0.458879		0.01	0.0698706		0.01	0.0698706	177
0.03	0.0443611		0.01	0.0297043		0.01	0.0297043	178
0.01	0.540885		0.01	0.0470207		0.01	0.0470207	179
0.01	0.0776641		0.01	0.0690079		0.01	0.0690079	180
0.09	0.111223		0.01	0.113231		0.01	0.113231	181
0.02	0.0170165		0.01	0.0841972		0.01	0.0841972	182
0.11	0.159906		0.01	0.0508214		0.01	0.0508214	183
0.07	0.137354		0.01	0.0951729		0.01	0.0951729	184
0.01	0.0809334		0.01	0.123651		0.01	0.123651	185
0.01	0.0745256		0.01	0.0248506		0.01	0.0248506	186
0.05	0.0772263		0.01	0.190419		0.01	0.190419	187
0.06	0.114809		0.01	0.0808647		0.01	0.0808647	188
0.01	0.143102		0.01	0.127376		0.01	0.127376	189
0.2	0.118326		0.01	0.0336239		0.01	0.0336239	190
0.17	0.165344		0.01	0.227045		0.01	0.227045	191
0.17	0.0351438		0.01	0.0597119		0.01	0.0597119	192
0.01	0.120144		0.01	0.2629		0.01	0.2629	193
0.14	0.0591784		0.01	0.0772263		0.01	0.0772263	194
0.01	0.105494		0.01	0.0470207		0.01	0.0470207	195
0.4	0.212957		0.01	0.109867		0.01	0.109867	196
0.07	0.143282		0.01	0.0435932		0.01	0.0435932	197
0.69	0.170816		0.02	0.052343		0.02	0.052343	198
0.59	0.1791		0.02	0.0535196		0.02	0.0535196	199
0.14	0.119275		0.02	0.0374501		0.02	0.0374501	200
0.13	0.0516763		0.02	0.0251999		0.02	0.0251999	201
0.24	0.0613865		0.02	0.0530138		0.02	0.0530138	202
0.07	0.137001		0.02	0.0170165		0.02	0.0170165	203
0.21	0.162567		0.02	0.0409575		0.02	0.0409575	204
0.05	0.0693587		0.02	0.2496		0.02	0.2496	205
0.03	0.0830095		0.03	0.092956		0.03	0.092956	206
0.21	0.224449		0.03	0.0671407		0.03	0.0671407	207
0.1	0.104871		0.03	0.0581476		0.03	0.0581476	208
0.13	0.0560261		0.03	0.0385941		0.03	0.0385941	209
0.09	0.17731		0.03	0.0905823		0.03	0.0905823	210
0.26	0.0769576		0.03	0.0438996		0.03	0.0438996	211
0.14	0.115541		0.03	0.0547089		0.03	0.0547089	212
0.03	0.244547		0.03	0.171255		0.03	0.171255	213
0.04	0.0305119		0.03	0.0686579		0.03	0.0686579	214
0.15	0.0575918		0.03	0.0443611		0.03	0.0443611	215
0.01	0.0748234		0.03	0.0830095		0.03	0.0830095	216
0.04	0.191548		0.03	0.244547		0.03	0.244547	217
0.13	0.0788146		0.03	0.0629921		0.03	0.0629921	218
0.01	0.118903		0.03	0.0301492		0.03	0.0301492	219
0.08	0.108163		0.03	0.0591488		0.03	0.0591488	220
0.07	0.0528737		0.03	0.0631446		0.03	0.0631446	221
0.07	0.0811399		0.03	0.0685626		0.03	0.0685626	222
0.02	0.0409575		0.03	0.0597119		0.03	0.0597119	223
0.04	0.171744		0.03	0.170231		0.03	0.170231	224
0.08	0.0782045		0.03	0.0370725		0.03	0.0370725	225
0.01	0.0628702		0.03	0.0738659		0.03	0.0738659	226
0.01	0.0322688		0.03	0.0613263		0.03	0.0613263	227
0.38	0.0924789		0.03	0.0639712		0.03	0.0639712	228
0.86	0.201837		0.03	0.0228616		0.03	0.0228616	229
0.01	0.122184		0.03	0.0379723		0.03	0.0379723	230
0.03	0.0629921		0.03	0.0379009		0.03	0.0379009	231
0.95	0.174837		0.03	0.0449283		0.03	0.0449283	232
0.48	0.154878		0.04	0.0582943		0.04	0.0582943	233
0.04	0.0339388		0.04	0.0766222		0.04	0.0766222	234
0.01	0.0751218		0.04	0.0613865		0.04	0.0613865	235
0.14	0.0775293		0.04	0.0566904		0.04	0.0566904	236
0.01	0.180648		0.04	0.170572		0.04	0.170572	237
0.29	0.0583825		0.04	0.0312002		0.04	0.0312002	238
0.04	0.0545951		0.04	0.0305119		0.04	0.0305119	239
0.01	0.085287		0.04	0.191548		0.04	0.191548	240
0.1	0.159433		0.04	0.171744		0.04	0.171744	241
0.01	0.161615		0.04	0.0339388		0.04	0.0339388	242
0.06	0.100862		0.04	0.0545951		0.04	0.0545951	243
0.1	0.0736685		0.04	0.0395361		0.04	0.0395361	244
0.01	0.0299793		0.04	0.0430597		0.04	0.0430597	245
0.01	0.0506019		0.04	0.0597416		0.04	0.0597416	246
0.01	0.124451		0.04	0.0791545		0.04	0.0791545	247
0.2	0.0515933		0.04	0.0653294		0.04	0.0653294	248
0.04	0.0395361		0.04	0.0396333		0.04	0.0396333	249
0.04	0.0430597		0.04	0.0379723		0.04	0.0379723	250
0.41	0.186645		0.04	0.0425041		0.04	0.0425041	251
0.13	0.126228		0.04	0.0374028		0.04	0.0374028	252
0.1	0.0780016		0.04	0.0576794		0.04	0.0576794	253
0.01	0.482346		0.04	0.121266		0.04	0.121266	254
0.5	0.132191		0.04	0.0835674		0.04	0.0835674	255
0.01	0.441169		0.04	0.0805212		0.04	0.0805212	256
0.18	0.0493488		0.04	0.0937291		0.04	0.0937291	257
0.01	0.075155		0.04	0.144455		0.04	0.144455	258
0.11	0.100518		0.04	0.0328431		0.04	0.0328431	259
0.17	0.0513998		0.04	0.0843374		0.04	0.0843374	260
0.01	0.086881		0.04	0.0413539		0.04	0.0413539	261
0.18	0.121183		0.04	0.056199		0.04	0.056199	262
0.1	0.0999473		0.04	0.0647103		0.04	0.0647103	263
0.34	0.132582		0.04	0.0235155		0.04	0.0235155	264
0.2	0.123567		0.05	0.0200058		0.05	0.0200058	265
0.32	0.419866		0.05	0.0666073		0.05	0.0666073	266
0.01	0.0641556		0.05	0.0380677		0.05	0.0380677	267
0.08	0.153574		0.05	0.0371431		0.05	0.0371431	268
0.26	0.188426		0.05	0.158772		0.05	0.158772	269
0.12	0.258551		0.05	0.145904		0.05	0.145904	270
0.19	0.14198		0.05	0.054453		0.05	0.054453	271
0.01	0.36473		0.05	0.0293255		0.05	0.0293255	272
0.01	0.0557672		0.05	0.0527897		0.05	0.0527897	273
0.01	0.0456032		0.05	0.0211862		0.05	0.0211862	274
0.04	0.0597416		0.05	0.0761205		0.05	0.0761205	275
0.01	0.0329763		0.05	0.204844		0.05	0.204844	276
0.03	0.0301492		0.05	0.0655467		0.05	0.0655467	277
0.01	0.0389551		0.05	0.094913		0.05	0.094913	278
0.2	0.211613		0.05	0.0772263		0.05	0.0772263	279
0.2	0.178751		0.05	0.0693587		0.05	0.0693587	280
0.03	0.0591488		0.05	0.132973		0.05	0.132973	281
0.07	0.0567773		0.05	0.0461257		0.05	0.0461257	282
0.13	0.209845		0.05	0.0296832		0.05	0.0296832	283
0.19	0.0698706		0.05	0.0285543		0.05	0.0285543	284
0.16	0.0993018		0.05	0.0760203		0.05	0.0760203	285
0.01	0.08183		0.05	0.0448249		0.05	0.0448249	286
0.18	0.0563145		0.05	0.0347323		0.05	0.0347323	287
0.08	0.052594		0.05	0.0618087		0.05	0.0618087	288
0.03	0.0631446		0.05	0.0504102		0.05	0.0504102	289
0.01	0.164336		0.05	0.0451873		0.05	0.0451873	290
0.03	0.0685626		0.05	0.160428		0.05	0.160428	291
0.01	0.0680238		0.05	0.110783		0.05	0.110783	292
0.04	0.0791545		0.05	0.0380915		0.05	0.0380915	293
0.03	0.0597119		0.05	0.126228		0.05	0.126228	294
0.06	0.021925		0.06	0.0322249		0.06	0.0322249	295
0.06	0.16038		0.06	0.019317		0.06	0.019317	296
0.01	0.0370489		0.06	0.0312651		0.06	0.0312651	297
0.09	0.0679921		0.06	0.0286787		0.06	0.0286787	298
0.04	0.0653294		0.06	0.114809		0.06	0.114809	299
0.01	0.0821414		0.06	0.100862		0.06	0.100862	300
0.12	0.0618389		0.06	0.021925		0.06	0.021925	301
0.01	0.0510964		0.06	0.16038		0.06	0.16038	302
0.04	0.0396333		0.06	0.0582063		0.06	0.0582063	303
0.11	0.0634195		0.06	0.0478439		0.06	0.0478439	304
0.04	0.0379723		0.06	0.0620203		0.06	0.0620203	305
0.01	0.0337137		0.06	0.0920396		0.06	0.0920396	306
0.01	0.0531541		0.06	0.110823		0.06	0.110823	307
0.01	0.0251415		0.06	0.148868		0.06	0.148868	308
0.07	0.158489		0.06	0.0429078		0.06	0.0429078	309
0.3	0.211077		0.06	0.13029		0.06	0.13029	310
0.06	0.0582063		0.06	0.0519814		0.06	0.0519814	311
0.1	0.0521203		0.06	0.0521759		0.06	0.0521759	312
0.12	0.133495		0.06	0.0604567		0.06	0.0604567	313
0.01	0.0437718		0.07	0.0198152		0.07	0.0198152	314
0.1	0.0271231		0.07	0.245634		0.07	0.245634	315
0.01	0.0322468		0.07	0.0813811		0.07	0.0813811	316
0.05	0.132973		0.07	0.076924		0.07	0.076924	317
0.04	0.0425041		0.07	0.057767		0.07	0.057767	318
0.09	0.0211862		0.07	0.0336015		0.07	0.0336015	319
0.04	0.0374028		0.07	0.138194		0.07	0.138194	320
0.03	0.170231		0.07	0.122812		0.07	0.122812	321
0.04	0.0576794		0.07	0.0439252		0.07	0.0439252	322
0.03	0.0370725		0.07	0.0536605		0.07	0.0536605	323
0.04	0.121266		0.07	0.0549655		0.07	0.0549655	324
0.02	0.2496		0.07	0.137354		0.07	0.137354	325
0.01	0.219624		0.07	0.143282		0.07	0.143282	326
0.2	0.0995673		0.07	0.137001		0.07	0.137001	327
0.06	0.0478439		0.07	0.0528737		0.07	0.0528737	328
0.17	0.10608		0.07	0.0811399		0.07	0.0811399	329
0.01	0.218425		0.07	0.0567773		0.07	0.0567773	330
0.05	0.0461257		0.07	0.158489		0.07	0.158489	331
0.09	0.0657022		0.07	0.0385221		0.07	0.0385221	332
0.01	0.0891722		0.07	0.104366		0.07	0.104366	333
0.05	0.0296832		0.07	0.164001		0.07	0.164001	334
0.04	0.0835674		0.07	0.0241785		0.07	0.0241785	335
0.06	0.0620203		0.07	0.111703		0.07	0.111703	336
0.21	0.052594		0.07	0.0429078		0.07	0.0429078	337
0.01	0.115541		0.07	0.0449542		0.07	0.0449542	338
0.03	0.0738659		0.07	0.101742		0.07	0.101742	339
0.01	0.167659		0.08	0.319919		0.08	0.319919	340
0.07	0.0385221		0.08	0.0382587		0.08	0.0382587	341
0.01	0.0567194		0.08	0.0388587		0.08	0.0388587	342
0.41	0.146086		0.08	0.0593263		0.08	0.0593263	343
0.2	0.0270626		0.08	0.0932869		0.08	0.0932869	344
0.01	0.0874868		0.08	0.100404		0.08	0.100404	345
0.01	0.115623		0.08	0.205215		0.08	0.205215	346
0.01	0.109509		0.08	0.0676131		0.08	0.0676131	347
0.01	0.0693907		0.08	0.114606		0.08	0.114606	348
0.01	0.119109		0.08	0.0862417		0.08	0.0862417	349
0.01	0.159244		0.08	0.0820376		0.08	0.0820376	350
0.12	0.0584118		0.08	0.1819		0.08	0.1819	351
0.96	0.12644		0.08	0.108163		0.08	0.108163	352
0.1	0.0994914		0.08	0.0782045		0.08	0.0782045	353
0.07	0.104366		0.08	0.153574		0.08	0.153574	354
0.1	0.0691035		0.08	0.052594		0.08	0.052594	355
0.04	0.0805212		0.08	0.0776641		0.08	0.0776641	356
0.01	0.0799048		0.08	0.0531541		0.08	0.0531541	357
0.11	0.160238		0.08	0.0332658		0.08	0.0332658	358
0.01	0.0506568		0.09	0.273665		0.09	0.273665	359
0.01	0.0460733		0.09	0.0691991		0.09	0.0691991	360
0.04	0.0937291		0.09	0.0947276		0.09	0.0947276	361
0.01	0.202679		0.09	0.0975275		0.09	0.0975275	362
0.06	0.0920396		0.09	0.0693268		0.09	0.0693268	363
0.01	0.0313518		0.09	0.0656089		0.09	0.0656089	364
0.01	0.0637564		0.09	0.111223		0.09	0.111223	365
0.01	0.0704807		0.09	0.17731		0.09	0.17731	366
0.1	0.0380438		0.09	0.0679921		0.09	0.0679921	367
0.01	0.126355		0.09	0.0211862		0.09	0.0211862	368
0.06	0.110823		0.09	0.0657022		0.09	0.0657022	369
0.01	0.0585589		0.09	0.0768233		0.09	0.0768233	370
0.21	0.126568		0.09	0.170475		0.09	0.170475	371
0.07	0.164001		0.09	0.0348464		0.09	0.0348464	372
0.14	0.0526499		0.09	0.0810711		0.09	0.0810711	373
0.01	0.244547		0.1	0.12644		0.1	0.12644	374
0.64	0.229098		0.1	0.0507665		0.1	0.0507665	375
0.76	0.172625		0.1	0.114201		0.1	0.114201	376
0.01	0.0168885		0.1	0.0344592		0.1	0.0344592	377
0.08	0.0776641		0.1	0.0854987		0.1	0.0854987	378
0.27	0.0533507		0.1	0.104871		0.1	0.104871	379
0.05	0.0285543		0.1	0.159433		0.1	0.159433	380
0.01	0.0379247		0.1	0.0736685		0.1	0.0736685	381
0.19	0.0487818		0.1	0.0780016		0.1	0.0780016	382
0.21	0.117339		0.1	0.0999473		0.1	0.0999473	383
0.07	0.0241785		0.1	0.0521203		0.1	0.0521203	384
0.25	0.0512894		0.1	0.0271231		0.1	0.0271231	385
0.04	0.144455		0.1	0.0994914		0.1	0.0994914	386
0.58	0.0907276		0.1	0.0691035		0.1	0.0691035	387
0.55	0.153714		0.1	0.0380438		0.1	0.0380438	388
0.01	0.58952		0.1	0.0461781		0.1	0.0461781	389
0.05	0.0760203		0.1	0.0565457		0.1	0.0565457	390
0.09	0.0768233		0.1	0.0431357		0.1	0.0431357	391
0.35	0.187306		0.1	0.0416774		0.1	0.0416774	392
0.09	0.170475		0.11	0.134062		0.11	0.134062	393
0.01	0.32396		0.11	0.159906		0.11	0.159906	394
0.01	0.394428		0.11	0.100518		0.11	0.100518	395
0.08	0.0531541		0.11	0.0634195		0.11	0.0634195	396
0.04	0.0328431		0.11	0.160238		0.11	0.160238	397
0.07	0.111703		0.12	0.0338262		0.12	0.0338262	398
0.01	0.0413043		0.12	0.0600093		0.12	0.0600093	399
0.15	0.127717		0.12	0.0519258		0.12	0.0519258	400
0.01	0.110026		0.12	0.258551		0.12	0.258551	401
0.07	0.0429078		0.12	0.0618389		0.12	0.0618389	402
0.1	0.0461781		0.12	0.133495		0.12	0.133495	403
0.16	0.0539146		0.12	0.0584118		0.12	0.0584118	404
0.01	0.0669836		0.12	0.0812777		0.12	0.0812777	405
0.01	0.282603		0.12	0.0866676		0.12	0.0866676	406
0.01	0.0508764		0.12	0.0900749		0.12	0.0900749	407
0.25	0.0817609		0.12	0.0353505		0.12	0.0353505	408
0.01	0.106825		0.12	0.112909		0.12	0.112909	409
0.29	0.17895		0.13	0.0425041		0.13	0.0425041	410
0.01	0.0801785		0.13	0.123399		0.13	0.123399	411
0.01	0.181098		0.13	0.0965899		0.13	0.0965899	412
0.01	0.0550511		0.13	0.0516763		0.13	0.0516763	413
0.01	0.246781		0.13	0.0560261		0.13	0.0560261	414
0.05	0.0448249		0.13	0.0788146		0.13	0.0788146	415
0.22	0.0306832		0.13	0.126228		0.13	0.126228	416
0.01	0.0578548		0.13	0.209845		0.13	0.209845	417
0.01	0.378784		0.13	0.0670465		0.13	0.0670465	418
0.13	0.0670465		0.13	0.16597		0.13	0.16597	419
0.01	0.195884		0.13	0.0598902		0.13	0.0598902	420
0.25	0.0698065		0.13	0.160191		0.13	0.160191	421
0.01	0.097866		0.14	0.0591784		0.14	0.0591784	422
0.01	0.105885		0.14	0.119275		0.14	0.119275	423
0.09	0.0348464		0.14	0.115541		0.14	0.115541	424
0.29	0.083952		0.14	0.0775293		0.14	0.0775293	425
0.99	0.396305		0.14	0.0526499		0.14	0.0526499	426
0.59	0.208723		0.14	0.324474		0.14	0.324474	427
0.01	0.0405875		0.15	0.0784415		0.15	0.0784415	428
0.01	0.0680238		0.15	0.0909093		0.15	0.0909093	429
0.29	0.15376		0.15	0.0575918		0.15	0.0575918	430
0.13	0.16597		0.15	0.127717		0.15	0.127717	431
0.01	0.229988		0.15	0.0423784		0.15	0.0423784	432
0.07	0.0449542		0.15	0.0511515		0.15	0.0511515	433
0.05	0.0347323		0.16	0.0480308		0.16	0.0480308	434
0.21	0.143327		0.16	0.0391483		0.16	0.0391483	435
0.18	0.27824		0.16	0.137972		0.16	0.137972	436
0.06	0.148868		0.16	0.0993018		0.16	0.0993018	437
0.06	0.0429078		0.16	0.0539146		0.16	0.0539146	438
0.12	0.0812777		0.17	0.0950615		0.17	0.0950615	439
0.01	0.112788		0.17	0.131974		0.17	0.131974	440
0.06	0.13029		0.17	0.165344		0.17	0.165344	441
0.01	0.0506842		0.17	0.0351438		0.17	0.0351438	442
0.05	0.0618087		0.17	0.0513998		0.17	0.0513998	443
0.01	0.0681187		0.17	0.10608		0.17	0.10608	444
0.42	0.126058		0.17	0.0650814		0.17	0.0650814	445
0.05	0.0504102		0.18	0.0493488		0.18	0.0493488	446
0.28	0.0897494		0.18	0.121183		0.18	0.121183	447
0.15	0.0423784		0.18	0.0563145		0.18	0.0563145	448
0.14	0.324474		0.18	0.27824		0.18	0.27824	449
0.01	0.0683722		0.19	0.225718		0.19	0.225718	450
0.01	0.0833231		0.19	0.106354		0.19	0.106354	451
0.01	0.0587356		0.19	0.14198		0.19	0.14198	452
0.01	0.0629007		0.19	0.0698706		0.19	0.0698706	453
0.1	0.0565457		0.19	0.0487818		0.19	0.0487818	454
0.05	0.0451873		0.2	0.0683088		0.2	0.0683088	455
0.01	0.0497286		0.2	0.0854281		0.2	0.0854281	456
0.01	0.0911275		0.2	0.118326		0.2	0.118326	457
0.01	0.0572712		0.2	0.0515933		0.2	0.0515933	458
0.01	0.0543678		0.2	0.123567		0.2	0.123567	459
0.1	0.0431357		0.2	0.211613		0.2	0.211613	460
0.03	0.0613263		0.2	0.178751		0.2	0.178751	461
0.13	0.0598902		0.2	0.0995673		0.2	0.0995673	462
0.01	0.0912367		0.2	0.0270626		0.2	0.0270626	463
0.04	0.0843374		0.21	0.162567		0.21	0.162567	464
0.01	0.123189		0.21	0.224449		0.21	0.224449	465
0.04	0.0413539		0.21	0.052594		0.21	0.052594	466
0.01	0.0524824		0.21	0.126568		0.21	0.126568	467
0.01	0.159528		0.21	0.117339		0.21	0.117339	468
0.05	0.160428		0.21	0.143327		0.21	0.143327	469
0.01	0.122017		0.22	0.0503829		0.22	0.0503829	470
0.78	0.0963281		0.22	0.0306832		0.22	0.0306832	471
0.08	0.0332658		0.22	0.0533789		0.22	0.0533789	472
0.01	0.0914918		0.23	0.54135		0.23	0.54135	473
0.41	0.143958		0.24	0.0611759		0.24	0.0611759	474
0.25	0.0835325		0.24	0.077563		0.24	0.077563	475
0.05	0.110783		0.24	0.0613865		0.24	0.0613865	476
0.01	0.0466775		0.25	0.0512894			0.102953	average
0.1	0.0416774		0.25	0.0817609			0.0871469	STDV
0.15	0.0511515		0.25	0.0698065
0.01	0.0902922		0.25	0.0835325
0.22	0.0533789		0.26	0.248333
0.01	0.0607559		0.26	0.0769576
0.04	0.056199		0.26	0.188426
0.05	0.0380915		0.27	0.0533507
0.12	0.0866676		0.28	0.0897494
0.12	0.0900749		0.29	0.0583825
0.12	0.0353505		0.29	0.17895
0.09	0.0810711		0.29	0.083952
0.03	0.0639712		0.29	0.15376
0.01	0.0183895		0.3	0.211291
0.01	0.167562		0.3	0.211077
0.01	0.52868		0.32	0.154925
0.07	0.101742		0.32	0.419866
0.01	0.355943		0.33	0.0802812
0.05	0.126228		0.33	0.166451
0.03	0.0228616		0.34	0.132582
0.01	0.0698706		0.35	0.187306
0.01	0.0297043		0.38	0.12277
0.13	0.160191		0.38	0.0924789
0.01	0.0470207		0.39	0.420363
0.03	0.0379723		0.4	0.12277
0.01	0.0690079		0.4	0.212957
0.01	0.113231		0.41	0.186645
0.01	0.0841972		0.41	0.146086
0.01	0.0508214		0.41	0.143958
0.01	0.0951729		0.42	0.126058
0.01	0.123651		0.44	0.0680554
0.01	0.0248506		0.45	0.182151
0.01	0.190419		0.47	0.254815
0.33	0.166451		0.48	0.154878
0.01	0.0808647		0.5	0.132191
0.01	0.127376		0.55	0.153714
0.06	0.0519814		0.57	0.604454
0.04	0.0647103		0.57	0.172625
0.04	0.0235155		0.58	0.0907276
0.01	0.0336239		0.59	0.1791
0.17	0.0650814		0.59	0.208723
0.01	0.227045		0.64	0.229098
0.03	0.0379009		0.69	0.170816
0.03	0.0449283		0.74	0.204632
0.01	0.0597119		0.76	0.172625
0.01	0.2629		0.78	0.0963281
0.01	0.0772263		0.86	0.201837
0.01	0.0470207		0.95	0.174837
0.01	0.109867		0.96	0.12644
0.12	0.112909		0.98	0.287913
0.01	0.0435932		0.99	0.396305
0.06	0.0521759		1.07	0.338295
0.06	0.0604567		1.67	0.665288
0.10138	0.111205	average
average

## Sheet: Sheet2
				Subtrancting with NEW trendline (Linear without constant)							y = 0.1186x
width at angle (um)	1- cosq	(1-cosq)-(Linear curve of lowest points)			width at angle (um)	(1-cosq)-(Linear curve of lowest points)										width at angle (um)	(1-cosq)-(Linear curve of lowest points)
0.05	0.0200058	0.0140758			0.05	0.0140758										0.2	0.00334257	1		Range	negative value	0-0.025	0.025-0.05	0.05-0.075	0.075-0.1	0.1-0.125	0.125-0.15	0.15-0.175	0.175-0.2	0.2-0.225	0.225-0.25	0.25-0.275	0.275-0.3	0.3-0.325	0.325-0.35	0.35-0.375	0.375-0.4	0.4-0.425	0.425-0.45	0.45-0.475	0.475-0.5	0.5-0.525	0.525-0.55	0.55-0.575	0.575-0.6	0.6-0.625	0.625-0.65	0.65-0.675	0.675-0.7
0.02	0.052343	0.049971			0.02	0.049971										0.78	0.0038201	2		#	0	40	131	107	75	52	31	28	15	9	9	5	3	4	1	4	3	2	2	2	1	1	3	0	1	0	0	0	0
0.07	0.0198152	0.0115132			0.07	0.0115132										0.22	0.00459123	3		%		7.56144	24.7637	20.2268	14.1777	9.82987	5.86011	5.29301	2.83554	1.70132	1.70132	0.94518	0.567108	0.756144	0.189036	0.756144	0.567108	0.378072	0.378072	0.378072	0.189036	0.189036	0.567108	0	0.189036	0	0	0	0
0.01	0.0688805	0.0676945			0.01	0.0676945										0.09	0.0105122	4
0.01	0.0541977	0.0530117			0.01	0.0530117										0.01	0.0110303	5
0.01	0.093103	0.091917			0.01	0.091917										0.07	0.0115132	6
0.01	0.0417024	0.0405164			0.01	0.0405164										0.06	0.012201	7
0.01	0.0422277	0.0410417			0.01	0.0410417										0.96	0.0125841	8
0.01	0.0122163	0.0110303			0.01	0.0110303										0.05	0.0140758	9
0.32	0.154925	0.116973			0.32	0.116973										0.02	0.0146445	10
0.01	0.35361	0.352424			0.01	0.352424										0.06	0.014809	11
0.01	0.128529	0.127343			0.01	0.127343										0.17	0.0149818	12
0.01	0.10765	0.106464			0.01	0.106464										0.05	0.0152562	13
0.1	0.12644	0.11458			0.1	0.11458										0.1	0.0152631	14
0.09	0.273665	0.262991			0.09	0.262991										0.01	0.0157025	15
0.01	0.0626268	0.0614408			0.01	0.0614408										0.44	0.0158714	16
0.09	0.0691991	0.0585251			0.09	0.0585251										0.07	0.0158765	17
0.07	0.245634	0.237332			0.07	0.237332										0.01	0.0172035	18
0.01	0.203628	0.202442			0.01	0.202442										0.04	0.0187715	19
0.22	0.0503829	0.0242909			0.22	0.0242909										0.03	0.0193036	20
0.01	0.0953588	0.0941728			0.01	0.0941728										0.12	0.0195942	21
0.01	0.167562	0.166376			0.01	0.166376										0.16	0.0201723	22
0.01	0.202206	0.20102			0.01	0.20102										0.12	0.0211185	23
0.01	0.424424	0.423238			0.01	0.423238										0.27	0.0213287	24
0.57	0.604454	0.536852			0.57	0.536852										0.06	0.0215627	25
0.01	0.0989608	0.0977748			0.01	0.0977748										0.25	0.0216394	26
0.1	0.0507665	0.0389065			0.1	0.0389065										0.58	0.0219396	27
0.01	0.0933238	0.0921378			0.01	0.0921378										0.1	0.0225992	28
0.01	0.143868	0.142682			0.01	0.142682										0.05	0.0226243	29
0.01	0.0622928	0.0611068			0.01	0.0611068										0.02	0.0228279	30
0.01	0.442907	0.441721			0.01	0.441721										0.05	0.0233955	31
0.08	0.319919	0.310431			0.08	0.310431										0.01	0.0236646	32
0.05	0.0666073	0.0606773			0.05	0.0606773										0.05	0.0237532	33
0.03	0.092956	0.089398			0.03	0.089398										0.08	0.0237778	34
0.05	0.0380677	0.0321377			0.05	0.0321377										0.01	0.0239555	35
0.03	0.0671407	0.0635827			0.03	0.0635827										0.29	0.0239885	36
0.08	0.0382587	0.0287707			0.08	0.0287707										0.06	0.0241491	37
0.01	0.0685626	0.0673766			0.01	0.0673766										0.09	0.0241724	38
0.07	0.0813811	0.0730791			0.07	0.0730791										0.22	0.0242909	39
0.03	0.0581476	0.0545896			0.03	0.0545896										0.15	0.0245884	40
0.19	0.225718	0.203184			0.19	0.203184										0.06	0.0251089	1
0.12	0.0338262	0.0195942			0.12	0.0195942										0.07	0.0252995	2
0.01	0.145088	0.143902			0.01	0.143902										0.01	0.0253948	3
0.1	0.114201	0.102341			0.1	0.102341										0.04	0.0257679	4
0.01	0.092699	0.091513			0.01	0.091513										0.1	0.0261838	5
0.01	0.124451	0.123265			0.01	0.123265										0.19	0.0262478	6
0.05	0.0371431	0.0312131			0.05	0.0312131										0.04	0.0264562	7
0.01	0.062718	0.061532			0.01	0.061532										0.03	0.0265912	8
0.01	0.0552225	0.0540365			0.01	0.0540365										0.13	0.0270861	9
0.08	0.0388587	0.0293707			0.08	0.0293707										0.01	0.027141	10
0.01	0.135637	0.134451			0.01	0.134451										0.01	0.0271823	11
0.2	0.0683088	0.0445888			0.2	0.0445888										0.22	0.0272869	12
0.15	0.0784415	0.0606515			0.15	0.0606515										0.21	0.027688	13
0.01	0.202311	0.201125			0.01	0.201125										0.2	0.0278733	14
0.03	0.0385941	0.0350361			0.03	0.0350361										0.18	0.0280008	15
0.01	0.0327322	0.0315462			0.01	0.0315462										0.04	0.0280991	16
0.02	0.0535196	0.0511476			0.02	0.0511476										0.01	0.0285183	17
0.02	0.0374501	0.0350781			0.02	0.0350781										0.08	0.0287707	18
0.01	0.342691	0.341505			0.01	0.341505										0.01	0.0287933	19
0.01	0.284124	0.282938			0.01	0.282938										0.05	0.0288023	20
0.44	0.0680554	0.0158714			0.44	0.0158714										0.16	0.0290548	21
0.01	0.19687	0.195684			0.01	0.195684										0.04	0.0291948	22
0.08	0.0593263	0.0498383			0.08	0.0498383										0.08	0.0293707	23
0.01	0.0358351	0.0346491			0.01	0.0346491										0.1	0.0298174	24
0.16	0.0480308	0.0290548			0.16	0.0290548										0.01	0.0301658	25
0.03	0.0905823	0.0870243			0.03	0.0870243										0.07	0.0302201	26
0.01	0.0894245	0.0882385			0.01	0.0882385										0.01	0.0307319	27
0.04	0.0582943	0.0535503			0.04	0.0535503										0.01	0.0310608	28
0.01	0.05643	0.055244			0.01	0.055244										0.01	0.0310828	29
0.01	0.142159	0.140973			0.01	0.140973										0.05	0.0312131	30
0.05	0.158772	0.152842			0.05	0.152842										0.17	0.0312378	31
0.05	0.145904	0.139974			0.05	0.139974										0.1	0.0312757	32
0.1	0.0344592	0.0225992			0.1	0.0225992										0.01	0.0315462	33
0.17	0.0950615	0.0748995			0.17	0.0748995										0.01	0.0317903	34
0.01	0.0850051	0.0838191			0.01	0.0838191										0.05	0.0321377	35
1.07	0.338295	0.211393			1.07	0.211393										0.05	0.0321615	36
0.98	0.287913	0.171685			0.98	0.171685										0.01	0.0323931	37
0.38	0.12277	0.077702			0.38	0.077702										0.01	0.0324379	38
0.24	0.0611759	0.0327119			0.24	0.0327119										0.01	0.0325277	39
0.05	0.054453	0.048523			0.05	0.048523										0.04	0.0326588	40
0.07	0.076924	0.068622			0.07	0.068622										0.24	0.0327119	41
0.01	0.106393	0.105207			0.01	0.105207										0.24	0.0329225	42
0.45	0.182151	0.128781			0.45	0.128781										0.04	0.0332283	43
0.13	0.0425041	0.0270861			0.13	0.0270861										0.15	0.0333615	44
0.05	0.0293255	0.0233955			0.05	0.0233955										0.03	0.0335145	45
0.05	0.0527897	0.0468597			0.05	0.0468597										0.1	0.0343181	46
0.08	0.0932869	0.0837989			0.08	0.0837989										0.03	0.0343429	47
0.02	0.0251999	0.0228279			0.02	0.0228279										0.03	0.0344143	48
0.01	0.0319179	0.0307319			0.01	0.0307319										0.07	0.0346058	49
0.03	0.0438996	0.0403416			0.03	0.0403416										0.01	0.0346491	50
0.01	0.0412298	0.0400438			0.01	0.0400438										0.01	0.0346954	51
0.07	0.057767	0.049465			0.07	0.049465										0.04	0.0347921	52
0.01	0.0651124	0.0639264			0.01	0.0639264										0.04	0.0348893	53
0.06	0.0322249	0.0251089			0.06	0.0251089										0.16	0.0349386	54
0.07	0.0336015	0.0252995			0.07	0.0252995										0.18	0.0349665	55
0.05	0.0211862	0.0152562			0.05	0.0152562										0.03	0.0350361	56
0.04	0.0766222	0.0718782			0.04	0.0718782										0.02	0.0350781	57
0.09	0.0947276	0.0840536			0.09	0.0840536										0.07	0.0356232	58
0.01	0.0335791	0.0323931			0.01	0.0323931										0.06	0.0357918	59
0.01	0.0283683	0.0271823			0.01	0.0271823										0.01	0.0358629	60
0.01	0.263313	0.262127			0.01	0.262127										0.14	0.0360459	61
0.07	0.138194	0.129892			0.07	0.129892										0.13	0.0362583	62
0.01	0.127803	0.126617			0.01	0.126617										0.01	0.0363588	63
0.08	0.100404	0.0909161			0.08	0.0909161										0.04	0.0366099	64
0.01	0.0976779	0.0964919			0.01	0.0964919										0.07	0.0366522	65
0.57	0.172625	0.105023			0.57	0.105023										0.01	0.0367387	66
0.13	0.123399	0.107981			0.13	0.107981										0.12	0.0376938	67
0.01	0.316599	0.315413			0.01	0.315413										0.04	0.0377601	68
0.33	0.0802812	0.0411432			0.33	0.0411432										0.01	0.0377691	69
0.16	0.0391483	0.0201723			0.16	0.0201723										0.04	0.0383157	70
0.09	0.0975275	0.0868535			0.09	0.0868535										0.02	0.0385855	71
0.08	0.205215	0.195727			0.08	0.195727										0.05	0.0388949	72
0.08	0.0676131	0.0581251			0.08	0.0581251										0.1	0.0389065	73
0.08	0.114606	0.105118			0.08	0.105118										0.05	0.0392573	74
0.01	0.258727	0.257541			0.01	0.257541										0.01	0.0394015	75
0.01	0.167465	0.166279			0.01	0.166279										0.15	0.0398018	76
0.01	0.156187	0.155001			0.01	0.155001										0.01	0.0400438	77
0.01	0.0871302	0.0859442			0.01	0.0859442										0.01	0.0401183	78
0.24	0.077563	0.049099			0.24	0.049099										0.25	0.0401565	79
0.26	0.248333	0.217497			0.26	0.217497										0.05	0.0401957	80
0.06	0.019317	0.012201			0.06	0.012201										0.1	0.0402603	81
0.01	0.0265808	0.0253948			0.01	0.0253948										0.03	0.0403416	82
0.11	0.134062	0.121016			0.11	0.121016										0.01	0.0405164	83
0.4	0.12277	0.07533			0.4	0.07533										0.13	0.0406081	84
0.47	0.254815	0.199073			0.47	0.199073										0.06	0.0407279	85
0.04	0.0613865	0.0566425			0.04	0.0566425										0.03	0.0408031	86
0.04	0.0566904	0.0519464			0.04	0.0519464										0.01	0.0410417	87
0.13	0.0965899	0.0811719			0.13	0.0811719										0.33	0.0411432	88
0.12	0.0600093	0.0457773			0.12	0.0457773										0.03	0.0413703	89
0.01	0.132061	0.130875			0.01	0.130875										0.01	0.0424072	90
0.01	0.17106	0.169874			0.01	0.169874										0.14	0.0425744	91
0.01	0.124578	0.123392			0.01	0.123392										0.01	0.0425858	92
0.01	0.0649576	0.0637716			0.01	0.0637716										0.08	0.043106	93
0.03	0.0547089	0.0511509			0.03	0.0511509										0.08	0.0436661	94
0.23	0.54135	0.514072			0.23	0.514072										0.12	0.0441798	95
0.06	0.0312651	0.0241491			0.06	0.0241491										0.01	0.0444172	96
0.12	0.0519258	0.0376938			0.12	0.0376938										0.13	0.0444722	97
0.01	0.101551	0.100365			0.01	0.100365										0.05	0.0444802	98
0.07	0.122812	0.11451			0.07	0.11451										0.07	0.0445717	99
0.01	0.226326	0.22514			0.01	0.22514										0.2	0.0445888	100
0.09	0.0693268	0.0586528			0.09	0.0586528										0.1	0.0446857	101
0.1	0.0854987	0.0736387			0.1	0.0736387										0.06	0.0448654	102
0.08	0.0862417	0.0767537			0.08	0.0767537										0.01	0.0448873	103
0.09	0.0656089	0.0549349			0.09	0.0549349										0.17	0.0449194	104
0.01	0.116479	0.115293			0.01	0.115293										0.06	0.0450599	105
0.17	0.131974	0.111812			0.17	0.111812										0.07	0.0453585	106
0.01	0.0723592	0.0711732			0.01	0.0711732										0.01	0.0454915	107
0.07	0.0439252	0.0356232			0.07	0.0356232										0.12	0.0457773	108
0.05	0.0761205	0.0701905			0.05	0.0701905										0.01	0.0458347	109
0.08	0.0820376	0.0725496			0.08	0.0725496										0.01	0.0458347	110
0.03	0.171255	0.167697			0.03	0.167697										0.26	0.0461216	111
1.67	0.665288	0.467226			1.67	0.467226										0.07	0.0466635	112
0.74	0.204632	0.116868			0.74	0.116868										0.05	0.0468597	113
0.15	0.0909093	0.0731193			0.15	0.0731193										0.19	0.0473366	114
0.08	0.1819	0.172412			0.08	0.172412										0.38	0.0474109	115
0.16	0.137972	0.118996			0.16	0.118996										0.12	0.0476069	116
0.3	0.211291	0.175711			0.3	0.175711										0.07	0.0484753	117
0.01	0.028327	0.027141			0.01	0.027141										0.05	0.048523	118
0.02	0.0530138	0.0506418			0.02	0.0506418										0.01	0.0485426	119
0.01	0.0925156	0.0913296			0.01	0.0913296										0.24	0.049099	120
0.01	0.0375448	0.0363588			0.01	0.0363588										0.01	0.0494159	121
0.05	0.204844	0.198914			0.05	0.198914										0.07	0.049465	122
0.01	0.414688	0.413502			0.01	0.413502										0.01	0.0494708	123
0.04	0.170572	0.165828			0.04	0.165828										0.01	0.0494982	124
0.07	0.0536605	0.0453585			0.07	0.0453585										0.29	0.049558	125
0.07	0.0549655	0.0466635			0.07	0.0466635										0.01	0.0496354	126
0.06	0.0286787	0.0215627			0.06	0.0215627										0.01	0.0496904	127
0.19	0.106354	0.0838203			0.19	0.0838203										0.08	0.0498383	128
0.03	0.0686579	0.0650999			0.03	0.0650999										0.04	0.0498511	129
0.2	0.0854281	0.0617081			0.2	0.0617081										0.01	0.0499104	130
0.04	0.0312002	0.0264562			0.04	0.0264562										0.02	0.049971	131
0.01	0.0358814	0.0346954			0.01	0.0346954										0.11	0.0503735	1
0.05	0.0655467	0.0596167			0.05	0.0596167										0.02	0.0506418	2
0.39	0.420363	0.374109			0.39	0.374109										0.06	0.0510903	3
0.05	0.094913	0.088983			0.05	0.088983										0.02	0.0511476	4
0.01	0.181148	0.179962			0.01	0.179962										0.03	0.0511509	5
0.01	0.458879	0.457693			0.01	0.457693										0.01	0.0512964	6
0.03	0.0443611	0.0408031			0.03	0.0408031										0.04	0.051455	7
0.01	0.540885	0.539699			0.01	0.539699										0.13	0.0516285	8
0.01	0.0776641	0.0764781			0.01	0.0764781										0.04	0.0519464	9
0.09	0.111223	0.100549			0.09	0.100549										0.01	0.0519681	10
0.02	0.0170165	0.0146445			0.02	0.0146445										0.25	0.0521109	11
0.11	0.159906	0.14686			0.11	0.14686										0.04	0.0529354	12
0.07	0.137354	0.129052			0.07	0.129052										0.01	0.0530117	13
0.01	0.0809334	0.0797474			0.01	0.0797474										0.01	0.0531818	14
0.01	0.0745256	0.0733396			0.01	0.0733396										0.06	0.0533407	15
0.05	0.0772263	0.0712963			0.05	0.0712963										0.04	0.0535503	16
0.06	0.114809	0.107693			0.06	0.107693										0.01	0.0538651	17
0.01	0.143102	0.141916			0.01	0.141916										0.25	0.0538825	18
0.2	0.118326	0.0946057			0.2	0.0946057										0.01	0.0540365	19
0.17	0.165344	0.145182			0.17	0.145182										0.01	0.0545812	20
0.17	0.0351438	0.0149818			0.17	0.0149818										0.03	0.0545896	21
0.01	0.120144	0.118958			0.01	0.118958										0.06	0.0549043	22
0.14	0.0591784	0.0425744			0.14	0.0425744										0.09	0.0549349	23
0.01	0.105494	0.104308			0.01	0.104308										0.04	0.0549976	24
0.4	0.212957	0.165517			0.4	0.165517										0.09	0.0550282	25
0.07	0.143282	0.13498			0.07	0.13498										0.01	0.055244	26
0.69	0.170816	0.0889821			0.69	0.0889821										0.01	0.0555334	27
0.59	0.1791	0.109126			0.59	0.109126										0.03	0.0555908	28
0.14	0.119275	0.102671			0.14	0.102671										0.05	0.0558787	29
0.13	0.0516763	0.0362583			0.13	0.0362583										0.01	0.0560852	30
0.24	0.0613865	0.0329225			0.24	0.0329225										0.03	0.0561539	31
0.07	0.137001	0.128699			0.07	0.128699										0.28	0.0565414	32
0.21	0.162567	0.137661			0.21	0.137661										0.04	0.0566425	33
0.05	0.0693587	0.0634287			0.05	0.0634287										0.01	0.0566688	34
0.03	0.0830095	0.0794515			0.03	0.0794515										0.1	0.0572435	35
0.21	0.224449	0.199543			0.21	0.199543										0.09	0.0573181	36
0.1	0.104871	0.093011			0.1	0.093011										0.01	0.0573729	37
0.13	0.0560261	0.0406081			0.13	0.0406081										0.01	0.0575496	38
0.09	0.17731	0.166636			0.09	0.166636										0.03	0.0577683	39
0.26	0.0769576	0.0461216			0.26	0.0461216										0.08	0.0581251	40
0.14	0.115541	0.0989372			0.14	0.0989372										0.09	0.0585251	41
0.03	0.244547	0.240989			0.03	0.240989										0.01	0.0585259	42
0.04	0.0305119	0.0257679			0.04	0.0257679										0.09	0.0586528	43
0.15	0.0575918	0.0398018			0.15	0.0398018										0.03	0.0594341	44
0.01	0.0748234	0.0736374			0.01	0.0736374										0.01	0.0595699	45
0.04	0.191548	0.186804			0.04	0.186804										0.03	0.0595866	46
0.13	0.0788146	0.0633966			0.13	0.0633966										0.05	0.0596167	47
0.01	0.118903	0.117717			0.01	0.117717										0.04	0.0599663	48
0.08	0.108163	0.098675			0.08	0.098675										0.03	0.0604132	49
0.07	0.0528737	0.0445717			0.07	0.0445717										0.04	0.0605854	50
0.07	0.0811399	0.0728379			0.07	0.0728379										0.15	0.0606515	51
0.02	0.0409575	0.0385855			0.02	0.0385855										0.05	0.0606773	52
0.04	0.171744	0.167			0.04	0.167										0.14	0.0609253	53
0.08	0.0782045	0.0687165			0.08	0.0687165										0.01	0.0611068	54
0.01	0.0628702	0.0616842			0.01	0.0616842										0.01	0.0614408	55
0.01	0.0322688	0.0310828			0.01	0.0310828										0.01	0.061532	56
0.38	0.0924789	0.0474109			0.38	0.0474109										0.01	0.0616842	57
0.86	0.201837	0.0998414			0.86	0.0998414										0.2	0.0617081	58
0.01	0.122184	0.120998			0.01	0.120998										0.01	0.0617147	59
0.03	0.0629921	0.0594341			0.03	0.0594341										0.1	0.0618085	60
0.95	0.174837	0.0621672			0.95	0.0621672										0.95	0.0621672	61
0.48	0.154878	0.0979501			0.48	0.0979501										0.01	0.0625704	62
0.04	0.0339388	0.0291948			0.04	0.0291948										0.01	0.0629696	63
0.01	0.0751218	0.0739358			0.01	0.0739358										0.13	0.0633966	64
0.14	0.0775293	0.0609253			0.14	0.0609253										0.05	0.0634287	65
0.01	0.180648	0.179462			0.01	0.179462										0.03	0.0635827	66
0.29	0.0583825	0.0239885			0.29	0.0239885										0.01	0.0637716	67
0.04	0.0545951	0.0498511			0.04	0.0498511										0.01	0.0639264	68
0.01	0.085287	0.084101			0.01	0.084101										0.03	0.0650046	69
0.1	0.159433	0.147573			0.1	0.147573										0.03	0.0650999	70
0.01	0.161615	0.160429			0.01	0.160429										0.01	0.0657976	71
0.06	0.100862	0.0937459			0.06	0.0937459										0.1	0.0661416	72
0.1	0.0736685	0.0618085			0.1	0.0618085										0.09	0.0661493	73
0.01	0.0299793	0.0287933			0.01	0.0287933										0.01	0.0668378	74
0.01	0.0506019	0.0494159			0.01	0.0494159										0.01	0.0668378	75
0.01	0.124451	0.123265			0.01	0.123265										0.01	0.0669327	76
0.2	0.0515933	0.0278733			0.2	0.0278733										0.12	0.0670457	77
0.04	0.0395361	0.0347921			0.04	0.0347921										0.01	0.0671862	78
0.04	0.0430597	0.0383157			0.04	0.0383157										0.01	0.0673766	79
0.41	0.186645	0.138019			0.41	0.138019										0.01	0.0676945	80
0.13	0.126228	0.11081			0.13	0.11081										0.01	0.0678219	81
0.1	0.0780016	0.0661416			0.1	0.0661416										0.08	0.0681761	82
0.01	0.482346	0.48116			0.01	0.48116										0.01	0.0682047	83
0.5	0.132191	0.0728912			0.5	0.0728912										0.07	0.068622	84
0.01	0.441169	0.439983			0.01	0.439983										0.01	0.0686846	85
0.18	0.0493488	0.0280008			0.18	0.0280008										0.08	0.0687165	86
0.01	0.075155	0.073969			0.01	0.073969										0.01	0.0692947	87
0.11	0.100518	0.0874725			0.11	0.0874725										0.05	0.0700903	88
0.17	0.0513998	0.0312378			0.17	0.0312378										0.05	0.0701905	89
0.01	0.086881	0.085695			0.01	0.085695										0.03	0.0703079	90
0.18	0.121183	0.0998349			0.18	0.0998349										0.09	0.0703971	91
0.1	0.0999473	0.0880873			0.1	0.0880873										0.01	0.0711732	92
0.34	0.132582	0.0922577			0.34	0.0922577										0.05	0.0712963	93
0.2	0.123567	0.0998472			0.2	0.0998472										0.04	0.0718782	94
0.32	0.419866	0.381914			0.32	0.381914										0.12	0.0724356	95
0.01	0.0641556	0.0629696			0.01	0.0629696										0.08	0.0725496	96
0.08	0.153574	0.144086			0.08	0.144086										0.07	0.0728379	97
0.26	0.188426	0.15759			0.26	0.15759										0.5	0.0728912	98
0.12	0.258551	0.244319			0.12	0.244319										0.07	0.0730791	99
0.19	0.14198	0.119446			0.19	0.119446										0.15	0.0731193	100
0.01	0.36473	0.363544			0.01	0.363544										0.01	0.0733396	101
0.01	0.0557672	0.0545812			0.01	0.0545812										0.01	0.0736374	102
0.01	0.0456032	0.0444172			0.01	0.0444172										0.1	0.0736387	103
0.04	0.0597416	0.0549976			0.04	0.0549976										0.01	0.0739358	104
0.01	0.0329763	0.0317903			0.01	0.0317903										0.01	0.073969	105
0.03	0.0301492	0.0265912			0.03	0.0265912										0.04	0.0744105	106
0.01	0.0389551	0.0377691			0.01	0.0377691										0.17	0.0748995	107
0.2	0.211613	0.187893			0.2	0.187893										0.4	0.07533	1
0.2	0.178751	0.155031			0.2	0.155031										0.04	0.0757772	2
0.03	0.0591488	0.0555908			0.03	0.0555908										0.12	0.0758429	3
0.07	0.0567773	0.0484753			0.07	0.0484753										0.2	0.0758473	4
0.13	0.209845	0.194427			0.13	0.194427										0.01	0.0760403	5
0.19	0.0698706	0.0473366			0.19	0.0473366										0.42	0.0762461	6
0.16	0.0993018	0.0803258			0.16	0.0803258										0.01	0.0764781	7
0.01	0.08183	0.080644			0.01	0.080644										0.08	0.0767537	8
0.18	0.0563145	0.0349665			0.18	0.0349665										0.38	0.077702	9
0.08	0.052594	0.043106			0.08	0.043106										0.01	0.0787188	10
0.03	0.0631446	0.0595866			0.03	0.0595866										0.04	0.0788234	11
0.01	0.164336	0.16315			0.01	0.16315										0.01	0.0789925	12
0.03	0.0685626	0.0650046			0.03	0.0650046										0.03	0.0794515	13
0.01	0.0680238	0.0668378			0.01	0.0668378										0.04	0.0795934	14
0.04	0.0791545	0.0744105			0.04	0.0744105										0.01	0.0796787	15
0.03	0.0597119	0.0561539			0.03	0.0561539										0.01	0.0797474	16
0.06	0.021925	0.014809			0.06	0.014809										0.16	0.0803258	17
0.06	0.16038	0.153264			0.06	0.153264										0.01	0.080644	18
0.01	0.0370489	0.0358629			0.01	0.0358629										0.01	0.0809554	19
0.09	0.0679921	0.0573181			0.09	0.0573181										0.13	0.0811719	20
0.04	0.0653294	0.0605854			0.04	0.0605854										0.01	0.0821371	21
0.01	0.0821414	0.0809554			0.01	0.0809554										0.76	0.0824892	22
0.12	0.0618389	0.0476069			0.12	0.0476069										0.01	0.0830112	23
0.01	0.0510964	0.0499104			0.01	0.0499104										0.08	0.0837989	24
0.04	0.0396333	0.0348893			0.04	0.0348893										0.01	0.0838191	25
0.11	0.0634195	0.0503735			0.11	0.0503735										0.19	0.0838203	26
0.04	0.0379723	0.0332283			0.04	0.0332283										0.09	0.0840536	27
0.01	0.0337137	0.0325277			0.01	0.0325277										0.01	0.084101	28
0.01	0.0531541	0.0519681			0.01	0.0519681										0.06	0.0849236	29
0.01	0.0251415	0.0239555			0.01	0.0239555										0.01	0.085695	30
0.07	0.158489	0.150187			0.07	0.150187										0.17	0.0859183	31
0.3	0.211077	0.175497			0.3	0.175497										0.01	0.0859442	32
0.06	0.0582063	0.0510903			0.06	0.0510903										0.01	0.0863008	33
0.1	0.0521203	0.0402603			0.1	0.0402603										0.09	0.0868535	34
0.12	0.133495	0.119263			0.12	0.119263										0.03	0.0870243	35
0.01	0.0437718	0.0425858			0.01	0.0425858										0.11	0.0874725	36
0.1	0.0271231	0.0152631			0.1	0.0152631										0.1	0.0876314	37
0.01	0.0322468	0.0310608			0.01	0.0310608										0.01	0.0879862	38
0.05	0.132973	0.127043			0.05	0.127043										0.1	0.0880873	39
0.04	0.0425041	0.0377601			0.04	0.0377601										0.01	0.0882385	40
0.09	0.0211862	0.0105122			0.09	0.0105122										0.55	0.0884838	41
0.04	0.0374028	0.0326588			0.04	0.0326588										0.69	0.0889821	42
0.03	0.170231	0.166673			0.03	0.166673										0.05	0.088983	43
0.04	0.0576794	0.0529354			0.04	0.0529354										0.04	0.0889851	44
0.03	0.0370725	0.0335145			0.03	0.0335145										0.01	0.0891062	45
0.04	0.121266	0.116522			0.04	0.116522										0.03	0.089398	46
0.02	0.2496	0.247228			0.02	0.247228										0.01	0.0899415	47
0.01	0.219624	0.218438			0.01	0.218438										0.01	0.0900507	48
0.2	0.0995673	0.0758473			0.2	0.0758473										0.01	0.0903058	49
0.06	0.0478439	0.0407279			0.06	0.0407279										0.08	0.0909161	50
0.17	0.10608	0.0859183			0.17	0.0859183										0.01	0.0913296	51
0.01	0.218425	0.217239			0.01	0.217239										0.01	0.091513	52
0.05	0.0461257	0.0401957			0.05	0.0401957										0.01	0.091917	53
0.09	0.0657022	0.0550282			0.09	0.0550282										0.01	0.0921378	54
0.01	0.0891722	0.0879862			0.01	0.0879862										0.34	0.0922577	55
0.05	0.0296832	0.0237532			0.05	0.0237532										0.21	0.0924334	56
0.04	0.0835674	0.0788234			0.04	0.0788234										0.1	0.093011	57
0.06	0.0620203	0.0549043			0.06	0.0549043										0.07	0.0934402	58
0.21	0.052594	0.027688			0.21	0.027688										0.06	0.0937459	59
0.01	0.115541	0.114355			0.01	0.114355										0.01	0.0939869	60
0.03	0.0738659	0.0703079			0.03	0.0703079										0.01	0.0941728	61
0.01	0.167659	0.166473			0.01	0.166473										0.2	0.0946057	62
0.07	0.0385221	0.0302201			0.07	0.0302201										0.41	0.0953324	63
0.01	0.0567194	0.0555334			0.01	0.0555334										0.07	0.0960639	64
0.41	0.146086	0.0974597			0.41	0.0974597										0.01	0.0964919	65
0.2	0.0270626	0.00334257			0.2	0.00334257										0.01	0.09668	66
0.01	0.0874868	0.0863008			0.01	0.0863008										0.41	0.0974597	67
0.01	0.115623	0.114437			0.01	0.114437										0.01	0.0977748	68
0.01	0.109509	0.108323			0.01	0.108323										0.48	0.0979501	69
0.01	0.0693907	0.0682047			0.01	0.0682047										0.08	0.098675	70
0.01	0.119109	0.117923			0.01	0.117923										0.12	0.0986766	71
0.01	0.159244	0.158058			0.01	0.158058										0.14	0.0989372	72
0.12	0.0584118	0.0441798			0.12	0.0441798										0.18	0.0998349	73
0.96	0.12644	0.0125841			0.96	0.0125841										0.86	0.0998414	74
0.1	0.0994914	0.0876314			0.1	0.0876314										0.2	0.0998472	75
0.07	0.104366	0.0960639			0.07	0.0960639										0.01	0.100365	1
0.1	0.0691035	0.0572435			0.1	0.0572435										0.09	0.100549	2
0.04	0.0805212	0.0757772			0.04	0.0757772										0.21	0.101662	3
0.01	0.0799048	0.0787188			0.01	0.0787188										0.1	0.102341	4
0.11	0.160238	0.147192			0.11	0.147192										0.14	0.102671	5
0.01	0.0506568	0.0494708			0.01	0.0494708										0.07	0.103401	6
0.01	0.0460733	0.0448873			0.01	0.0448873										0.06	0.103707	7
0.04	0.0937291	0.0889851			0.04	0.0889851										0.01	0.104308	8
0.01	0.202679	0.201493			0.01	0.201493										0.01	0.104699	9
0.06	0.0920396	0.0849236			0.06	0.0849236										0.05	0.104853	10
0.01	0.0313518	0.0301658			0.01	0.0301658										0.57	0.105023	11
0.01	0.0637564	0.0625704			0.01	0.0625704										0.08	0.105118	12
0.01	0.0704807	0.0692947			0.01	0.0692947										0.01	0.105207	13
0.1	0.0380438	0.0261838			0.1	0.0261838										0.01	0.105639	14
0.01	0.126355	0.125169			0.01	0.125169										0.01	0.106464	15
0.06	0.110823	0.103707			0.06	0.103707										0.06	0.107693	16
0.01	0.0585589	0.0573729			0.01	0.0573729										0.13	0.107981	17
0.21	0.126568	0.101662			0.21	0.101662										0.01	0.108323	18
0.07	0.164001	0.155699			0.07	0.155699										0.01	0.108681	19
0.14	0.0526499	0.0360459			0.14	0.0360459										0.01	0.10884	20
0.01	0.244547	0.243361			0.01	0.243361										0.59	0.109126	21
0.64	0.229098	0.153194			0.64	0.153194										0.15	0.109927	22
0.76	0.172625	0.0824892			0.76	0.0824892										0.13	0.11081	23
0.01	0.0168885	0.0157025			0.01	0.0157025										0.01	0.111602	24
0.08	0.0776641	0.0681761			0.08	0.0681761										0.17	0.111812	25
0.27	0.0533507	0.0213287			0.27	0.0213287										0.01	0.112045	26
0.05	0.0285543	0.0226243			0.05	0.0226243										0.01	0.114355	27
0.01	0.0379247	0.0367387			0.01	0.0367387										0.01	0.114437	28
0.19	0.0487818	0.0262478			0.19	0.0262478										0.07	0.11451	29
0.21	0.117339	0.0924334			0.21	0.0924334										0.1	0.11458	30
0.07	0.0241785	0.0158765			0.07	0.0158765										0.01	0.115293	31
0.25	0.0512894	0.0216394			0.25	0.0216394										0.04	0.116522	32
0.04	0.144455	0.139711			0.04	0.139711										0.74	0.116868	33
0.58	0.0907276	0.0219396			0.58	0.0219396										0.32	0.116973	34
0.55	0.153714	0.0884838			0.55	0.0884838										0.01	0.117717	35
0.01	0.58952	0.588334			0.01	0.588334										0.01	0.117923	36
0.05	0.0760203	0.0700903			0.05	0.0700903										0.21	0.118421	37
0.09	0.0768233	0.0661493			0.09	0.0661493										0.01	0.118958	38
0.35	0.187306	0.145796			0.35	0.145796										0.16	0.118996	39
0.09	0.170475	0.159801			0.09	0.159801										0.12	0.119263	40
0.01	0.32396	0.322774			0.01	0.322774										0.29	0.119366	41
0.01	0.394428	0.393242			0.01	0.393242										0.19	0.119446	42
0.08	0.0531541	0.0436661			0.08	0.0436661										0.05	0.120298	43
0.04	0.0328431	0.0280991			0.04	0.0280991										0.01	0.120831	44
0.07	0.111703	0.103401			0.07	0.103401										0.01	0.120998	45
0.01	0.0413043	0.0401183			0.01	0.0401183										0.11	0.121016	46
0.15	0.127717	0.109927			0.15	0.109927										0.01	0.122003	47
0.01	0.110026	0.10884			0.01	0.10884										0.01	0.122465	48
0.07	0.0429078	0.0346058			0.07	0.0346058										0.06	0.123174	49
0.1	0.0461781	0.0343181			0.1	0.0343181										0.01	0.123265	50
0.16	0.0539146	0.0349386			0.16	0.0349386										0.01	0.123265	51
0.01	0.0669836	0.0657976			0.01	0.0657976										0.01	0.123392	52
0.01	0.282603	0.281417			0.01	0.281417										0.01	0.125169	1
0.01	0.0508764	0.0496904			0.01	0.0496904										0.01	0.12619	2
0.25	0.0817609	0.0521109			0.25	0.0521109										0.01	0.126617	3
0.01	0.106825	0.105639			0.01	0.105639										0.05	0.127043	4
0.29	0.17895	0.144556			0.29	0.144556										0.33	0.127313	5
0.01	0.0801785	0.0789925			0.01	0.0789925										0.01	0.127343	6
0.01	0.181098	0.179912			0.01	0.179912										0.07	0.128699	7
0.01	0.0550511	0.0538651			0.01	0.0538651										0.45	0.128781	8
0.01	0.246781	0.245595			0.01	0.245595										0.07	0.129052	9
0.05	0.0448249	0.0388949			0.05	0.0388949										0.07	0.129892	10
0.22	0.0306832	0.00459123			0.22	0.00459123										0.01	0.130875	11
0.01	0.0578548	0.0566688			0.01	0.0566688										0.01	0.134451	12
0.01	0.378784	0.377598			0.01	0.377598										0.07	0.13498	13
0.13	0.0670465	0.0516285			0.13	0.0516285										0.21	0.137661	14
0.01	0.195884	0.194698			0.01	0.194698										0.41	0.138019	15
0.25	0.0698065	0.0401565			0.25	0.0401565										0.59	0.138749	16
0.01	0.097866	0.09668			0.01	0.09668										0.04	0.139711	17
0.01	0.105885	0.104699			0.01	0.104699										0.05	0.139974	18
0.09	0.0348464	0.0241724			0.09	0.0241724										0.01	0.140973	19
0.29	0.083952	0.049558			0.29	0.049558										0.06	0.141752	20
0.99	0.396305	0.278891			0.99	0.278891										0.01	0.141916	21
0.59	0.208723	0.138749			0.59	0.138749										0.01	0.142682	22
0.01	0.0405875	0.0394015			0.01	0.0394015										0.01	0.143902	23
0.01	0.0680238	0.0668378			0.01	0.0668378										0.08	0.144086	24
0.29	0.15376	0.119366			0.29	0.119366										0.29	0.144556	25
0.13	0.16597	0.150552			0.13	0.150552										0.13	0.144773	26
0.01	0.229988	0.228802			0.01	0.228802										0.17	0.145182	27
0.07	0.0449542	0.0366522			0.07	0.0366522										0.35	0.145796	28
0.05	0.0347323	0.0288023			0.05	0.0288023										0.11	0.14686	29
0.21	0.143327	0.118421			0.21	0.118421										0.11	0.147192	30
0.18	0.27824	0.256892			0.18	0.256892										0.1	0.147573	31
0.06	0.148868	0.141752			0.06	0.141752										0.07	0.150187	1
0.06	0.0429078	0.0357918			0.06	0.0357918										0.13	0.150552	2
0.12	0.0812777	0.0670457			0.12	0.0670457										0.05	0.152842	3
0.01	0.112788	0.111602			0.01	0.111602										0.64	0.153194	4
0.06	0.13029	0.123174			0.06	0.123174										0.06	0.153264	5
0.01	0.0506842	0.0494982			0.01	0.0494982										0.05	0.154498	6
0.05	0.0618087	0.0558787			0.05	0.0558787										0.01	0.155001	7
0.01	0.0681187	0.0669327			0.01	0.0669327										0.2	0.155031	8
0.42	0.126058	0.0762461			0.42	0.0762461										0.07	0.155699	9
0.05	0.0504102	0.0444802			0.05	0.0444802										0.26	0.15759	10
0.28	0.0897494	0.0565414			0.28	0.0565414										0.01	0.158058	11
0.15	0.0423784	0.0245884			0.15	0.0245884										0.01	0.158342	12
0.14	0.324474	0.30787			0.14	0.30787										0.09	0.159801	13
0.01	0.0683722	0.0671862			0.01	0.0671862										0.01	0.160429	14
0.01	0.0833231	0.0821371			0.01	0.0821371										0.01	0.16315	15
0.01	0.0587356	0.0575496			0.01	0.0575496										0.4	0.165517	16
0.01	0.0629007	0.0617147			0.01	0.0617147										0.04	0.165828	17
0.1	0.0565457	0.0446857			0.1	0.0446857										0.01	0.166279	18
0.05	0.0451873	0.0392573			0.05	0.0392573										0.01	0.166376	19
0.01	0.0497286	0.0485426			0.01	0.0485426										0.01	0.166376	20
0.01	0.0911275	0.0899415			0.01	0.0899415										0.01	0.166473	21
0.01	0.0572712	0.0560852			0.01	0.0560852										0.09	0.166636	22
0.01	0.0543678	0.0531818			0.01	0.0531818										0.03	0.166673	23
0.1	0.0431357	0.0312757			0.1	0.0312757										0.04	0.167	24
0.03	0.0613263	0.0577683			0.03	0.0577683										0.03	0.167697	25
0.13	0.0598902	0.0444722			0.13	0.0444722										0.01	0.169874	26
0.01	0.0912367	0.0900507			0.01	0.0900507										0.98	0.171685	27
0.04	0.0843374	0.0795934			0.04	0.0795934										0.08	0.172412	28
0.01	0.123189	0.122003			0.01	0.122003										0.3	0.175497	1
0.04	0.0413539	0.0366099			0.04	0.0366099										0.3	0.175711	2
0.01	0.0524824	0.0512964			0.01	0.0512964										0.01	0.179462	3
0.01	0.159528	0.158342			0.01	0.158342										0.01	0.179912	4
0.05	0.160428	0.154498			0.05	0.154498										0.01	0.179962	5
0.01	0.122017	0.120831			0.01	0.120831										0.04	0.186804	6
0.78	0.0963281	0.0038201			0.78	0.0038201										0.2	0.187893	7
0.08	0.0332658	0.0237778			0.08	0.0237778										0.01	0.189233	8
0.01	0.0914918	0.0903058			0.01	0.0903058										0.13	0.194427	9
0.41	0.143958	0.0953324			0.41	0.0953324										0.01	0.194698	10
0.25	0.0835325	0.0538825			0.25	0.0538825										0.01	0.195684	11
0.05	0.110783	0.104853			0.05	0.104853										0.08	0.195727	12
0.01	0.0466775	0.0454915			0.01	0.0454915										0.05	0.198914	13
0.1	0.0416774	0.0298174			0.1	0.0298174										0.47	0.199073	14
0.15	0.0511515	0.0333615			0.15	0.0333615										0.21	0.199543	15
0.01	0.0902922	0.0891062			0.01	0.0891062										0.01	0.20102	1
0.22	0.0533789	0.0272869			0.22	0.0272869										0.01	0.201125	2
0.01	0.0607559	0.0595699			0.01	0.0595699										0.01	0.201493	3
0.04	0.056199	0.051455			0.04	0.051455										0.01	0.202442	4
0.05	0.0380915	0.0321615			0.05	0.0321615										0.19	0.203184	5
0.12	0.0866676	0.0724356			0.12	0.0724356										1.07	0.211393	6
0.12	0.0900749	0.0758429			0.12	0.0758429										0.01	0.217239	7
0.12	0.0353505	0.0211185			0.12	0.0211185										0.26	0.217497	8
0.09	0.0810711	0.0703971			0.09	0.0703971										0.01	0.218438	9
0.03	0.0639712	0.0604132			0.03	0.0604132										0.01	0.22514	1
0.01	0.0183895	0.0172035			0.01	0.0172035										0.01	0.225859	2
0.01	0.167562	0.166376			0.01	0.166376										0.01	0.228802	3
0.01	0.52868	0.527494			0.01	0.527494										0.07	0.237332	4
0.07	0.101742	0.0934402			0.07	0.0934402										0.03	0.240989	5
0.01	0.355943	0.354757			0.01	0.354757										0.01	0.243361	6
0.05	0.126228	0.120298			0.05	0.120298										0.12	0.244319	7
0.03	0.0228616	0.0193036			0.03	0.0193036										0.01	0.245595	8
0.01	0.0698706	0.0686846			0.01	0.0686846										0.02	0.247228	9
0.01	0.0297043	0.0285183			0.01	0.0285183										0.18	0.256892	1
0.13	0.160191	0.144773			0.13	0.144773										0.01	0.257541	2
0.01	0.0470207	0.0458347			0.01	0.0458347										0.01	0.261714	3
0.03	0.0379723	0.0344143			0.03	0.0344143										0.01	0.262127	4
0.01	0.0690079	0.0678219			0.01	0.0678219										0.09	0.262991	5
0.01	0.113231	0.112045			0.01	0.112045										0.99	0.278891	1
0.01	0.0841972	0.0830112			0.01	0.0830112										0.01	0.281417	2
0.01	0.0508214	0.0496354			0.01	0.0496354										0.01	0.282938	3
0.01	0.0951729	0.0939869			0.01	0.0939869										0.14	0.30787	1
0.01	0.123651	0.122465			0.01	0.122465										0.08	0.310431	2
0.01	0.0248506	0.0236646			0.01	0.0236646										0.01	0.315413	3
0.01	0.190419	0.189233			0.01	0.189233										0.01	0.322774	4
0.33	0.166451	0.127313			0.33	0.127313										0.01	0.341505	1
0.01	0.0808647	0.0796787			0.01	0.0796787										0.01	0.352424	1
0.01	0.127376	0.12619			0.01	0.12619										0.01	0.354757	2
0.06	0.0519814	0.0448654			0.06	0.0448654										0.01	0.363544	3
0.04	0.0647103	0.0599663			0.04	0.0599663										0.39	0.374109	4
0.04	0.0235155	0.0187715			0.04	0.0187715										0.01	0.377598	1
0.01	0.0336239	0.0324379			0.01	0.0324379										0.32	0.381914	2
0.17	0.0650814	0.0449194			0.17	0.0449194										0.01	0.393242	3
0.01	0.227045	0.225859			0.01	0.225859										0.01	0.413502	1
0.03	0.0379009	0.0343429			0.03	0.0343429										0.01	0.423238	2
0.03	0.0449283	0.0413703			0.03	0.0413703										0.01	0.439983	1
0.01	0.0597119	0.0585259			0.01	0.0585259										0.01	0.441721	2
0.01	0.2629	0.261714			0.01	0.261714										0.01	0.457693	1
0.01	0.0772263	0.0760403			0.01	0.0760403										1.67	0.467226	2
0.01	0.0470207	0.0458347			0.01	0.0458347										0.01	0.48116	1
0.01	0.109867	0.108681			0.01	0.108681										0.23	0.514072	1
0.12	0.112909	0.0986766			0.12	0.0986766										0.01	0.527494	1
0.01	0.0435932	0.0424072			0.01	0.0424072										0.57	0.536852	2
0.06	0.0521759	0.0450599			0.06	0.0450599										0.01	0.539699	3
0.06	0.0604567	0.0533407			0.06	0.0533407										0.01	0.588334	1
[truncated: 2 more columns]

## Sheet: Sheet3
contact width (0-100nm)	(1-cosq)-(Linear curve of lowest points)			contact width (100-200nm)	(1-cosq)-(Linear curve of lowest points)			contact width (200+nm)	(1-cosq)-(Linear curve of lowest points)
0.09	0.0105122	1		0.17	0.0149818	1		0.2	0.00334257	1			Range	negative value	0-0.05	0.05-0.1	0.1-0.15	0.15-0.2	0.2-0.25	0.25-0.3	0.3-0.35	0.35-0.4	0.4-0.45	0.45-0.5	0.5-0.55	0.55-0.6	0.6-0.65	0.65-0.7	0.7-0.75	0.75-0.8	0.8-0.85	0.85-0.9	0.9-1.0	Total
0.01	0.0110303	2		0.1	0.0152631	2		0.78	0.0038201	2		0-100nm width range only	#	0	115	136	53	31	14	6	4	5	4	2	2	1	0	0	0	0	0	0		373
0.07	0.0115132	3		0.12	0.0195942	3		0.22	0.00459123	3			%	0	30.8311	36.4611	14.2091	8.31099	3.75335	1.60858	1.07239	1.34048	1.07239	0.536193	0.536193	0.268097	0	0	0	0	0	0
0.06	0.012201	4		0.16	0.0201723	4		0.96	0.0125841	4
0.05	0.0140758	5		0.12	0.0211185	5		0.44	0.0158714	5		100nm-200nm width range only	#	0	34	25	16	2	2	1	1	0	0	0	0	0	0	0	0	0	0	0		81
0.02	0.0146445	6		0.1	0.0225992	6		0.27	0.0213287	6			%	0	41.9753	30.8642	19.7531	2.46914	2.46914	1.23457	1.23457	0	0	0	0	0	0	0	0	0	0	0
0.06	0.014809	7		0.15	0.0245884	7		0.25	0.0216394	7
0.05	0.0152562	8		0.1	0.0261838	8		0.58	0.0219396	8		200nm+ width range	#	0	22	21	14	10	2	1	0	2	0	1	2	0	0	0	0	0	0	0		75
0.01	0.0157025	9		0.19	0.0262478	9		0.29	0.0239885	9			%	0	29.3333	28	18.6667	13.3333	2.66667	1.33333	0	2.66667	0	1.33333	2.66667	0	0	0	0	0	0	0		100
0.07	0.0158765	10		0.13	0.0270861	10		0.22	0.0242909	10
0.01	0.0172035	11		0.18	0.0280008	11		0.22	0.0272869	11
0.04	0.0187715	12		0.16	0.0290548	12		0.21	0.027688	12
0.03	0.0193036	13		0.1	0.0298174	13		0.2	0.0278733	13
0.06	0.0215627	14		0.17	0.0312378	14		0.24	0.0327119	14
0.05	0.0226243	15		0.1	0.0312757	15		0.24	0.0329225	15
0.02	0.0228279	16		0.15	0.0333615	16		0.25	0.0401565	16
0.05	0.0233955	17		0.1	0.0343181	17		0.33	0.0411432	17
0.01	0.0236646	18		0.16	0.0349386	18		0.2	0.0445888	18
0.05	0.0237532	19		0.18	0.0349665	19		0.26	0.0461216	19
0.08	0.0237778	20		0.14	0.0360459	20		0.38	0.0474109	20
0.01	0.0239555	21		0.13	0.0362583	21		0.24	0.049099	21
0.06	0.0241491	22		0.12	0.0376938	22		0.29	0.049558	22
0.09	0.0241724	23		0.1	0.0389065	23		0.25	0.0521109	1
0.06	0.0251089	24		0.15	0.0398018	24		0.25	0.0538825	2
0.07	0.0252995	25		0.1	0.0402603	25		0.28	0.0565414	3
0.01	0.0253948	26		0.13	0.0406081	26		0.2	0.0617081	4
0.04	0.0257679	27		0.14	0.0425744	27		0.95	0.0621672	5
0.04	0.0264562	28		0.12	0.0441798	28		0.5	0.0728912	6
0.03	0.0265912	29		0.13	0.0444722	29		0.4	0.07533	7
0.01	0.027141	30		0.1	0.0446857	30		0.2	0.0758473	8
0.01	0.0271823	31		0.17	0.0449194	31		0.42	0.0762461	9
0.04	0.0280991	32		0.12	0.0457773	32		0.38	0.077702	10
0.01	0.0285183	33		0.19	0.0473366	33		0.76	0.0824892	11
0.08	0.0287707	34		0.12	0.0476069	34		0.55	0.0884838	12
0.01	0.0287933	35		0.11	0.0503735	1		0.69	0.0889821	13
0.05	0.0288023	36		0.13	0.0516285	2		0.34	0.0922577	14
0.04	0.0291948	37		0.1	0.0572435	3		0.21	0.0924334	15
0.08	0.0293707	38		0.15	0.0606515	4		0.2	0.0946057	16
0.01	0.0301658	39		0.14	0.0609253	5		0.41	0.0953324	17
0.07	0.0302201	40		0.1	0.0618085	6		0.41	0.0974597	18
0.01	0.0307319	41		0.13	0.0633966	7		0.48	0.0979501	19
0.01	0.0310608	42		0.1	0.0661416	8		0.86	0.0998414	20
0.01	0.0310828	43		0.12	0.0670457	9		0.2	0.0998472	21
0.05	0.0312131	44		0.12	0.0724356	10		0.21	0.101662	1
0.01	0.0315462	45		0.15	0.0731193	11		0.57	0.105023	2
0.01	0.0317903	46		0.1	0.0736387	12		0.59	0.109126	3
0.05	0.0321377	47		0.17	0.0748995	13		0.74	0.116868	4
0.05	0.0321615	48		0.12	0.0758429	14		0.32	0.116973	5
0.01	0.0323931	49		0.16	0.0803258	15		0.21	0.118421	6
0.01	0.0324379	50		0.13	0.0811719	16		0.29	0.119366	7
0.01	0.0325277	51		0.19	0.0838203	17		0.33	0.127313	8
0.04	0.0326588	52		0.17	0.0859183	18		0.45	0.128781	9
0.04	0.0332283	53		0.11	0.0874725	19		0.21	0.137661	10
0.03	0.0335145	54		0.1	0.0876314	20		0.41	0.138019	11
0.03	0.0343429	55		0.1	0.0880873	21		0.59	0.138749	12
0.03	0.0344143	56		0.1	0.093011	22		0.29	0.144556	13
0.07	0.0346058	57		0.12	0.0986766	23		0.35	0.145796	14
0.01	0.0346491	58		0.14	0.0989372	24		0.64	0.153194	1
0.01	0.0346954	59		0.18	0.0998349	25		0.2	0.155031	2
0.04	0.0347921	60		0.1	0.102341	1		0.26	0.15759	3
0.04	0.0348893	61		0.14	0.102671	2		0.4	0.165517	4
0.03	0.0350361	62		0.13	0.107981	3		0.98	0.171685	5
0.02	0.0350781	63		0.15	0.109927	4		0.3	0.175497	6
0.07	0.0356232	64		0.13	0.11081	5		0.3	0.175711	7
0.06	0.0357918	65		0.17	0.111812	6		0.2	0.187893	8
0.01	0.0358629	66		0.1	0.11458	7		0.47	0.199073	9
0.01	0.0363588	67		0.16	0.118996	8		0.21	0.199543	10
0.04	0.0366099	68		0.12	0.119263	9		1.07	0.211393	1
0.07	0.0366522	69		0.19	0.119446	10		0.26	0.217497	2
0.01	0.0367387	70		0.11	0.121016	11		0.99	0.278891	1
0.04	0.0377601	71		0.13	0.144773	12		0.39	0.374109	1
0.01	0.0377691	72		0.17	0.145182	13		0.32	0.381914	2
0.04	0.0383157	73		0.11	0.14686	14		1.67	0.467226	1
0.02	0.0385855	74		0.11	0.147192	15		0.23	0.514072	1
0.05	0.0388949	75		0.1	0.147573	16		0.57	0.536852	2
0.05	0.0392573	76		0.13	0.150552	1
0.01	0.0394015	77		0.13	0.194427	2
0.01	0.0400438	78		0.19	0.203184	1
0.01	0.0401183	79		0.12	0.244319	2
0.05	0.0401957	80		0.18	0.256892	1
0.03	0.0403416	81		0.14	0.30787	1
0.01	0.0405164	82
0.06	0.0407279	83
0.03	0.0408031	84
0.01	0.0410417	85
0.03	0.0413703	86
0.01	0.0424072	87
0.01	0.0425858	88
0.08	0.043106	89
0.08	0.0436661	90
0.01	0.0444172	91
0.05	0.0444802	92
0.07	0.0445717	93
0.06	0.0448654	94
0.01	0.0448873	95
0.06	0.0450599	96
0.07	0.0453585	97
0.01	0.0454915	98
0.01	0.0458347	99
0.01	0.0458347	100
0.07	0.0466635	101
0.05	0.0468597	102
0.07	0.0484753	103
0.05	0.048523	104
0.01	0.0485426	105
0.01	0.0494159	106
0.07	0.049465	107
0.01	0.0494708	108
0.01	0.0494982	109
0.01	0.0496354	110
0.01	0.0496904	111
0.08	0.0498383	112
0.04	0.0498511	113
0.01	0.0499104	114
0.02	0.049971	115
0.02	0.0506418	1
0.06	0.0510903	2
0.02	0.0511476	3
0.03	0.0511509	4
0.01	0.0512964	5
0.04	0.051455	6
0.04	0.0519464	7
0.01	0.0519681	8
0.04	0.0529354	9
0.01	0.0530117	10
0.01	0.0531818	11
0.06	0.0533407	12
0.04	0.0535503	13
0.01	0.0538651	14
0.01	0.0540365	15
0.01	0.0545812	16
0.03	0.0545896	17
0.06	0.0549043	18
0.09	0.0549349	19
0.04	0.0549976	20
0.09	0.0550282	21
0.01	0.055244	22
0.01	0.0555334	23
0.03	0.0555908	24
0.05	0.0558787	25
0.01	0.0560852	26
0.03	0.0561539	27
0.04	0.0566425	28
0.01	0.0566688	29
0.09	0.0573181	30
0.01	0.0573729	31
0.01	0.0575496	32
0.03	0.0577683	33
0.08	0.0581251	34
0.09	0.0585251	35
0.01	0.0585259	36
0.09	0.0586528	37
0.03	0.0594341	38
0.01	0.0595699	39
0.03	0.0595866	40
0.05	0.0596167	41
0.04	0.0599663	42
0.03	0.0604132	43
0.04	0.0605854	44
0.05	0.0606773	45
0.01	0.0611068	46
0.01	0.0614408	47
0.01	0.061532	48
0.01	0.0616842	49
0.01	0.0617147	50
0.01	0.0625704	51
0.01	0.0629696	52
0.05	0.0634287	53
0.03	0.0635827	54
0.01	0.0637716	55
0.01	0.0639264	56
0.03	0.0650046	57
0.03	0.0650999	58
0.01	0.0657976	59
0.09	0.0661493	60
0.01	0.0668378	61
0.01	0.0668378	62
0.01	0.0669327	63
0.01	0.0671862	64
0.01	0.0673766	65
0.01	0.0676945	66
0.01	0.0678219	67
0.08	0.0681761	68
0.01	0.0682047	69
0.07	0.068622	70
0.01	0.0686846	71
0.08	0.0687165	72
0.01	0.0692947	73
0.05	0.0700903	74
0.05	0.0701905	75
0.03	0.0703079	76
0.09	0.0703971	77
0.01	0.0711732	78
0.05	0.0712963	79
0.04	0.0718782	80
0.08	0.0725496	81
0.07	0.0728379	82
0.07	0.0730791	83
0.01	0.0733396	84
0.01	0.0736374	85
0.01	0.0739358	86
0.01	0.073969	87
0.04	0.0744105	88
0.04	0.0757772	89
0.01	0.0760403	90
0.01	0.0764781	91
0.08	0.0767537	92
0.01	0.0787188	93
0.04	0.0788234	94
0.01	0.0789925	95
0.03	0.0794515	96
0.04	0.0795934	97
0.01	0.0796787	98
0.01	0.0797474	99
0.01	0.080644	100
0.01	0.0809554	101
0.01	0.0821371	102
0.01	0.0830112	103
0.08	0.0837989	104
0.01	0.0838191	105
0.09	0.0840536	106
0.01	0.084101	107
0.06	0.0849236	108
0.01	0.085695	109
0.01	0.0859442	110
0.01	0.0863008	111
0.09	0.0868535	112
0.03	0.0870243	113
0.01	0.0879862	114
0.01	0.0882385	115
0.05	0.088983	116
0.04	0.0889851	117
0.01	0.0891062	118
0.03	0.089398	119
0.01	0.0899415	120
0.01	0.0900507	121
0.01	0.0903058	122
0.08	0.0909161	123
0.01	0.0913296	124
0.01	0.091513	125
0.01	0.091917	126
0.01	0.0921378	127
0.07	0.0934402	128
0.06	0.0937459	129
0.01	0.0939869	130
0.01	0.0941728	131
0.07	0.0960639	132
0.01	0.0964919	133
0.01	0.09668	134
0.01	0.0977748	135
0.08	0.098675	136
0.01	0.100365	1
0.09	0.100549	2
0.07	0.103401	3
0.06	0.103707	4
0.01	0.104308	5
0.01	0.104699	6
0.05	0.104853	7
0.08	0.105118	8
0.01	0.105207	9
0.01	0.105639	10
0.01	0.106464	11
0.06	0.107693	12
0.01	0.108323	13
0.01	0.108681	14
0.01	0.10884	15
0.01	0.111602	16
0.01	0.112045	17
0.01	0.114355	18
0.01	0.114437	19
0.07	0.11451	20
0.01	0.115293	21
0.04	0.116522	22
0.01	0.117717	23
0.01	0.117923	24
0.01	0.118958	25
0.05	0.120298	26
0.01	0.120831	27
0.01	0.120998	28
0.01	0.122003	29
0.01	0.122465	30
0.06	0.123174	31
0.01	0.123265	32
0.01	0.123265	33
0.01	0.123392	34
0.01	0.125169	35
0.01	0.12619	36
0.01	0.126617	37
0.05	0.127043	38
0.01	0.127343	39
0.07	0.128699	40
0.07	0.129052	41
0.07	0.129892	42
0.01	0.130875	43
0.01	0.134451	44
0.07	0.13498	45
0.04	0.139711	46
0.05	0.139974	47
0.01	0.140973	48
0.06	0.141752	49
0.01	0.141916	50
0.01	0.142682	51
0.01	0.143902	52
0.08	0.144086	53
0.07	0.150187	1
0.05	0.152842	2
0.06	0.153264	3
0.05	0.154498	4
0.01	0.155001	5
0.07	0.155699	6
0.01	0.158058	7
0.01	0.158342	8
0.09	0.159801	9
0.01	0.160429	10
0.01	0.16315	11
0.04	0.165828	12
0.01	0.166279	13
0.01	0.166376	14
0.01	0.166376	15
0.01	0.166473	16
0.09	0.166636	17
0.03	0.166673	18
0.04	0.167	19
0.03	0.167697	20
0.01	0.169874	21
0.08	0.172412	22
0.01	0.179462	23
0.01	0.179912	24
0.01	0.179962	25
0.04	0.186804	26
0.01	0.189233	27
0.01	0.194698	28
0.01	0.195684	29
0.08	0.195727	30
0.05	0.198914	31
0.01	0.20102	1
0.01	0.201125	2
0.01	0.201493	3
0.01	0.202442	4
0.01	0.217239	5
0.01	0.218438	6
0.01	0.22514	7
0.01	0.225859	8
0.01	0.228802	9
0.07	0.237332	10
0.03	0.240989	11
0.01	0.243361	12
0.01	0.245595	13
0.02	0.247228	14
0.01	0.257541	1
0.01	0.261714	2
0.01	0.262127	3
0.09	0.262991	4
0.01	0.281417	5
0.01	0.282938	6
0.08	0.310431	1
0.01	0.315413	2
0.01	0.322774	3
0.01	0.341505	4
0.01	0.352424	1
0.01	0.354757	2
0.01	0.363544	3
0.01	0.377598	4
0.01	0.393242	5
0.01	0.413502	1
0.01	0.423238	2
0.01	0.439983	3
0.01	0.441721	4
0.01	0.457693	1
0.01	0.48116	2
0.01	0.527494	1
0.01	0.539699	2
0.01	0.588334	1
