# Supplementary material for: Cell contacts and pericellular matrix in the Xenopus gastrula chordamesoderm
Source: PLoS One. 2024 Feb 12;19(2):e0297420. doi: 10.1371/journal.pone.0297420 (PMC10861091; doi:10.1371/journal.pone.0297420)
Supplement: S1 Dataset — (ZIP) [file pone.0297420.s008.zip › FNMO Cme (Fig 1I and Sup 1C).xlsx]

## Sheet: Sheet1
FN MO chordamesoderm			red=sum
File ( 3FNC26)
		1.2 cm contact 1					1.2 cm contact 2					1.2 cm contact 3					1.2 cm contact 4					1.2 cm contact 5					1.2 cm contact 6					1.2 cm contact 7					1.2 cm contact 8					1.2 cm contact 9					1.2 cm contact 10
Total length measured		nc length	wc length		wc width		nc length	wc length		wc width		nc length	wc length		wc width		nc length	wc length		wc width		nc length	wc length		wc width		nc length	wc length		wc width		nc length	wc length		wc width		nc length	wc length		wc width		nc length	wc length		wc width		nc length	wc length
8.54		1.79	0.43		0.09		3.68	0.34		0.08		4.89	1.18		0.56		1.43	0.69		0.1		0.6	1.7		0.58		0.54	4.4		0.13		0.61	1.41		0.13		4.72	0.41		0.12		3.76	5.87		0.13		3.23	1.28
3.02		2.09	1.19		0.11		3.84	1.64		0.1		0.86	1.18		0.08		5.5	1.28		0.11		2.57	0.85		0.57		2.44	3.77		0.15		2.92	4.03		0.13		1.57	0.66		0.16		2.49	0.23		0.17		2.79	2.25
7.78		1.31	0.65		0.08		1.99	0.38		0.1		4.84			0.08		3.13	2.45		0.07		1.31	2.14		0.56		0.29	7.6		0.13		0.67	1.66		0.15		5.56	0.27		0.1		3.77	0.42		0.16		0.3	2.63
8.84		1.65	2.16		0.11		1.89	0.64		0.09		5.94			0.1		1.2	0.72		0.09		1.23	3.84		0.53		3.27	1.29		0.17		4.75	0.44		0.13		3.33	1.84		0.08		6.38	0.31		0.16		4.59	1.74
4.67		3.79	2.49		0.12		8.1	0.68		0.1		3.3			0.08		1.08	2.18		0.07		1.47	0.55		0.54			2.24		0.16		1.99	1.18		0.14		1.56	0.89		0.08		1.8	1.37		0.19		2.16	1.45
3.91		2.43	6.92		0.07		1.1	0.62		0.08		4.37			0.06		0.88	0.84		0.08		0.61	0.89		0.53			3.08		0.22		1.9	0.44		0.13		1.85	0.32		0.06		0.94	1.24		0.14		0.44	0.32
3.04		7.41			0.07		0.48	1.07		0.1		1.75			0.06		0.9	1.35		0.09		0.9	1.28		0.54			5.17		0.18		0.65	0.48		0.12		1.86	0.76		0.07		0.48	2.89		0.15		1.34	1.59
1.08		2.82			0.07		4.84	0.98		0.1		0.57			0.07		0.76	2.12		0.12		8.69	1.41		0.56			7.63		0.18		0.51	2.3		0.13		3.11	1.09		0.08		0.55	3.52		0.19		5.12	11.26
2.71		1.15			0.06		0.35	0.4		0.12		0.56			0.08		2.54	1.32		0.13			2.16		0.55			35.18		0.2		0.34	3.35		0.14		0.34	1.61		0.11		7.56	2.62		0.18		2.3
2.77		8.92			0.06		6.84	1.62		0.13		27.08			0.07		3.9	0.52		0.16			1.45		0.53					0.19		14.34	1.29		0.13		0.46	0.95		0.07		0.11	1.04		0.2		4.57
3.1		4.69			0.06		1.58	8.37		0.11					0.06		0.79	1.48		0.18			0.61		0.49					0.14			1.83		0.13		3.34	5.56		0.06		27.84	0.89		0.18		3.03
11.88		38.05			0.06		0.58			0.11					0.08		1.81	2.18		0.17			16.88		0.5					0.12			1.75		0.11		0.76	14.36		0.06			1.16		0.22		0.98
7.92					0.09		2.6			0.11					0.1		23.92	2.53		0.14					0.46					0.15			1.61		0.13		2.17			0.11			21.56		0.26		0.34
6.6					0.12		0.49			0.1								19.66		0.14					0.47					0.18			3.3		0.1		0.92			0.12					0.26		2.77
10.5					0.09		2.91			0.11										0.12					0.46					0.18			25.07		0.06		31.55			0.11					0.26		33.96
3.04					0.08		2.27			0.13										0.11					0.43					0.21					0.07					0.19					0.27
4.22					0.09		43.54			0.14										0.1					0.44					0.23					0.07					0.18					0.27
8.06					0.1					0.11										0.1					0.1					0.26					0.07					0.18					0.26
5.25					0.09					0.15										0.09					0.12					0.28					0.08					0.15					0.23
2.43					0.12					0.14										0.08					0.13					0.32					0.08					0.1					0.22
8.17					0.09					0.2										0.08					0.12					0.27					0.06					0.12					0.22
2.72					0.12					0.1										0.2					0.14					0.28					0.06					0.13					0.23
11.24					0.1					0.1										0.19					0.15					0.36					0.06					0.12					0.25
6.94					0.09					0.15										0.21					0.14					0.41					0.08					0.12					0.23
8.86					0.09					0.14										0.2					0.12					0.43					0.06					0.13					0.23
8.8					1.55					0.06										0.18					0.14					0.42					0.07					0.13					0.21
6.35					1.55					0.08										0.18					0.14					0.4					0.08					0.17					0.17
4.67					1.57					0.08										0.22					0.12					0.39					0.08					0.17					0.16
13.91					1.57					0.11										0.19					0.11					0.42					0.1					0.2					0.17
6.19					1.54					0.11										0.19					0.09					0.42					0.09					0.21					0.15
13.55					1.59					0.11										0.19					0.1					0.42					0.1					0.21					0.14
2.69					1.61					0.11										0.14					0.12					0.42					0.06					0.21					0.13
3.31					1.61					0.07										0.15					0.13					0.45					0.06					0.22					0.11
1.21					1.62					0.07										0.15					0.11					0.45					0.07					0.23					0.09
1.39					1.56					0.06										0.12					0.11					0.41					0.09					0.22					0.11
9.84					1.59					0.08										0.11					0.11					0.4					0.11					0.14					0.09
4.17					1.59					0.08										0.1					0.1					0.4					0.1					0.12					0.1
25.76					1.57					0.09										0.1					0.13					0.35					0.11					0.07					0.1
5.74					1.58					0.09										0.11					0.12					0.38					0.13					0.09					0.1
2.78					1.54					0.09										0.13					0.15					0.37					0.14					0.08					0.1
3.5					1.52					0.1										0.14					0.16					0.36					0.17					0.08					0.12
19.18					1.5					0.09										0.15					0.18					0.35					0.18					0.09					0.14
2.8					1.47					0.1										0.15					0.14					0.34					0.17					0.1					0.14
24.43					1.46					0.1										0.14					0.14					0.36					0.2					0.08					0.15
7.23					1.43					0.09										0.15					0.13					0.35					0.22					0.07					0.17
4.97					0.1					0.08										0.14					0.11					0.38					0.21					0.07					0.17
10.21					0.13					0.11										0.14					0.11					0.9					0.18					0.07					0.16
9.03					0.11					0.1										0.12					0.29					0.92					0.16					0.26					0.14
3.18					0.11					0.1										0.15					0.24					0.95					0.19					0.26					0.13
1.81					0.13					0.09										0.16					0.21					0.93					0.17					0.28					0.14
3.15					0.12					0.09										0.16					0.24					0.94					0.18					0.28					0.17
16.52					0.11					0.13										0.15					0.21					0.93					0.2					0.28					0.19
12.36					0.1					0.11										0.15					0.21					0.94					0.22					0.21					0.24
6.83					0.1					0.09										0.11					0.26					0.94					0.22					0.19					0.24
3.3					0.1					0.09										0.09					0.29					0.91					0.22					0.2					0.27
7.69					0.09					0.08										0.23					0.3					0.88					0.07					0.58					0.29
1.84					0.09					0.08										0.19					0.36					0.92					0.07					0.6					0.29
5.15					0.12					0.21										0.19					0.34					0.88					0.06					0.6					0.24
7.15					0.13					0.21										0.24					0.4					0.83					0.08					0.59					0.21
12.51					0.14					0.26										0.18					0.36					0.78					0.07					0.61					0.2
9.56					0.22					0.25										0.19					0.36					0.74					0.07					0.67					0.19
6.43					0.23					0.23										0.19					0.36					0.73					0.08					0.69					0.18
3.5					0.23					0.25										0.17					0.37					0.7					0.08					0.73					0.06
1.3					0.26					0.23										0.14					0.38					0.7					0.09					0.74					0.06
8.57					0.21					0.25										0.15					0.36					0.7					0.09					0.71					0.06
8.29					0.25					0.24										0.16					0.36					0.7					0.08					0.73					0.08
4.8					0.21					0.24										0.18					0.35					0.67					0.1					0.58					0.1
10.38					0.23					0.22										0.19					0.33					0.66					0.1					0.61					0.11
6.15					0.18					0.1										0.15					0.29					0.64					0.08					0.58					0.1
7.81					0.11					0.09										0.15					0.32					0.63					0.09					0.6					0.15
13.51										0.08										0.17					0.32					0.61					0.09					0.61					0.07
1.34										0.07										0.12					0.32					0.58					0.08					0.59					0.08
7.96										0.09										0.11					0.29					0.59					0.07					0.62					0.08
6.12										0.12										0.1					0.27					0.54					0.48					0.58					0.1
3.81										0.12										0.12					0.28					0.52					0.45					0.6					0.63
5.97										0.12										0.12					0.31					0.52					0.45					0.58					0.7
6.29										0.13										0.14					0.3					0.48					0.4					0.57					0.64
1.32										0.13										0.15					0.24					0.47					0.4					0.57					0.62
5.28										0.15										0.06					0.28					0.48					0.27					0.6					0.62
11.02										0.12										0.05					0.32					0.46					0.25					0.57					0.6
1.12										0.11										0.07					0.31					0.49					0.22					0.55					0.62
4.23										0.11										0.07					0.33					1.06					0.23					0.55					0.65
7.58										0.09										0.07					0.33					1.08					0.25					0.18					0.65
1.51										0.07										0.07					0.36					1.09					0.23					0.18					0.63
5.19										0.1										0.09					0.26					1.09					0.22					0.22					0.66
5.47										0.1										0.09					0.24					1.07					0.24					0.23					0.68
8.68										0.08										0.1					0.22					1.08					0.24					0.26					0.71
6.14										0.09										0.07					0.25					1.1					0.2					0.28					0.77
4.4										0.07										0.08					0.27					1.11					0.17					0.24					0.19
2.65										0.07										0.08					0.31					1.12					0.16					0.24					0.19
2.89																				0.09					0.3					1.1					0.1					0.25					0.19
5.79																				0.07					0.31					1.1					0.06					0.45					0.2
12.52																				0.08					0.33					1.1					0.08					0.45					0.21
3.88																				0.06					0.34					1.04					0.08					0.45					0.2
4.78																				0.08					0.38					1.06					0.1					0.46					0.2
18.56																				0.08					0.39					1.01					0.07					0.47					0.12
11.84																				0.07					0.41					0.98					0.18					0.48					0.14
6.51																				0.07					0.44					0.98					0.22					0.49					0.11
2.55																				0.08					0.44					1.01					0.27					0.49					0.12
5.09																				0.08					0.11					1.01					0.27					0.49					0.13
6.54																				0.07					0.13					1.07					0.28					0.51					0.13
1.25																				0.09					0.11					1.1					0.29					0.55					0.1
11.96																				0.1					0.09					1.1					0.28					0.53					0.45
4.95																				0.13					0.11					1.12					0.3					0.58					0.42
7.12																				0.1					0.11					1.14					0.29					0.57					0.4
1.77																				0.1					0.12					1.1					0.27					0.59					0.39
4.59																				0.1					0.09					1.16					0.29					0.61					0.36
1.74																				0.1					0.09					1.17					0.3					0.62					0.37
6.2																				0.11					0.1					1.17					0.35					0.65					0.37
3.34																				0.11					0.09					1.2					0.31					0.63					0.37
5.91																				0.11					0.1					1.26					0.32					0.62					0.36
2.72																				0.11					0.11					1.29					0.34					0.63					0.35
4.2																				0.1					0.69					1.31					0.33					0.68					0.31
14.78																				0.09					0.69					1.34					0.33					0.72					0.29
7.47																				0.1					0.68					1.31					0.33					0.71					0.24
0.95																				0.09					0.69					1.31					0.32					0.67					0.22
4.07																				0.08					0.67					1.31					0.33					0.63					0.21
5.29																				0.08					0.65					1.24					0.32					0.62					0.19
3.64																				0.07					0.64					1.23					0.31					0.6					0.15
5.75																				0.07					0.67					1.2					0.41					0.58					0.19
1.47																				0.07					0.64					1.18					0.47					0.58					0.21
14.74																				0.06					0.62					1.16					0.51					0.53					0.22
14.87																				0.07					0.63					1.18					0.56					0.47					0.24
10.16																				0.07					0.63					1.22					0.59					0.44					0.23
6.3																				0.07					0.66					1.21					0.63					0.42					0.22
4.93																				0.24					0.66					1.25					0.66					0.36					0.23
10.16																				0.2					0.13					1.23					0.65					0.36					0.19
13.42																				0.21					0.1					1.23					0.65					0.34					0.2
8.1																				0.21					0.1					1.23					0.66					0.39					0.19
1.92																				0.18					0.09					1.26					0.67					0.41					0.15
8.28																				0.14					0.09					1.27					0.66					0.45					0.13
12.62																				0.16					0.11					1.25					0.67					0.43					0.2
4.85																				0.18					0.14					1.23					0.66					0.43					0.17
11.9																				0.19					0.14					1.25					0.64					0.41					0.18
14.27																				0.19					0.13					1.29					0.58					0.4					0.17
2.6																				0.17					0.12					1.28					0.58					0.42					0.2
6.65																				0.16					0.08					1.28					0.61					0.41					0.19
7.39																				0.17					0.09					1.24					0.59					0.39					0.24
9.93																				0.1					0.09					1.18					0.59					0.38					0.28
6.26																				0.09					0.11					1.18					0.64					0.37					0.27
8.49																				0.1					0.1					1.16					0.56					0.37					0.26
1.46																				0.12					0.14					1.18					0.56					0.35					0.26
4.3																				0.13					0.14					1.2					0.56					0.28					0.26
3																				0.17					0.18					1.2					0.58					0.25					0.25
17.86																				0.11					0.18					1.21					0.58					0.21					0.26
2.62																				0.13					0.18					1.23					0.57					0.19					0.26
11.66																				0.15					0.23					1.25					0.57					0.16					0.28
2.78																				0.13					0.29					1.29					0.6					0.14					0.32
13.93																				0.15					0.27					1.34					0.6										0.38
2.99																				0.14					0.59					0.1					0.61										0.4
20.87																				0.15					0.59					0.11					0.64										0.41
9.23																				0.16					0.62					0.16					0.66										0.39
14.18																				0.16					0.62					0.17					0.65										0.43
3.4																				0.15					0.61					0.14					0.63										0.43
11.64																				0.15					0.62					0.13					0.64										0.4
9.51																				0.14					0.63					0.12					0.65										0.38
4.85																				0.15					0.61					0.12					0.61										0.39
6.38																				0.14					0.63					0.12					0.6										0.37
9.62																				0.12					0.59					0.12					0.57										0.36
7.6																				0.16					0.61					0.12					0.52										0.39
18.41																				0.15					0.56					0.09					0.5										0.38
6.9																				0.17					0.55					0.12					0.46										0.36
8.71																				0.2					0.53					0.28					0.44										0.34
7.25																				0.22					0.1					0.25					0.4										0.34
5.15																				0.24					0.14					0.23					0.38										0.28
4.99																				0.26					0.17					0.21					0.36										0.42
4.78																				0.26					0.2					0.19					0.35										0.43
2.48																				0.26					0.22					0.26					0.34										0.46
13.98																				0.24					0.22					0.25					0.23										0.44
9.46																				0.23										0.26					0.18										0.4
1.92																				0.18										0.28					0.15										0.31
1.7																				0.15										0.3					0.16										0.29
7.76																				0.17										0.33					0.12										0.34
5.55																				0.15										0.38					0.14										0.38
7.15																				0.16										0.36					0.14										0.46
2.89																				0.14										0.36					0.1										0.52
3.58																				0.15										0.33					0.09										0.56
3.06																				0.15										0.26					0.08										0.59
8.92																				0.14										0.24					0.07										0.63
2.88																				0.13										0.24					0.08										0.66
11.94																				0.11										0.26					0.07										0.66
5.4																				0.07										0.3					0.06										0.64
6.78																				0.09										0.3					0.07										0.62
3.38																				0.09										0.31					0.08										0.66
2.88																				0.12										0.29					0.11										0.65
13.56																				0.1										0.18					0.11										0.63
11.67																				0.08										0.2					0.15										0.66
15.75																				0.08										0.17					0.15										0.67
7.49																				0.07										0.19					0.13										0.69
5.71																				0.08										0.15					0.15										0.71
5.09																				0.08										0.16					0.11										0.77
4.4																				0.09										0.17					0.11										0.09
3.01																				0.07										0.17					0.14										0.06
10.28																				0.09										0.15					0.09										0.07
4.19																				0.09										0.15					0.07										0.09
10.34																				0.11										0.14					0.1										0.08
3.57																				0.12										0.12					0.1										0.08
7.5																				0.13										0.11					0.11										0.09
7.24																				0.13										0.1					0.13										0.1
7.53																				0.12										0.08					0.13										0.11
14.49																				0.14										0.08					0.09										0.11
7.89																				0.12										0.1					0.08										0.13
7.15																				0.12										0.1					0.71										0.08
10.09																				0.09										0.08					0.74										0.07
7.73																				0.09										0.09					0.76										0.08
8.89																				0.08										0.08					0.71										0.1
14.25																				0.07										0.08					0.73										0.07
17.01																														0.07					0.73										0.07
7.46																														0.08					0.7										0.08
6.62																														0.07					0.71										0.06
4.11																														0.07					0.69										0.08
8.19																														0.09					0.7										0.08
9.72																														0.08					0.68										0.07
6.27																														0.08					0.67										0.09
5.56																														0.09					0.66										0.07
4.07																														0.2					0.52										0.11
10.01																														0.18					0.5										0.11
7.59																														0.18					0.45										0.14
6.29																														0.18					0.47										0.18
13.11																														0.15					0.5										0.17
3.91																														0.16					0.46										0.13
3.01																														0.19					0.49										0.14
5.86																														0.2					0.5										0.14
9.15																														0.19					0.48
7.25																														0.21					0.5
3.66																														0.19					0.49
4.68																														0.16					0.47
5.39																														0.11					0.47
13.98																														0.18					0.42
4.86																														0.21					0.39
1.53																														0.22					0.32
7.56																														0.27					0.33
7.72																														0.27					0.29
9.78																														0.25					0.15
11.45																														0.23					0.15
1.51																														0.18					0.15
7.7																														0.21					0.17
9.18																														0.19					0.16
14.24																														0.21					0.13
9.63																														0.2					0.15
9.66																														0.19					0.1
7.24																														0.21					0.12
5.16																														0.2					0.1
6.97																														0.18					0.11
5.76																														0.16					0.11
4.12																														0.16					0.13
5.51																														0.18					0.13
12.03																														0.2					0.1
4.92																														0.19					0.12
2.08																														0.2					0.11
4.58																														0.19					0.12
14.99																														0.19
8.32																														0.21
13.41																														0.2
18.48																														0.2
11.5																														0.22
12.9																														0.2
5.19																														0.16
17.74																														0.16
16																														0.18
22.56																														0.13
14.36																														0.14
7.1																														0.12
7.48																														0.12
8.73																														0.07
16.46																														0.07
6.85																														0.1
6.11																														0.1
6																														0.09
15.76																														0.1
14.42																														0.07
8.61																														0.08
2027.49																														0.08
																														0.07
																														0.07
																														0.07
																														0.08
																														0.1
																														0.07
																														0.08
																														0.09
																														0.09
																														0.08
																														0.09
																														0.07
																														0.1
																														0.08
																														0.12
																														0.09
																														0.08
																														0.1
																														0.1
																														0.16
																														0.18
																														0.13
																														0.12
																														0.15
																														0.16
																														0.15
																														0.14
																														0.15
																														0.17
																														0.15
																														0.18
																														0.18
																														0.18
																														0.21
																														0.22
																														0.25
																														0.26
																														0.21
																														0.2
																														0.18
																														0.18
																														0.14
																														0.14
																														0.18
																														0.19
																														0.23
																														0.21
																														0.2
																														0.2
																														0.16
																														0.16
																														0.17
																														0.16
																														0.12
																														0.13
																														0.1
																														0.1
																														0.08
																														0.07
																														0.08
																														0.09
																														0.1
																														0.1
																														0.09
																														0.09
																														0.11
																														0.1
																														0.13
																														0.11
[truncated: 67 more columns]

## Sheet: Sheet2
FN MO chordamesoderm			red=sum
File ( 3FNC28)
		1.2 cm contact 1					1.2 cm contact 2					1.2 cm contact 3					1.2 cm contact 4					1.2 cm contact 5					1.2 cm contact 6					1.2 cm contact 7					1.2 cm contact 8					1.2 cm contact 9					1.2 cm contact 10
Total length measured		nc length	wc length		wc width		nc length	wc length		wc width		nc length	wc length		wc width		nc length	wc length		wc width		nc length	wc length		wc width		nc length	wc length		wc width		nc length	wc length		wc width		nc length	wc length		wc width		nc length	wc length		wc width		nc length	wc length
11.56		3.14	1.55		0.1		2.33	2.65		0.14		1.81	0.74		0.08		5.26	1.04		0.07		7.64	1.54		0.16		8.85	0.86		0.08		3.43	0.32		0.06		5.95	1.98		0.1		1.55	1.22		0.59		2.56	1.97
6.26		1.51	1.55		0.12		2.61	2.67		0.11		2.63	2.63		0.08		2.68	3.05		0.08		9.14	1.48		0.19		1.47	0.57		0.09		0.68	1.18		0.06		4.41	0.19		0.09		0.79	1.02		0.6		1.24	0.95
8.13		2.91			0.08		1.06	2.54		0.1		3.74	1.52		0.07		3.45	1.26		0.06		3.93	3.02		0.18		0.89	0.87		0.06		1.27	0.41		0.07		0.43	2.71		0.14		3.36	1.08		0.63		0.28	0.59
5.56		3.31			0.07		1.57	3.55		0.1		2.77	2.02		0.1		6.91	0.78		0.06		5.03			0.12		0.84	2.3		0.1		0.39	0.62		0.06		1.06	2.63		0.13		1.53	0.57		0.65		5.44	0.32
6.71		4.29			0.07		5.28	2.02		0.08		1.1	3.03		0.09		0.79	0.9		0.06		2.42			0.16		3.51			0.1		0.35	1.31		0.06		0.43	0.94		0.13		7.82	1.22		0.65		1.94	0.48
5.55		15.16			0.07		3.41	2.41		0.07		0.35	1.47		0.09		3.87	7.03		0.08		0.34			0.12		0.66			0.08		0.13	1.11		0.08		0.34	0.56		0.11		1.31	0.69		0.61		3.13	4.31
3.71					0.06		2.82	1.48		0.09		1.09	11.41		0.09		1.15			0.08		2.92			0.12		2.23			0.13		0.9	0.38		0.08		1.52	2.05		0.1		0.99	0.9		0.61		2.23
5.48					0.06		2.47	17.32		0.09		0.6			0.09		2.64			0.08		3			0.16		2.09			0.12		3.27	0.59		0.08		2.54	0.47		0.11		6.59	6.7		0.63		3.38
15.19					0.07		5.21			0.09		0.28			0.25		5.51			0.06		1.07			0.2		9.27			0.11		2.01	0.63		0.09		2.56	0.79		0.1		23.94			0.63		3.97
5.75					0.07		1.49			0.1		0.43			0.3		4.12			0.06		1.78			0.18		8.85			0.12		1.39	1.35		0.11		1.27	2		0.14					0.67		3.18
2.8					0.08		28.25			0.1		1.08			0.34		36.38			0.08		37.27			0.19		1.83			0.08		2.48	1.25		0.1		0.6	0.79		0.13					0.71		2.75
9.15					0.08					0.1		15.88			0.36					0.07					0.17		6.95			0.11		2	0.73		0.1		1	0.83		0.14					0.69		3.29
17					0.11					0.1					0.4					0.06					0.15		47.44			0.12		4.95	1.28		0.1		0.81	0.46		0.14					0.18		2.28
9.25					0.09					0.11					0.38					0.07					0.16					0.15		4.69	1.69		0.1		1.56	16.4		0.12					0.16		0.79
21.63					0.15					0.12					0.34					0.07					0.12					0.12		0.34	1.18		0.09		1.03			0.11					0.16		2.49
15.27										0.14					0.27					0.08					0.67					0.12		3.01	0.96		0.06		1.16			0.12					0.19		38.95
8.3										0.11					0.27					0.06					0.73					0.15		1.81	14.99		0.09		2.87			0.1					0.18
4.33										0.12					0.22					0.06					0.72					0.18		1.31			0.09		3.29			0.08					0.2
1.12										0.14					0.21					0.08					0.74					0.16		1.33			0.08		2.87			0.07					0.22
12.53										0.16					0.21					0.07					0.78					0.18		0.59			0.07		0.74			0.08					0.27
10.17										0.17					0.19					0.06					0.79					0.16		0.51			0.08		4.77			0.1					0.31
1.22										0.16					0.21					0.08					0.82					0.17		1.26			0.08		0.67			0.09					0.33
11.54										0.14					0.23					0.06					0.83					0.16		3.01			0.08		2.05			0.08					0.07
11.17										0.09					0.23					0.07					0.85					0.16		1.96			0.07		43.93			0.08					0.09
2.35										0.08					0.21					0.07					0.87					0.15		2.67			0.08					0.08					0.07
7.71										0.14					0.22					0.06					0.85					0.12		0.7			0.09					0.07					0.11
10.16										0.16					0.12					0.07					0.83							0.86			0.07					0.08					0.08
10.99										0.14					0.1					0.07					0.78							2.48			0.08					0.09					0.09
3.17										0.16					0.11					0.07					0.67							0.85			0.13					0.08					0.07
1.74										0.22					0.08					0.06												1.62			0.15					0.09					0.06
2.74										0.26					0.1					0.08												1.9			0.17					0.08					0.07
3.61										0.24					0.1					0.06												54.15			0.21					0.07					0.07
4.67										0.25					0.09					0.07															0.22					0.06					0.07
24.85										0.21					0.08					0.07															0.17					0.08					0.07
15.57										0.16					0.21					0.07															0.17					0.07					0.08
3.85										0.12					0.2					0.06															0.11					0.1					0.07
8.56										0.1					0.16					0.06															0.09					0.14					0.06
3.8										0.18					0.12					0.07															0.08					0.12					0.06
6.52										0.16					0.12					0.07															0.07					0.1					0.07
7.79										0.19					0.1					0.08															0.07					0.12					0.07
11.47										0.18					0.1					0.07															0.07					0.12					0.06
4.81										0.17					0.1					0.06															0.11					0.1					0.06
4.1										0.21					0.08					0.06															0.1					0.11					0.07
3.8										0.2					0.09					0.06															0.08					0.08					0.06
4.88										0.24					0.09					0.06															0.1					0.1					0.06
3.63										0.26					0.1					0.08															0.1					0.08					0.06
2.68										0.25					0.09					0.06															0.08					0.14					0.07
2.46										0.26					0.1					0.08															0.08					0.13					0.08
3.96										0.27					0.1					0.1															0.09					0.07					0.06
3.34										0.08					0.09					0.08															0.09					0.08					0.32
3.48										0.08					0.1					0.09															0.09					0.08					0.32
7.74										0.07					0.37					0.06															0.1					0.07					0.3
14.19										0.1					0.36					0.07															0.09					0.08					0.29
8.83										0.1					0.39					0.06															0.1					0.08					0.31
9.74										0.12					0.39					0.06															0.09					0.08					0.34
4.87										0.12					0.42					0.06															0.09					0.1					0.33
6.26										0.12					0.43					0.07															0.09					0.1					0.33
1.34										0.1					0.46					0.06															0.07					0.1					0.36
20.39										0.1					0.45					0.07															0.1					0.1					0.39
10.14										0.08					0.46					0.06															0.11					0.1					0.43
3.08										0.1					0.42					0.06															0.1					0.1					0.42
7.77										0.07					0.4					0.06															0.09					0.14					0.42
6.14										0.08					0.38					0.07															0.09					0.19					0.2
3.15										0.09					0.37					0.07															0.67					0.14					0.15
3.49										0.07					0.39					0.07															0.66					0.16					0.15
2.57										0.1					0.42					0.07															0.68					0.14					0.13
9.14										0.08					0.43					0.07															0.67					0.14					0.14
10.66										0.09					0.42					0.06															0.69					0.14					0.11
4.2										0.08					0.42					0.07															0.67					0.16					0.11
1.58										0.1					0.45					0.07															0.69					0.17
13.08										0.09					0.4					0.07															0.14					0.14
13.01										0.11					0.38					0.07															0.1					0.14
8.23										0.12					0.47					0.07															0.13					0.08
9.1										0.08					0.45																				0.15					0.07
3.81										0.08					0.43																				0.15					0.06
4.12										0.08					0.45																				0.15					0.06
11.8										0.11					0.46																				0.16					0.06
3.93										0.1					0.46																				0.16					0.06
5.16										0.1					0.43																				0.16					0.08
5.22										0.1					0.48																				0.18					0.07
4.74										0.1					0.48																				0.19					0.07
8.35										0.09					0.48																				0.19					0.08
6.92										0.09					0.51																				0.18					0.08
2.89										0.08					0.49																				0.17					0.08
6.02										0.09					0.48																				0.07					0.06
8.6										0.07					0.46																				0.06					0.07
15										0.07					0.46																				0.06					0.06
3.85										0.06					0.46																				0.07					0.09
8.9										0.09					0.45																				0.07					0.08
13.3										0.11					0.52																				0.06					0.07
9.24										0.08					0.53																				0.06					0.15
2.77										0.08					0.52																				0.09					0.19
4.92										0.08					0.5																				0.1					0.18
6.51										0.09					0.5																				0.1					0.17
8.17										0.07					0.5																				0.08					0.17
1.88										0.08					0.45																				0.08					0.2
3.47										0.08					0.47																				0.08					0.24
4.39										0.13					0.43																				0.09					0.28
3.5										0.09					0.41																				0.08					0.3
4.43										0.11					0.37																				0.07					0.09
24.29										0.12					0.38																				0.07					0.1
8.61										0.11					0.37																				0.06					0.08
9.01										0.11					0.37																				0.07					0.08
5.52										0.11					0.29																				0.07					0.11
4.19										0.11					0.27																				0.06					0.12
5.94										0.11					0.07																				0.11					0.08
10.47										0.09					0.08																				0.09					0.07
7.91										0.07					0.1																				0.08					0.07
5.9										0.09					0.1																				0.08					0.09
1.04										0.07					0.12																				0.09					0.07
5.47										0.07					0.16																				0.07					0.08
1.71										0.07					0.18																				0.08					0.09
4.46										0.07					0.14																				0.13					0.09
6.47										0.08					0.15																				0.1					0.07
5.48										0.08					0.15																				0.08					0.09
8.31										0.09					0.12																				0.08					0.06
5.58										0.11					0.1																				0.08					0.06
6.35										0.12					0.08																				0.07					0.08
10.59										0.14					0.08																				0.07					0.07
2.15										0.1					0.11																				0.08					0.07
3.06										0.12																									0.09					0.13
6.99										0.09																									0.09					0.12
11.7										0.09																									0.09					0.18
11.78										0.1																									0.1					0.18
2.39										0.07																									0.1					0.18
2.53										0.08																									0.1					0.14
3.83										0.1																									0.11					0.12
14.01										0.08																									0.14					0.1
10.47										0.07																									0.14					0.07
6.61										0.1																									0.17					0.06
17.08										0.1																									0.15					0.06
19.83										0.13																									0.14					0.06
4.17										0.15																									0.16					0.07
5.46										0.23																									0.13					0.08
15.86										0.2																									0.12					0.07
5.97										0.17																									0.13					0.06
4.29										0.17																									0.16					0.06
7.77										0.16																									0.19					0.06
18.09										0.14																									0.21					0.12
3.51										0.15																									0.21					0.15
11.95										0.13																									0.23					0.12
4.25										0.15																									0.21					0.12
14.21										0.13																									0.18					0.1
5.58										0.11																									0.23					0.1
5.51										0.11																									0.2					0.14
12.07										0.1																									0.19					0.12
3.16										0.06																									0.12					0.13
1.04										0.07																									0.13					0.15
3.15										0.08																									0.14					0.12
6.06										0.06																									0.12					0.12
7.36										0.07																									0.12					0.12
7.01										0.09																									0.1					0.14
10.38										0.07																									0.12					0.15
4.27										0.07																									0.12					0.16
5.92										0.07																									0.11					0.14
3.93										0.08																									0.1					0.15
1.84										0.09																														0.1
13.41										0.06																														0.09
4.19										0.07																														0.08
10.93										0.07																														0.07
2.21										0.07																														0.08
5.43										0.07																														0.08
2.66										0.08																														0.09
3.15										0.07																														0.1
3.61										0.07																														0.1
13.05										0.07																														0.09
14.5										0.1																														0.09
2.68
4.49
17.45
6.2
0.98
5.2
13.95
5.79
9.08
7.11
7.43
3.42
6.49
3.98
8.15
3.37
5.37
8.67
7.72
2.77
8.66
7.88
7.25
5.85
5.22
3.59
3.69
5
8.11
9.94
12.65
7.63
3.16
4.57
6.54
10.06
3.86
1.63
6.26
4.45
1.19
22.58
7.01
4.13
2.23
7.05
15.79
15.52
3.09
2.91
1550.14
[truncated: 58 more columns]

## Sheet: Sheet3
Combined data for all 2 files			red=sum
	Total length measured		Total length of nc				Total length of wc					nc	wc	gap	Total			Bin		Count	Frequency
											lengths	1462.06	703.73	1411.84	3577.63			0-50		14552	40.8672
	2027.49	1	38.05	38.05		1	6.92	6.92			%	40.8667	19.6703	39.463	100			50-100		2458	6.90294
	1550.14	2	43.54	43.54		2	8.37	8.37										100-150		1282	3.60031
	3577.63	3	27.08	27.08		3	1.18	1.18										150-200		694	1.949
		4	23.92	23.92		4	19.66	19.66			NC measurements		14552	based on ratio of 40.867:19.67				200-250		403	1.13177
		5	8.69	8.69		5	16.88	16.88			WC measurements		7004					250-300		271	0.761065
		6	3.27	3.27		6	35.18	35.18			Gaps		14052					300-350		212	0.595372
		7	14.34	14.34		7	25.07	25.07										350-400		180	0.505504
		8	31.55	31.55		8	14.36	14.36										400-450		141	0.395978
		9	27.84	27.84		9	21.56	21.56										450-500		164	0.460571
		10	33.96	33.96		10	11.26	11.26										500-550		128	0.35947
		11	17.07	17.07		11	21.8	21.8										550-600		145	0.407212
		12	5.44	5.44		12	19.85	19.85										600-650		132	0.370703
		13	30.83	30.83		13	6.59	6.59										650-700		124	0.348236
		14	15.41	15.41		14	21.92	21.92										700-750		51	0.143226
		15	21.2	21.2		15	17.06	17.06										750-800		29	0.0814424
		16	8.93	8.93		16	20.01	20.01										800-850		21	0.0589755
		17	8.43	8.43		17	13.79	13.79										850-900		22	0.0617839
		18	11.28	11.28		18	3.88	3.88										900-950		35	0.0982925
		19	45.17	45.17		19	11.05	11.05										950-1000		23	0.0645922
		20	27.48	27.48		20	11.18	11.18										1000+		489	1.37329
		21	29.4	29.4		21	6.9	6.9										Gaps		14052	39.463
		22	48.16	48.16		22	4.83	4.83												35608
		23	21	21		23	17.23	17.23
		24	3.32	3.32		24	20.3	20.3
		25	9.11	9.11		25	6.07	6.07										0-50	50-100	100-150	150-200	200-250	250-300	300-350	350-400	400-450	450-500	500-550	550-600	600-650	650-700	700-750	750-800	800-850	850-900	900-950	950-1000	1000+
		26	38.94	38.94		26	6.76	6.76										40.8672	6.90294	3.60031	1.949	1.13177	0.761065	0.595372	0.505504	0.395978	0.460571	0.35947	0.407212	0.370703	0.348236	0.143226	0.0814424	0.0589755	0.0617839	0.0982925	0.0645922	1.37329
		27	32.99	32.99		27	0.74	0.74
		28	26.6	26.6		28	23.93	23.93
		29	41.42	41.42		29	7.07	7.07
		30	17.75	17.75		30	3.82	3.82
		31	4.92	4.92		31	4.44	4.44
		32	20.95	20.95		32	10.37	10.37
		33	15.16	15.16		33	1.55	1.55
		34	28.25	28.25		34	17.32	17.32
		35	15.88	15.88		35	11.41	11.41
		36	36.38	36.38		36	7.03	7.03
		37	37.27	37.27		37	3.02	3.02
		38	47.44	47.44		38	2.3	2.3
		39	54.15	54.15		39	14.99	14.99
		40	43.93	43.93		40	16.4	16.4
		41	23.94	23.94		41	6.7	6.7
		42	38.95	38.95		42	4.31	4.31
		43	34.02	34.02		43	14.68	14.68
		44	35.04	35.04		44	2.74	2.74
		45	22.14	22.14		45	25.07	25.07
		46	29.86	29.86		46	11.53	11.53
		47	27.62	27.62		47	15.39	15.39
		48	11.78	11.78		48	11.47	11.47
		49	1.84	1.84		49	7.01	7.01
		50	19.96	19.96		50	12.86	12.86
		51	15.28	15.28		51	11.89	11.89
		52	28.08	28.08		52	4.95	4.95
		53	16.27	16.27		53	3.79	3.79
		54	8.56	8.56		54	9.52	9.52
		55	8.14	8.14		55	5.65	5.65
		56	10.71	10.71		56	22.25	22.25
		57	14.33	14.33		57	7.65	7.65
		58	14.67	14.67		58	2.71	2.71
		59	34.32	34.32		59	6.09	6.09
		60	25.95	25.95		60	17.36	17.36
		61	24.1	24.1		61	6.06	6.06
			1462.06	12.9343	SD		703.73	7.48371
	avg/n	23.9682									avg/n	11.5366
	sd/(avg/n)	0.539644									sd/(avg/n)	0.648695
	bar SD (%*(sd/(avg/n)))	22.0535									bar SD (%*(sd/(avg/n)))	12.76

## Sheet: Sheet4
	sheet 1			sheet 2
	wc width			wc width			Range (um)				Total
	0.05			0.05			0.06-0.1		1349	1109	2458
	0.05			0.05			0.11-0.15		813	469	1282
	0.05		1	0.06			0.16-0.20		432	262	694
	0.05		2	0.06			0.21-0.25		278	125	403
	0.05		3	0.06			0.26-0.30		179	92	271
	0.05		4	0.06			0.31-0.35		109	103	212
	0.05		5	0.06			0.36-0.40		112	68	180
	0.05		6	0.06			0.41-0.45		92	49	141
1	0.06		7	0.06			0.46-0.50		116	48	164
2	0.06		8	0.06			0.51-0.55		74	54	128
3	0.06		9	0.06			0.56-0.60		79	66	145
4	0.06		10	0.06			0.61-0.65		86	46	132
5	0.06		11	0.06			0.66-0.70		67	57	124
6	0.06		12	0.06			0.71-0.75		28	23	51
7	0.06		13	0.06			0.76-0.80		9	20	29
8	0.06		14	0.06			0.81-0.85		1	20	21
9	0.06		15	0.06			0.86-0.90		9	13	22
10	0.06		16	0.06			0.91-0.95		9	26	35
11	0.06		17	0.06			0.96-1.00		4	19	23
12	0.06		18	0.06			1.00+		387	102	489
13	0.06		19	0.06							7004
14	0.06		20	0.06
15	0.06		21	0.06
16	0.06		22	0.06
17	0.06		23	0.06
18	0.06		24	0.06
19	0.06		25	0.06
20	0.06		26	0.06
21	0.06		27	0.06
22	0.06		28	0.06
23	0.06		29	0.06
24	0.06		30	0.06
25	0.06		31	0.06
26	0.06		32	0.06
27	0.06		33	0.06
28	0.06		34	0.06
29	0.06		35	0.06
30	0.06		36	0.06
31	0.06		37	0.06
32	0.06		38	0.06
33	0.06		39	0.06
34	0.06		40	0.06
35	0.06		41	0.06
36	0.06		42	0.06
37	0.06		43	0.06
38	0.06		44	0.06
39	0.06		45	0.06
40	0.06		46	0.06
41	0.06		47	0.06
42	0.06		48	0.06
43	0.06		49	0.06
44	0.06		50	0.06
45	0.06		51	0.06
46	0.06		52	0.06
47	0.06		53	0.06
48	0.06		54	0.06
49	0.06		55	0.06
50	0.06		56	0.06
51	0.06		57	0.06
52	0.06		58	0.06
53	0.06		59	0.06
54	0.06		60	0.06
55	0.06		61	0.06
56	0.06		62	0.06
57	0.06		63	0.06
58	0.06		64	0.06
59	0.06		65	0.06
60	0.06		66	0.06
61	0.06		67	0.06
62	0.06		68	0.06
63	0.06		69	0.06
64	0.06		70	0.06
65	0.06		71	0.06
66	0.06		72	0.06
67	0.06		73	0.06
68	0.06		74	0.06
69	0.06		75	0.06
70	0.06		76	0.06
71	0.06		77	0.06
72	0.06		78	0.06
73	0.06		79	0.06
74	0.06		80	0.06
75	0.06		81	0.06
76	0.06		82	0.06
77	0.06		83	0.06
78	0.06		84	0.06
79	0.06		85	0.06
80	0.06		86	0.06
81	0.06		87	0.06
82	0.06		88	0.06
83	0.06		89	0.06
84	0.06		90	0.06
85	0.06		91	0.06
86	0.06		92	0.06
87	0.06		93	0.06
88	0.06		94	0.06
89	0.06		95	0.06
90	0.06		96	0.06
91	0.06		97	0.06
92	0.06		98	0.06
93	0.06		99	0.06
94	0.06		100	0.06
95	0.06		101	0.06
96	0.06		102	0.06
97	0.06		103	0.06
98	0.06		104	0.06
99	0.06		105	0.06
100	0.06		106	0.06
101	0.06		107	0.06
102	0.06		108	0.06
103	0.06		109	0.06
104	0.06		110	0.06
105	0.06		111	0.06
106	0.06		112	0.06
107	0.06		113	0.06
108	0.06		114	0.06
109	0.06		115	0.06
110	0.06		116	0.06
111	0.06		117	0.06
112	0.06		118	0.06
113	0.06		119	0.06
114	0.06		120	0.06
115	0.06		121	0.06
116	0.06		122	0.06
117	0.06		123	0.06
118	0.06		124	0.06
119	0.06		125	0.06
120	0.06		126	0.06
121	0.06		127	0.06
122	0.06		128	0.06
123	0.06		129	0.06
124	0.06		130	0.06
125	0.06		131	0.06
126	0.06		132	0.06
127	0.06		133	0.06
128	0.06		134	0.06
129	0.06		135	0.06
130	0.06		136	0.06
131	0.06		137	0.06
132	0.06		138	0.06
133	0.06		139	0.06
134	0.06		140	0.06
135	0.06		141	0.06
136	0.06		142	0.06
137	0.06		143	0.06
138	0.06		144	0.06
139	0.06		145	0.06
140	0.06		146	0.06
141	0.06		147	0.06
142	0.06		148	0.06
143	0.06		149	0.06
144	0.06		150	0.06
145	0.06		151	0.06
146	0.06		152	0.06
147	0.06		153	0.06
148	0.06		154	0.06
149	0.06		155	0.06
150	0.06		156	0.06
151	0.06		157	0.06
152	0.06		158	0.06
153	0.06		159	0.06
154	0.06		160	0.06
155	0.06		161	0.06
156	0.06		162	0.06
157	0.06		163	0.06
158	0.06		164	0.07
159	0.06		165	0.07
160	0.06		166	0.07
161	0.06		167	0.07
162	0.06		168	0.07
163	0.06		169	0.07
164	0.06		170	0.07
165	0.06		171	0.07
166	0.06		172	0.07
167	0.06		173	0.07
168	0.06		174	0.07
169	0.06		175	0.07
170	0.06		176	0.07
171	0.06		177	0.07
172	0.06		178	0.07
173	0.06		179	0.07
174	0.06		180	0.07
175	0.06		181	0.07
176	0.06		182	0.07
177	0.06		183	0.07
178	0.06		184	0.07
179	0.06		185	0.07
180	0.06		186	0.07
181	0.06		187	0.07
182	0.06		188	0.07
183	0.06		189	0.07
184	0.06		190	0.07
185	0.06		191	0.07
186	0.06		192	0.07
187	0.06		193	0.07
188	0.06		194	0.07
189	0.06		195	0.07
190	0.06		196	0.07
191	0.06		197	0.07
192	0.06		198	0.07
193	0.06		199	0.07
194	0.07		200	0.07
195	0.07		201	0.07
196	0.07		202	0.07
197	0.07		203	0.07
198	0.07		204	0.07
199	0.07		205	0.07
200	0.07		206	0.07
201	0.07		207	0.07
202	0.07		208	0.07
203	0.07		209	0.07
204	0.07		210	0.07
205	0.07		211	0.07
206	0.07		212	0.07
207	0.07		213	0.07
208	0.07		214	0.07
209	0.07		215	0.07
210	0.07		216	0.07
211	0.07		217	0.07
212	0.07		218	0.07
213	0.07		219	0.07
214	0.07		220	0.07
215	0.07		221	0.07
216	0.07		222	0.07
217	0.07		223	0.07
218	0.07		224	0.07
219	0.07		225	0.07
220	0.07		226	0.07
221	0.07		227	0.07
222	0.07		228	0.07
223	0.07		229	0.07
224	0.07		230	0.07
225	0.07		231	0.07
226	0.07		232	0.07
227	0.07		233	0.07
228	0.07		234	0.07
229	0.07		235	0.07
230	0.07		236	0.07
231	0.07		237	0.07
232	0.07		238	0.07
233	0.07		239	0.07
234	0.07		240	0.07
235	0.07		241	0.07
236	0.07		242	0.07
237	0.07		243	0.07
238	0.07		244	0.07
239	0.07		245	0.07
240	0.07		246	0.07
241	0.07		247	0.07
242	0.07		248	0.07
243	0.07		249	0.07
244	0.07		250	0.07
245	0.07		251	0.07
246	0.07		252	0.07
247	0.07		253	0.07
248	0.07		254	0.07
249	0.07		255	0.07
250	0.07		256	0.07
251	0.07		257	0.07
252	0.07		258	0.07
253	0.07		259	0.07
254	0.07		260	0.07
255	0.07		261	0.07
256	0.07		262	0.07
257	0.07		263	0.07
258	0.07		264	0.07
259	0.07		265	0.07
260	0.07		266	0.07
261	0.07		267	0.07
262	0.07		268	0.07
263	0.07		269	0.07
264	0.07		270	0.07
265	0.07		271	0.07
266	0.07		272	0.07
267	0.07		273	0.07
268	0.07		274	0.07
269	0.07		275	0.07
270	0.07		276	0.07
271	0.07		277	0.07
272	0.07		278	0.07
273	0.07		279	0.07
274	0.07		280	0.07
275	0.07		281	0.07
276	0.07		282	0.07
277	0.07		283	0.07
278	0.07		284	0.07
279	0.07		285	0.07
280	0.07		286	0.07
281	0.07		287	0.07
282	0.07		288	0.07
283	0.07		289	0.07
284	0.07		290	0.07
285	0.07		291	0.07
286	0.07		292	0.07
287	0.07		293	0.07
288	0.07		294	0.07
289	0.07		295	0.07
290	0.07		296	0.07
291	0.07		297	0.07
292	0.07		298	0.07
293	0.07		299	0.07
294	0.07		300	0.07
295	0.07		301	0.07
296	0.07		302	0.07
297	0.07		303	0.07
298	0.07		304	0.07
299	0.07		305	0.07
300	0.07		306	0.07
301	0.07		307	0.07
302	0.07		308	0.07
303	0.07		309	0.07
304	0.07		310	0.07
305	0.07		311	0.07
306	0.07		312	0.07
307	0.07		313	0.07
308	0.07		314	0.07
309	0.07		315	0.07
310	0.07		316	0.07
311	0.07		317	0.07
312	0.07		318	0.07
313	0.07		319	0.07
314	0.07		320	0.07
315	0.07		321	0.07
316	0.07		322	0.07
317	0.07		323	0.07
318	0.07		324	0.07
319	0.07		325	0.07
320	0.07		326	0.07
321	0.07		327	0.07
322	0.07		328	0.07
323	0.07		329	0.07
324	0.07		330	0.07
325	0.07		331	0.07
326	0.07		332	0.07
327	0.07		333	0.07
328	0.07		334	0.07
329	0.07		335	0.07
330	0.07		336	0.07
331	0.07		337	0.07
332	0.07		338	0.07
333	0.07		339	0.07
334	0.07		340	0.07
335	0.07		341	0.07
336	0.07		342	0.07
337	0.07		343	0.07
338	0.07		344	0.07
339	0.07		345	0.07
340	0.07		346	0.07
341	0.07		347	0.07
342	0.07		348	0.07
343	0.07		349	0.07
344	0.07		350	0.07
345	0.07		351	0.07
346	0.07		352	0.07
347	0.07		353	0.07
348	0.07		354	0.07
349	0.07		355	0.07
350	0.07		356	0.07
351	0.07		357	0.07
352	0.07		358	0.07
353	0.07		359	0.07
354	0.07		360	0.07
355	0.07		361	0.07
356	0.07		362	0.07
357	0.07		363	0.07
358	0.07		364	0.07
359	0.07		365	0.07
360	0.07		366	0.07
361	0.07		367	0.07
362	0.07		368	0.07
363	0.07		369	0.07
364	0.07		370	0.07
365	0.07		371	0.07
366	0.07		372	0.07
367	0.07		373	0.07
368	0.07		374	0.07
369	0.07		375	0.07
370	0.07		376	0.07
371	0.07		377	0.07
372	0.07		378	0.07
373	0.07		379	0.07
374	0.07		380	0.07
375	0.07		381	0.07
376	0.07		382	0.07
377	0.07		383	0.07
378	0.07		384	0.07
379	0.07		385	0.07
380	0.07		386	0.07
381	0.07		387	0.07
382	0.07		388	0.07
383	0.07		389	0.07
384	0.07		390	0.07
385	0.07		391	0.07
386	0.07		392	0.07
387	0.07		393	0.07
388	0.07		394	0.07
389	0.07		395	0.07
390	0.07		396	0.07
391	0.07		397	0.07
392	0.07		398	0.07
393	0.07		399	0.07
394	0.07		400	0.07
395	0.07		401	0.07
396	0.07		402	0.07
397	0.07		403	0.07
398	0.07		404	0.07
399	0.07		405	0.07
400	0.07		406	0.07
401	0.07		407	0.07
402	0.07		408	0.07
403	0.07		409	0.07
404	0.07		410	0.07
405	0.07		411	0.07
406	0.07		412	0.07
407	0.07		413	0.07
408	0.07		414	0.07
409	0.07		415	0.07
410	0.07		416	0.07
411	0.07		417	0.07
412	0.07		418	0.08
413	0.07		419	0.08
414	0.07		420	0.08
415	0.07		421	0.08
416	0.07		422	0.08
417	0.07		423	0.08
418	0.07		424	0.08
419	0.07		425	0.08
420	0.07		426	0.08
421	0.07		427	0.08
422	0.07		428	0.08
423	0.07		429	0.08
424	0.07		430	0.08
425	0.07		431	0.08
426	0.07		432	0.08
427	0.07		433	0.08
428	0.07		434	0.08
429	0.07		435	0.08
430	0.07		436	0.08
431	0.07		437	0.08
432	0.07		438	0.08
433	0.07		439	0.08
434	0.07		440	0.08
435	0.07		441	0.08
436	0.07		442	0.08
437	0.07		443	0.08
438	0.07		444	0.08
439	0.07		445	0.08
440	0.07		446	0.08
441	0.07		447	0.08
442	0.07		448	0.08
443	0.07		449	0.08
444	0.07		450	0.08
445	0.07		451	0.08
446	0.07		452	0.08
447	0.07		453	0.08
448	0.07		454	0.08
449	0.07		455	0.08
450	0.07		456	0.08
451	0.07		457	0.08
452	0.07		458	0.08
453	0.07		459	0.08
454	0.07		460	0.08
455	0.07		461	0.08
456	0.07		462	0.08
457	0.07		463	0.08
458	0.07		464	0.08
459	0.07		465	0.08
460	0.07		466	0.08
461	0.07		467	0.08
462	0.07		468	0.08
463	0.07		469	0.08
464	0.07		470	0.08
465	0.07		471	0.08
466	0.07		472	0.08
467	0.07		473	0.08
468	0.07		474	0.08
469	0.07		475	0.08
470	0.07		476	0.08
471	0.07		477	0.08
472	0.08		478	0.08
473	0.08		479	0.08
474	0.08		480	0.08
475	0.08		481	0.08
476	0.08		482	0.08
477	0.08		483	0.08
478	0.08		484	0.08
479	0.08		485	0.08
480	0.08		486	0.08
481	0.08		487	0.08
482	0.08		488	0.08
483	0.08		489	0.08
484	0.08		490	0.08
485	0.08		491	0.08
486	0.08		492	0.08
487	0.08		493	0.08
488	0.08		494	0.08
489	0.08		495	0.08
490	0.08		496	0.08
491	0.08		497	0.08
492	0.08		498	0.08
493	0.08		499	0.08
494	0.08		500	0.08
495	0.08		501	0.08
496	0.08		502	0.08
497	0.08		503	0.08
498	0.08		504	0.08
499	0.08		505	0.08
500	0.08		506	0.08
501	0.08		507	0.08
502	0.08		508	0.08
503	0.08		509	0.08
504	0.08		510	0.08
505	0.08		511	0.08
506	0.08		512	0.08
507	0.08		513	0.08
508	0.08		514	0.08
509	0.08		515	0.08
510	0.08		516	0.08
511	0.08		517	0.08
512	0.08		518	0.08
513	0.08		519	0.08
514	0.08		520	0.08
515	0.08		521	0.08
516	0.08		522	0.08
517	0.08		523	0.08
518	0.08		524	0.08
519	0.08		525	0.08
520	0.08		526	0.08
521	0.08		527	0.08
522	0.08		528	0.08
523	0.08		529	0.08
524	0.08		530	0.08
525	0.08		531	0.08
526	0.08		532	0.08
527	0.08		533	0.08
528	0.08		534	0.08
529	0.08		535	0.08
530	0.08		536	0.08
531	0.08		537	0.08
532	0.08		538	0.08
533	0.08		539	0.08
534	0.08		540	0.08
535	0.08		541	0.08
536	0.08		542	0.08
537	0.08		543	0.08
538	0.08		544	0.08
539	0.08		545	0.08
540	0.08		546	0.08
541	0.08		547	0.08
542	0.08		548	0.08
543	0.08		549	0.08
544	0.08		550	0.08
545	0.08		551	0.08
546	0.08		552	0.08
547	0.08		553	0.08
548	0.08		554	0.08
549	0.08		555	0.08
550	0.08		556	0.08
551	0.08		557	0.08
552	0.08		558	0.08
553	0.08		559	0.08
554	0.08		560	0.08
555	0.08		561	0.08
556	0.08		562	0.08
557	0.08		563	0.08
558	0.08		564	0.08
559	0.08		565	0.08
560	0.08		566	0.08
561	0.08		567	0.08
562	0.08		568	0.08
563	0.08		569	0.08
564	0.08		570	0.08
565	0.08		571	0.08
566	0.08		572	0.08
567	0.08		573	0.08
568	0.08		574	0.08
569	0.08		575	0.08
570	0.08		576	0.08
571	0.08		577	0.08
572	0.08		578	0.08
573	0.08		579	0.08
574	0.08		580	0.08
575	0.08		581	0.08
576	0.08		582	0.08
577	0.08		583	0.08
578	0.08		584	0.08
579	0.08		585	0.08
580	0.08		586	0.08
581	0.08		587	0.08
582	0.08		588	0.08
583	0.08		589	0.08
584	0.08		590	0.08
585	0.08		591	0.08
586	0.08		592	0.08
587	0.08		593	0.08
588	0.08		594	0.08
589	0.08		595	0.08
590	0.08		596	0.08
591	0.08		597	0.08
592	0.08		598	0.08
593	0.08		599	0.08
594	0.08		600	0.08
595	0.08		601	0.08
596	0.08		602	0.08
597	0.08		603	0.08
598	0.08		604	0.08
599	0.08		605	0.08
600	0.08		606	0.08
601	0.08		607	0.08
602	0.08		608	0.08
603	0.08		609	0.08
604	0.08		610	0.08
605	0.08		611	0.08
606	0.08		612	0.08
607	0.08		613	0.08
608	0.08		614	0.08
609	0.08		615	0.08
610	0.08		616	0.08
611	0.08		617	0.08
612	0.08		618	0.08
613	0.08		619	0.08
614	0.08		620	0.08
615	0.08		621	0.08
616	0.08		622	0.08
617	0.08		623	0.08
618	0.08		624	0.08
619	0.08		625	0.08
620	0.08		626	0.08
621	0.08		627	0.08
622	0.08		628	0.08
623	0.08		629	0.08
624	0.08		630	0.08
625	0.08		631	0.08
626	0.08		632	0.08
627	0.08		633	0.08
628	0.08		634	0.08
629	0.08		635	0.08
630	0.08		636	0.08
631	0.08		637	0.08
632	0.08		638	0.08
633	0.08		639	0.08
634	0.08		640	0.08
635	0.08		641	0.08
636	0.08		642	0.08
637	0.08		643	0.08
638	0.08		644	0.08
639	0.08		645	0.08
640	0.08		646	0.08
641	0.08		647	0.08
642	0.08		648	0.08
643	0.08		649	0.08
644	0.08		650	0.08
645	0.08		651	0.08
646	0.08		652	0.08
647	0.08		653	0.08
648	0.08		654	0.08
649	0.08		655	0.08
650	0.08		656	0.08
651	0.08		657	0.08
652	0.08		658	0.08
653	0.08		659	0.08
654	0.08		660	0.08
655	0.08		661	0.08
656	0.08		662	0.08
657	0.08		663	0.08
658	0.08		664	0.08
659	0.08		665	0.08
660	0.08		666	0.08
661	0.08		667	0.08
662	0.08		668	0.08
663	0.08		669	0.08
664	0.08		670	0.08
665	0.08		671	0.08
666	0.08		672	0.08
667	0.08		673	0.08
668	0.08		674	0.08
669	0.08		675	0.08
670	0.08		676	0.08
671	0.08		677	0.08
672	0.08		678	0.08
673	0.08		679	0.08
674	0.08		680	0.08
675	0.08		681	0.08
676	0.08		682	0.08
677	0.08		683	0.08
678	0.08		684	0.08
679	0.08		685	0.08
680	0.08		686	0.08
681	0.08		687	0.08
682	0.08		688	0.08
683	0.08		689	0.08
684	0.08		690	0.08
685	0.08		691	0.08
686	0.08		692	0.09
687	0.08		693	0.09
688	0.08		694	0.09
689	0.08		695	0.09
690	0.08		696	0.09
691	0.08		697	0.09
692	0.08		698	0.09
693	0.08		699	0.09
694	0.08		700	0.09
695	0.08		701	0.09
696	0.08		702	0.09
697	0.08		703	0.09
698	0.08		704	0.09
699	0.08		705	0.09
700	0.08		706	0.09
701	0.08		707	0.09
702	0.08		708	0.09
703	0.08		709	0.09
704	0.08		710	0.09
705	0.08		711	0.09
706	0.08		712	0.09
707	0.08		713	0.09
708	0.08		714	0.09
709	0.08		715	0.09
710	0.08		716	0.09
711	0.08		717	0.09
712	0.08		718	0.09
713	0.08		719	0.09
714	0.08		720	0.09
715	0.08		721	0.09
716	0.08		722	0.09
717	0.08		723	0.09
718	0.08		724	0.09
719	0.08		725	0.09
720	0.08		726	0.09
721	0.08		727	0.09
722	0.08		728	0.09
723	0.08		729	0.09
724	0.08		730	0.09
725	0.08		731	0.09
726	0.08		732	0.09
727	0.08		733	0.09
728	0.08		734	0.09
729	0.08		735	0.09
730	0.08		736	0.09
731	0.08		737	0.09
732	0.08		738	0.09
733	0.08		739	0.09
734	0.08		740	0.09
735	0.08		741	0.09
736	0.08		742	0.09
737	0.08		743	0.09
738	0.08		744	0.09
739	0.08		745	0.09
740	0.08		746	0.09
741	0.08		747	0.09
742	0.08		748	0.09
743	0.08		749	0.09
744	0.08		750	0.09
745	0.08		751	0.09
746	0.08		752	0.09
747	0.08		753	0.09
748	0.08		754	0.09
749	0.08		755	0.09
750	0.08		756	0.09
751	0.08		757	0.09
752	0.08		758	0.09
753	0.08		759	0.09
754	0.08		760	0.09
755	0.08		761	0.09
756	0.08		762	0.09
757	0.08		763	0.09
758	0.08		764	0.09
759	0.08		765	0.09
760	0.08		766	0.09
761	0.08		767	0.09
762	0.08		768	0.09
763	0.08		769	0.09
764	0.08		770	0.09
765	0.08		771	0.09
766	0.08		772	0.09
767	0.08		773	0.09
768	0.08		774	0.09
769	0.08		775	0.09
770	0.08		776	0.09
771	0.08		777	0.09
772	0.08		778	0.09
773	0.08		779	0.09
774	0.08		780	0.09
775	0.08		781	0.09
776	0.08		782	0.09
777	0.08		783	0.09
778	0.08		784	0.09
779	0.08		785	0.09
780	0.08		786	0.09
781	0.08		787	0.09
782	0.08		788	0.09
783	0.08		789	0.09
784	0.08		790	0.09
785	0.08		791	0.09
786	0.08		792	0.09
787	0.08		793	0.09
788	0.09		794	0.09
789	0.09		795	0.09
790	0.09		796	0.09
791	0.09		797	0.09
792	0.09		798	0.09
793	0.09		799	0.09
794	0.09		800	0.09
795	0.09		801	0.09
796	0.09		802	0.09
797	0.09		803	0.09
798	0.09		804	0.09
799	0.09		805	0.09
800	0.09		806	0.09
801	0.09		807	0.09
802	0.09		808	0.09
803	0.09		809	0.09
804	0.09		810	0.09
805	0.09		811	0.09
806	0.09		812	0.09
807	0.09		813	0.09
808	0.09		814	0.09
809	0.09		815	0.09
810	0.09		816	0.09
811	0.09		817	0.09
812	0.09		818	0.09
813	0.09		819	0.09
814	0.09		820	0.09
815	0.09		821	0.09
816	0.09		822	0.09
817	0.09		823	0.09
818	0.09		824	0.09
819	0.09		825	0.09
820	0.09		826	0.09
821	0.09		827	0.09
822	0.09		828	0.09
823	0.09		829	0.09
824	0.09		830	0.09
825	0.09		831	0.09
826	0.09		832	0.09
827	0.09		833	0.09
828	0.09		834	0.09
829	0.09		835	0.09
830	0.09		836	0.09
831	0.09		837	0.09
832	0.09		838	0.09
833	0.09		839	0.09
834	0.09		840	0.09
835	0.09		841	0.09
836	0.09		842	0.09
837	0.09		843	0.09
838	0.09		844	0.09
839	0.09		845	0.09
840	0.09		846	0.09
841	0.09		847	0.09
842	0.09		848	0.09
843	0.09		849	0.09
844	0.09		850	0.09
845	0.09		851	0.09
846	0.09		852	0.09
847	0.09		853	0.09
848	0.09		854	0.09
849	0.09		855	0.09
850	0.09		856	0.09
851	0.09		857	0.09
852	0.09		858	0.09
853	0.09		859	0.09
854	0.09		860	0.09
855	0.09		861	0.09
856	0.09		862	0.09
857	0.09		863	0.09
858	0.09		864	0.09
859	0.09		865	0.09
860	0.09		866	0.09
861	0.09		867	0.09
862	0.09		868	0.09
863	0.09		869	0.09
864	0.09		870	0.09
865	0.09		871	0.09
866	0.09		872	0.09
867	0.09		873	0.09
868	0.09		874	0.09
869	0.09		875	0.09
870	0.09		876	0.09
871	0.09		877	0.09
872	0.09		878	0.09
873	0.09		879	0.09
874	0.09		880	0.09
875	0.09		881	0.09
876	0.09		882	0.09
877	0.09		883	0.09
878	0.09		884	0.09
879	0.09		885	0.09
880	0.09		886	0.09
881	0.09		887	0.1
882	0.09		888	0.1
883	0.09		889	0.1
884	0.09		890	0.1
885	0.09		891	0.1
886	0.09		892	0.1
887	0.09		893	0.1
888	0.09		894	0.1
889	0.09		895	0.1
890	0.09		896	0.1
891	0.09		897	0.1
892	0.09		898	0.1
893	0.09		899	0.1
894	0.09		900	0.1
895	0.09		901	0.1
896	0.09		902	0.1
897	0.09		903	0.1
898	0.09		904	0.1
899	0.09		905	0.1
900	0.09		906	0.1
901	0.09		907	0.1
902	0.09		908	0.1
903	0.09		909	0.1
904	0.09		910	0.1
905	0.09		911	0.1
906	0.09		912	0.1
907	0.09		913	0.1
908	0.09		914	0.1
909	0.09		915	0.1
910	0.09		916	0.1
911	0.09		917	0.1
912	0.09		918	0.1
913	0.09		919	0.1
914	0.09		920	0.1
915	0.09		921	0.1
916	0.09		922	0.1
917	0.09		923	0.1
918	0.09		924	0.1
919	0.09		925	0.1
920	0.09		926	0.1
921	0.09		927	0.1
922	0.09		928	0.1
923	0.09		929	0.1
924	0.09		930	0.1
925	0.09		931	0.1
926	0.09		932	0.1
927	0.09		933	0.1
928	0.09		934	0.1
929	0.09		935	0.1
930	0.09		936	0.1
931	0.09		937	0.1
932	0.09		938	0.1
933	0.09		939	0.1
934	0.09		940	0.1
935	0.09		941	0.1
936	0.09		942	0.1
937	0.09		943	0.1
938	0.09		944	0.1
939	0.09		945	0.1
940	0.09		946	0.1
941	0.09		947	0.1
942	0.09		948	0.1
943	0.09		949	0.1
944	0.09		950	0.1
945	0.09		951	0.1
946	0.09		952	0.1
947	0.09		953	0.1
948	0.09		954	0.1
949	0.09		955	0.1
950	0.09		956	0.1
951	0.09		957	0.1
952	0.09		958	0.1
953	0.09		959	0.1
954	0.09		960	0.1
955	0.09		961	0.1
956	0.09		962	0.1
957	0.09		963	0.1
958	0.09		964	0.1
959	0.09		965	0.1
960	0.09		966	0.1
961	0.09		967	0.1
962	0.09		968	0.1
963	0.09		969	0.1
964	0.09		970	0.1
965	0.09		971	0.1
966	0.09		972	0.1
967	0.09		973	0.1
968	0.09		974	0.1
969	0.09		975	0.1
970	0.09		976	0.1
971	0.09		977	0.1
972	0.09		978	0.1
973	0.09		979	0.1
974	0.09		980	0.1
975	0.09		981	0.1
976	0.09		982	0.1
977	0.09		983	0.1
978	0.09		984	0.1
979	0.09		985	0.1
980	0.09		986	0.1
981	0.09		987	0.1
982	0.09		988	0.1
983	0.09		989	0.1
984	0.09		990	0.1
985	0.09		991	0.1
986	0.09		992	0.1
987	0.09		993	0.1
988	0.09		994	0.1
989	0.09		995	0.1
990	0.09		996	0.1
991	0.09		997	0.1
992	0.09		998	0.1
993	0.09		999	0.1
994	0.09		1000	0.1
995	0.09		1001	0.1
996	0.09		1002	0.1
997	0.09		1003	0.1
998	0.09		1004	0.1
999	0.09		1005	0.1
1000	0.09		1006	0.1
1001	0.09		1007	0.1
1002	0.09		1008	0.1
1003	0.09		1009	0.1
1004	0.09		1010	0.1
1005	0.09		1011	0.1
1006	0.09		1012	0.1
1007	0.09		1013	0.1
1008	0.09		1014	0.1
1009	0.09		1015	0.1
1010	0.09		1016	0.1
1011	0.09		1017	0.1
1012	0.09		1018	0.1
1013	0.09		1019	0.1
1014	0.09		1020	0.1
1015	0.09		1021	0.1
1016	0.09		1022	0.1
1017	0.09		1023	0.1
1018	0.09		1024	0.1
1019	0.09		1025	0.1
1020	0.09		1026	0.1
1021	0.09		1027	0.1
1022	0.09		1028	0.1
1023	0.09		1029	0.1
1024	0.09		1030	0.1
1025	0.09		1031	0.1
1026	0.09		1032	0.1
1027	0.09		1033	0.1
1028	0.09		1034	0.1
1029	0.09		1035	0.1
1030	0.09		1036	0.1
1031	0.09		1037	0.1
1032	0.09		1038	0.1
1033	0.09		1039	0.1
1034	0.09		1040	0.1
1035	0.09		1041	0.1
1036	0.09		1042	0.1
1037	0.09		1043	0.1
1038	0.09		1044	0.1
1039	0.09		1045	0.1
1040	0.09		1046	0.1
1041	0.09		1047	0.1
1042	0.09		1048	0.1
1043	0.09		1049	0.1
1044	0.09		1050	0.1
1045	0.09		1051	0.1
1046	0.09		1052	0.1
1047	0.1		1053	0.1
1048	0.1		1054	0.1
1049	0.1		1055	0.1
1050	0.1		1056	0.1
1051	0.1		1057	0.1
1052	0.1		1058	0.1
1053	0.1		1059	0.1
1054	0.1		1060	0.1
1055	0.1		1061	0.1
1056	0.1		1062	0.1
1057	0.1		1063	0.1
1058	0.1		1064	0.1
1059	0.1		1065	0.1
1060	0.1		1066	0.1
1061	0.1		1067	0.1
1062	0.1		1068	0.1
1063	0.1		1069	0.1
1064	0.1		1070	0.1
1065	0.1		1071	0.1
1066	0.1		1072	0.1
1067	0.1		1073	0.1
1068	0.1		1074	0.1
1069	0.1		1075	0.1
1070	0.1		1076	0.1
1071	0.1		1077	0.1
1072	0.1		1078	0.1
1073	0.1		1079	0.1
1074	0.1		1080	0.1
1075	0.1		1081	0.1
1076	0.1		1082	0.1
1077	0.1		1083	0.1
1078	0.1		1084	0.1
1079	0.1		1085	0.1
1080	0.1		1086	0.1
1081	0.1		1087	0.1
1082	0.1		1088	0.1
1083	0.1		1089	0.1
1084	0.1		1090	0.1
1085	0.1		1091	0.1
1086	0.1		1092	0.1
1087	0.1		1093	0.1
1088	0.1		1094	0.1
1089	0.1		1095	0.1
1090	0.1		1096	0.1
1091	0.1		1097	0.1
1092	0.1		1098	0.1
1093	0.1		1099	0.1
1094	0.1		1100	0.1
1095	0.1		1101	0.1
1096	0.1		1102	0.1
1097	0.1		1103	0.1
1098	0.1		1104	0.1
1099	0.1		1105	0.1
1100	0.1		1106	0.1
1101	0.1		1107	0.1
1102	0.1		1108	0.1
1103	0.1		1109	0.1
1104	0.1		1	0.11
1105	0.1		2	0.11
1106	0.1		3	0.11
1107	0.1		4	0.11
1108	0.1		5	0.11
1109	0.1		6	0.11
1110	0.1		7	0.11
1111	0.1		8	0.11
1112	0.1		9	0.11
1113	0.1		10	0.11
1114	0.1		11	0.11
1115	0.1		12	0.11
1116	0.1		13	0.11
1117	0.1		14	0.11
1118	0.1		15	0.11
1119	0.1		16	0.11
1120	0.1		17	0.11
1121	0.1		18	0.11
1122	0.1		19	0.11
1123	0.1		20	0.11
1124	0.1		21	0.11
1125	0.1		22	0.11
1126	0.1		23	0.11
1127	0.1		24	0.11
1128	0.1		25	0.11
1129	0.1		26	0.11
1130	0.1		27	0.11
1131	0.1		28	0.11
1132	0.1		29	0.11
1133	0.1		30	0.11
1134	0.1		31	0.11
1135	0.1		32	0.11
1136	0.1		33	0.11
1137	0.1		34	0.11
1138	0.1		35	0.11
1139	0.1		36	0.11
1140	0.1		37	0.11
1141	0.1		38	0.11
1142	0.1		39	0.11
1143	0.1		40	0.11
1144	0.1		41	0.11
1145	0.1		42	0.11
1146	0.1		43	0.11
1147	0.1		44	0.11
1148	0.1		45	0.11
1149	0.1		46	0.11
1150	0.1		47	0.11
1151	0.1		48	0.11
1152	0.1		49	0.11
1153	0.1		50	0.11
1154	0.1		51	0.11
1155	0.1		52	0.11
1156	0.1		53	0.11
1157	0.1		54	0.11
1158	0.1		55	0.11
1159	0.1		56	0.11
1160	0.1		57	0.11
1161	0.1		58	0.11
1162	0.1		59	0.11
1163	0.1		60	0.11
1164	0.1		61	0.11
1165	0.1		62	0.11
1166	0.1		63	0.11
1167	0.1		64	0.11
1168	0.1		65	0.11
1169	0.1		66	0.11
1170	0.1		67	0.11
1171	0.1		68	0.11
1172	0.1		69	0.11
1173	0.1		70	0.11
1174	0.1		71	0.11
1175	0.1		72	0.11
1176	0.1		73	0.11
1177	0.1		74	0.11
1178	0.1		75	0.11
1179	0.1		76	0.11
1180	0.1		77	0.11
1181	0.1		78	0.11
1182	0.1		79	0.11
1183	0.1		80	0.11
1184	0.1		81	0.11
1185	0.1		82	0.11
1186	0.1		83	0.11
1187	0.1		84	0.11
1188	0.1		85	0.11
1189	0.1		86	0.11
1190	0.1		87	0.11
1191	0.1		88	0.11
1192	0.1		89	0.11
1193	0.1		90	0.11
1194	0.1		91	0.11
1195	0.1		92	0.11
1196	0.1		93	0.11
1197	0.1		94	0.11
1198	0.1		95	0.11
1199	0.1		96	0.11
1200	0.1		97	0.11
1201	0.1		98	0.11
1202	0.1		99	0.11
1203	0.1		100	0.11
1204	0.1		101	0.12
1205	0.1		102	0.12
1206	0.1		103	0.12
1207	0.1		104	0.12
1208	0.1		105	0.12
1209	0.1		106	0.12
1210	0.1		107	0.12
1211	0.1		108	0.12
1212	0.1		109	0.12
1213	0.1		110	0.12
1214	0.1		111	0.12
1215	0.1		112	0.12
1216	0.1		113	0.12
1217	0.1		114	0.12
1218	0.1		115	0.12
1219	0.1		116	0.12
1220	0.1		117	0.12
1221	0.1		118	0.12
1222	0.1		119	0.12
1223	0.1		120	0.12
1224	0.1		121	0.12
1225	0.1		122	0.12
1226	0.1		123	0.12
1227	0.1		124	0.12
1228	0.1		125	0.12
1229	0.1		126	0.12
1230	0.1		127	0.12
1231	0.1		128	0.12
1232	0.1		129	0.12
1233	0.1		130	0.12
1234	0.1		131	0.12
1235	0.1		132	0.12
1236	0.1		133	0.12
1237	0.1		134	0.12
1238	0.1		135	0.12
1239	0.1		136	0.12
1240	0.1		137	0.12
1241	0.1		138	0.12
1242	0.1		139	0.12
1243	0.1		140	0.12
1244	0.1		141	0.12
1245	0.1		142	0.12
1246	0.1		143	0.12
1247	0.1		144	0.12
1248	0.1		145	0.12
1249	0.1		146	0.12
1250	0.1		147	0.12
1251	0.1		148	0.12
1252	0.1		149	0.12
1253	0.1		150	0.12
1254	0.1		151	0.12
1255	0.1		152	0.12
1256	0.1		153	0.12
1257	0.1		154	0.12
1258	0.1		155	0.12
1259	0.1		156	0.12
1260	0.1		157	0.12
1261	0.1		158	0.12
1262	0.1		159	0.12
1263	0.1		160	0.12
1264	0.1		161	0.12
1265	0.1		162	0.12
1266	0.1		163	0.12
1267	0.1		164	0.12
1268	0.1		165	0.12
1269	0.1		166	0.12
1270	0.1		167	0.12
1271	0.1		168	0.12
1272	0.1		169	0.12
1273	0.1		170	0.12
1274	0.1		171	0.12
1275	0.1		172	0.12
1276	0.1		173	0.12
1277	0.1		174	0.12
1278	0.1		175	0.12
1279	0.1		176	0.12
1280	0.1		177	0.12
1281	0.1		178	0.12
1282	0.1		179	0.12
1283	0.1		180	0.12
1284	0.1		181	0.12
1285	0.1		182	0.12
1286	0.1		183	0.12
1287	0.1		184	0.12
1288	0.1		185	0.12
1289	0.1		186	0.12
1290	0.1		187	0.12
1291	0.1		188	0.12
1292	0.1		189	0.12
1293	0.1		190	0.12
1294	0.1		191	0.12
1295	0.1		192	0.12
1296	0.1		193	0.12
1297	0.1		194	0.12
1298	0.1		195	0.12
1299	0.1		196	0.12
1300	0.1		197	0.12
1301	0.1		198	0.12
1302	0.1		199	0.12
1303	0.1		200	0.12
1304	0.1		201	0.12
1305	0.1		202	0.12
1306	0.1		203	0.12
1307	0.1		204	0.12
1308	0.1		205	0.12
1309	0.1		206	0.12
1310	0.1		207	0.12
1311	0.1		208	0.12
1312	0.1		209	0.12
1313	0.1		210	0.12
1314	0.1		211	0.12
1315	0.1		212	0.12
1316	0.1		213	0.12
1317	0.1		214	0.12
1318	0.1		215	0.12
1319	0.1		216	0.12
1320	0.1		217	0.12
1321	0.1		218	0.12
1322	0.1		219	0.12
1323	0.1		220	0.12
1324	0.1		221	0.12
1325	0.1		222	0.12
1326	0.1		223	0.12
1327	0.1		224	0.12
1328	0.1		225	0.12
1329	0.1		226	0.12
1330	0.1		227	0.12
1331	0.1		228	0.12
1332	0.1		229	0.12
1333	0.1		230	0.12
1334	0.1		231	0.12
1335	0.1		232	0.12
1336	0.1		233	0.12
1337	0.1		234	0.12
1338	0.1		235	0.12
1339	0.1		236	0.12
1340	0.1		237	0.12
1341	0.1		238	0.13
1342	0.1		239	0.13
1343	0.1		240	0.13
1344	0.1		241	0.13
1345	0.1		242	0.13
1346	0.1		243	0.13
1347	0.1		244	0.13
1348	0.1		245	0.13
1349	0.1		246	0.13
1	0.11		247	0.13
2	0.11		248	0.13
3	0.11		249	0.13
4	0.11		250	0.13
5	0.11		251	0.13
6	0.11		252	0.13
7	0.11		253	0.13
8	0.11		254	0.13
9	0.11		255	0.13
10	0.11		256	0.13
11	0.11		257	0.13
12	0.11		258	0.13
13	0.11		259	0.13
14	0.11		260	0.13
15	0.11		261	0.13
16	0.11		262	0.13
17	0.11		263	0.13
18	0.11		264	0.13
19	0.11		265	0.13
20	0.11		266	0.13
21	0.11		267	0.13
22	0.11		268	0.13
23	0.11		269	0.13
24	0.11		270	0.13
25	0.11		271	0.13
26	0.11		272	0.13
27	0.11		273	0.13
28	0.11		274	0.13
29	0.11		275	0.13
30	0.11		276	0.13
31	0.11		277	0.13
32	0.11		278	0.13
33	0.11		279	0.13
34	0.11		280	0.13
35	0.11		281	0.13
36	0.11		282	0.13
37	0.11		283	0.13
38	0.11		284	0.13
39	0.11		285	0.13
40	0.11		286	0.13
41	0.11		287	0.13
42	0.11		288	0.13
43	0.11		289	0.13
44	0.11		290	0.13
45	0.11		291	0.13
46	0.11		292	0.13
47	0.11		293	0.13
48	0.11		294	0.13
49	0.11		295	0.13
50	0.11		296	0.13
51	0.11		297	0.13
52	0.11		298	0.13
53	0.11		299	0.13
54	0.11		300	0.13
55	0.11		301	0.13
56	0.11		302	0.13
57	0.11		303	0.13
58	0.11		304	0.13
59	0.11		305	0.13
60	0.11		306	0.13
61	0.11		307	0.13
62	0.11		308	0.13
63	0.11		309	0.13
64	0.11		310	0.13
65	0.11		311	0.13
66	0.11		312	0.13
67	0.11		313	0.13
68	0.11		314	0.13
69	0.11		315	0.14
70	0.11		316	0.14
71	0.11		317	0.14
72	0.11		318	0.14
73	0.11		319	0.14
74	0.11		320	0.14
75	0.11		321	0.14
76	0.11		322	0.14
77	0.11		323	0.14
78	0.11		324	0.14
79	0.11		325	0.14
80	0.11		326	0.14
81	0.11		327	0.14
82	0.11		328	0.14
83	0.11		329	0.14
84	0.11		330	0.14
85	0.11		331	0.14
86	0.11		332	0.14
87	0.11		333	0.14
88	0.11		334	0.14
89	0.11		335	0.14
90	0.11		336	0.14
91	0.11		337	0.14
92	0.11		338	0.14
93	0.11		339	0.14
94	0.11		340	0.14
95	0.11		341	0.14
96	0.11		342	0.14
97	0.11		343	0.14
98	0.11		344	0.14
99	0.11		345	0.14
100	0.11		346	0.14
101	0.11		347	0.14
102	0.11		348	0.14
103	0.11		349	0.14
104	0.11		350	0.14
105	0.11		351	0.14
106	0.11		352	0.14
107	0.11		353	0.14
108	0.11		354	0.14
109	0.11		355	0.14
110	0.11		356	0.14
111	0.11		357	0.14
112	0.11		358	0.14
113	0.11		359	0.14
114	0.11		360	0.14
115	0.11		361	0.14
116	0.11		362	0.14
117	0.11		363	0.14
118	0.11		364	0.14
119	0.11		365	0.14
120	0.11		366	0.14
121	0.11		367	0.14
122	0.11		368	0.14
123	0.11		369	0.14
124	0.11		370	0.14
125	0.11		371	0.14
126	0.11		372	0.14
127	0.11		373	0.14
128	0.11		374	0.14
129	0.11		375	0.14
130	0.11		376	0.14
131	0.11		377	0.14
132	0.11		378	0.14
133	0.11		379	0.14
134	0.11		380	0.14
135	0.11		381	0.14
136	0.11		382	0.14
137	0.11		383	0.14
138	0.11		384	0.14
139	0.11		385	0.14
140	0.11		386	0.14
141	0.11		387	0.14
142	0.11		388	0.14
143	0.11		389	0.14
144	0.11		390	0.14
145	0.11		391	0.14
146	0.11		392	0.14
147	0.11		393	0.14
148	0.11		394	0.14
149	0.11		395	0.14
150	0.11		396	0.14
151	0.11		397	0.14
152	0.11		398	0.14
153	0.11		399	0.14
154	0.11		400	0.14
155	0.11		401	0.14
156	0.11		402	0.14
157	0.11		403	0.14
158	0.11		404	0.15
159	0.11		405	0.15
160	0.11		406	0.15
161	0.11		407	0.15
162	0.11		408	0.15
163	0.11		409	0.15
164	0.11		410	0.15
165	0.11		411	0.15
166	0.11		412	0.15
167	0.11		413	0.15
168	0.11		414	0.15
169	0.11		415	0.15
170	0.11		416	0.15
171	0.11		417	0.15
172	0.11		418	0.15
173	0.11		419	0.15
174	0.11		420	0.15
175	0.11		421	0.15
176	0.11		422	0.15
177	0.11		423	0.15
178	0.11		424	0.15
179	0.11		425	0.15
180	0.11		426	0.15
181	0.11		427	0.15
182	0.11		428	0.15
183	0.11		429	0.15
184	0.11		430	0.15
185	0.11		431	0.15
186	0.11		432	0.15
187	0.11		433	0.15
188	0.11		434	0.15
189	0.11		435	0.15
190	0.11		436	0.15
191	0.11		437	0.15
192	0.11		438	0.15
193	0.11		439	0.15
194	0.11		440	0.15
195	0.11		441	0.15
196	0.11		442	0.15
197	0.11		443	0.15
198	0.11		444	0.15
199	0.11		445	0.15
200	0.11		446	0.15
201	0.11		447	0.15
202	0.11		448	0.15
203	0.11		449	0.15
204	0.11		450	0.15
205	0.11		451	0.15
206	0.11		452	0.15
207	0.11		453	0.15
208	0.11		454	0.15
209	0.11		455	0.15
210	0.11		456	0.15
211	0.12		457	0.15
212	0.12		458	0.15
213	0.12		459	0.15
214	0.12		460	0.15
215	0.12		461	0.15
216	0.12		462	0.15
217	0.12		463	0.15
218	0.12		464	0.15
219	0.12		465	0.15
220	0.12		466	0.15
221	0.12		467	0.15
222	0.12		468	0.15
223	0.12		469	0.15
224	0.12		1	0.16
225	0.12		2	0.16
226	0.12		3	0.16
227	0.12		4	0.16
228	0.12		5	0.16
229	0.12		6	0.16
230	0.12		7	0.16
231	0.12		8	0.16
232	0.12		9	0.16
233	0.12		10	0.16
234	0.12		11	0.16
235	0.12		12	0.16
236	0.12		13	0.16
237	0.12		14	0.16
238	0.12		15	0.16
239	0.12		16	0.16
240	0.12		17	0.16
241	0.12		18	0.16
242	0.12		19	0.16
243	0.12		20	0.16
244	0.12		21	0.16
245	0.12		22	0.16
246	0.12		23	0.16
247	0.12		24	0.16
248	0.12		25	0.16
249	0.12		26	0.16
250	0.12		27	0.16
251	0.12		28	0.16
252	0.12		29	0.16
253	0.12		30	0.16
254	0.12		31	0.16
255	0.12		32	0.16
256	0.12		33	0.16
257	0.12		34	0.16
258	0.12		35	0.16
259	0.12		36	0.16
260	0.12		37	0.16
261	0.12		38	0.16
262	0.12		39	0.16
263	0.12		40	0.16
264	0.12		41	0.16
265	0.12		42	0.16
266	0.12		43	0.16
267	0.12		44	0.16
268	0.12		45	0.16
269	0.12		46	0.16
270	0.12		47	0.16
271	0.12		48	0.16
272	0.12		49	0.16
273	0.12		50	0.16
274	0.12		51	0.16
275	0.12		52	0.16
276	0.12		53	0.16
277	0.12		54	0.16
278	0.12		55	0.16
279	0.12		56	0.16
280	0.12		57	0.16
281	0.12		58	0.16
282	0.12		59	0.16
283	0.12		60	0.16
284	0.12		61	0.16
285	0.12		62	0.16
286	0.12		63	0.16
287	0.12		64	0.16
288	0.12		65	0.16
289	0.12		66	0.16
290	0.12		67	0.16
291	0.12		68	0.16
292	0.12		69	0.16
293	0.12		70	0.16
294	0.12		71	0.16
295	0.12		72	0.16
296	0.12		73	0.16
297	0.12		74	0.16
298	0.12		75	0.16
299	0.12		76	0.16
300	0.12		77	0.16
301	0.12		78	0.17
302	0.12		79	0.17
303	0.12		80	0.17
304	0.12		81	0.17
305	0.12		82	0.17
306	0.12		83	0.17
307	0.12		84	0.17
308	0.12		85	0.17
309	0.12		86	0.17
310	0.12		87	0.17
311	0.12		88	0.17
312	0.12		89	0.17
313	0.12		90	0.17
314	0.12		91	0.17
315	0.12		92	0.17
316	0.12		93	0.17
317	0.12		94	0.17
318	0.12		95	0.17
319	0.12		96	0.17
320	0.12		97	0.17
321	0.12		98	0.17
322	0.12		99	0.17
323	0.12		100	0.17
324	0.12		101	0.17
325	0.12		102	0.17
326	0.12		103	0.17
327	0.12		104	0.17
328	0.12		105	0.17
329	0.12		106	0.17
330	0.12		107	0.17
331	0.12		108	0.17
332	0.12		109	0.17
333	0.12		110	0.17
334	0.12		111	0.17
335	0.12		112	0.17
336	0.12		113	0.17
337	0.12		114	0.17
338	0.12		115	0.17
339	0.12		116	0.17
340	0.12		117	0.17
341	0.12		118	0.17
342	0.12		119	0.17
343	0.12		120	0.17
344	0.12		121	0.17
345	0.12		122	0.17
346	0.12		123	0.17
347	0.12		124	0.17
348	0.12		125	0.17
349	0.12		126	0.17
350	0.12		127	0.17
351	0.12		128	0.17
352	0.12		129	0.17
353	0.12		130	0.17
354	0.12		131	0.17
355	0.12		132	0.17
356	0.12		133	0.17
357	0.12		134	0.17
358	0.12		135	0.17
359	0.12		136	0.18
360	0.12		137	0.18
361	0.12		138	0.18
362	0.12		139	0.18
363	0.12		140	0.18
364	0.12		141	0.18
365	0.12		142	0.18
366	0.12		143	0.18
367	0.12		144	0.18
368	0.12		145	0.18
369	0.12		146	0.18
370	0.12		147	0.18
371	0.12		148	0.18
372	0.12		149	0.18
373	0.12		150	0.18
374	0.12		151	0.18
375	0.12		152	0.18
376	0.12		153	0.18
377	0.12		154	0.18
378	0.12		155	0.18
379	0.12		156	0.18
380	0.12		157	0.18
381	0.12		158	0.18
382	0.12		159	0.18
383	0.12		160	0.18
384	0.12		161	0.18
385	0.12		162	0.18
386	0.12		163	0.18
387	0.12		164	0.18
388	0.12		165	0.18
389	0.12		166	0.18
390	0.12		167	0.18
391	0.12		168	0.18
392	0.12		169	0.18
393	0.12		170	0.18
394	0.12		171	0.18
395	0.12		172	0.18
396	0.12		173	0.18
397	0.12		174	0.18
398	0.12		175	0.18
399	0.12		176	0.18
400	0.12		177	0.18
401	0.12		178	0.18
402	0.12		179	0.18
403	0.12		180	0.18
404	0.12		181	0.18
405	0.12		182	0.18
406	0.12		183	0.18
407	0.12		184	0.19
408	0.12		185	0.19
409	0.12		186	0.19
410	0.12		187	0.19
411	0.12		188	0.19
412	0.12		189	0.19
413	0.12		190	0.19
414	0.13		191	0.19
415	0.13		192	0.19
416	0.13		193	0.19
417	0.13		194	0.19
418	0.13		195	0.19
419	0.13		196	0.19
420	0.13		197	0.19
421	0.13		198	0.19
422	0.13		199	0.19
423	0.13		200	0.19
424	0.13		201	0.19
425	0.13		202	0.19
426	0.13		203	0.19
427	0.13		204	0.19
428	0.13		205	0.19
429	0.13		206	0.19
430	0.13		207	0.19
431	0.13		208	0.19
432	0.13		209	0.19
433	0.13		210	0.19
434	0.13		211	0.19
435	0.13		212	0.19
436	0.13		213	0.19
437	0.13		214	0.19
438	0.13		215	0.19
439	0.13		216	0.19
440	0.13		217	0.19
441	0.13		218	0.19
442	0.13		219	0.19
443	0.13		220	0.19
444	0.13		221	0.19
445	0.13		222	0.19
446	0.13		223	0.19
447	0.13		224	0.19
448	0.13		225	0.19
449	0.13		226	0.19
450	0.13		227	0.2
451	0.13		228	0.2
452	0.13		229	0.2
453	0.13		230	0.2
454	0.13		231	0.2
455	0.13		232	0.2
456	0.13		233	0.2
457	0.13		234	0.2
458	0.13		235	0.2
459	0.13		236	0.2
460	0.13		237	0.2
461	0.13		238	0.2
462	0.13		239	0.2
463	0.13		240	0.2
464	0.13		241	0.2
465	0.13		242	0.2
466	0.13		243	0.2
467	0.13		244	0.2
468	0.13		245	0.2
469	0.13		246	0.2
470	0.13		247	0.2
471	0.13		248	0.2
472	0.13		249	0.2
473	0.13		250	0.2
474	0.13		251	0.2
475	0.13		252	0.2
476	0.13		253	0.2
477	0.13		254	0.2
478	0.13		255	0.2
479	0.13		256	0.2
480	0.13		257	0.2
481	0.13		258	0.2
482	0.13		259	0.2
483	0.13		260	0.2
484	0.13		261	0.2
485	0.13		262	0.2
486	0.13		1	0.21
487	0.13		2	0.21
488	0.13		3	0.21
489	0.13		4	0.21
490	0.13		5	0.21
491	0.13		6	0.21
492	0.13		7	0.21
493	0.13		8	0.21
494	0.13		9	0.21
495	0.13		10	0.21
496	0.13		11	0.21
497	0.13		12	0.21
498	0.13		13	0.21
499	0.13		14	0.21
500	0.13		15	0.21
501	0.13		16	0.21
502	0.13		17	0.21
503	0.13		18	0.21
504	0.13		19	0.21
505	0.13		20	0.21
506	0.13		21	0.21
507	0.13		22	0.21
508	0.13		23	0.21
509	0.13		24	0.21
510	0.13		25	0.21
511	0.13		26	0.21
512	0.13		27	0.21
513	0.13		28	0.21
514	0.13		29	0.21
515	0.13		30	0.21
516	0.13		31	0.21
517	0.13		32	0.21
518	0.13		33	0.21
519	0.13		34	0.21
520	0.13		35	0.21
521	0.13		36	0.21
522	0.13		37	0.21
523	0.13		38	0.21
524	0.13		39	0.21
525	0.13		40	0.22
526	0.13		41	0.22
527	0.13		42	0.22
528	0.13		43	0.22
529	0.13		44	0.22
530	0.13		45	0.22
531	0.13		46	0.22
532	0.13		47	0.22
533	0.13		48	0.22
534	0.13		49	0.22
535	0.13		50	0.22
536	0.13		51	0.22
537	0.13		52	0.22
538	0.13		53	0.22
539	0.13		54	0.22
540	0.13		55	0.22
541	0.13		56	0.22
542	0.13		57	0.22
543	0.13		58	0.22
544	0.13		59	0.22
545	0.13		60	0.22
546	0.13		61	0.22
547	0.13		62	0.22
548	0.13		63	0.23
549	0.13		64	0.23
550	0.13		65	0.23
551	0.13		66	0.23
552	0.14		67	0.23
553	0.14		68	0.23
554	0.14		69	0.23
555	0.14		70	0.23
556	0.14		71	0.23
557	0.14		72	0.23
558	0.14		73	0.23
559	0.14		74	0.23
560	0.14		75	0.23
561	0.14		76	0.23
562	0.14		77	0.23
563	0.14		78	0.23
564	0.14		79	0.23
565	0.14		80	0.23
566	0.14		81	0.23
567	0.14		82	0.23
568	0.14		83	0.23
569	0.14		84	0.23
570	0.14		85	0.23
571	0.14		86	0.23
572	0.14		87	0.23
573	0.14		88	0.23
574	0.14		89	0.23
575	0.14		90	0.24
576	0.14		91	0.24
577	0.14		92	0.24
578	0.14		93	0.24
579	0.14		94	0.24
580	0.14		95	0.24
581	0.14		96	0.24
582	0.14		97	0.24
583	0.14		98	0.24
584	0.14		99	0.24
585	0.14		100	0.24
586	0.14		101	0.24
587	0.14		102	0.24
588	0.14		103	0.24
589	0.14		104	0.24
590	0.14		105	0.24
591	0.14		106	0.24
592	0.14		107	0.24
593	0.14		108	0.25
594	0.14		109	0.25
595	0.14		110	0.25
596	0.14		111	0.25
597	0.14		112	0.25
598	0.14		113	0.25
599	0.14		114	0.25
600	0.14		115	0.25
601	0.14		116	0.25
602	0.14		117	0.25
603	0.14		118	0.25
604	0.14		119	0.25
605	0.14		120	0.25
606	0.14		121	0.25
607	0.14		122	0.25
608	0.14		123	0.25
609	0.14		124	0.25
610	0.14		125	0.25
611	0.14		1	0.26
612	0.14		2	0.26
613	0.14		3	0.26
614	0.14		4	0.26
615	0.14		5	0.26
616	0.14		6	0.26
617	0.14		7	0.26
618	0.14		8	0.26
619	0.14		9	0.26
620	0.14		10	0.26
621	0.14		11	0.26
622	0.14		12	0.26
623	0.14		13	0.26
624	0.14		14	0.26
625	0.14		15	0.26
626	0.14		16	0.26
627	0.14		17	0.26
628	0.14		18	0.26
629	0.14		19	0.26
630	0.14		20	0.26
631	0.14		21	0.26
632	0.14		22	0.27
633	0.14		23	0.27
634	0.14		24	0.27
635	0.14		25	0.27
636	0.14		26	0.27
637	0.14		27	0.27
638	0.14		28	0.27
639	0.14		29	0.27
640	0.14		30	0.27
641	0.14		31	0.27
[truncated: 2,243 more rows]

## Sheet: Sheet5
		Gaps	Freq 0-50	50-100	100-150	150-200	200-250	250-300	300-350	350-400	400-450	450-500	500-550	550-600	600-700	700-800	800-900	900-1000	1000+
	WT Cme	20.9975	64.1677	4.25667	3.78018	2.1601	1.20712	0.794155	0.317662	0.476493	0.635324	0.317662	0.25413	0.158831	0.191	0.222	0.064	0	0
	FNMO Cme	39.463	40.8672	6.90294	3.60031	1.949	1.13177	0.761065	0.595372	0.505504	0.395978	0.460571	0.35947	0.407212	0.71894	0.224669	0.120759	0.162885	1.37329
	FNMO Cme-Wt Cme	18.4656	-23.3005	2.64627	-0.179863	-0.211102	-0.0753479	-0.0330901	0.27771	0.0290114	-0.239346	0.142909	0.10534	0.248381	0.52794	0.00266861	0.0567594	0.162885	1.37329
											Freq 0-50	50-100	100-150	150-200	200-250	250-300	300-350	350-400	400-450	450-500	500-550	550-600	600-700	700-800	800-900	900-1000	1000+
										w/gap	40.8672	6.90294	3.60031	1.949	1.13177	0.761065	0.595372	0.505504	0.395978	0.460571	0.35947	0.407212	0.71894	0.224669	0.120759	0.162885	1.37329
										no gap	67.5078	11.4028	5.9473	3.21952	1.86955	1.25719	0.983484	0.835034	0.65411	0.760809	0.593802	0.672666	1.1876	0.371126	0.19948	0.269066	2.26851	99.9999

## Sheet: Sheet6
FNMO contact angle
cme
	3FNC26					3FNC28					FN-MO Cme
	angles					angles					angles										All angles
			angles					angles
		width at angle (um)	equal or less then 50nm	more than 50nm			width at angle (um)	equal or less then 50nm	more than 50nm		stained	not stained
	22.96	0.05	22.96			33.53	0.04	33.53			67.31	83.73									22.96
	37.24	0.02	37.24			23.63	0.09		23.63		81.34	85.24									37.24
	22.85	0.07		22.85		31.44	0.04	31.44			51.15	79.53									22.85
	42.78	not measureable	42.78			67.85	0.03	67.85			63.43	75.54									42.78
	37.9	not measureable	37.9			39.11	0.04	39.11			52.25	45.06									37.9
	49.84	not measureable	49.84			31.3	0.03	31.3			83.48	127.44									49.84
	33.21	not measureable	33.21			57.02	0.04	57.02			56.81	50.83									33.21
	33.42	not measureable	33.42			82.75	0.02	82.75			56.8	55.1									33.42
	17.93	not measureable	17.93			77.41	not measureable	77.41			60.55	53.13									17.93
	64.64	0.32		64.64		51.57	0.2		51.57		62.4										64.64
	99.46	not measureable	99.46			35.59	0.06		35.59		71.2										99.46
	58.74	not measureable	58.74			53.26	0.17		53.26		66.52										58.74
	53.66	not measureable	53.66			77.19	not measureable	77.19			119.74										53.66
	58.25	0.1		58.25		34.94	0.05	34.94			66.96										58.25
	86.84	0.09		86.84		41.77	0.09		41.77		48.49										86.84
	40.77	not measureable	40.77			48.76	not measureable	48.76			62.21										40.77
	42.88	0.09		42.88		27.99	0.05	27.99			27.17										42.88
	82.06	0.07		82.06		47.18	0.04	47.18			46.47										82.06
	74.43	not measureable	74.43			40.57	0.06		40.57		50.53										74.43
	36.53	0.22		36.53		37.33	0.21		37.33		50.74										36.53
	50.45	not measureable	50.45			55.63	not measureable	55.63			53.5										50.45
	67.3	not measureable	67.3			44.32	0.03	44.32			51.06										67.3
	74.16	not measureable	74.16			67.32	not measureable	67.32			116.97										74.16
	109.72	not measureable	109.72			31.91	0.07		31.91		80										109.72
	133.4	0.57		133.4		38.78	not measureable	38.78			29.04										133.4
	51.41	not measureable	51.41			62.72	0.41		62.72		78.06										51.41
	36.67	0.1		36.67		26.72	0.2		26.72		50.96										36.67
	49.9	not measureable	49.9			48.29	not measureable	48.29			85.7										49.9
	62.23	not measureable	62.23			55.65	not measureable	55.65			85.01										62.23
	40.66	not measureable	40.66			54.13	not measureable	54.13			101.14										40.66
	112.29	not measureable	112.29			42.94	not measureable	42.94													112.29
	94.3	0.08		94.3		56.5	not measureable	56.5													94.3
	42.06	0.05	42.06			65.56	not measureable	65.56													42.06
	49.8	0.03	49.8			39.36	0.12		39.36												49.8
	31.72	0.05	31.72			58.25	0.96		58.25												31.72
	42.23	0.03	42.23			51.55	0.1		51.55												42.23
	31.8	0.08		31.8		52.82	0.07		52.82												31.8
	42.68	not measureable	42.68			42.85	0.1		42.85												42.68
	46.55	0.07		46.55		46.3	0.04	46.3													46.55
	39.27	0.03	39.27			46.12	not measureable	46.12													39.27
	78.52	0.19		78.52		65.77	0.11		65.77												78.52
	29.89	0.12		29.89		36.63	not measureable	36.63													29.89
	62.5	not measureable	62.5			34.92	not measureable	34.92													62.5
	55.3	0.1		55.3		50.01	0.04	50.01													55.3
	49.73	not measureable	49.73			74.25	not measureable	74.25													49.73
	57.78	not measureable	57.78			49.55	0.06		49.55												57.78
	31.33	0.05	31.33			28.77	not measureable	28.77													31.33
	40.8	not measureable	40.8			41.14	not measureable	41.14													40.8
	38.26	not measureable	38.26			43.28	not measureable	43.28													38.26
	32.05	0.08		32.05		31.71	0.1		31.71												32.05
	60.38	not measureable	60.38			58.23	not measureable	58.23													60.38
	42.6	0.2		42.6		54.46	0.06		54.46												42.6
	45.69	0.15		45.69		39.41															45.69
	74.18	not measureable	74.18			58.28	0.21		58.28												74.18
	31.94	0.03	31.94			66.56	0.07		66.56												31.94
	29.4	not measureable	29.4			37.35	0.14		37.35												29.4
	37.66	0.02	37.66			81.87	not measureable	81.87													37.66
	31.46	0.02	31.46			79.13	0.64		79.13												31.46
	97.81	not measureable	97.81			68.34	0.76		68.34												97.81
	88.57	not measureable	88.57			21.09	not measureable	21.09													88.57
	42.52	0.44		42.52		45.46	0.08		45.46												42.52
	73.14	not measureable	73.14			37.6	0.27		37.6												73.14
	39.67	0.08		39.67		27.45	0.05	27.45													39.67
	30.77	not measureable	30.77			31.66	not measureable	31.66													30.77
	35.66	0.16		35.66		35.94	0.19		35.94												35.66
	49.15	0.03	49.15			56.07	0.21		56.07												49.15
	48.83	not measureable	48.83			25.25	0.07		25.25												48.83
	39.32	0.04	39.32			36.86	0.25		36.86												39.32
	38.68	not measureable	38.68			62.36	0.04	62.36													38.68
	61.85	not measureable	61.85			49.19	0.58		49.19												61.85
	65.46	0.05	65.46			64.38	0.55		64.38												65.46
	62.68	0.05	62.68			131.53	not measureable	131.53													62.68
	30.17	0.1		30.17		44.97	0.05	44.97													30.17
	50.37	0.17		50.37		45.21	0.09		45.21												50.37
	47.59	not measureable	47.59			71.28	0.35		71.28												47.59
	97.14	1.07		97.14		67.9	0.09		67.9												97.14
	89.19	0.98		89.19		94.93	not measureable	94.93													89.19
	57.38	0.38		57.38		105.46	not measureable	105.46													57.38
	40.29	0.24		40.29		37.53	0.08		37.53												40.29
	37.99	0.05	37.99			29.45	0.04	29.45													37.99
	45.24	0.07		45.24		54.68	0.07		54.68												45.24
	53.34	not measureable	53.34			33.05	not measureable	33.05													53.34
	70.26	0.45		70.26		58.55	0.15		58.55												70.26
	33.53	0.13		33.53		54.26	not measureable	54.26													33.53
	27.82	0.05	27.82			33.69	0.07		33.69												27.82
	37.4	0.05	37.4			34.96	0.1		34.96												37.4
	49.89	0.08		49.89		37.8	0.16		37.8												49.89
	25.78	0.02	25.78			42.18	not measureable	42.18													25.78
	29.03	not measureable	29.03			88.32	not measureable	88.32													29.03
	34.08	0.03	34.08			36.71	not measureable	36.71													34.08
	33.02	not measureable	33.02			46.66	0.25		46.66												33.02
	39.14	0.07		39.14		53.45	not measureable	53.45													39.14
	41.58	not measureable	41.58			69.62	0.29		69.62												41.58
	29.17	0.06		29.17		46.2	not measureable	46.2													29.17
	29.79	0.07		29.79		70.05	not measureable	70.05													29.79
	23.63	0.05	23.63			38.2	not measureable	38.2													23.63
	45.15	0.04	45.15			82.26	not measureable	82.26													45.15
	50.28	0.09		50.28		34.44	0.05	34.44													50.28
	29.78	not measureable	29.78			28.46	0.22		28.46												29.78
	27.36	not measureable	27.36			39.17	not measureable	39.17													27.36
	85.1	not measureable	85.1			103.19	not measureable	103.19													85.1
	60.96	0.07		60.96		42.2	0.13		42.2												60.96
	58.57	not measureable	58.57			72.95	not measureable	72.95													58.57
	51.79	0.08		51.79		43.07	0.25		43.07												51.79
	51.07	not measureable	51.07			51.12	not measureable	51.12													51.07
	68.34	0.57		68.34		53.21	not measureable	53.21													68.34
	57.53	0.13		57.53		30.34	0.09		30.34												57.53
	93.78	not measureable	93.78			47.29	0.29		47.29												93.78
	46.23	0.33		46.23		105.73	0.99		105.73												46.23
	32.17	0.16		32.17		75.39	0.59		75.39												32.17
	51.03	0.09		51.03		32.76	not measureable	32.76													51.03
	74.73	0.08		74.73		42.51	not measureable	42.51													74.73
	42.38	0.08		42.38		64.39	0.29		64.39												42.38
	55.4	0.08		55.4		66.97	0.13		66.97												55.4
	84.32	not measureable	84.32			79.29	not measureable	79.29													84.32
	67.28	not measureable	67.28			34.49	0.07		34.49												67.28
	64.91	not measureable	64.91			30.29	0.05	30.29													64.91
	48.19	not measureable	48.19			62.11	0.21		62.11												48.19
	45.43	0.24		45.43		87.6	0.18		87.6												45.43
	82.53	0.26		82.53		63.33	0.06		63.33												82.53
	22.56	0.06		22.56		33.69	0.06		33.69												22.56
	26.48	not measureable	26.48			46.52	0.12		46.52												26.48
	60.02	0.11		60.02		54.95	not measureable		54.95												60.02
	57.38	0.4		57.38		59.15	0.06		59.15												57.38
	83.65	0.47		83.65		36.64	not measureable	36.64													83.65
	40.36	0.04	40.36			40.5	0.05	40.5													40.36
	38.77	0.04	38.77			42.54	not measureable	42.54													38.77
	50.78	0.13		50.78		58.16	0.42		58.16												50.78
	39.9	0.12		39.9		36.54	0.05	36.54													39.9
	59.56	not measureable	59.56			48.92	0.28		48.92												59.56
	68.02	not measureable	68.02			33.48	0.15		33.48												68.02
	57.81	not measureable	57.81			95.01	0.14		95.01												57.81
	41.53	not measureable	41.53			42.62	not measureable	42.62													41.53
	38.08	0.03	38.08			47.11	not measureable	47.11													38.08
	125.4	0.23		125.4		39.47	not measureable	39.47													125.4
	28.73	0.06		28.73		40.86	not measureable	40.86													28.73
	37.09	0.12		37.09		38.72	0.1		38.72												37.09
	52.09	not measureable	52.09			34.58	0.05	34.58													52.09
	57.39	0.07		57.39		36.29	not measureable	36.29													57.39
	78.63	not measureable	78.63			49.3	not measureable	49.3													78.63
	42.92	0.09		42.92		38.97	not measureable	38.97													42.92
	47.73	0.1		47.73		37.96	not measureable	37.96													47.73
	47.94	0.08		47.94		33.78	0.1		33.78												47.94
	41.74	0.09		41.74		40.34	0.03	40.34													41.74
	55.86	not measureable	55.86			39.86	0.13		39.86												55.86
	59.54	0.17		59.54		49.33	not measureable	49.33													59.54
	43.86	not measureable	43.86			47.4	0.04	47.4													43.86
	34.09	0.07		34.09		57.48	not measureable	57.48													34.09
	45	0.05	45			33.07	0.04	33.07													45
	46.74	0.08		46.74		37.29	not measureable	37.29													46.74
	68.06	0.03	68.06			65.62	not measureable	65.62													68.06
	140.89	1.67		140.89		65.81	0.05	65.81													140.89
	74.62	0.74		74.62		57.2	not measureable	57.2													74.62
	49.24	0.15		49.24		50.71	0.78		50.71												49.24
	70.21	0.08		70.21		29.64	0.08		29.64												70.21
	60.91	0.16		60.91		49.4	not measureable	49.4													60.91
	75.87	0.3		75.87		62.25	0.41		62.25												75.87
	27.34	not measureable	27.34			47.17	0.25		47.17												27.34
	37.48	0.02	37.48			54.45	0.05	54.45													37.48
	49.68	not measureable	49.68			35.15	not measureable	35.15													49.68
	31.5	not measureable	31.5			33.2	0.1		33.2												31.5
	74.66	0.05	74.66			36.81	0.15		36.81												74.66
	108.35	not measureable	108.35			49.07	not measureable	49.07													108.35
	67.92	0.04	67.92			37.61	0.22		37.61												67.92
	37.71	0.07		37.71		40.15	not measureable	40.15													37.71
	38.17	0.07		38.17		38.6	0.04	38.6													38.17
	27.51	0.06		27.51		31.73	0.05	31.73													27.51
	53.33	0.19		53.33		48.06	0.12		48.06												53.33
	42.71	0.03	42.71			49.01	0.12		49.01												42.71
	47.71	0.2		47.71		30.56	0.12		30.56												47.71
	28.7	0.04	28.7			46.46	0.09		46.46												28.7
	30.79	not measureable	30.79			41.21	0.03	41.21													30.79
	41.72	0.05	41.72			22.01	not measureable	22.01													41.72
	109.15	0.39		109.15		67.3	not measureable	67.3													109.15
	50.33	0.05	50.33			123.76	not measureable	123.76													50.33
	70.06	not measureable	70.06			52.14	0.07		52.14												70.06
	114.48	not measureable	114.48			99.81	not measureable	99.81													114.48
	34.26	0.03	34.26			58.2	0.05	58.2													34.26
	125.34	not measureable	125.34			24.55	0.03	24.55													125.34
	45.46	not measureable	45.46			43.09	not measureable	43.09													45.46
	54.56	0.09		54.56		28	not measureable	28													54.56
	21.17	0.02	21.17			65.76	0.13		65.76												21.17
	65.7	0.11		65.7		35.28	not measureable	35.28													65.7
	60.77	0.07		60.77		31.68	0.03	31.68													60.77
	46.42	not measureable	46.42			42.82	not measureable	42.82													46.42
	44.52	not measureable	44.52			55.06	not measureable	55.06													44.52
	45.33	0.05	45.33			47.36	not measureable	47.36													45.33
	55.45	0.06		55.45		36.69	not measureable	36.69													55.45
	62.06	not measureable	62.06			50.4	not measureable	50.4													62.06
	56.31	0.2	56.31			57.59	not measureable	57.59													56.31
	66.84	0.17		66.84		25.6	not measureable	25.6													66.84
	30.47	0.17		30.47		71.89	not measureable	71.89													30.47
	56.75	not measureable	56.75			67.07	0.33		67.07												56.75
	39.62	0.14		39.62		46.4	not measureable	46.4													39.62
	53.11	not measureable	53.11			58.47	not measureable	58.47													53.11
	76.18	0.4		76.18		37.11	0.06		37.11												76.18
	62.1	0.07		62.1		41.45	0.04	41.45													62.1
	67.97	0.69		67.97		24.9	0.04	24.9													67.97
	69.65	0.59		69.65		29.8	not measureable	29.8													69.65
	56.54	0.14		56.54		41.57	0.17		41.57												56.54
	37	0.13		37		78.76	not measureable		78.76												37
	40.36	0.24		40.36		31.65	0.03	31.65													40.36
	60.69	0.07		60.69		34.48	0.03	34.48													60.69
	66.26	0.21		66.26		39.8	not measureable	39.8													66.26
	42.93	0.05	42.93			85.03	not measureable	85.03													42.93
	47.02	0.03	47.02			45.33	not measureable	45.33													47.02
	78.29	0.21		78.29		35.28	not measureable	35.28													78.29
	52.95	0.1		52.95		54.22	not measureable	54.22													52.95
	38.54	0.13		38.54		54.98	0.12		54.98												38.54
	69.29	0.09		69.29		33.96	not measureable	33.96													69.29
	45.25	0.26		45.25		37.18	0.06		37.18												45.25
	55.63	0.14		55.63		40.05	0.06		40.05												55.63
	81.87	0.03	81.87																		81.87
	28.38	0.04	28.38																		28.38
	39.08	0.15		39.08																	39.08
	44.61	not measureable	44.61																		44.61
	72.11	0.04	72.11																		72.11
	45.8	0.13		45.8																	45.8
	56.45	not measureable	56.45																		56.45
	53.79	0.08		53.79																	53.79
	37.43	0.07		37.43																	37.43
	46.48	0.07		46.48																	46.48
	32.91	0.02	32.91																		32.91
	68.16	0.04	68.16																		68.16
	45.62	0.08		45.62																	45.62
	40.85	not measureable	40.85																		40.85
	29.19	not measureable	29.19																		29.19
	49.67	0.38		49.67																	49.67
	74.09	0.86		74.09																	74.09
	57.24	not measureable	57.24																		57.24
	40.89	0.03	40.89																		40.89
	68.79	0.95		68.79																	68.79
	64.63	0.48		64.63																	64.63
	29.94	0.04	29.94																		29.94
	44.7	not measureable	44.7																		44.7
	45.42	0.14		45.42																	45.42
	69.96	not measureable	69.96																		69.96
	39.35	0.29		39.35																	39.35
	38.04	0.04	38.04																		38.04
	47.67	not measureable	47.67																		47.67
	65.6	0.1		65.6																	65.6
	66.06	not measureable	66.06																		66.06
	51.91	0.06		51.91																	51.91
	44.26	0.1		44.26																	44.26
	28.13	not measureable	28.13																		28.13
	36.61	not measureable	36.61																		36.61
	57.78	not measureable	57.78																		57.78
	36.97	0.2		36.97																	36.97
	32.33	0.04	32.33																		32.33
	33.75	0.04	33.75																		33.75
	71.15	0.41		71.15																	71.15
	58.2	0.13		58.2																	58.2
	45.56	0.1		45.56																	45.56
	117.65	not measureable	117.65																		117.65
	59.59	0.5		59.59																	59.59
	112.05	not measureable	112.05																		112.05
	36.15	0.18		36.15																	36.15
	44.71	not measureable	44.71																		44.71
	51.82	0.11		51.82																	51.82
	36.9	0.17		36.9																	36.9
	48.12	not measureable	48.12																		48.12
	57	0.18		57																	57
	51.67	0.1		51.67																	51.67
	59.68	0.34		59.68																	59.68
	57.57	0.2		57.57																	57.57
	109.08	0.32		109.08																	109.08
	41.27	not measureable	41.27																		41.27
	64.35	0.08		64.35																	64.35
	71.5	0.26		71.5																	71.5
	84.29	0.12		84.29																	84.29
	61.81	0.19		61.81																	61.81
	101.12	not measureable	101.12																		101.12
	38.45	not measureable	38.45																		38.45
	34.74	not measureable	34.74																		34.74
	39.81	0.04	39.81																		39.81
	29.51	not measureable	29.51																		29.51
	28.21	0.03	28.21																		28.21
	32.09	not measureable	32.09																		32.09
	75.93	0.2		75.93																	75.93
	69.58	0.2		69.58																	69.58
	39.61	0.03	39.61																		39.61
	38.8	0.07		38.8																	38.8
	75.6	0.13		75.6																	75.6
	43.09	0.19		43.09																	43.09
	51.5	0.16		51.5																	51.5
	46.68	not measureable	46.68																		46.68
	38.64	0.18		38.64																	38.64
	37.33	0.08		37.33																	37.33
	40.94	0.03	40.94																		40.94
	66.63	not measureable	66.63																		66.63
	42.68	0.03	42.68																		42.68
	42.51	not measureable	42.51																		42.51
	45.9	0.04	45.9																		45.9
	39.8	0.03	39.8																		39.8
	24.04	0.06		24.04																	24.04
	65.8	0.06		65.8																	65.8
	31.29	not measureable	31.29																		31.29
	42.5	0.09		42.5																	42.5
	41.65	0.04	41.65																		41.65
	46.77	not measureable	46.77																		46.77
	40.51	0.12		40.51																	40.51
	36.79	not measureable	36.79																		36.79
	32.37	0.04	32.37																		32.37
	41.03	0.11		41.03																	41.03
	31.68	0.04	31.68																		31.68
	29.84	not measureable	29.84																		29.84
	37.53	not measureable	37.53																		37.53
	25.75	not measureable	25.75																		25.75
	65.4	0.07		65.4																	65.4
	75.83	0.3		75.83																	75.83
	39.29	0.06		39.29																	39.29
	37.16	0.1		37.16																	37.16
	59.89	0.12		59.89																	59.89
	34.03	not measureable	34.03																		34.03
	26.75	0.1		26.75																	26.75
	29.18	not measureable	29.18																		29.18
	59.77	0.05	59.77																		59.77
																					33.53
																					23.63
																					31.44
																					67.85
																					39.11
																					31.3
																					57.02
																					82.75
																					77.41
																					51.57
																					35.59
																					53.26
																					77.19
																					34.94
																					41.77
																					48.76
																					27.99
																					47.18
																					40.57
																					37.33
																					55.63
																					44.32
																					67.32
																					31.91
																					38.78
																					62.72
																					26.72
																					48.29
																					55.65
																					54.13
																					42.94
																					56.5
																					65.56
																					39.36
																					58.25
																					51.55
																					52.82
																					42.85
																					46.3
																					46.12
																					65.77
																					36.63
																					34.92
																					50.01
																					74.25
																					49.55
																					28.77
																					41.14
																					43.28
																					31.71
																					58.23
																					54.46
																					39.41
																					58.28
																					66.56
																					37.35
																					81.87
																					79.13
																					68.34
																					21.09
																					45.46
																					37.6
																					27.45
																					31.66
																					35.94
																					56.07
																					25.25
																					36.86
																					62.36
																					49.19
																					64.38
																					131.53
																					44.97
																					45.21
																					71.28
																					67.9
																					94.93
																					105.46
																					37.53
																					29.45
																					54.68
																					33.05
																					58.55
																					54.26
																					33.69
																					34.96
																					37.8
																					42.18
																					88.32
																					36.71
																					46.66
																					53.45
																					69.62
																					46.2
																					70.05
																					38.2
																					82.26
																					34.44
																					28.46
																					39.17
																					103.19
																					42.2
																					72.95
																					43.07
																					51.12
																					53.21
																					30.34
																					47.29
																					105.73
																					75.39
																					32.76
																					42.51
																					64.39
																					66.97
																					79.29
																					34.49
																					30.29
																					62.11
																					87.6
																					63.33
																					33.69
																					46.52
																					54.95
																					59.15
																					36.64
																					40.5
																					42.54
																					58.16
																					36.54
																					48.92
																					33.48
																					95.01
																					42.62
																					47.11
																					39.47
																					40.86
																					38.72
																					34.58
																					36.29
																					49.3
																					38.97
																					37.96
																					33.78
																					40.34
																					39.86
																					49.33
																					47.4
																					57.48
																					33.07
																					37.29
																					65.62
																					65.81
																					57.2
																					50.71
																					29.64
																					49.4
																					62.25
																					47.17
																					54.45
																					35.15
																					33.2
																					36.81
																					49.07
																					37.61
																					40.15
																					38.6
																					31.73
																					48.06
																					49.01
																					30.56
																					46.46
																					41.21
																					22.01
																					67.3
																					123.76
																					52.14
																					99.81
																					58.2
																					24.55
																					43.09
																					28
																					65.76
																					35.28
																					31.68
																					42.82
																					55.06
																					47.36
																					36.69
																					50.4
																					57.59
																					25.6
																					71.89
																					67.07
																					46.4
																					58.47
																					37.11
																					41.45
																					24.9
																					29.8
																					41.57
																					78.76
																					31.65
																					34.48
																					39.8
																					85.03
																					45.33
																					35.28
																					54.22
																					54.98
																					33.96
																					37.18
																					40.05
																				avg	51.1774

## Sheet: Sheet7
FNMO contact angle
cme
	3FNC26					3FNC28							All angles where contact is 50nm or less	Alll angles where contact is more than 50nm
	angles					angles							22.96	22.85
			angles					angles					37.24	64.64
		width at angle (um)	equal or less then 50nm	more than 50nm			width at angle (um)	equal or less then 50nm	more than 50nm				42.78	58.25
	22.96	0.05	22.96			33.53	0.04	33.53					37.9	86.84
	37.24	0.02	37.24			23.63	0.09		23.63				49.84	42.88
	22.85	0.07		22.85		31.44	0.04	31.44					33.21	82.06
	42.78	not measureable	42.78			67.85	0.03	67.85					33.42	36.53
	37.9	not measureable	37.9			39.11	0.04	39.11					17.93	133.4
	49.84	not measureable	49.84			31.3	0.03	31.3					99.46	36.67
	33.21	not measureable	33.21			57.02	0.04	57.02					58.74	94.3
	33.42	not measureable	33.42			82.75	0.02	82.75					53.66	31.8
	17.93	not measureable	17.93			77.41	not measureable	77.41					40.77	46.55
	64.64	0.32		64.64		51.57	0.2		51.57				74.43	78.52
	99.46	not measureable	99.46			35.59	0.06		35.59				50.45	29.89
	58.74	not measureable	58.74			53.26	0.17		53.26				67.3	55.3
	53.66	not measureable	53.66			77.19	not measureable	77.19					74.16	32.05
	58.25	0.1		58.25		34.94	0.05	34.94					109.72	42.6
	86.84	0.09		86.84		41.77	0.09		41.77				51.41	45.69
	40.77	not measureable	40.77			48.76	not measureable	48.76					49.9	42.52
	42.88	0.09		42.88		27.99	0.05	27.99					62.23	39.67
	82.06	0.07		82.06		47.18	0.04	47.18					40.66	35.66
	74.43	not measureable	74.43			40.57	0.06		40.57				112.29	30.17
	36.53	0.22		36.53		37.33	0.21		37.33				42.06	50.37
	50.45	not measureable	50.45			55.63	not measureable	55.63					49.8	97.14
	67.3	not measureable	67.3			44.32	0.03	44.32					31.72	89.19
	74.16	not measureable	74.16			67.32	not measureable	67.32					42.23	57.38
	109.72	not measureable	109.72			31.91	0.07		31.91				42.68	40.29
	133.4	0.57		133.4		38.78	not measureable	38.78					39.27	45.24
	51.41	not measureable	51.41			62.72	0.41		62.72				62.5	70.26
	36.67	0.1		36.67		26.72	0.2		26.72				49.73	33.53
	49.9	not measureable	49.9			48.29	not measureable	48.29					57.78	49.89
	62.23	not measureable	62.23			55.65	not measureable	55.65					31.33	39.14
	40.66	not measureable	40.66			54.13	not measureable	54.13					40.8	29.17
	112.29	not measureable	112.29			42.94	not measureable	42.94					38.26	29.79
	94.3	0.08		94.3		56.5	not measureable	56.5					60.38	50.28
	42.06	0.05	42.06			65.56	not measureable	65.56					74.18	60.96
	49.8	0.03	49.8			39.36	0.12		39.36				31.94	51.79
	31.72	0.05	31.72			58.25	0.96		58.25				29.4	68.34
	42.23	0.03	42.23			51.55	0.1		51.55				37.66	57.53
	31.8	0.08		31.8		52.82	0.07		52.82				31.46	46.23
	42.68	not measureable	42.68			42.85	0.1		42.85				97.81	32.17
	46.55	0.07		46.55		46.3	0.04	46.3					88.57	51.03
	39.27	0.03	39.27			46.12	not measureable	46.12					73.14	74.73
	78.52	0.19		78.52		65.77	0.11		65.77				30.77	42.38
	29.89	0.12		29.89		36.63	not measureable	36.63					49.15	55.4
	62.5	not measureable	62.5			34.92	not measureable	34.92					48.83	45.43
	55.3	0.1		55.3		50.01	0.04	50.01					39.32	82.53
	49.73	not measureable	49.73			74.25	not measureable	74.25					38.68	22.56
	57.78	not measureable	57.78			49.55	0.06		49.55				61.85	60.02
	31.33	0.05	31.33			28.77	not measureable	28.77					65.46	57.38
	40.8	not measureable	40.8			41.14	not measureable	41.14					62.68	83.65
	38.26	not measureable	38.26			43.28	not measureable	43.28					47.59	50.78
	32.05	0.08		32.05		31.71	0.1		31.71				37.99	39.9
	60.38	not measureable	60.38			58.23	not measureable	58.23					53.34	125.4
	42.6	0.2		42.6		54.46	0.06		54.46				27.82	28.73
	45.69	0.15		45.69		39.41							37.4	37.09
	74.18	not measureable	74.18			58.28	0.21		58.28				25.78	57.39
	31.94	0.03	31.94			66.56	0.07		66.56				29.03	42.92
	29.4	not measureable	29.4			37.35	0.14		37.35				34.08	47.73
	37.66	0.02	37.66			81.87	not measureable	81.87					33.02	47.94
	31.46	0.02	31.46			79.13	0.64		79.13				41.58	41.74
	97.81	not measureable	97.81			68.34	0.76		68.34				23.63	59.54
	88.57	not measureable	88.57			21.09	not measureable	21.09					45.15	34.09
	42.52	0.44		42.52		45.46	0.08		45.46				29.78	46.74
	73.14	not measureable	73.14			37.6	0.27		37.6				27.36	140.89
	39.67	0.08		39.67		27.45	0.05	27.45					85.1	74.62
	30.77	not measureable	30.77			31.66	not measureable	31.66					58.57	49.24
	35.66	0.16		35.66		35.94	0.19		35.94				51.07	70.21
	49.15	0.03	49.15			56.07	0.21		56.07				93.78	60.91
	48.83	not measureable	48.83			25.25	0.07		25.25				84.32	75.87
	39.32	0.04	39.32			36.86	0.25		36.86				67.28	37.71
	38.68	not measureable	38.68			62.36	0.04	62.36					64.91	38.17
	61.85	not measureable	61.85			49.19	0.58		49.19				48.19	27.51
	65.46	0.05	65.46			64.38	0.55		64.38				26.48	53.33
	62.68	0.05	62.68			131.53	not measureable	131.53					40.36	47.71
	30.17	0.1		30.17		44.97	0.05	44.97					38.77	109.15
	50.37	0.17		50.37		45.21	0.09		45.21				59.56	54.56
	47.59	not measureable	47.59			71.28	0.35		71.28				68.02	65.7
	97.14	1.07		97.14		67.9	0.09		67.9				57.81	60.77
	89.19	0.98		89.19		94.93	not measureable	94.93					41.53	55.45
	57.38	0.38		57.38		105.46	not measureable	105.46					38.08	66.84
	40.29	0.24		40.29		37.53	0.08		37.53				52.09	30.47
	37.99	0.05	37.99			29.45	0.04	29.45					78.63	39.62
	45.24	0.07		45.24		54.68	0.07		54.68				55.86	76.18
	53.34	not measureable	53.34			33.05	not measureable	33.05					43.86	62.1
	70.26	0.45		70.26		58.55	0.15		58.55				45	67.97
	33.53	0.13		33.53		54.26	not measureable	54.26					68.06	69.65
	27.82	0.05	27.82			33.69	0.07		33.69				27.34	56.54
	37.4	0.05	37.4			34.96	0.1		34.96				37.48	37
	49.89	0.08		49.89		37.8	0.16		37.8				49.68	40.36
	25.78	0.02	25.78			42.18	not measureable	42.18					31.5	60.69
	29.03	not measureable	29.03			88.32	not measureable	88.32					74.66	66.26
	34.08	0.03	34.08			36.71	not measureable	36.71					108.35	78.29
	33.02	not measureable	33.02			46.66	0.25		46.66				67.92	52.95
	39.14	0.07		39.14		53.45	not measureable	53.45					42.71	38.54
	41.58	not measureable	41.58			69.62	0.29		69.62				28.7	69.29
	29.17	0.06		29.17		46.2	not measureable	46.2					30.79	45.25
	29.79	0.07		29.79		70.05	not measureable	70.05					41.72	55.63
	23.63	0.05	23.63			38.2	not measureable	38.2					50.33	39.08
	45.15	0.04	45.15			82.26	not measureable	82.26					70.06	45.8
	50.28	0.09		50.28		34.44	0.05	34.44					114.48	53.79
	29.78	not measureable	29.78			28.46	0.22		28.46				34.26	37.43
	27.36	not measureable	27.36			39.17	not measureable	39.17					125.34	46.48
	85.1	not measureable	85.1			103.19	not measureable	103.19					45.46	45.62
	60.96	0.07		60.96		42.2	0.13		42.2				21.17	49.67
	58.57	not measureable	58.57			72.95	not measureable	72.95					46.42	74.09
	51.79	0.08		51.79		43.07	0.25		43.07				44.52	68.79
	51.07	not measureable	51.07			51.12	not measureable	51.12					45.33	64.63
	68.34	0.57		68.34		53.21	not measureable	53.21					62.06	45.42
	57.53	0.13		57.53		30.34	0.09		30.34				56.31	39.35
	93.78	not measureable	93.78			47.29	0.29		47.29				56.75	65.6
	46.23	0.33		46.23		105.73	0.99		105.73				53.11	51.91
	32.17	0.16		32.17		75.39	0.59		75.39				42.93	44.26
	51.03	0.09		51.03		32.76	not measureable	32.76					47.02	36.97
	74.73	0.08		74.73		42.51	not measureable	42.51					81.87	71.15
	42.38	0.08		42.38		64.39	0.29		64.39				28.38	58.2
	55.4	0.08		55.4		66.97	0.13		66.97				44.61	45.56
	84.32	not measureable	84.32			79.29	not measureable	79.29					72.11	59.59
	67.28	not measureable	67.28			34.49	0.07		34.49				56.45	36.15
	64.91	not measureable	64.91			30.29	0.05	30.29					32.91	51.82
	48.19	not measureable	48.19			62.11	0.21		62.11				68.16	36.9
	45.43	0.24		45.43		87.6	0.18		87.6				40.85	57
	82.53	0.26		82.53		63.33	0.06		63.33				29.19	51.67
	22.56	0.06		22.56		33.69	0.06		33.69				57.24	59.68
	26.48	not measureable	26.48			46.52	0.12		46.52				40.89	57.57
	60.02	0.11		60.02		54.95	not measureable		54.95				29.94	109.08
	57.38	0.4		57.38		59.15	0.06		59.15				44.7	64.35
	83.65	0.47		83.65		36.64	not measureable	36.64					69.96	71.5
	40.36	0.04	40.36			40.5	0.05	40.5					38.04	84.29
	38.77	0.04	38.77			42.54	not measureable	42.54					47.67	61.81
	50.78	0.13		50.78		58.16	0.42		58.16				66.06	75.93
	39.9	0.12		39.9		36.54	0.05	36.54					28.13	69.58
	59.56	not measureable	59.56			48.92	0.28		48.92				36.61	38.8
	68.02	not measureable	68.02			33.48	0.15		33.48				57.78	75.6
	57.81	not measureable	57.81			95.01	0.14		95.01				32.33	43.09
	41.53	not measureable	41.53			42.62	not measureable	42.62					33.75	51.5
	38.08	0.03	38.08			47.11	not measureable	47.11					117.65	38.64
	125.4	0.23		125.4		39.47	not measureable	39.47					112.05	37.33
	28.73	0.06		28.73		40.86	not measureable	40.86					44.71	24.04
	37.09	0.12		37.09		38.72	0.1		38.72				48.12	65.8
	52.09	not measureable	52.09			34.58	0.05	34.58					41.27	42.5
	57.39	0.07		57.39		36.29	not measureable	36.29					101.12	40.51
	78.63	not measureable	78.63			49.3	not measureable	49.3					38.45	41.03
	42.92	0.09		42.92		38.97	not measureable	38.97					34.74	65.4
	47.73	0.1		47.73		37.96	not measureable	37.96					39.81	75.83
	47.94	0.08		47.94		33.78	0.1		33.78				29.51	39.29
	41.74	0.09		41.74		40.34	0.03	40.34					28.21	37.16
	55.86	not measureable	55.86			39.86	0.13		39.86				32.09	59.89
	59.54	0.17		59.54		49.33	not measureable	49.33					39.61	26.75
	43.86	not measureable	43.86			47.4	0.04	47.4					46.68	23.63
	34.09	0.07		34.09		57.48	not measureable	57.48					40.94	51.57
	45	0.05	45			33.07	0.04	33.07					66.63	35.59
	46.74	0.08		46.74		37.29	not measureable	37.29					42.68	53.26
	68.06	0.03	68.06			65.62	not measureable	65.62					42.51	41.77
	140.89	1.67		140.89		65.81	0.05	65.81					45.9	40.57
	74.62	0.74		74.62		57.2	not measureable	57.2					39.8	37.33
	49.24	0.15		49.24		50.71	0.78		50.71				31.29	31.91
	70.21	0.08		70.21		29.64	0.08		29.64				41.65	62.72
	60.91	0.16		60.91		49.4	not measureable	49.4					46.77	26.72
	75.87	0.3		75.87		62.25	0.41		62.25				36.79	39.36
	27.34	not measureable	27.34			47.17	0.25		47.17				32.37	58.25
	37.48	0.02	37.48			54.45	0.05	54.45					31.68	51.55
	49.68	not measureable	49.68			35.15	not measureable	35.15					29.84	52.82
	31.5	not measureable	31.5			33.2	0.1		33.2				37.53	42.85
	74.66	0.05	74.66			36.81	0.15		36.81				25.75	65.77
	108.35	not measureable	108.35			49.07	not measureable	49.07					34.03	49.55
	67.92	0.04	67.92			37.61	0.22		37.61				29.18	31.71
	37.71	0.07		37.71		40.15	not measureable	40.15					59.77	54.46
	38.17	0.07		38.17		38.6	0.04	38.6					33.53	58.28
	27.51	0.06		27.51		31.73	0.05	31.73					31.44	66.56
	53.33	0.19		53.33		48.06	0.12		48.06				67.85	37.35
	42.71	0.03	42.71			49.01	0.12		49.01				39.11	79.13
	47.71	0.2		47.71		30.56	0.12		30.56				31.3	68.34
	28.7	0.04	28.7			46.46	0.09		46.46				57.02	45.46
	30.79	not measureable	30.79			41.21	0.03	41.21					82.75	37.6
	41.72	0.05	41.72			22.01	not measureable	22.01					77.41	35.94
	109.15	0.39		109.15		67.3	not measureable	67.3					77.19	56.07
	50.33	0.05	50.33			123.76	not measureable	123.76					34.94	25.25
	70.06	not measureable	70.06			52.14	0.07		52.14				48.76	36.86
	114.48	not measureable	114.48			99.81	not measureable	99.81					27.99	49.19
	34.26	0.03	34.26			58.2	0.05	58.2					47.18	64.38
	125.34	not measureable	125.34			24.55	0.03	24.55					55.63	45.21
	45.46	not measureable	45.46			43.09	not measureable	43.09					44.32	71.28
	54.56	0.09		54.56		28	not measureable	28					67.32	67.9
	21.17	0.02	21.17			65.76	0.13		65.76				38.78	37.53
	65.7	0.11		65.7		35.28	not measureable	35.28					48.29	54.68
	60.77	0.07		60.77		31.68	0.03	31.68					55.65	58.55
	46.42	not measureable	46.42			42.82	not measureable	42.82					54.13	33.69
	44.52	not measureable	44.52			55.06	not measureable	55.06					42.94	34.96
	45.33	0.05	45.33			47.36	not measureable	47.36					56.5	37.8
	55.45	0.06		55.45		36.69	not measureable	36.69					65.56	46.66
	62.06	not measureable	62.06			50.4	not measureable	50.4					46.3	69.62
	56.31	0.2	56.31			57.59	not measureable	57.59					46.12	28.46
	66.84	0.17		66.84		25.6	not measureable	25.6					36.63	42.2
	30.47	0.17		30.47		71.89	not measureable	71.89					34.92	43.07
	56.75	not measureable	56.75			67.07	0.33		67.07				50.01	30.34
	39.62	0.14		39.62		46.4	not measureable	46.4					74.25	47.29
	53.11	not measureable	53.11			58.47	not measureable	58.47					28.77	105.73
	76.18	0.4		76.18		37.11	0.06		37.11				41.14	75.39
	62.1	0.07		62.1		41.45	0.04	41.45					43.28	64.39
	67.97	0.69		67.97		24.9	0.04	24.9					58.23	66.97
	69.65	0.59		69.65		29.8	not measureable	29.8					81.87	34.49
	56.54	0.14		56.54		41.57	0.17		41.57				21.09	62.11
	37	0.13		37		78.76	not measureable		78.76				27.45	87.6
	40.36	0.24		40.36		31.65	0.03	31.65					31.66	63.33
	60.69	0.07		60.69		34.48	0.03	34.48					62.36	33.69
	66.26	0.21		66.26		39.8	not measureable	39.8					131.53	46.52
	42.93	0.05	42.93			85.03	not measureable	85.03					44.97	54.95
	47.02	0.03	47.02			45.33	not measureable	45.33					94.93	59.15
	78.29	0.21		78.29		35.28	not measureable	35.28					105.46	58.16
	52.95	0.1		52.95		54.22	not measureable	54.22					29.45	48.92
	38.54	0.13		38.54		54.98	0.12		54.98				33.05	33.48
	69.29	0.09		69.29		33.96	not measureable	33.96					54.26	95.01
	45.25	0.26		45.25		37.18	0.06		37.18				42.18	38.72
	55.63	0.14		55.63		40.05	0.06		40.05				88.32	33.78
	81.87	0.03	81.87										36.71	39.86
	28.38	0.04	28.38										53.45	50.71
	39.08	0.15		39.08									46.2	29.64
	44.61	not measureable	44.61										70.05	62.25
	72.11	0.04	72.11										38.2	47.17
	45.8	0.13		45.8									82.26	33.2
	56.45	not measureable	56.45										34.44	36.81
	53.79	0.08		53.79									39.17	37.61
	37.43	0.07		37.43									103.19	48.06
	46.48	0.07		46.48									72.95	49.01
	32.91	0.02	32.91										51.12	30.56
	68.16	0.04	68.16										53.21	46.46
	45.62	0.08		45.62									32.76	52.14
	40.85	not measureable	40.85										42.51	65.76
	29.19	not measureable	29.19										79.29	67.07
	49.67	0.38		49.67									30.29	37.11
	74.09	0.86		74.09									36.64	41.57
	57.24	not measureable	57.24										40.5	78.76
	40.89	0.03	40.89										42.54	54.98
	68.79	0.95		68.79									36.54	37.18
	64.63	0.48		64.63									42.62	40.05
	29.94	0.04	29.94										47.11	52.887
	44.7	not measureable	44.7										39.47
	45.42	0.14		45.42									40.86
	69.96	not measureable	69.96										34.58
	39.35	0.29		39.35									36.29
	38.04	0.04	38.04										49.3
	47.67	not measureable	47.67										38.97
	65.6	0.1		65.6									37.96
	66.06	not measureable	66.06										40.34
	51.91	0.06		51.91									49.33
	44.26	0.1		44.26									47.4
	28.13	not measureable	28.13										57.48
	36.61	not measureable	36.61										33.07
	57.78	not measureable	57.78										37.29
	36.97	0.2		36.97									65.62
	32.33	0.04	32.33										65.81
	33.75	0.04	33.75										57.2
	71.15	0.41		71.15									49.4
	58.2	0.13		58.2									54.45
	45.56	0.1		45.56									35.15
	117.65	not measureable	117.65										49.07
	59.59	0.5		59.59									40.15
	112.05	not measureable	112.05										38.6
	36.15	0.18		36.15									31.73
	44.71	not measureable	44.71										41.21
	51.82	0.11		51.82									22.01
	36.9	0.17		36.9									67.3
	48.12	not measureable	48.12										123.76
	57	0.18		57									99.81
	51.67	0.1		51.67									58.2
	59.68	0.34		59.68									24.55
	57.57	0.2		57.57									43.09
	109.08	0.32		109.08									28
	41.27	not measureable	41.27										35.28
	64.35	0.08		64.35									31.68
	71.5	0.26		71.5									42.82
	84.29	0.12		84.29									55.06
	61.81	0.19		61.81									47.36
	101.12	not measureable	101.12										36.69
	38.45	not measureable	38.45										50.4
	34.74	not measureable	34.74										57.59
	39.81	0.04	39.81										25.6
	29.51	not measureable	29.51										71.89
	28.21	0.03	28.21										46.4
	32.09	not measureable	32.09										58.47
	75.93	0.2		75.93									41.45
	69.58	0.2		69.58									24.9
	39.61	0.03	39.61										29.8
	38.8	0.07		38.8									31.65
	75.6	0.13		75.6									34.48
	43.09	0.19		43.09									39.8
	51.5	0.16		51.5									85.03
	46.68	not measureable	46.68										45.33
	38.64	0.18		38.64									35.28
	37.33	0.08		37.33									54.22
	40.94	0.03	40.94										33.96
	66.63	not measureable	66.63									avg	49.836
	42.68	0.03	42.68
	42.51	not measureable	42.51
	45.9	0.04	45.9
	39.8	0.03	39.8
	24.04	0.06		24.04
	65.8	0.06		65.8
	31.29	not measureable	31.29
	42.5	0.09		42.5
	41.65	0.04	41.65
	46.77	not measureable	46.77
	40.51	0.12		40.51
	36.79	not measureable	36.79
	32.37	0.04	32.37
	41.03	0.11		41.03
	31.68	0.04	31.68
	29.84	not measureable	29.84
	37.53	not measureable	37.53
	25.75	not measureable	25.75
	65.4	0.07		65.4
	75.83	0.3		75.83
	39.29	0.06		39.29
	37.16	0.1		37.16
	59.89	0.12		59.89
	34.03	not measureable	34.03
	26.75	0.1		26.75
	29.18	not measureable	29.18
	59.77	0.05	59.77

## Sheet: Sheet8
FNMO contact angle
cme
	3FNC26
	angles	3 sided gaps only	4 sided gaps only	5 or mor sided gaps			3FNC28	3 sided gaps only	4 sided gaps only	5 or mor sided gaps			all angles of 3 sided gaps only
							angles						22.96
	22.96	22.96											37.24
	37.24	37.24											22.85
	22.85	22.85					33.53						42.78
	42.78	42.78					23.63						37.9
	37.9	37.9					31.44	31.44					49.84
	49.84	49.84					67.85	67.85					33.21
	33.21	33.21					39.11	39.11					33.42
	33.42	33.42					31.3						17.93
	17.93	17.93					57.02						42.06
	64.64						82.75	82.75					49.8
	99.46						77.41	77.41					31.72
	58.74						51.57	51.57					42.68
	53.66						35.59						46.55
	58.25						53.26						39.27
	86.84						77.19						31.33
	40.77						34.94			34.94			40.8
	42.88						41.77			41.77			38.26
	82.06						48.76			48.76			32.05
	74.43						27.99			27.99			60.38
	36.53						47.18			47.18			42.6
	50.45						40.57			40.57			45.69
	67.3						37.33						74.18
	74.16		74.16				55.63						31.94
	109.72						44.32						31.46
	133.4		133.4				67.32						97.81
	51.41		51.41				31.91						88.57
	36.67						38.78						42.52
	49.9		49.9				62.72		62.72				73.14
	62.23		62.23				26.72		26.72				39.67
	40.66		40.66				48.29		48.29				30.77
	112.29		112.29				55.65		55.65				35.66
	94.3		94.3				54.13		54.13				49.15
	42.06	42.06					42.94		42.94				39.32
	49.8	49.8					56.5		56.5				38.68
	31.72	31.72					65.56						61.85
	42.23						39.36						65.46
	31.8						58.25						62.68
	42.68	42.68					51.55						30.17
	46.55	46.55					52.82						33.53
	39.27	39.27					42.85						27.82
	78.52						46.3						37.4
	29.89						46.12						29.03
	62.5						65.77						34.08
	55.3						36.63						33.02
	49.73						34.92						39.14
	57.78						50.01						41.58
	31.33	31.33					74.25						29.17
	40.8	40.8					49.55						45.15
	38.26	38.26					28.77						50.28
	32.05	32.05					41.14						29.78
	60.38	60.38					43.28						27.36
	42.6	42.6					31.71	31.71					85.1
	45.69	45.69					58.23	58.23					60.96
	74.18	74.18					54.46	54.46					93.78
	31.94	31.94					39.41	39.41					46.23
	29.4						58.28	58.28					32.17
	37.66						66.56	66.56					51.03
	31.46	31.46					37.35	37.35					74.73
	97.81	97.81					81.87	81.87					42.38
	88.57	88.57					79.13	79.13					64.91
	42.52	42.52					68.34						48.19
	73.14	73.14					21.09	21.09					45.43
	39.67	39.67					45.46	45.46					82.53
	30.77	30.77					37.6	37.6					22.56
	35.66	35.66					27.45	27.45					26.48
	49.15	49.15					31.66						60.02
	48.83						35.94						57.38
	39.32	39.32					56.07						83.65
	38.68	38.68					25.25						39.9
	61.85	61.85					36.86	36.86					59.56
	65.46	65.46					62.36	62.36					68.02
	62.68	62.68					49.19	49.19					45
	30.17	30.17					64.38						46.74
	50.37						131.53	131.53					68.06
	47.59						44.97	44.97					53.33
	97.14						45.21						42.71
	89.19						71.28						47.71
	57.38						67.9						28.7
	40.29						94.93	94.93					30.79
	37.99						105.46	105.46					41.72
	45.24						37.53	37.53					50.33
	53.34						29.45						70.06
	70.26						54.68						114.48
	33.53	33.53					33.05						34.26
	27.82	27.82					58.55						125.34
	37.4	37.4					54.26	54.26					45.46
	49.89						33.69	33.69					76.18
	25.78						34.96	34.96					62.1
	29.03	29.03					37.8	37.8					67.97
	34.08	34.08					42.18	42.18					42.93
	33.02	33.02					88.32	88.32					45.25
	39.14	39.14					36.71	36.71					55.63
	41.58	41.58					46.66	46.66					81.87
	29.17	29.17					53.45	53.45					85.09
	29.79						69.62						28.38
	23.63						46.2						45.8
	45.15	45.15					70.05						56.45
	50.28	50.28					38.2						53.79
	29.78	29.78					82.26	82.26					37.43
	27.36	27.36					34.44	34.44					46.48
	85.1	85.1					28.46	28.46					32.91
	60.96	60.96					39.17						68.16
	58.57						103.19						45.62
	51.79						42.2	42.2					40.85
							76.65	76.65					29.19
	51.07						72.95	72.95					49.67
	68.34						43.07	43.07					74.09
							62.3	62.3					57.24
	57.53						51.12	51.12					40.89
	93.78	93.78					53.21						68.79
	46.23	46.23					30.34						66.06
	32.17	32.17					47.29						51.91
	51.03	51.03					105.73						44.26
	74.73	74.73					75.39	75.39					32.33
	42.38	42.38					32.76	32.76					33.75
	55.4						42.51	42.51					71.15
	84.32						64.39						45.56
	67.28						66.97						117.65
	64.91	64.91					79.29						59.59
	48.19	48.19					34.49						112.05
	45.43	45.43					30.29						36.15
	82.53	82.53					62.11						44.71
	22.56	22.56					87.6						38.45
	26.48	26.48					63.33						34.74
	60.02	60.02					33.69						39.81
	57.38	57.38					46.52						75.93
	83.65	83.65					54.95						69.58
	40.36						59.15						39.61
	38.77						36.64						38.8
	50.78						40.5						75.6
	39.9	39.9					42.54						43.09
	59.56	59.56					58.16						51.5
	68.02	68.02					36.54						46.68
	57.81						48.92						38.64
	41.53						33.48						37.33
	38.08						95.01						40.94
	125.4						42.62						66.63
	28.73						47.11	47.11					46.77
	37.09						39.47	39.47					40.51
	52.09						40.86	40.86					36.79
	57.39						38.72						32.37
	78.63						34.58						41.03
	42.92						36.29						31.68
	47.73						49.3	49.3					29.84
	47.94						38.97	38.97					37.53
	41.74						37.96	37.96					25.75
	55.86						33.78						59.89
	59.54						40.34						34.03
	43.86						39.86						26.75
	34.09						49.33	49.33					31.44
	45	45					47.4	47.4					67.85
	46.74	46.74					57.48	57.48					39.11
	68.06	68.06					33.07						82.75
	140.89						37.29	37.29					77.41
	74.62						65.62	65.62					51.57
	49.24						65.81	65.81					31.71
	70.21						57.2	57.2					58.23
	60.91						50.71	50.71					54.46
	75.87						29.64	29.64					39.41
	27.34						49.4						58.28
	37.48						62.25						66.56
	49.68						47.17	47.17					37.35
	31.5						54.45	54.45					81.87
	74.66						35.15	35.15					79.13
	108.35						33.2						21.09
	67.92						36.81						45.46
	37.71						49.07						37.6
	38.17						37.61						27.45
	27.51						40.15						36.86
	53.33	53.33					38.6						62.36
	42.71	42.71					31.73						49.19
	47.71	47.71					48.06						131.53
	28.7	28.7					49.01						44.97
	30.79	30.79					30.56			30.56			94.93
	41.72	41.72					46.46			46.46			105.46
	109.15						41.21			41.21			37.53
	50.33	50.33					22.01			22.01			54.26
	70.06	70.06					67.3			67.3			33.69
	114.48	114.48					123.76			123.76			34.96
	34.26	34.26					52.14						37.8
	125.34	125.34					99.81						42.18
	45.46	45.46					58.2						88.32
	54.56						24.55	24.55					36.71
	21.17						43.09	43.09					46.66
	65.7						28	28					53.45
	60.77						65.76						82.26
	46.42						35.28	35.28					34.44
	44.52						31.68	31.68					28.46
	45.33						42.82	42.82					42.2
	55.45						55.06	55.06					76.65
	62.06						47.36	47.36					72.95
	56.31						36.69	36.69					43.07
	66.84						50.4						62.3
	30.47						57.59						51.12
	56.75						25.6	25.6					75.39
	39.62						71.89	71.89					32.76
	53.11						67.07	67.07					42.51
	76.18	76.18					46.4	46.4					47.11
	62.1	62.1					58.47	58.47					39.47
	67.97	67.97					37.11	37.11					40.86
	69.65						41.45	41.45					49.3
	56.54						24.9	24.9					38.97
	37						29.8	29.8					37.96
	40.36						41.57	41.57					49.33
	60.69						78.76						47.4
	66.26						31.65						57.48
	42.93	42.93					34.48	34.48					37.29
	47.02						39.8						65.62
	78.29						85.03	85.03					65.81
	52.95						45.33						57.2
	38.54						35.28						50.71
	69.29						54.22						29.64
	45.25	45.25					54.98						47.17
	55.63	55.63					33.96						54.45
	81.87	81.87					37.18						35.15
	85.09	85.09					40.05						24.55
	28.38	28.38											43.09
	39.08												28
	44.61												35.28
	72.11												31.68
	45.8	45.8											42.82
	56.45	56.45											55.06
	53.79	53.79											47.36
	37.43	37.43											36.69
	46.48	46.48											25.6
	32.91	32.91											71.89
	68.16	68.16											67.07
	45.62	45.62											46.4
	40.85	40.85											58.47
	29.19	29.19											37.11
	49.67	49.67											41.45
	74.09	74.09											24.9
	57.24	57.24											29.8
	40.89	40.89											41.57
	68.79	68.79											34.48
	64.63												85.03
	29.94		29.94									Average	49.5886
	44.7		44.7
	45.42		45.42
	69.96		69.96
	39.35
	38.04
	47.67
	65.6
	66.06	66.06
	51.91	51.91
	44.26	44.26
	28.13
	36.61
	57.78
	36.97
	32.33	32.33
	33.75	33.75
	71.15	71.15
	58.2
	45.56	45.56
	117.65	117.65
	59.59	59.59
	112.05	112.05
	36.15	36.15
	44.71	44.71
	51.82
	36.9			36.9
	48.12			48.12
	57			57
	51.67			51.67
	59.68			59.68
	57.57
	109.08
	41.27
	64.35
	71.5
	84.29
	61.81
	101.12
	38.45	38.45
	34.74	34.74
	39.81	39.81
	29.51
	28.21
	32.09
	75.93	75.93
	69.58	69.58
	39.61	39.61
	38.8	38.8
	75.6	75.6
	43.09	43.09
	51.5	51.5
	46.68	46.68
	38.64	38.64
	37.33	37.33
	40.94	40.94
	66.63	66.63
	42.68		42.68
	42.51		42.51
	45.9		45.9
	39.8		39.8
	24.04
	65.8
	31.29
	42.5
	41.65
	46.77	46.77
	40.51	40.51
	36.79	36.79
	32.37	32.37
	41.03	41.03
	31.68	31.68
	29.84	29.84
	37.53	37.53
	25.75	25.75
	65.4
	75.83
	39.29
	37.16
	59.89	59.89
	34.03	34.03
	26.75	26.75
	29.18
	59.77
