# Supplementary material for: Cell contacts and pericellular matrix in the Xenopus gastrula chordamesoderm
Source: PLoS One. 2024 Feb 12;19(2):e0297420. doi: 10.1371/journal.pone.0297420 (PMC10861091; doi:10.1371/journal.pone.0297420)
Supplement: S1 Dataset — (ZIP) [file pone.0297420.s008.zip › FNMO lanthanum (Fig 4D and S2B).xlsx]

## Sheet: Sheet1
FNMO cme lanthanum stained (filled) width measurements
	4k contact GCX			4k contact GCX-2			3k TCJ with GCX			3k contact GCX			2k gaps and contacts GCX			1k overview GCX			1.5k GCX gap with rare fibrils			1.5k GCX contact
	Filled	Partially filled		Filled	Partially filled		Filled	Partially filled		Filled	Partially filled		Filled	Partially filled		Filled	Partially filled		Filled	Partially filled		Filled	Partially filled
	width (um)			width (um)			width (um)			width (um)			width (um)			width (um)			width (um)			width (um)
	0.09	0.09		0.07	N/A		0.08	0.09		0.06	0.1		0.06	0.15		0.05	0.08		0.09	0.07		0.06	0.06
	0.09	0.09		0.06			0.07	0.08		0.04	0.13		0.07	0.13		0.03	0.07		0.08	0.05		0.05	0.09
	0.1	0.09		0.08			0.11	0.11		0.03	0.11		0.05	0.14		0.08	0.13		0.07	0.07		0.05	0.1
	0.09	0.09		0.08			0.15	0.16		0.04	0.13		0.09			0.12	0.15		0.1	0.06		0.04	0.11
	0.07	0.1		0.08			0.2	0.16		0.03	0.11		0.06			0.15	0.08		0.1	0.07		0.06	0.07
	0.1	0.1		0.08			0.23	0.12		0.03	0.12		0.07			0.14	0.12		0.09	0.06		0.06	0.07
	0.1	0.11		0.07			0.24	0.16		0.03	0.07		0.07			0.1	0.13		0.07	0.08		0.05	0.06
	0.1	0.12		0.09			0.22	0.07		0.03	0.08		0.08			0.11	0.09		0.07	0.06		0.05
	0.08	0.11		0.1			0.11	0.06		0.03	0.05		0.06			0.09	0.13		0.05	0.06		0.05
	0.09	0.1		0.09			0.14	0.06		0.05	0.11		0.03			0.11	0.19		0.08			0.06
	0.07	0.12		0.06			0.15	0.05		0.03	0.07		0.02			0.07	0.22		0.04			0.04
	0.05			0.05			0.14	0.09		0.03	0.08		0.01			0.08	0.29		0.05			0.04
	0.08			0.07			0.09	0.1		0.07	0.09		0.04			0.1	0.07		0.05			0.04
	0.05			0.06			0.07	0.07		0.07	0.11		0.03			0.14			0.08			0.03
	0.06			0.07			0.09	0.07		0.06	0.08		0.03			0.1			0.07			0.03
	0.04			0.05			0.13	0.06		0.05	0.09		0.06			0.05			0.03			0.03
	0.05			0.07			0.14	0.06		0.07	0.06		0.07			0.07			0.02			0.06
	0.05			0.07			0.12	0.05		0.1	0.14		0.07			0.08			0.02
	0.05			0.06			0.15	0.06		0.1	0.12		0.05			0.08			0.02
				0.07			0.18	0.04		0.09	0.14		0.02			0.04			0.04
				0.1			0.16	0.06		0.11	0.15		0.03			0.05			0.04
				0.05			0.15	0.04		0.09	0.16		0.07			0.05			0.04
				0.06			0.11	0.06		0.08	0.18		0.05			0.12			0.05
				0.25			0.08	0.06		0.09	0.13		0.03						0.02
				0.21			0.07	0.07		0.13	0.11		0.08						0.03
				0.18			0.05	0.07		0.15	0.13								0.02
				0.18			0.07	0.08			0.08								0.02
				0.16			0.02	0.07			0.04								0.03
				0.19			0.06	0.06			0.04								0.02
				0.22			0.05	0.07			0.05								0.03
				0.23			0.03	0.1											0.03
				0.21			0.07	0.1
				0.19			0.07	0.1
				0.18			0.11	0.1
				0.17			0.08
				0.17			0.06
				0.18			0.07
				0.18
				0.15
				0.14
				0.12

## Sheet: Sheet2
FNMO cme lanthanum stained (filled) width measurements
combined data							Range in nm	10	20	30	40	50	60	70	80	90	100	110	120	130	140	150	160	170	180	190	200+
	0.09		1	0.01			Range (um)	0.01	0.02	0.03	0.04	0.05	0.06	0.07	0.08	0.09	0.1	0.11	0.12	0.13	0.14	0.15	0.16	0.17	0.18	0.19	0.2+	Total
	0.09		1	0.02			#	1	10	23	13	28	19	31	19	15	13	7	4	2	6	7	2	2	6	2	9	219
	0.1		2	0.02			%	0.456621	4.56621	10.5023	5.93607	12.7854	8.6758	14.1553	8.6758	6.84932	5.93607	3.19635	1.82648	0.913242	2.73973	3.19635	0.913242	0.913242	2.73973	0.913242	4.10959
	0.09		3	0.02
	0.07		4	0.02
	0.1		5	0.02				Gaps	0-50	50-100	100-150	150-200	200-250	250-300	300-350	350-400	400-450	450-500	500-550	550-600	600-700	700-800	800-900	900-1000	1000+
	0.1		6	0.02			#	0	47	112	32	19	8	1	0	0	0	0	0	0	0	0	0	0	0	219
	0.1		7	0.02			%	0	21.4612	51.1416	14.6119	8.6758	3.65297	0.456621	0	0	0	0	0	0	0	0	0	0	0	100
	0.08		8	0.02
	0.09		9	0.02
	0.07		10	0.02
	0.05		1	0.03
	0.08		2	0.03
	0.05		3	0.03
	0.06		4	0.03
	0.04		5	0.03
	0.05		6	0.03
	0.05		7	0.03
	0.05		8	0.03
	0.07		9	0.03
	0.06		10	0.03
	0.08		11	0.03
	0.08		12	0.03
	0.08		13	0.03
	0.08		14	0.03
	0.07		15	0.03
	0.09		16	0.03
	0.1		17	0.03
	0.09		18	0.03
	0.06		19	0.03
	0.05		20	0.03
	0.07		21	0.03
	0.06		22	0.03
	0.07		23	0.03
	0.05		1	0.04
	0.07		2	0.04
	0.07		3	0.04
	0.06		4	0.04
	0.07		5	0.04
	0.1		6	0.04
	0.05		7	0.04
	0.06		8	0.04
	0.25		9	0.04
	0.21		10	0.04
	0.18		11	0.04
	0.18		12	0.04
	0.16		13	0.04
	0.19		1	0.05
	0.22		2	0.05
	0.23		3	0.05
	0.21		4	0.05
	0.19		5	0.05
	0.18		6	0.05
	0.17		7	0.05
	0.17		8	0.05
	0.18		9	0.05
	0.18		10	0.05
	0.15		11	0.05
	0.14		12	0.05
	0.12		13	0.05
	0.08		14	0.05
	0.07		15	0.05
	0.11		16	0.05
	0.15		17	0.05
	0.2		18	0.05
	0.23		19	0.05
	0.24		20	0.05
	0.22		21	0.05
	0.11		22	0.05
	0.14		23	0.05
	0.15		24	0.05
	0.14		25	0.05
	0.09		26	0.05
	0.07		27	0.05
	0.09		28	0.05
	0.13		1	0.06
	0.14		2	0.06
	0.12		3	0.06
	0.15		4	0.06
	0.18		5	0.06
	0.16		6	0.06
	0.15		7	0.06
	0.11		8	0.06
	0.08		9	0.06
	0.07		10	0.06
	0.05		11	0.06
	0.07		12	0.06
	0.02		13	0.06
	0.06		14	0.06
	0.05		15	0.06
	0.03		16	0.06
	0.07		17	0.06
	0.07		18	0.06
	0.11		19	0.06
	0.08		1	0.07
	0.06		2	0.07
	0.07		3	0.07
	0.06		4	0.07
	0.04		5	0.07
	0.03		6	0.07
	0.04		7	0.07
	0.03		8	0.07
	0.03		9	0.07
	0.03		10	0.07
	0.03		11	0.07
	0.03		12	0.07
	0.05		13	0.07
	0.03		14	0.07
	0.03		15	0.07
	0.07		16	0.07
	0.07		17	0.07
	0.06		18	0.07
	0.05		19	0.07
	0.07		20	0.07
	0.1		21	0.07
	0.1		22	0.07
	0.09		23	0.07
	0.11		24	0.07
	0.09		25	0.07
	0.08		26	0.07
	0.09		27	0.07
	0.13		28	0.07
	0.15		29	0.07
	0.06		30	0.07
	0.07		31	0.07
	0.05		1	0.08
	0.09		2	0.08
	0.06		3	0.08
	0.07		4	0.08
	0.07		5	0.08
	0.08		6	0.08
	0.06		7	0.08
	0.03		8	0.08
	0.02		9	0.08
	0.01		10	0.08
	0.04		11	0.08
	0.03		12	0.08
	0.03		13	0.08
	0.06		14	0.08
	0.07		15	0.08
	0.07		16	0.08
	0.05		17	0.08
	0.02		18	0.08
	0.03		19	0.08
	0.07		1	0.09
	0.05		2	0.09
	0.03		3	0.09
	0.08		4	0.09
	0.05		5	0.09
	0.03		6	0.09
	0.08		7	0.09
	0.12		8	0.09
	0.15		9	0.09
	0.14		10	0.09
	0.1		11	0.09
	0.11		12	0.09
	0.09		13	0.09
	0.11		14	0.09
	0.07		15	0.09
	0.08		1	0.1
	0.1		2	0.1
	0.14		3	0.1
	0.1		4	0.1
	0.05		5	0.1
	0.07		6	0.1
	0.08		7	0.1
	0.08		8	0.1
	0.04		9	0.1
	0.05		10	0.1
	0.05		11	0.1
	0.12		12	0.1
	0.09		13	0.1
	0.08		1	0.11
	0.07		2	0.11
	0.1		3	0.11
	0.1		4	0.11
	0.09		5	0.11
	0.07		6	0.11
	0.07		7	0.11
	0.05		1	0.12
	0.08		2	0.12
	0.04		3	0.12
	0.05		4	0.12
	0.05		1	0.13
	0.08		2	0.13
	0.07		1	0.14
	0.03		2	0.14
	0.02		3	0.14
	0.02		4	0.14
	0.02		5	0.14
	0.04		6	0.14
	0.04		1	0.15
	0.04		2	0.15
	0.05		3	0.15
	0.02		4	0.15
	0.03		5	0.15
	0.02		6	0.15
	0.02		7	0.15
	0.03		1	0.16
	0.02		2	0.16
	0.03		1	0.17
	0.03		2	0.17
	0.06		1	0.18
	0.05		2	0.18
	0.05		3	0.18
	0.04		4	0.18
	0.06		5	0.18
	0.06		6	0.18
	0.05		1	0.19
	0.05		2	0.19
	0.05		1	0.2
	0.06		2	0.21
	0.04		3	0.21
	0.04		4	0.22
	0.04		5	0.22
	0.03		6	0.23
	0.03		7	0.23
	0.03		8	0.24
	0.06		9	0.25
Average	0.0814155

## Sheet: Sheet8
FNMO cme lanthanum stained (Partially) width measurements
combined data
							Range in nm	10	20	30	40	50	60	70	80	90	100	110	120	130	140	150	160	170	180	190	200+
	Partially filled width (um)						Range (um)	0.01	0.02	0.03	0.04	0.05	0.06	0.07	0.08	0.09	0.1	0.11	0.12	0.13	0.14	0.15	0.16	0.17	0.18	0.19	0.2+	Total
							#	0	0	0	4	5	16	16	9	10	10	9	6	8	3	3	4	0	1	1	2	107
	0.09		1	0.04			%	0	0	0	3.73832	4.6729	14.9533	14.9533	8.41121	9.34579	9.34579	8.41121	5.60748	7.47664	2.80374	2.80374	3.73832	0	0.934579	0.934579	1.86916
	0.09		2	0.04
	0.09		3	0.04
	0.09		4	0.04
	0.1		1	0.05
	0.1		2	0.05
	0.11		3	0.05
	0.12		4	0.05
	0.11		5	0.05
	0.1		1	0.06
	0.12		2	0.06
	0.09		3	0.06
	0.08		4	0.06
	0.11		5	0.06
	0.16		6	0.06
	0.16		7	0.06
	0.12		8	0.06
	0.16		9	0.06
	0.07		10	0.06
	0.06		11	0.06
	0.06		12	0.06
	0.05		13	0.06
	0.09		14	0.06
	0.1		15	0.06					Combine Filled and Partial
	0.07		16	0.06
	0.07		1	0.07					Range (um)	0.01	0.02	0.03	0.04	0.05	0.06	0.07	0.08	0.09	0.1	0.11	0.12	0.13	0.14	0.15	0.16	0.17	0.18	0.19	0.2+	Total
	0.06		2	0.07				filled	#	1	10	23	13	28	19	31	19	15	13	7	4	2	6	7	2	2	6	2	9	219
	0.06		3	0.07				partial	#	0	0	0	4	5	16	16	9	10	10	9	6	8	3	3	4	0	1	1	2	107
	0.05		4	0.07					combine #	1	10	23	17	33	35	47	28	25	23	16	10	10	9	10	6	2	7	3	11	326
	0.06		5	0.07					%	0.306748	3.06748	7.05521	5.21472	10.1227	10.7362	14.4172	8.58896	7.66871	7.05521	4.90798	3.06748	3.06748	2.76074	3.06748	1.84049	0.613497	2.14724	0.920245	3.37423	100
	0.04		6	0.07
	0.06		7	0.07
	0.04		8	0.07																combined width of filled and partial
	0.06		9	0.07
	0.06		10	0.07																0.09
	0.07		11	0.07																0.09
	0.07		12	0.07																0.1
	0.08		13	0.07																0.09
	0.07		14	0.07																0.07
	0.06		15	0.07																0.1
	0.07		16	0.07																0.1
	0.1		1	0.08																0.1
	0.1		2	0.08																0.08
	0.1		3	0.08																0.09
	0.1		4	0.08																0.07
	0.1		5	0.08																0.05
	0.13		6	0.08																0.08
	0.11		7	0.08																0.05
	0.13		8	0.08																0.06
	0.11		9	0.08																0.04
	0.12		1	0.09																0.05
	0.07		2	0.09																0.05
	0.08		3	0.09																0.05
	0.05		4	0.09																0.07
	0.11		5	0.09																0.06
	0.07		6	0.09																0.08
	0.08		7	0.09																0.08
	0.09		8	0.09																0.08
	0.11		9	0.09																0.08
	0.08		10	0.09																0.07
	0.09		1	0.1																0.09
	0.06		2	0.1																0.1
	0.14		3	0.1																0.09
	0.12		4	0.1																0.06
	0.14		5	0.1																0.05
	0.15		6	0.1																0.07
	0.16		7	0.1																0.06
	0.18		8	0.1																0.07
	0.13		9	0.1																0.05
	0.11		10	0.1																0.07
	0.13		1	0.11																0.07
	0.08		2	0.11																0.06
	0.04		3	0.11																0.07
	0.04		4	0.11																0.1
	0.05		5	0.11																0.05
	0.15		6	0.11																0.06
	0.13		7	0.11																0.25
	0.14		8	0.11																0.21
	0.08		9	0.11																0.18
	0.07		1	0.12																0.18
	0.13		2	0.12																0.16
	0.15		3	0.12																0.19
	0.08		4	0.12																0.22
	0.12		5	0.12																0.23
	0.13		6	0.12																0.21
	0.09		1	0.13																0.19
	0.13		2	0.13																0.18
	0.19		3	0.13																0.17
	0.22		4	0.13																0.17
	0.29		5	0.13																0.18
	0.07		6	0.13																0.18
	0.07		7	0.13																0.15
	0.05		8	0.13																0.14
	0.07		1	0.14																0.12
	0.06		2	0.14																0.08
	0.07		3	0.14																0.07
	0.06		1	0.15																0.11
	0.08		2	0.15																0.15
	0.06		3	0.15																0.2
	0.06		1	0.16																0.23
	0.06		2	0.16																0.24
	0.09		3	0.16																0.22
	0.1		4	0.16																0.11
	0.11		1	0.18																0.14
	0.07		1	0.19																0.15
	0.07			0.22																0.14
	0.06			0.29																0.09
avg	0.0957944																			0.07
																				0.09
																				0.13
																				0.14
																				0.12
																				0.15
																				0.18
																				0.16
																				0.15
																				0.11
																				0.08
																				0.07
																				0.05
																				0.07
																				0.02
																				0.06
																				0.05
																				0.03
																				0.07
																				0.07
																				0.11
																				0.08
																				0.06
																				0.07
																				0.06
																				0.04
																				0.03
																				0.04
																				0.03
																				0.03
																				0.03
																				0.03
																				0.03
																				0.05
																				0.03
																				0.03
																				0.07
																				0.07
																				0.06
																				0.05
																				0.07
																				0.1
																				0.1
																				0.09
																				0.11
																				0.09
																				0.08
																				0.09
																				0.13
																				0.15
																				0.06
																				0.07
																				0.05
																				0.09
																				0.06
																				0.07
																				0.07
																				0.08
																				0.06
																				0.03
																				0.02
																				0.01
																				0.04
																				0.03
																				0.03
																				0.06
																				0.07
																				0.07
																				0.05
																				0.02
																				0.03
																				0.07
																				0.05
																				0.03
																				0.08
																				0.05
																				0.03
																				0.08
																				0.12
																				0.15
																				0.14
																				0.1
																				0.11
																				0.09
																				0.11
																				0.07
																				0.08
																				0.1
																				0.14
																				0.1
																				0.05
																				0.07
																				0.08
																				0.08
																				0.04
																				0.05
																				0.05
																				0.12
																				0.09
																				0.08
																				0.07
																				0.1
																				0.1
																				0.09
																				0.07
																				0.07
																				0.05
																				0.08
																				0.04
																				0.05
																				0.05
																				0.08
																				0.07
																				0.03
																				0.02
																				0.02
																				0.02
																				0.04
																				0.04
																				0.04
																				0.05
																				0.02
																				0.03
																				0.02
																				0.02
																				0.03
																				0.02
																				0.03
																				0.03
																				0.06
																				0.05
																				0.05
																				0.04
																				0.06
																				0.06
																				0.05
																				0.05
																				0.05
																				0.06
																				0.04
																				0.04
																				0.04
																				0.03
																				0.03
																				0.03
																				0.06
																				0.09
																				0.09
																				0.09
																				0.09
																				0.1
																				0.1
																				0.11
																				0.12
																				0.11
																				0.1
																				0.12
																				0.09
																				0.08
																				0.11
																				0.16
																				0.16
																				0.12
																				0.16
																				0.07
																				0.06
																				0.06
																				0.05
																				0.09
																				0.1
																				0.07
																				0.07
																				0.06
																				0.06
																				0.05
																				0.06
																				0.04
																				0.06
																				0.04
																				0.06
																				0.06
																				0.07
																				0.07
																				0.08
																				0.07
																				0.06
																				0.07
																				0.1
																				0.1
																				0.1
																				0.1
																				0.1
																				0.13
																				0.11
																				0.13
																				0.11
																				0.12
																				0.07
																				0.08
																				0.05
																				0.11
																				0.07
																				0.08
																				0.09
																				0.11
																				0.08
																				0.09
																				0.06
																				0.14
																				0.12
																				0.14
																				0.15
																				0.16
																				0.18
																				0.13
																				0.11
																				0.13
																				0.08
																				0.04
																				0.04
																				0.05
																				0.15
																				0.13
																				0.14
																				0.08
																				0.07
																				0.13
																				0.15
																				0.08
																				0.12
																				0.13
																				0.09
																				0.13
																				0.19
																				0.22
																				0.29
																				0.07
																				0.07
																				0.05
																				0.07
																				0.06
																				0.07
																				0.06
																				0.08
																				0.06
																				0.06
																				0.06
																				0.09
																				0.1
																				0.11
																				0.07
																				0.07
																				0.06
																			avg	0.086135

## Sheet: Sheet9
FNMO cme (La+ stained)
Thickness of one line of the partiallly filled width
randomly measured
	4k contact GCX			3k TCJ with GCX			3k contact GCX			2k gaps and contacts GCX				1k overview GCX			1.5k GCX gap with rare fibrils				1.5k GCX contact			all combined
	Thickness (um)			Thickness (um)			Thickness (um)			Thickness (um)				Thickness (um)			Thickness (um)				Thickness (um)
																								0.06
	0.06			0.03			0.02			0.05				0.09			0.03				0.03			0.02
	0.02			0.03			0.02			0.05				0.05			0.05				0.04			0.02
	0.02			0.04			0.01			0.05				0.07			0.03				0.03			0.04
	0.04			0.03			0.01							0.08			0.02				0.03			0.05
	0.05			0.03			0.03							0.04			0.02							0.04
	0.04			0.04			0.02							0.04			0.03							0.02
	0.02			0.03			0.02										0.02							0.02
	0.02			0.03			0.02										0.02							0.05
	0.05			0.03			0.02										0.03							0.04
	0.04			0.03			0.02										0.03							0.02
	0.02			0.02			0.02										0.01							0.05
	0.05			0.03			0.03										0.04							0.03
				0.02			0.03																	0.03
				0.03			0.02																	0.04
				0.03			0.02																	0.03
				0.02			0.03																	0.03
				0.02																				0.04
				0.02																				0.03
				0.03																				0.03
																								0.03
																								0.03
																								0.02
																								0.03
																								0.02
																								0.03
																								0.03
																								0.02
																								0.02
																								0.02
																								0.03
																								0.02
																								0.02
																								0.01
																								0.01
																								0.03
																								0.02
																								0.02
																								0.02
																								0.02
																								0.02
																								0.02
																								0.03
																								0.03
																								0.02
																								0.02
																								0.03
																								0.05
																								0.05
																								0.05
																								0.09
																								0.05
																								0.07
																								0.08
																								0.04
																								0.04
																								0.03
																								0.05
																								0.03
																								0.02
																								0.02
																								0.03
																								0.02
																								0.02
																								0.03
																								0.03
																								0.01
																								0.04
																								0.03
																								0.04
																								0.03
																								0.03
																							avg	0.0318056

## Sheet: Sheet3
FNMO Height of Lanthanum in Gaps
				Blue=average
	4k contact GCX -2			3k TCJ with GCX			3k contact GCX			2k gaps and contacts GCX			1.5k gap with rare fibrils			0.7k overview GCX		(interval is more than 150nm)			Total layer		Total Bush		avg layer	avg bush
	layer	bush		layer	bush		layer	bush		layer	bush		layer	bush		layer	bush				0.08		0.05		0.126719	0.131321
																					0.06		0.09
	0.08	0.05		0.09			0.03	0.06		0.08	0.08		0.16	0.2		0.36	0.14				0.11		0.06
	0.06	0.09		0.08			0.05	0.05		0.07	0.1		0.18	0.1		0.44	0.08				0.13		0.05
	0.11			0.1			0.03	0.08		0.07	0.08		0.16	0.09		0.59	0.15				0.15		0.08
	0.13			0.19			0.03			0.06	0.1		0.15	0.08		0.67	0.52				0.14		0.08
	0.15			0.15			0.05			0.08	0.13		0.2	0.13		0.44	0.14				0.11		0.1
	0.14			0.2			0.05			0.08	0.07		0.17	0.27		0.35	0.13				0.05		0.08
	0.11			0.15			0.06			0.11	0.11		0.2	0.16		0.25	0.18				0.05		0.1
	0.05			0.1						0.06	0.09		0.17	0.14		0.32	0.21				0.04		0.13
	0.05			0.14						0.04	0.06		0.13	0.13		0.36	0.14				0.04		0.07
	0.04			0.13						0.04	0.08		0.12			0.32	0.09				0.08		0.11
	0.04			0.1						0.04	0.08		0.17			0.27	0.17				0.05		0.09
	0.08			0.08						0.05	0.11		0.11			0.2	0.16				0.07		0.06
	0.05			0.11						0.03	0.1		0.22			0.3	0.19				0.11		0.08
	0.07			0.08						0.06	0.14		0.12			0.2	0.2				0.09		0.08
	0.11			0.05						0.04	0.1		0.12			0.17	0.12				0.1		0.11
	0.09			0.06						0.05	0.09		0.12			0.2	0.14				0.04		0.1
	0.1			0.18						0.05	0.12		0.14			0.17	0.16				0.09		0.14
	0.04			0.17						0.05	0.07		0.14			0.22	0.2				0.05		0.1
	0.09			0.16						0.05	0.11		0.15			0.19	0.17				0.09		0.09
	0.05			0.24						0.07			0.12			0.14	0.22				0.08		0.12
				0.24						0.05			0.13			0.11					0.1		0.07
				0.24						0.04			0.15			0.13					0.19		0.11
				0.17						0.02			0.12			0.11					0.15		0.2
				0.18						0.04			0.16			0.1					0.2		0.1
				0.17						0.1			0.1			0.09					0.15		0.09
				0.14						0.11			0.1			0.11					0.1		0.08
				0.1						0.04			0.13			0.08					0.14		0.13
				0.09						0.04			0.12			0.07					0.13		0.27
				0.16						0.04			0.11			0.11					0.1		0.16
				0.17						0.03			0.12			0.06					0.08		0.14
				0.08						0.03			0.13			0.08					0.11		0.13
				0.04						0.04			0.12			0.07					0.08		0.14
				0.1						0.04			0.13			0.08					0.05		0.08
				0.04						0.05			0.14			0.09					0.06		0.15
				0.12						0.06			0.16			0.09					0.18		0.52
				0.1						0.04			0.2			0.04					0.17		0.14
				0.12						0.07			0.17			0.04					0.16		0.13
				0.14						0.03			0.12			0.06					0.24		0.18
				0.22						0.04			0.14			0.08					0.24		0.21
				0.2						0.04			0.15			0.12					0.24		0.14
				0.19						0.04			0.18			0.07					0.17		0.09
				0.2						0.03			0.13			0.05					0.18		0.17
				0.2						0.03			0.14			0.06					0.17		0.16
										0.04			0.13			0.09					0.14		0.19
										0.03			0.11			0.1					0.1		0.2
										0.05			0.11			0.08					0.09		0.12
										0.05			0.16			0.13					0.16		0.14
										0.04			0.12			0.08					0.17		0.16
										0.05			0.18			0.08					0.08		0.2
										0.07			0.27			0.09					0.04		0.17
										0.09			0.13			0.11					0.1		0.22
										0.11			0.18			0.16					0.04		0.131321
										0.17			0.26			0.14					0.12
										0.22			0.28			0.15					0.1
										0.23			0.2			0.1					0.12
										0.16			0.28			0.1					0.14
										0.13			0.24			0.14					0.22
										0.12			0.23			0.12					0.2
										0.13			0.07			0.16					0.19
										0.09			0.1			0.11					0.2
										0.09			0.08			0.11					0.2
										0.16			0.08			0.13					0.03
										0.17			0.05			0.12					0.05
										0.17			0.08			0.1					0.03
										0.07			0.05			0.14					0.03
										0.08			0.1			0.13					0.05
										0.08			0.06			0.18					0.05
										0.19			0.08			0.16					0.06
										0.27			0.11			0.13					0.08
										0.17			0.06			0.14					0.07
										0.16			0.04			0.14					0.07
										0.15			0.07			0.2					0.06
										0.11			0.08			0.22					0.08
										0.1			0.06			0.22					0.08
										0.22			0.03			0.16					0.11
										0.14			0.03			0.16					0.06
										0.11			0.04			0.16					0.04
										0.11			0.03			0.2					0.04
										0.06			0.04			0.22					0.04
													0.08			0.19					0.05
													0.06			0.15					0.03
													0.06			0.18					0.06
													0.03			0.22					0.04
													0.04			0.18					0.05
													0.05			0.18					0.05
													0.04			0.19					0.05
													0.03			0.19					0.05
													0.01			0.22					0.07
													0.02			0.25					0.05
													0.03			0.2					0.04
													0.02			0.22					0.02
													0.04			0.16					0.04
													0.05			0.12					0.1
													0.05			0.16					0.11
													0.05			0.14					0.04
													0.05			0.14					0.04
													0.05			0.15					0.04
													0.07			0.12					0.03
													0.07			0.16					0.03
													0.03			0.12					0.04
													0.04			0.16					0.04
													0.06			0.08					0.05
																0.18					0.06
																0.22					0.04
																0.17					0.07
																0.24					0.03
																0.23					0.04
																0.18					0.04
																0.17					0.04
																0.22					0.03
																0.17					0.03
																0.28					0.04
																0.25					0.03
																0.22					0.05
																0.19					0.05
																0.26					0.04
																0.33					0.05
																0.3					0.07
																0.28					0.09
																0.26					0.11
																0.25					0.17
																0.2					0.22
																0.21					0.23
																0.2					0.16
																0.19					0.13
																0.21					0.12
																0.22					0.13
																0.2					0.09
																0.15					0.09
																0.22					0.16
																0.2					0.17
																0.19					0.17
																0.21					0.07
																0.21					0.08
																0.14					0.08
																0.04					0.19
																0.2					0.27
																0.18					0.17
																0.15					0.16
																0.18					0.15
																0.19					0.11
																0.18					0.1
																0.21					0.22
																0.13					0.14
																0.16					0.11
																0.12					0.11
																0.1					0.06
																0.07					0.16
																0.06					0.18
																0.08					0.16
																0.07					0.15
																0.04					0.2
																0.16					0.17
																0.13					0.2
																0.18					0.17
																0.07					0.13
																0.06					0.12
																0.08					0.17
																0.08					0.11
																0.09					0.22
																0.08					0.12
																0.09					0.12
																0.08					0.12
																0.12					0.14
																0.1					0.14
																0.08					0.15
																0.08					0.12
																0.09					0.13
																0.14					0.15
																0.14					0.12
																0.15					0.16
																0.12					0.1
																0.1					0.1
																0.14					0.13
																0.09					0.12
																0.12					0.11
																0.07					0.12
																0.09					0.13
																0.12					0.12
																0.09					0.13
																0.11					0.14
																0.07					0.16
																0.1					0.2
																0.06					0.17
																0.08					0.12
																0.09					0.14
																0.08					0.15
																0.05					0.18
																0.08					0.13
																0.08					0.14
																0.08					0.13
																					0.11
																					0.11
																					0.16
																					0.12
																					0.18
																					0.27
																					0.13
																					0.18
																					0.26
																					0.28
																					0.2
																					0.28
																					0.24
																					0.23
																					0.07
																					0.1
																					0.08
																					0.08
																					0.05
																					0.08
																					0.05
																					0.1
																					0.06
																					0.08
																					0.11
																					0.06
																					0.04
																					0.07
																					0.08
																					0.06
																					0.03
																					0.03
																					0.04
																					0.03
																					0.04
																					0.08
																					0.06
																					0.06
																					0.03
																					0.04
																					0.05
																					0.04
																					0.03
																					0.01
																					0.02
																					0.03
																					0.02
																					0.04
																					0.05
																					0.05
																					0.05
																					0.05
																					0.05
																					0.07
																					0.07
																					0.03
																					0.04
																					0.06
																					0.36
																					0.44
																					0.59
																					0.67
																					0.44
																					0.35
																					0.25
																					0.32
																					0.36
																					0.32
																					0.27
																					0.2
																					0.3
																					0.2
																					0.17
																					0.2
																					0.17
																					0.22
																					0.19
																					0.14
																					0.11
																					0.13
																					0.11
																					0.1
																					0.09
																					0.11
																					0.08
																					0.07
																					0.11
																					0.06
																					0.08
																					0.07
																					0.08
																					0.09
																					0.09
																					0.04
																					0.04
																					0.06
																					0.08
																					0.12
																					0.07
																					0.05
																					0.06
																					0.09
																					0.1
																					0.08
																					0.13
																					0.08
																					0.08
																					0.09
																					0.11
																					0.16
																					0.14
																					0.15
																					0.1
																					0.1
																					0.14
																					0.12
																					0.16
																					0.11
																					0.11
																					0.13
																					0.12
																					0.1
																					0.14
																					0.13
																					0.18
																					0.16
																					0.13
																					0.14
																					0.14
																					0.2
																					0.22
																					0.22
																					0.16
																					0.16
																					0.16
																					0.2
																					0.22
																					0.19
																					0.15
																					0.18
																					0.22
																					0.18
																					0.18
																					0.19
																					0.19
																					0.22
																					0.25
																					0.2
																					0.22
																					0.16
																					0.12
																					0.16
																					0.14
																					0.14
																					0.15
																					0.12
																					0.16
																					0.12
																					0.16
																					0.08
																					0.18
																					0.22
																					0.17
																					0.24
																					0.23
																					0.18
																					0.17
																					0.22
																					0.17
																					0.28
																					0.25
																					0.22
																					0.19
																					0.26
																					0.33
																					0.3
																					0.28
																					0.26
																					0.25
																					0.2
																					0.21
																					0.2
																					0.19
																					0.21
																					0.22
																					0.2
																					0.15
																					0.22
																					0.2
																					0.19
																					0.21
																					0.21
																					0.14
																					0.04
																					0.2
																					0.18
																					0.15
																					0.18
																					0.19
																					0.18
																					0.21
																					0.13
																					0.16
																					0.12
																					0.1
																					0.07
																					0.06
																					0.08
																					0.07
																					0.04
																					0.16
																					0.13
																					0.18
																					0.07
																					0.06
																					0.08
																					0.08
																					0.09
																					0.08
																					0.09
																					0.08
																					0.12
																					0.1
																					0.08
																					0.08
																					0.09
																					0.14
																					0.14
																					0.15
																					0.12
																					0.1
																					0.14
																					0.09
																					0.12
																					0.07
																					0.09
																					0.12
																					0.09
																					0.11
																					0.07
																					0.1
																					0.06
																					0.08
																					0.09
																					0.08
																					0.05
																					0.08
																					0.08
																					0.08
																					0.126719

## Sheet: Sheet4
Lanthanum height in gaps
	height of lanthanum of both layer and bush					Range (nm)	10	20	30	40	50	60	70	80	90	100	110	120	130	140	150	160	170	180	190	200+
						Range (um)	0.01	0.02	0.03	0.04	0.05	0.06	0.07	0.08	0.09	0.1	0.11	0.12	0.13	0.14	0.15	0.16	0.17	0.18	0.19	0.2+	Total
1	0.01					#	1	3	17	33	30	22	21	44	24	27	26	27	23	28	15	25	19	17	12	81	495
1	0.02					%	0.20202	0.606061	3.43434	6.66667	6.06061	4.44444	4.24242	8.88889	4.84848	5.45455	5.25253	5.45455	4.64646	5.65657	3.0303	5.05051	3.83838	3.43434	2.42424	16.3636
2	0.02
3	0.02
1	0.03
2	0.03
3	0.03
4	0.03
5	0.03
6	0.03
7	0.03
8	0.03
9	0.03
10	0.03
11	0.03
12	0.03
13	0.03
14	0.03
15	0.03
16	0.03
17	0.03
1	0.04
2	0.04
3	0.04
4	0.04
5	0.04
6	0.04
7	0.04
8	0.04
9	0.04
10	0.04
11	0.04
12	0.04
13	0.04
14	0.04
15	0.04
16	0.04
17	0.04
18	0.04
19	0.04
20	0.04
21	0.04
22	0.04
23	0.04
24	0.04
25	0.04
26	0.04
27	0.04
28	0.04
29	0.04
30	0.04
31	0.04
32	0.04
33	0.04
1	0.05
2	0.05
3	0.05
4	0.05
5	0.05
6	0.05
7	0.05
8	0.05
9	0.05
10	0.05
11	0.05
12	0.05
13	0.05
14	0.05
15	0.05
16	0.05
17	0.05
18	0.05
19	0.05
20	0.05
21	0.05
22	0.05
23	0.05
24	0.05
25	0.05
26	0.05
27	0.05
28	0.05
29	0.05
30	0.05
1	0.06
2	0.06
3	0.06
4	0.06
5	0.06
6	0.06
7	0.06
8	0.06
9	0.06
10	0.06
11	0.06
12	0.06
13	0.06
14	0.06
15	0.06
16	0.06
17	0.06
18	0.06
19	0.06
20	0.06
21	0.06
22	0.06
1	0.07
2	0.07
3	0.07
4	0.07
5	0.07
6	0.07
7	0.07
8	0.07
9	0.07
10	0.07
11	0.07
12	0.07
13	0.07
14	0.07
15	0.07
16	0.07
17	0.07
18	0.07
19	0.07
20	0.07
21	0.07
1	0.08
2	0.08
3	0.08
4	0.08
5	0.08
6	0.08
7	0.08
8	0.08
9	0.08
10	0.08
11	0.08
12	0.08
13	0.08
14	0.08
15	0.08
16	0.08
17	0.08
18	0.08
19	0.08
20	0.08
21	0.08
22	0.08
23	0.08
24	0.08
25	0.08
26	0.08
27	0.08
28	0.08
29	0.08
30	0.08
31	0.08
32	0.08
33	0.08
34	0.08
35	0.08
36	0.08
37	0.08
38	0.08
39	0.08
40	0.08
41	0.08
42	0.08
43	0.08
44	0.08
1	0.09
2	0.09
3	0.09
4	0.09
5	0.09
6	0.09
7	0.09
8	0.09
9	0.09
10	0.09
11	0.09
12	0.09
13	0.09
14	0.09
15	0.09
16	0.09
17	0.09
18	0.09
19	0.09
20	0.09
21	0.09
22	0.09
23	0.09
24	0.09
1	0.1
2	0.1
3	0.1
4	0.1
5	0.1
6	0.1
7	0.1
8	0.1
9	0.1
10	0.1
11	0.1
12	0.1
13	0.1
14	0.1
15	0.1
16	0.1
17	0.1
18	0.1
19	0.1
20	0.1
21	0.1
22	0.1
23	0.1
24	0.1
25	0.1
26	0.1
27	0.1
1	0.11
2	0.11
3	0.11
4	0.11
5	0.11
6	0.11
7	0.11
8	0.11
9	0.11
10	0.11
11	0.11
12	0.11
13	0.11
14	0.11
15	0.11
16	0.11
17	0.11
18	0.11
19	0.11
20	0.11
21	0.11
22	0.11
23	0.11
24	0.11
25	0.11
26	0.11
1	0.12
2	0.12
3	0.12
4	0.12
5	0.12
6	0.12
7	0.12
8	0.12
9	0.12
10	0.12
11	0.12
12	0.12
13	0.12
14	0.12
15	0.12
16	0.12
17	0.12
18	0.12
19	0.12
20	0.12
21	0.12
22	0.12
23	0.12
24	0.12
25	0.12
26	0.12
27	0.12
1	0.13
2	0.13
3	0.13
4	0.13
5	0.13
6	0.13
7	0.13
8	0.13
9	0.13
10	0.13
11	0.13
12	0.13
13	0.13
14	0.13
15	0.13
16	0.13
17	0.13
18	0.13
19	0.13
20	0.13
21	0.13
22	0.13
23	0.13
1	0.14
2	0.14
3	0.14
4	0.14
5	0.14
6	0.14
7	0.14
8	0.14
9	0.14
10	0.14
11	0.14
12	0.14
13	0.14
14	0.14
15	0.14
16	0.14
17	0.14
18	0.14
19	0.14
20	0.14
21	0.14
22	0.14
23	0.14
24	0.14
25	0.14
26	0.14
27	0.14
28	0.14
1	0.15
2	0.15
3	0.15
4	0.15
5	0.15
6	0.15
7	0.15
8	0.15
9	0.15
10	0.15
11	0.15
12	0.15
13	0.15
14	0.15
15	0.15
1	0.16
2	0.16
3	0.16
4	0.16
5	0.16
6	0.16
7	0.16
8	0.16
9	0.16
10	0.16
11	0.16
12	0.16
13	0.16
14	0.16
15	0.16
16	0.16
17	0.16
18	0.16
19	0.16
20	0.16
21	0.16
22	0.16
23	0.16
24	0.16
25	0.16
1	0.17
2	0.17
3	0.17
4	0.17
5	0.17
6	0.17
7	0.17
8	0.17
9	0.17
10	0.17
11	0.17
12	0.17
13	0.17
14	0.17
15	0.17
16	0.17
17	0.17
18	0.17
19	0.17
1	0.18
2	0.18
3	0.18
4	0.18
5	0.18
6	0.18
7	0.18
8	0.18
9	0.18
10	0.18
11	0.18
12	0.18
13	0.18
14	0.18
15	0.18
16	0.18
17	0.18
1	0.19
2	0.19
3	0.19
4	0.19
5	0.19
6	0.19
7	0.19
8	0.19
9	0.19
10	0.19
11	0.19
12	0.19
1	0.2
2	0.2
3	0.2
4	0.2
5	0.2
6	0.2
7	0.2
8	0.2
9	0.2
10	0.2
11	0.2
12	0.2
13	0.2
14	0.2
15	0.2
16	0.2
17	0.2
18	0.2
19	0.2
20	0.2
21	0.2
22	0.2
23	0.21
24	0.21
25	0.21
26	0.21
27	0.21
28	0.21
29	0.22
30	0.22
31	0.22
32	0.22
33	0.22
34	0.22
35	0.22
36	0.22
37	0.22
38	0.22
39	0.22
40	0.22
41	0.22
42	0.22
43	0.22
44	0.22
45	0.22
46	0.23
47	0.23
48	0.23
49	0.24
50	0.24
51	0.24
52	0.24
53	0.24
54	0.25
55	0.25
56	0.25
57	0.25
58	0.26
59	0.26
60	0.26
61	0.27
62	0.27
63	0.27
64	0.27
65	0.28
66	0.28
67	0.28
68	0.28
69	0.3
70	0.3
71	0.32
72	0.32
73	0.33
74	0.35
75	0.36
76	0.36
77	0.44
78	0.44
79	0.52
80	0.59
81	0.67
	0.127212	Average

## Sheet: Sheet6
FNMO
La+ staining length in gap
	4k contact GCX				4k contact GCX				3k TCJ with GCX				3k contact GCX				2k gaps and contacts GCX				1.5k GCX gap with rare fibrils				0.7k overview GCX				1k overview GCX
	length stained	length not stained			length stained	length not stained			length stained	length not stained			length stained	length not stained			length stained	length not stained			length stained	length not stained			length stained	length not stained			length stained	length not stained
	0.49	0.68			0.84	0.39			1.58				0.52	0.44			0.48	0.65			1.47	0.08			2.4	0.22			2.42	2.2
	0.65	0.07			1.19	0.07			2.33				0.97	0.13			0.92	0.52			0.38	0.55			4.61	0.26			2.95	1.18
	1.2	0.11			0.1	0.12			2.24				0.39	0.12			0.93	0.35			0.5	0.27			1.85	0.3			0.42	1.31
	1.04	0.12			0.34								0.09	0.06			1	0.21			0.25	0.36			5.14	0.14			0.45	0.3
	1.06	0.86			0.26								0.32	0.09			1.58	1.53			0.63	0.27			1.68	0.19			0.78	0.61
	0.29	0.82			0.23								0.22	0.92			0.55	0.85			0.66	0.58			0.12	0.19			4.63	0.31
	0.48	1.9			1.32								0.12	0.05			0.68	0.41			0.42	0.26			0.3	0.74			1.81	0.23
	0.47	0.57												0.22			1.88	0.59			2.84	1.4			2.89	0.6			0.88	0.81
	0.31	0.56															1.72	0.24			0.61	1.27			2.76	0.58			2.05	0.77
	0.17																0.97	0.11			2.03	0.73			0.37	0.52			1.55	0.68
																	0.41	0.13			0.76	4.66			0.43	0.32			1.04	0.27
																	0.48	0.5			2.74	1.31			1.66	0.87			1.17	0.32
																	0.61	0.29			1.13	1.57			0.29	0.46			0.65	0.85
																	0.51	0.69			1.02	0.81			0.2	3.17			0.87	1.02
																	0.67	0.05			2.33	0.66			2.23	0.39			0.92	1.36
																	0.43	0.08			1.24	0.47			1.92	0.75			0.48	1.23
																	0.1				2.57	0.26			2.6	0.66			1.01
																	0.15				1.74	2.25			1.11	0.29			0.29
																	0.33					0.94			0.9	0.4			0.23
																	0.13					1.23			0.94	0.44			0.52
																	0.76								1.03	0.45
																	0.22								1.52	6.51
																	0.51								2.11	7.34
																	0.11								1.7
																	0.23								1.6
																	0.16								3.91
																	0.08								2.43
																	0.38								0.76
																	0.36								0.91
																	0.49								1.85
																	0.38								0.63
																	0.9								0.82
																	0.68								1.23
																	0.07								1.63
																	0.48								2.29
																	0.9								0.88
																	0.71								1.99
																									6.82
																									3.42
																									0.94
																									1.59
																									3.66
																									2.09
																									0.26
																									0.99

## Sheet: Sheet7
La+ stained length in gaps only
		Total
		length stained	length not stained			total length filled stained	total length not stained	Total				length stained	length not stained		length stained	length not stained
		0.49	0.68		um	171.07	74.67	245.74				0.49	0.68		0.49	0.68
		0.65	0.07		%	69.6142	30.3858					0.65	0.07		0.65	0.07
		1.2	0.11									1.2	0.11		1.2	0.11
		1.04	0.12									1.04	0.12		1.04	0.12
		1.06	0.86									1.06	0.86		1.06	0.86
		0.29	0.82									0.29	0.82		0.29	0.82
		0.48	1.9									0.48	1.9		0.48	1.9
		0.47	0.57									0.47	0.57		0.47	0.57
		0.31	0.56									0.31	0.56		0.31	0.56
		0.17	0.39									0.17	0.39		0.17	0.39
		0.84	0.07									0.84	0.07		0.84	0.07
		1.19	0.12									1.19	0.12		1.19	0.12
		0.1	0.44									0.1	0.44		0.1	0.44
		0.34	0.13									0.34	0.13		0.34	0.13
		0.26	0.12									0.26	0.12		0.26	0.12
		0.23	0.06									0.23	0.06		0.23	0.06
		1.32	0.09									1.32	0.09		1.32	0.09
		1.58	0.92									1.58	0.92		1.58	0.92
		2.33	0.05									2.33	0.05		2.33	0.05
		2.24	0.22									2.24	0.22		2.24	0.22
		0.52	0.65									0.52	0.65		0.52	0.65
		0.97	0.52									0.97	0.52		0.97	0.52
		0.39	0.35									0.39	0.35		0.39	0.35
		0.09	0.21									0.09	0.21		0.09	0.21
		0.32	1.53									0.32	1.53		0.32	1.53
		0.22	0.85									0.22	0.85		0.22	0.85
		0.12	0.41									0.12	0.41		0.12	0.41
		0.48	0.59									0.48	0.59		0.48	0.59
		0.92	0.24									0.92	0.24		0.92	0.24
		0.93	0.11									0.93	0.11		0.93	0.11
		1	0.13									1	0.13		1	0.13
		1.58	0.5									1.58	0.5		1.58	0.5
		0.55	0.29									0.55	0.29		0.55	0.29
		0.68	0.69									0.68	0.69		0.68	0.69
		1.88	0.05									1.88	0.05		1.88	0.05
		1.72	0.08									1.72	0.08		1.72	0.08
		0.97	0.08									0.97	0.08		0.97	0.08
		0.41	0.55									0.41	0.55		0.41	0.55
		0.48	0.27									0.48	0.27		0.48	0.27
		0.61	0.36									0.61	0.36		0.61	0.36
		0.51	0.27									0.51	0.27		0.51	0.27
		0.67	0.58									0.67	0.58		0.67	0.58
		0.43	0.26									0.43	0.26		0.43	0.26
		0.1	1.4									0.1	1.4		0.1	1.4
		0.15	1.27									0.15	1.27		0.15	1.27
		0.33	0.73									0.33	0.73		0.33	0.73
		0.13	4.66									0.13	4.66		0.13	4.66
		0.76	1.31									0.76	1.31		0.76	1.31
		0.22	1.57									0.22	1.57		0.22	1.57
		0.51	0.81									0.51	0.81		0.51	0.81
		0.11	0.66									0.11	0.66		0.11	0.66
		0.23	0.47									0.23	0.47		0.23	0.47
		0.16	0.26									0.16	0.26		0.16	0.26
		0.08	2.25									0.08	2.25		0.08	2.25
		0.38	0.94									0.38	0.94		0.38	0.94
		0.36	1.23									0.36	1.23		0.36	1.23
		0.49	0.22									0.49	0.22		0.49	0.22
		0.38	0.26									0.38	0.26		0.38	0.26
		0.9	0.3									0.9	0.3		0.9	0.3
		0.68	0.14									0.68	0.14		0.68	0.14
		0.07	0.19									0.07	0.19		0.07	0.19
		0.48	0.19									0.48	0.19		0.48	0.19
		0.9	0.74									0.9	0.74		0.9	0.74
		0.71	0.6									0.71	0.6		0.71	0.6
		1.47	0.58									1.47	0.58		1.47	0.58
		0.38	0.52									0.38	0.52		0.38	0.52
		0.5	0.32									0.5	0.32		0.5	0.32
		0.25	0.87									0.25	0.87		0.25	0.87
		0.63	0.46									0.63	0.46		0.63	0.46
		0.66	3.17									0.66	3.17		0.66	3.17
		0.42	0.39									0.42	0.39		0.42	0.39
		2.84	0.75									2.84	0.75		2.84	0.75
		0.61	0.66									0.61	0.66		0.61	0.66
		2.03	0.29									2.03	0.29		2.03	0.29
		0.76	0.4									0.76	0.4		0.76	0.4
		2.74	0.44									2.74	0.44		2.74	0.44
		1.13	0.45									1.13	0.45		1.13	0.45
		1.02	6.51									1.02	6.51		1.02	6.51
		2.33	7.34									2.33	7.34		2.33	7.34
		1.24	2.2									1.24	2.2		1.24	2.2
		2.57	1.18									2.57	1.18		2.57	1.18
		1.74	1.31									1.74	1.31		1.74	1.31
		2.4	0.3									2.4	0.3		2.4	0.3
		4.61	0.61									4.61	0.61		4.61	0.61
		1.85	0.31									1.85	0.31		1.85	0.31
		5.14	0.23									5.14	0.23		5.14	0.23
		1.68	0.81									1.68	0.81		1.68	0.81
		0.12	0.77									0.12	0.77		0.12	0.77
		0.3	0.68									0.3	0.68		0.3	0.68
		2.89	0.27									2.89	0.27		2.89	0.27
		2.76	0.32									2.76	0.32		2.76	0.32
		0.37	0.85									0.37	0.85		0.37	0.85
		0.43	1.02									0.43	1.02		0.43	1.02
		1.66	1.36									1.66	1.36		1.66	1.36
		0.29	1.23									0.29	1.23		0.29	1.23
		0.2	74.67									0.2	1.13219	STDEV	0.2	0.786	AVG
		2.23										2.23			2.23
		1.92										1.92			1.92
		2.6										2.6			2.6
		1.11										1.11			1.11
		0.9										0.9			0.9
		0.94										0.94			0.94
		1.03										1.03			1.03
		1.52										1.52			1.52
		2.11										2.11			2.11
		1.7										1.7			1.7
		1.6										1.6			1.6
		3.91										3.91			3.91
		2.43										2.43			2.43
		0.76										0.76			0.76
		0.91										0.91			0.91
		1.85										1.85			1.85
		0.63										0.63			0.63
		0.82										0.82			0.82
		1.23										1.23			1.23
		1.63										1.63			1.63
		2.29										2.29			2.29
		0.88										0.88			0.88
		1.99										1.99			1.99
		6.82										6.82			6.82
		3.42										3.42			3.42
		0.94										0.94			0.94
		1.59										1.59			1.59
		3.66										3.66			3.66
		2.09										2.09			2.09
		0.26										0.26			0.26
		0.99										0.99			0.99
		2.42										2.42			2.42
		2.95										2.95			2.95
		0.42										0.42			0.42
		0.45										0.45			0.45
		0.78										0.78			0.78
		4.63										4.63			4.63
		1.81										1.81			1.81
		0.88										0.88			0.88
		2.05										2.05			2.05
		1.55										1.55			1.55
		1.04										1.04			1.04
		1.17										1.17			1.17
		0.65										0.65			0.65
		0.87										0.87			0.87
		0.92										0.92			0.92
		0.48										0.48			0.48
		1.01										1.01			1.01
		0.29										0.29			0.29
		0.23										0.23			0.23
		0.52										0.52			0.52
		171.07									STDEV	1.09043		AVG	1.16374

## Sheet: Sheet5
Lathanum stain
FNMO
	La+ height in gaps	Range (um)	0.01	0.02	0.03	0.04	0.05	0.06	0.07	0.08	0.09	0.1	0.11	0.12	0.13	0.14	0.15	0.16	0.17	0.18	0.19	0.2+	Total
		#	1	3	17	33	30	22	21	44	24	27	26	27	23	28	15	25	19	17	12	81	495
		%	0.20202	0.606061	3.43434	6.66667	6.06061	4.44444	4.24242	8.88889	4.84848	5.45455	5.25253	5.45455	4.64646	5.65657	3.0303	5.05051	3.83838	3.43434	2.42424	16.3636
	La+ contact width	Range (um)	0.01	0.02	0.03	0.04	0.05	0.06	0.07	0.08	0.09	0.1	0.11	0.12	0.13	0.14	0.15	0.16	0.17	0.18	0.19	0.2+	Total
		#	1	10	23	13	28	19	31	19	15	13	7	4	2	6	7	2	2	6	2	9	219
		%	0.456621	4.56621	10.5023	5.93607	12.7854	8.6758	14.1553	8.6758	6.84932	5.93607	3.19635	1.82648	0.913242	2.73973	3.19635	0.913242	0.913242	2.73973	0.913242	4.10959
	La+ height in gaps - contact width	Range (um)	0.01	0.02	0.03	0.04	0.05	0.06	0.07	0.08	0.09	0.1	0.11	0.12	0.13	0.14	0.15	0.16	0.17	0.18	0.19	0.2+
		%	-0.254601	-3.96015	-7.06794	0.730594	-6.72478	-4.23135	-9.91283	0.21309	-2.00083	-0.481528	2.05618	3.62806	3.73322	2.91684	-0.166044	4.13726	2.92514	0.694617	1.511	12.254
