# Supplementary material for: Cell contacts and pericellular matrix in the Xenopus gastrula chordamesoderm
Source: PLoS One. 2024 Feb 12;19(2):e0297420. doi: 10.1371/journal.pone.0297420 (PMC10861091; doi:10.1371/journal.pone.0297420)
Supplement: S1 Dataset — (ZIP) [file pone.0297420.s008.zip › FNMO lanthanum (Fig 6C).xlsx]

## Sheet: Sheet5
FNMO
Lanthanum staining
length measured in um
measure only contacts with a width range of 1-150um
	4k contact GCX					4k contact GCX - 2					3k TCJ with GCX					3k contact GCX					2k gaps and contacts GCX					1k overview GCX					1.5k GCX gap with rare fibrils					1.5k GCX contact					0.7K overview GCX
	length filled stain	length no stain	length split stain (two lines)			length filled stain	length no stain	length split stain (two lines)			length filled stain	length no stain	length split stain (two lines)			length filled stain	length no stain	length split stain (two lines)			length filled stain	length no stain	length split stain (two lines)			length filled stain	length no stain	length split stain (two lines)			length filled stain	length no stain	length split stain (two lines)			length filled stain	length no stain	length split stain (two lines)			length filled stain	length no stain	length split stain (two lines)
	0.3		0.11			0.95					0.18	0.62	0.62			0.42	0.05	0.84			0.18	0.71	0.39			0.21	0.69	0.64			0.32	2.06	1.5			0.1	5.85	0.95			0.2	3.54
	0.13		0.06			1.59					1.41	0.62	0.83			0.06	0.14	1.03			0.17	0.7	0.39			0.16	0.32	0.41			2.81	0.72	1.5			0.15	2.46	0.95			0.17	2.43
	0.11		0.04			2.54					0.27		0.87			0.19	0.13	0.47			0.11	0.36				0.35	0.63	0.78			0.47	0.15				0.14	0.25				0.37	0.32
	0.15		0.23								0.42		1.62			0.36	0.18	2.34			0.19	0.63				0.15	1.3	1.21			0.31	2.93				1.62	0.38					0.28
	0.56		0.1								0.13		0.33			0.13	0.98				0.53	0.13				0.17	1.52	0.41			0.97					0.08	0.16					3.56
	0.35		0.06								0.11		4.27			1.58	1.48				0.57	0.14				0.55	0.47	3.45			4.88					0.13	0.11					10.13
	0.22		0.6								2.52					2.74					0.29	0.14				0.07	1.02									1.61	0.15
	0.15																				0.47	0.08				0.23	0.59									0.09	1.65
	0.37																				0.46	2.89				0.31	0.43									0.22	0.85
	2.34																				0.47					0.91	0.67									0.41	0.61
																					0.48					0.73	0.41									0.31	12.47
																					1.57					0.27	0.37									4.86
																					5.49					0.13	0.39
																										0.63	0.26
																										4.87	4.55
																											1.97
																											2.02
																											0.21
																											0.2
																											18.02

## Sheet: Sheet1
FNMO		red=sum
length of contact stained
	total length filled stained	total length not stained	total length split stained			total length filled stained	total length not stained	total length split stained	total
	2.34	0.62	4.27		um	30.61	48.54	12.9	92.05		FNMO	filled stained	partial stained	not stained
	2.54	1.48	2.34		%	33.2537	52.7322	14.0141			%	33.2537	14.0141	52.7322
	2.52	2.89	0.39
	2.74	18.02	3.45
	5.49	2.93	1.5
	4.87	12.47	0.95
	4.88	10.13	12.9
	4.86	48.54
	0.37
	30.61
