# Supplementary material for: Cell contacts and pericellular matrix in the Xenopus gastrula chordamesoderm
Source: PLoS One. 2024 Feb 12;19(2):e0297420. doi: 10.1371/journal.pone.0297420 (PMC10861091; doi:10.1371/journal.pone.0297420)
Supplement: S1 Dataset — (ZIP) [file pone.0297420.s008.zip › Has1 MO lanthanum (Fig 4E and S2C).xlsx]

## Sheet: Sheet1
Has1 MO cme lanthanum stained (filled) width measurements
	stretch of contact with and without GCX			stretch of contact with and without GCX-2			Gaps with GCX			contact with sparse GCX			contact with GCX			contact with GCX and without			contact and gaps with GCX			CME overview with GCX-2
	filled	partially filled		filled	partially filled		filled	partially filled		filled	partially filled		filled	partially filled		filled	partially filled		filled	partially filled		filled	partially filled
	width (um)			width (um)			width (um)			width (um)			width (um)			width (um)			width (um)			width (um)
	0.04	0.04		0.07	0.13		0.08	0.07		0.08	0.1		0.12			0.04			0.09			0.09
	0.03	0.03		0.04	0.06		0.05	0.1		0.12	0.12		0.11			0.04			0.1			0.08
	0.06	0.11		0.04	0.07		0.07	0.16		0.06	0.15		0.1			0.07			0.1			0.07
	0.05	0.08		0.09	0.07		0.06	0.14		0.05	0.15		0.08			0.04						0.04
	0.02	0.06		0.08	0.08		0.05			0.06	0.05		0.1			0.07						0.06
	0.03	0.06		0.05	0.05		0.05			0.07	0.09		0.09			0.06						0.08
	0.03	0.08		0.03	0.06		0.04			0.06	0.07		0.08			0.05						0.06
	0.04	0.07		0.03	0.06		0.07			0.1	0.06		0.08			0.06						0.03
	0.01	0.05		0.04	0.07		0.06			0.04	0.05		0.06			0.05						0.07
	0.01	0.05		0.07	0.08					0.06	0.03		0.06			0.07						0.06
	0.01	0.02		0.08	0.03					0.04	0.07		0.09			0.08						0.04
	0.02	0.05		0.12	0.11					0.04	0.09		0.12			0.11						0.04
	0.03	0.12		0.09	0.05					0.04	0.06		0.2			0.1						0.02
	0.05	0.04		0.11	0.1					0.04	0.05		0.11			0.09						0.05
	0.07	0.08		0.19	0.13					0.07	0.05		0.1			0.07						0.03
	0.01	0.09		0.24	0.07					0.07	0.05		0.13			0.07						0.05
	0.06	0.1		0.25							0.03		0.16			0.06						0.03
	0.06	0.13		0.26							0.03		0.14			0.1						0.03
	0.06	0.14		0.26							0.04		0.13			0.09						0.05
	0.06	0.16		0.27							0.06		0.21			0.08						0.03
	0.06	0.16		0.32							0.07		0.24			0.07						0.03
	0.04	0.16		0.34							0.07											0.08
	0.06	0.13		0.33							0.08											0.08
	0.12	0.1		0.35							0.08											0.09
	0.12	0.08		0.26							0.07											0.08
	0.02	0.1		0.06							0.08											0.06
	0.1	0.12		0.12							0.1											0.06
	0.11	0.12		0.03							0.09											0.08
	0.12	0.05		0.04							0.07											0.07
	0.06	0.11		0.04							0.07											0.06
	0.09	0.08		0.05							0.02											0.03
	0.08	0.09		0.07							0.05											0.03
	0.07	0.11		0.1							0.1											0.03
	0.06	0.12		0.09							0.08											0.05
	0.08			0.09							0.07											0.06
	0.07			0.08							0.09											0.03
	0.04			0.09							0.06											0.05
	0.05			0.05							0.06											0.06
	0.02			0.1							0.03											0.06
	0.03			0.09							0.02											0.05
	0.04			0.13							0.02											0.08
	0.15			0.05							0.02											0.09
	0.13			0.05							0.03											0.03
	0.07			0.06							0.02											0.03
	0.05			0.04							0.02											0.06
				0.06							0.03											0.05
				0.11							0.06											0.08
				0.17							0.07											0.06
											0.07											0.08
											0.08											0.08
											0.08											0.06
											0.1											0.05
											0.09											0.03
											0.09
											0.07
											0.08
											0.06
											0.03
											0.04
											0.07
											0.06
											0.06
											0.06
											0.04
											0.05
											0.06
											0.05
											0.05
											0.07
											0.1
											0.08
											0.12
											0.11
											0.13
											0.13
											0.13
											0.09
											0.08
											0.07
											0.08
											0.08
											0.03
											0.04
											0.03

## Sheet: Sheet2
Has1 MO cme lanthanum stained (filled) width measurements
combined data
						Range in nm	10	20	30	40	50	60	70	80	90	100	110	120	130	140	150	160	170	180	190	200+
	0.04		1	0.01		Range (um)	0.01	0.02	0.03	0.04	0.05	0.06	0.07	0.08	0.09	0.1	0.11	0.12	0.13	0.14	0.15	0.16	0.17	0.18	0.19	0.2+	Total
	0.03		2	0.01		#	4	5	21	23	23	35	21	22	15	11	6	8	4	1	1	1	1	1	1	13	217
	0.06		3	0.01		%	1.84332	2.30415	9.67742	10.5991	10.5991	16.129	9.67742	10.1382	6.91244	5.06912	2.76498	3.68664	1.84332	0.460829	0.460829	0.460829	0.460829	0.460829	0.460829	5.99078
	0.05		4	0.01
	0.02		1	0.02			Gaps	0-50	50-100	100-150	150-200	200-250	250-300	300-350	350-400	400-450	450-500	500-550	550-600	600-700	700-800	800-900	900-1000	1000+
	0.03		2	0.02		#	0	53	116	30	5	4	5	3	1	0	0	0	0	0	0	0	0	0	217
	0.03		3	0.02		%	0	24.424	53.4562	13.8249	2.30415	1.84332	2.30415	1.38249	0.460829	0	0	0	0	0	0	0	0	0	100
	0.04		4	0.02
	0.01		5	0.02
	0.01		1	0.03
	0.01		2	0.03
	0.02		3	0.03
	0.03		4	0.03
	0.05		5	0.03
	0.07		6	0.03
	0.01		7	0.03
	0.06		8	0.03
	0.06		9	0.03
	0.06		10	0.03
	0.06		11	0.03
	0.06		12	0.03
	0.04		13	0.03
	0.06		14	0.03
	0.12		15	0.03
	0.12		16	0.03
	0.02		17	0.03
	0.1		18	0.03
	0.11		19	0.03
	0.12		20	0.03
	0.06		21	0.03
	0.09		1	0.04
	0.08		2	0.04
	0.07		3	0.04
	0.06		4	0.04
	0.08		5	0.04
	0.07		6	0.04
	0.04		7	0.04
	0.05		8	0.04
	0.02		9	0.04
	0.03		10	0.04
	0.04		11	0.04
	0.15		12	0.04
	0.13		13	0.04
	0.07		14	0.04
	0.05		15	0.04
	0.07		16	0.04
	0.04		17	0.04
	0.04		18	0.04
	0.09		19	0.04
	0.08		20	0.04
	0.05		21	0.04
	0.03		22	0.04
	0.03		23	0.04
	0.04		1	0.05
	0.07		2	0.05
	0.08		3	0.05
	0.12		4	0.05
	0.09		5	0.05
	0.11		6	0.05
	0.19		7	0.05
	0.24		8	0.05
	0.25		9	0.05
	0.26		10	0.05
	0.26		11	0.05
	0.27		12	0.05
	0.32		13	0.05
	0.34		14	0.05
	0.33		15	0.05
	0.35		16	0.05
	0.26		17	0.05
	0.06		18	0.05
	0.12		19	0.05
	0.03		20	0.05
	0.04		21	0.05
	0.04		22	0.05
	0.05		23	0.05
	0.07		1	0.06
	0.1		2	0.06
	0.09		3	0.06
	0.09		4	0.06
	0.08		5	0.06
	0.09		6	0.06
	0.05		7	0.06
	0.1		8	0.06
	0.09		9	0.06
	0.13		10	0.06
	0.05		11	0.06
	0.05		12	0.06
	0.06		13	0.06
	0.04		14	0.06
	0.06		15	0.06
	0.11		16	0.06
	0.17		17	0.06
	0.08		18	0.06
	0.05		19	0.06
	0.07		20	0.06
	0.06		21	0.06
	0.05		22	0.06
	0.05		23	0.06
	0.04		24	0.06
	0.07		25	0.06
	0.06		26	0.06
	0.08		27	0.06
	0.12		28	0.06
	0.06		29	0.06
	0.05		30	0.06
	0.06		31	0.06
	0.07		32	0.06
	0.06		33	0.06
	0.1		34	0.06
	0.04		35	0.06
	0.06		1	0.07
	0.04		2	0.07
	0.04		3	0.07
	0.04		4	0.07
	0.04		5	0.07
	0.07		6	0.07
	0.07		7	0.07
	0.12		8	0.07
	0.11		9	0.07
	0.1		10	0.07
	0.08		11	0.07
	0.1		12	0.07
	0.09		13	0.07
	0.08		14	0.07
	0.08		15	0.07
	0.06		16	0.07
	0.06		17	0.07
	0.09		18	0.07
	0.12		19	0.07
	0.2		20	0.07
	0.11		21	0.07
	0.1		1	0.08
	0.13		2	0.08
	0.16		3	0.08
	0.14		4	0.08
	0.13		5	0.08
	0.21		6	0.08
	0.24		7	0.08
	0.04		8	0.08
	0.04		9	0.08
	0.07		10	0.08
	0.04		11	0.08
	0.07		12	0.08
	0.06		13	0.08
	0.05		14	0.08
	0.06		15	0.08
	0.05		16	0.08
	0.07		17	0.08
	0.08		18	0.08
	0.11		19	0.08
	0.1		20	0.08
	0.09		21	0.08
	0.07		22	0.08
	0.07		1	0.09
	0.06		2	0.09
	0.1		3	0.09
	0.09		4	0.09
	0.08		5	0.09
	0.07		6	0.09
	0.09		7	0.09
	0.1		8	0.09
	0.1		9	0.09
	0.09		10	0.09
	0.08		11	0.09
	0.07		12	0.09
	0.04		13	0.09
	0.06		14	0.09
	0.08		15	0.09
	0.06		1	0.1
	0.03		2	0.1
	0.07		3	0.1
	0.06		4	0.1
	0.04		5	0.1
	0.04		6	0.1
	0.02		7	0.1
	0.05		8	0.1
	0.03		9	0.1
	0.05		10	0.1
	0.03		11	0.1
	0.03		1	0.11
	0.05		2	0.11
	0.03		3	0.11
	0.03		4	0.11
	0.08		5	0.11
	0.08		6	0.11
	0.09		1	0.12
	0.08		2	0.12
	0.06		3	0.12
	0.06		4	0.12
	0.08		5	0.12
	0.07		6	0.12
	0.06		7	0.12
	0.03		8	0.12
	0.03		1	0.13
	0.03		2	0.13
	0.05		3	0.13
	0.06		4	0.13
	0.03		1	0.14
	0.05		1	0.15
	0.06		1	0.16
	0.06		1	0.17
	0.05		1	0.19
	0.08		1	0.2
	0.09		2	0.21
	0.03		3	0.24
	0.03		4	0.24
	0.06		5	0.25
	0.05		6	0.26
	0.08		7	0.26
	0.06		8	0.26
	0.08		9	0.27
	0.08		10	0.32
	0.06		11	0.33
	0.05		12	0.34
	0.03		13	0.35
Average	0.0791667

## Sheet: Sheet8
Has1 MO cme lanthanum stained (Partial) width measurements
							Range in nm	10	20	30	40	50	60	70	80	90	100	110	120	130	140	150	160	170	180	190	200+
	combined data						Range (um)	0.01	0.02	0.03	0.04	0.05	0.06	0.07	0.08	0.09	0.1	0.11	0.12	0.13	0.14	0.15	0.16	0.17	0.18	0.19	0.2+	Total
	Partially filled						#	0	7	11	6	15	16	20	18	9	10	5	6	7	2	2	4	0	0	0	0	138
							%	0	5.07246	7.97101	4.34783	10.8696	11.5942	14.4928	13.0435	6.52174	7.24638	3.62319	4.34783	5.07246	1.44928	1.44928	2.89855	0	0	0	0
	0.04		1	0.02
	0.03		2	0.02
	0.11		3	0.02
	0.08		4	0.02
	0.06		5	0.02
	0.06		6	0.02
	0.08		7	0.02
	0.07		1	0.03
	0.05		2	0.03
	0.05		3	0.03
	0.02		4	0.03
	0.05		5	0.03
	0.12		6	0.03
	0.04		7	0.03
	0.08		8	0.03
	0.09		9	0.03
	0.1		10	0.03
	0.13		11	0.03
	0.14		1	0.04
	0.16		2	0.04
	0.16		3	0.04				Combine Filled and Partial
	0.16		4	0.04
	0.13		5	0.04				Range (um)	0.01	0.02	0.03	0.04	0.05	0.06	0.07	0.08	0.09	0.1	0.11	0.12	0.13	0.14	0.15	0.16	0.17	0.18	0.19	0.2+	Total
	0.1		6	0.04			filled	#	0	7	11	6	15	16	20	18	9	10	5	6	7	2	2	4	0	0	0	0	138
	0.08		1	0.05			partial	#	4	5	21	23	23	35	21	22	15	11	6	8	4	1	1	1	1	1	1	13	217
	0.1		2	0.05				combine #	4	12	32	29	38	51	41	40	24	21	11	14	11	3	3	5	1	1	1	13	355
	0.12		3	0.05				%	1.12676	3.38028	9.01408	8.16901	10.7042	14.3662	11.5493	11.2676	6.76056	5.91549	3.09859	3.94366	3.09859	0.84507	0.84507	1.40845	0.28169	0.28169	0.28169	3.66197
	0.12		4	0.05
	0.05		5	0.05
	0.11		6	0.05															combined width of filled and partial
	0.08		7	0.05
	0.09		8	0.05															0.04
	0.11		9	0.05															0.03
	0.12		10	0.05															0.06
	0.13		11	0.05															0.05
	0.06		12	0.05															0.02
	0.07		13	0.05															0.03
	0.07		14	0.05															0.03
	0.08		15	0.05															0.04
	0.05		1	0.06															0.01
	0.06		2	0.06															0.01
	0.06		3	0.06															0.01
	0.07		4	0.06															0.02
	0.08		5	0.06															0.03
	0.03		6	0.06															0.05
	0.11		7	0.06															0.07
	0.05		8	0.06															0.01
	0.1		9	0.06															0.06
	0.13		10	0.06															0.06
	0.07		11	0.06															0.06
	0.07		12	0.06															0.06
	0.1		13	0.06															0.06
	0.16		14	0.06															0.04
	0.14		15	0.06															0.06
	0.1		16	0.06															0.12
	0.12		1	0.07															0.12
	0.15		2	0.07															0.02
	0.15		3	0.07															0.1
	0.05		4	0.07															0.11
	0.09		5	0.07															0.12
	0.07		6	0.07															0.06
	0.06		7	0.07															0.09
	0.05		8	0.07															0.08
	0.03		9	0.07															0.07
	0.07		10	0.07															0.06
	0.09		11	0.07															0.08
	0.06		12	0.07															0.07
	0.05		13	0.07															0.04
	0.05		14	0.07															0.05
	0.05		15	0.07															0.02
	0.03		16	0.07															0.03
	0.03		17	0.07															0.04
	0.04		18	0.07															0.15
	0.06		19	0.07															0.13
	0.07		20	0.07															0.07
	0.07		1	0.08															0.05
	0.08		2	0.08															0.07
	0.08		3	0.08															0.04
	0.07		4	0.08															0.04
	0.08		5	0.08															0.09
	0.1		6	0.08															0.08
	0.09		7	0.08															0.05
	0.07		8	0.08															0.03
	0.07		9	0.08															0.03
	0.02		10	0.08															0.04
	0.05		11	0.08															0.07
	0.1		12	0.08															0.08
	0.08		13	0.08															0.12
	0.07		14	0.08															0.09
	0.09		15	0.08															0.11
	0.06		16	0.08															0.19
	0.06		17	0.08															0.24
	0.03		18	0.08															0.25
	0.02		1	0.09															0.26
	0.02		2	0.09															0.26
	0.02		3	0.09															0.27
	0.03		4	0.09															0.32
	0.02		5	0.09															0.34
	0.02		6	0.09															0.33
	0.03		7	0.09															0.35
	0.06		8	0.09															0.26
	0.07		9	0.09															0.06
	0.07		1	0.1															0.12
	0.08		2	0.1															0.03
	0.08		3	0.1															0.04
	0.1		4	0.1															0.04
	0.09		5	0.1															0.05
	0.09		6	0.1															0.07
	0.07		7	0.1															0.1
	0.08		8	0.1															0.09
	0.06		9	0.1															0.09
	0.03		10	0.1															0.08
	0.04		1	0.11															0.09
	0.07		2	0.11															0.05
	0.06		3	0.11															0.1
	0.06		4	0.11															0.09
	0.06		5	0.11															0.13
	0.04		1	0.12															0.05
	0.05		2	0.12															0.05
	0.06		3	0.12															0.06
	0.05		4	0.12															0.04
	0.05		5	0.12															0.06
	0.07		6	0.12															0.11
	0.1		1	0.13															0.17
	0.08		2	0.13															0.08
	0.12		3	0.13															0.05
	0.11		4	0.13															0.07
	0.13		5	0.13															0.06
	0.13		6	0.13															0.05
	0.13		7	0.13															0.05
	0.09		1	0.14															0.04
	0.08		2	0.14															0.07
	0.07		1	0.15															0.06
	0.08		2	0.15															0.08
	0.08		1	0.16															0.12
	0.03		2	0.16															0.06
	0.04		3	0.16															0.05
	0.03		4	0.16															0.06
			Avg	0.0758696															0.07
																			0.06
																			0.1
																			0.04
																			0.06
																			0.04
																			0.04
																			0.04
																			0.04
																			0.07
																			0.07
																			0.12
																			0.11
																			0.1
																			0.08
																			0.1
																			0.09
																			0.08
																			0.08
																			0.06
																			0.06
																			0.09
																			0.12
																			0.2
																			0.11
																			0.1
																			0.13
																			0.16
																			0.14
																			0.13
																			0.21
																			0.24
																			0.04
																			0.04
																			0.07
																			0.04
																			0.07
																			0.06
																			0.05
																			0.06
																			0.05
																			0.07
																			0.08
																			0.11
																			0.1
																			0.09
																			0.07
																			0.07
																			0.06
																			0.1
																			0.09
																			0.08
																			0.07
																			0.09
																			0.1
																			0.1
																			0.09
																			0.08
																			0.07
																			0.04
																			0.06
																			0.08
																			0.06
																			0.03
																			0.07
																			0.06
																			0.04
																			0.04
																			0.02
																			0.05
																			0.03
																			0.05
																			0.03
																			0.03
																			0.05
																			0.03
																			0.03
																			0.08
																			0.08
																			0.09
																			0.08
																			0.06
																			0.06
																			0.08
																			0.07
																			0.06
																			0.03
																			0.03
																			0.03
																			0.05
																			0.06
																			0.03
																			0.05
																			0.06
																			0.06
																			0.05
																			0.08
																			0.09
																			0.03
																			0.03
																			0.06
																			0.05
																			0.08
																			0.06
																			0.08
																			0.08
																			0.06
																			0.05
																			0.03
																			0.02
																			0.02
																			0.02
																			0.02
																			0.02
																			0.02
																			0.02
																			0.03
																			0.03
																			0.03
																			0.03
																			0.03
																			0.03
																			0.03
																			0.03
																			0.03
																			0.03
																			0.03
																			0.04
																			0.04
																			0.04
																			0.04
																			0.04
																			0.04
																			0.05
																			0.05
																			0.05
																			0.05
																			0.05
																			0.05
																			0.05
																			0.05
																			0.05
																			0.05
																			0.05
																			0.05
																			0.05
																			0.05
																			0.05
																			0.06
																			0.06
																			0.06
																			0.06
																			0.06
																			0.06
																			0.06
																			0.06
																			0.06
																			0.06
																			0.06
																			0.06
																			0.06
																			0.06
																			0.06
																			0.06
																			0.07
																			0.07
																			0.07
																			0.07
																			0.07
																			0.07
																			0.07
																			0.07
																			0.07
																			0.07
																			0.07
																			0.07
																			0.07
																			0.07
																			0.07
																			0.07
																			0.07
																			0.07
																			0.07
																			0.07
																			0.08
																			0.08
																			0.08
																			0.08
																			0.08
																			0.08
																			0.08
																			0.08
																			0.08
																			0.08
																			0.08
																			0.08
																			0.08
																			0.08
																			0.08
																			0.08
																			0.08
																			0.08
																			0.09
																			0.09
																			0.09
																			0.09
																			0.09
																			0.09
																			0.09
																			0.09
																			0.09
																			0.1
																			0.1
																			0.1
																			0.1
																			0.1
																			0.1
																			0.1
																			0.1
																			0.1
																			0.1
																			0.11
																			0.11
																			0.11
																			0.11
																			0.11
																			0.12
																			0.12
																			0.12
																			0.12
																			0.12
																			0.12
																			0.13
																			0.13
																			0.13
																			0.13
																			0.13
																			0.13
																			0.13
																			0.14
																			0.14
																			0.15
																			0.15
																			0.16
																			0.16
																			0.16
																			0.16
																			0.0778814

## Sheet: Sheet9
Has1 MO cme (La+ stained)
Thickness of one line of the partiallly filled width
randomly measured
	stretch of contact with and without GCX			stretch of contact with and without GCX-2			Gaps with GCX			contact with sparse GCX
													all combined
	Thickness (um)			Thickness (um)			Thickness (um)			Thickness (um)
													0.01
	0.01			0.02			0.03			0.01			0.01
	0.01			0.03			0.05			0.01			0.02
	0.02			0.03			0.07			0.01			0.02
	0.02			0.01						0.01			0.02
	0.02			0.02						0.01			0.01
	0.01			0.03						0.01			0.02
	0.02			0.04						0.01			0.01
	0.01			0.06						0.01			0.02
	0.02			0.02						0.01			0.01
	0.01			0.02						0.01			0.01
	0.01			0.03						0.02			0.01
	0.01			0.02						0.01			0.02
										0.01			0.03
										0.01			0.03
										0.01			0.01
										0.01			0.02
										0.01			0.03
										0.01			0.04
										0.01			0.06
										0.01			0.02
										0.01			0.02
										0.03			0.03
										0.03			0.02
													0.03
													0.05
													0.07
													0.01
													0.01
													0.01
													0.01
													0.01
													0.01
													0.01
													0.01
													0.01
													0.01
													0.02
													0.01
													0.01
													0.01
													0.01
													0.01
													0.01
													0.01
													0.01
													0.01
													0.01
													0.03
													0.03
												avg	0.0186

## Sheet: Sheet3
Has1 MO Height of Lanthanum in Gaps
	stretch of contact with and without GCX			stretch of contact with and without GCX -2			gaps with GCX			total layer		total bush		avg layer	avg bush
	layer	bush		layer	bush		layer	bush		0.26		0.12		0.186842	0.169091
										0.2		0.1
	0.26			0.27			0.04	0.12		0.13		0.11
	0.2			0.34			0.08	0.1		0.07		0.16
	0.13			0.52			0.12	0.11		0.05		0.51
	0.07			0.22			0.04	0.16		0.13		0.11
	0.05			0.23			0.06	0.51		0.27		0.11
	0.13			0.29			0.08	0.11		0.34		0.34
				0.4			0.1	0.11		0.52		0.16
				0.53			0.03	0.34		0.22		0.21
				0.44			0.14	0.16		0.23		0.18
				0.42			0.21	0.21		0.29		0.19
				0.32			0.15	0.18		0.4		0.11
							0.23	0.19		0.53		0.18
							0.11	0.11		0.44		0.16
							0.16	0.18		0.42		0.14
							0.12	0.16		0.32		0.17
							0.07	0.14		0.04		0.14
							0.11	0.17		0.08		0.12
							0.09	0.14		0.12		0.1
							0.07	0.12		0.04		0.16
							0.05	0.1		0.06		0.14
							0.06	0.16		0.08		0.169091
							0.18	0.14		0.1
							0.28			0.03
							0.33			0.14
							0.28			0.21
							0.21			0.15
							0.19			0.23
							0.14			0.11
							0.33			0.16
							0.23			0.12
							0.26			0.07
							0.33			0.11
							0.29			0.09
							0.25			0.07
							0.05			0.05
							0.04			0.06
							0.08			0.18
							0.11			0.28
							0.07			0.33
							0.06			0.28
										0.21
										0.19
										0.14
										0.33
										0.23
										0.26
										0.33
										0.29
										0.25
										0.05
										0.04
										0.08
										0.11
										0.07
										0.06
										0.186842

## Sheet: Sheet4
Lanthanum height in gaps
	height of lanthanum of both layer and bush					Range (nm)	10	20	30	40	50	60	70	80	90	100	110	120	130	140	150	160	170	180	190	200+
						Range (um)	0.01	0.02	0.03	0.04	0.05	0.06	0.07	0.08	0.09	0.1	0.11	0.12	0.13	0.14	0.15	0.16	0.17	0.18	0.19	0.2+	Total
1	0.03					#	0	0	1	3	3	3	4	3	1	3	7	4	2	5	1	5	1	3	2	28	79
1	0.04					%	0	0	1.26582	3.79747	3.79747	3.79747	5.06329	3.79747	1.26582	3.79747	8.86076	5.06329	2.53165	6.32911	1.26582	6.32911	1.26582	3.79747	2.53165	35.443
2	0.04
3	0.04
1	0.05
2	0.05
3	0.05
1	0.06
2	0.06
3	0.06
1	0.07
2	0.07
3	0.07
4	0.07
1	0.08
2	0.08
3	0.08
1	0.09
1	0.1
2	0.1
3	0.1
1	0.11
2	0.11
3	0.11
4	0.11
5	0.11
6	0.11
7	0.11
1	0.12
2	0.12
3	0.12
4	0.12
1	0.13
2	0.13
1	0.14
2	0.14
3	0.14
4	0.14
5	0.14
1	0.15
1	0.16
2	0.16
3	0.16
4	0.16
5	0.16
1	0.17
1	0.18
2	0.18
3	0.18
1	0.19
2	0.19
1	0.2
2	0.21
3	0.21
4	0.21
5	0.22
6	0.23
7	0.23
8	0.23
9	0.25
10	0.26
11	0.26
12	0.27
13	0.28
14	0.28
15	0.29
16	0.29
17	0.32
18	0.33
19	0.33
20	0.33
21	0.34
22	0.34
23	0.4
24	0.42
25	0.44
26	0.51
27	0.52
28	0.53
	0.181899	average

## Sheet: Sheet6
Has1 MO
La+ staining length in gap
	stretch of contact with and withou GCX				stretch of contact with and without GCX-2				Gaps with GCX				contact with GCX				Cme overview with GCX-2
	length stained	length not stained			length stained	length not stained			length stained	length not stained			length stained	length not stained			length stained	length not stained
	1.14	0.1			1.76	1.57			1.18	0.37			0.36	3.09				5.07
	0.29					1.78			0.61	0.26			0.38	1.57				2.53
	1.02					1.88			0.25	0.22			0.37	0.92				3.77
	0.816667				1.76	1.74333			0.21	0.56				0.75				3.58
									0.33	0.74				2.12				3.64
									0.31	0.53				1.69				6.01
					51	49			0.25	0.08								3.62
					20	80			0.4	0.4								1.08
					21.9203				0.27	0.08								2.54
									0.17	0.37								2.39
									0.46	1.11								3.8
									0.42	0.09
									1.08	0.14
									0.45	0.17
									0.81	0.61
									0.87	1.49
									0.24	1.05
									0.57	1.89
									0.27	1.68
									0.82	2.49
									0.31	0.25
									0.13	0.24
									0.49	0.18
									0.47	2.33
									0.46	0.07
									0.67	0.19
									0.77	0.55
									0.31	0.11
									0.23	0.37
									0.29	0.38
									0.9	0.3
									1.16	0.07
									0.29	0.11
									1.46	0.08
									1.22	1.11
									0.51	3.39
									0.72	0.19
									0.28
									0.11
									0.14
									0.34

## Sheet: Sheet7
La+ stained length in gaps only
		Total
						total length filled stained	total length not stained	Total
		length stained	length not stained									length +M6:O42stained	length not stained		length +M6:O42stained	length not stained
					um	26.18	76.06	102.24
		1.14	0.1		%	25.6064	74.3936					1.14	0.1		1.14	0.1
		0.29	1.57									0.29	1.57		0.29	1.57
		1.02	1.78									1.02	1.78		1.02	1.78
		1.76	1.88									1.76	1.88		1.76	1.88
		1.18	0.37									1.18	0.37		1.18	0.37
		0.61	0.26									0.61	0.26		0.61	0.26
		0.25	0.22									0.25	0.22		0.25	0.22
		0.21	0.56									0.21	0.56		0.21	0.56
		0.33	0.74									0.33	0.74		0.33	0.74
		0.31	0.53									0.31	0.53		0.31	0.53
		0.25	0.08									0.25	0.08		0.25	0.08
		0.4	0.4									0.4	0.4		0.4	0.4
		0.27	0.08									0.27	0.08		0.27	0.08
		0.17	0.37									0.17	0.37		0.17	0.37
		0.46	1.11									0.46	1.11		0.46	1.11
		0.42	0.09									0.42	0.09		0.42	0.09
		1.08	0.14									1.08	0.14		1.08	0.14
		0.45	0.17									0.45	0.17		0.45	0.17
		0.81	0.61									0.81	0.61		0.81	0.61
		0.87	1.49									0.87	1.49		0.87	1.49
		0.24	1.05									0.24	1.05		0.24	1.05
		0.57	1.89									0.57	1.89		0.57	1.89
		0.27	1.68									0.27	1.68		0.27	1.68
		0.82	2.49									0.82	2.49		0.82	2.49
		0.31	0.25									0.31	0.25		0.31	0.25
		0.13	0.24				stained	not stained				0.13	0.24		0.13	0.24
		0.49	0.18			sum	26.18	76.06				0.49	0.18		0.49	0.18
		0.47	2.33			average	0.557021	1.33439				0.47	2.33		0.47	2.33
		0.46	0.07									0.46	0.07		0.46	0.07
		0.67	0.19									0.67	0.19		0.67	0.19
		0.77	0.55									0.77	0.55		0.77	0.55
		0.31	0.11									0.31	0.11		0.31	0.11
		0.23	0.37									0.23	0.37		0.23	0.37
		0.29	0.38									0.29	0.38		0.29	0.38
		0.9	0.3									0.9	0.3		0.9	0.3
		1.16	0.07									1.16	0.07		1.16	0.07
		0.29	0.11									0.29	0.11		0.29	0.11
		1.46	0.08									1.46	0.08		1.46	0.08
		1.22	1.11									1.22	1.11		1.22	1.11
		0.51	3.39									0.51	3.39		0.51	3.39
		0.72	0.19									0.72	0.19		0.72	0.19
		0.28	3.09									0.28	3.09		0.28	3.09
		0.11	1.57									0.11	1.57		0.11	1.57
		0.14	0.92									0.14	0.92		0.14	0.92
		0.34	0.75									0.34	0.75		0.34	0.75
		0.36	2.12									0.36	2.12		0.36	2.12
		0.38	5.07									0.38	5.07		0.38	5.07
		26.18	2.53								STDEV	0.385481	2.53	AVG	0.557021	2.53
			3.77										3.77			3.77
			3.58										3.58			3.58
			3.64										3.64			3.64
			6.01										6.01			6.01
			3.62										3.62			3.62
			1.08										1.08			1.08
			2.54										2.54			2.54
			2.39										2.39			2.39
			3.8										3.8			3.8
			76.06										1.42274	STDEV	AVG	1.33439

## Sheet: Sheet5
Lanthanum stain
Has1 MO
	La+ gap height	Range (um)	0.01	0.02	0.03	0.04	0.05	0.06	0.07	0.08	0.09	0.1	0.11	0.12	0.13	0.14	0.15	0.16	0.17	0.18	0.19	0.2+	Total
		#	0	0	1	3	3	3	4	3	1	3	7	4	2	5	1	5	1	3	2	28	79
		%	0	0	1.26582	3.79747	3.79747	3.79747	5.06329	3.79747	1.26582	3.79747	8.86076	5.06329	2.53165	6.32911	1.26582	6.32911	1.26582	3.79747	2.53165	35.443
	La+ contact width	Range (um)	0.01	0.02	0.03	0.04	0.05	0.06	0.07	0.08	0.09	0.1	0.11	0.12	0.13	0.14	0.15	0.16	0.17	0.18	0.19	0.2+	Total
		#	4	5	21	23	23	35	21	22	15	11	6	8	4	1	1	1	1	1	1	13	217
		%	1.84332	2.30415	9.67742	10.5991	10.5991	16.129	9.67742	10.1382	6.91244	5.06912	2.76498	3.68664	1.84332	0.460829	0.460829	0.460829	0.460829	0.460829	0.460829	5.99078
	La+ gap height-contact width	Range (um)	0.01	0.02	0.03	0.04	0.05	0.06	0.07	0.08	0.09	0.1	0.11	0.12	0.13	0.14	0.15	0.16	0.17	0.18	0.19	0.2+
		%	-1.84332	-2.30415	-8.4116	-6.80161	-6.80161	-12.3316	-4.61413	-6.34078	-5.64662	-1.27166	6.09578	1.37666	0.688328	5.86828	0.804993	5.86828	0.804993	3.33664	2.07082	29.4523
