# Supplementary material for: Cell contacts and pericellular matrix in the Xenopus gastrula chordamesoderm
Source: PLoS One. 2024 Feb 12;19(2):e0297420. doi: 10.1371/journal.pone.0297420 (PMC10861091; doi:10.1371/journal.pone.0297420)
Supplement: S1 Dataset — (ZIP) [file pone.0297420.s008.zip › Has1MO lanthanum (Fig 6D).xlsx]

## Sheet: Sheet3
Has1 MO
Lanthanum staining
length measured in um
measure only contacts with a width range of 1-150um
	stretch of contact with and witout GCX					stretch of contact with and witout GCX2					gaps with GCX					contact with sparse GCX					contact with GCX					contact with GCX and without					contact and gaps with GCX					Cme overview with GCX
	length filled stain	length no stain	length split stain (two lines)			length filled stain	length no stain	length split stain (two lines)			length filled stain	length no stain	length split stain (two lines)			length filled stain	length no stain	length split stain (two lines)			length filled stain	length no stain	length split stain (two lines)			length filled stain	length no stain	length split stain (two lines)			length filled stain	length no stain	length split stain (two lines)			length filled stain	length no stain	length split stain (two lines)
	0.1	1.47	0.44			0.2	0.2	0.6			0.43	0.12	0.68			0.11	N/A	0.13			0.64	0.47				0.27	0.07				0.21	1.6				0.11	0.53
	0.09	0.19	0.41			0.41	0.23	0.21			0.58	0.08	0.68			0.19		0.44			1.44	0.47				0.13	0.13				0.23	2.96				0.1	0.97
	0.1	0.42	0.4			0.17	0.1	0.2			0.38	0.08				0.16		0.08			2.08					0.11	0.26				0.25	0.89				0.09	0.41
	0.06	0.49	1.07			0.17	0.09	0.29			0.11	0.35				0.13		0.34								0.21	0.22				0.69	4.94				0.08	0.1
	0.32	0.41	0.54			0.13	0.05	0.16			0.09	0.63				0.08		0.65								0.11	1.1					1.85				0.2	0.19
	0.08	0.33	0.49			0.07	0.14	1.46			1.59					0.1		0.67								0.2	0.84					0.95				0.15	1.72
	0.15	0.29	0.54			0.1	0.09									0.15		1.07								0.25	0.2					0.93				0.11	0.51
	0.03	0.13	3.89			0.32	0.88									0.1		0.6								0.23	0.09					1.95				0.1	0.56
	0.08	0.05				0.61	0.1									0.2		8.03								0.2	0.11					16.07				0.23	1.46
	0.21	0.05				0.15	0.09									0.13		12.01								1.57	0.82									0.11	0.12
	0.18	0.56				0.28	0.17									0.07										0.17	0.62									0.07	0.72
	0.19	0.06				0.58	0.74									0.08										3.45	1.97									0.11	0.69
	0.26	0.54				0.21	0.23									0.12											4.54									0.09	2.49
	0.19	0.26				0.23	0.17									0.06											10.97									0.09	0.13
	0.23	0.53				0.1	0.05									0.08																				0.06	0.51
	0.17	0.18				0.15	0.46									0.12																				0.08	0.17
	0.1	0.54				0.34	0.19									0.1																				0.2	1.91
	0.39	0.21				0.11	0.31									0.07																				0.14	0.27
	0.1	0.56				0.1	0.46									0.17																				0.48	0.64
	0.16	0.18				0.09	0.22									0.04																				0.09	0.25
	0.19	1.11				0.11	3.89									2.26																				0.12	0.19
	0.16	2.76				0.18	8.86																													0.22	1.19
	0.19	11.32				0.24																														0.08	1.16
	0.09					0.15																														0.12	1.09
	0.19					0.11																														0.06	0.24
	0.48					0.18																														0.08	0.12
	4.49					5.49																														0.1	0.09
																																				0.08	0.14
																																				0.08	0.1
																																				0.22	0.21
																																				0.07	0.09
																																				0.07	0.16
																																				0.2	0.18
																																				0.15	0.16
																																				0.14	0.14
																																				1.54	0.65
																																				0.1	0.12
																																				0.62	0.3
																																				0.08	0.65
																																				0.38	2.08
																																				0.12	0.48
																																				0.11	0.75
																																				0.16	0.62
																																				0.09	3.12
																																				0.08	0.68
																																				0.17	0.57
																																				0.06	0.21
																																				0.08	0.14
																																				0.08	0.4
																																				0.08	0.29
																																				0.11	0.2
																																				0.16	0.5
																																				0.19	0.72
																																				0.06	0.45
																																				0.33	0.28
																																				0.13	0.12
																																				0.11	0.26
																																				0.13	0.61
																																				0.36	0.3
																																				0.09	0.36
																																				9.9	0.12
																																					1.38
																																					1.1
																																					0.21
																																					1.09
																																					1.04
																																					1
																																					1.08
																																					41.49

## Sheet: Sheet1
Has1 MO		red=sum
length of contact stained
	total length filled stained	total length not stained	total length split stained			total length filled stained	total length not stained	total length split stained	total
	4.49	11.32	3.89		um	29.95	89.81	18.04	137.8		Has2MO	filled stained	partial stained	not stained
	5.49	8.86	1.46		%	21.7344	65.1742	13.0914			%	21.7343	13.0914	65.1741
	1.59	0.63	0.68
	2.26	0.47	12.01
	2.08	10.97	18.04
	3.45	16.07
	0.69	41.49
	9.9	89.81
	29.95
