# Supplementary material for: Cell contacts and pericellular matrix in the Xenopus gastrula chordamesoderm
Source: PLoS One. 2024 Feb 12;19(2):e0297420. doi: 10.1371/journal.pone.0297420 (PMC10861091; doi:10.1371/journal.pone.0297420)
Supplement: S1 Dataset — (ZIP) [file pone.0297420.s008.zip › Has2MO (Fig 1I and S 1D).xlsx]

## Sheet: Sheet1
HA sythase 2 -MO chordamesoderm			red=sum
Has 227-3
		1.2 cm contact 1					1.2 cm contact 2					1.2 cm contact 3					1.2 cm contact 4					1.2 cm contact 5					1.2 cm contact 6					1.2 cm contact 7					1.2 cm contact 8					1.2 cm contact 9					1.2 cm contact 10
Total length measured		nc length	wc length		wc width		nc length	wc length		wc width		nc length	wc length		wc width		nc length	wc length		wc width		nc length	wc length		wc width		nc length	wc length		wc width		nc length	wc length		wc width		nc length	wc length		wc width		nc length	wc length		wc width		nc length	wc length
18.74		1.1	0.99		0.09		0.22	0.33		0.31		2.72	0.81		0.12		2.23	0.79		0.58		5.5	2.73		1.2		3.64	1.17		0.1		0.52	0.26		0.08		1.34	5.24		0.6		2.04	1.97		0.29		2.15	3.65
29.07		0.14	0.28		0.09		1.44	2.01		0.3		8.37	2.08		0.12		7.26	0.26		0.62		1.26	1.9		1.23		11.48	1.81		0.07		2.52	0.76		0.07		3.28	0.98		0.62		3.77	0.26		0.31		7.09	1.84
11.07		1.51	0.41		0.09		2.05	0.96		0.31		2.24	0.62		0.13		2.95	1.64		0.62		0.71	0.55		1.2		0.52	0.47		0.09		3.93	2.38		0.07		4.4	0.41		0.67		3.31	1.45		0.3		0.49	0.43
6.31		1.08	0.71		0.11		1.14	0.18		0.32		2.9	0.58		0.11		0.35	5.36		0.63		0.2	1.83		1.26		4.4	1.55		0.09		1.04	1.32		0.12		0.45	1.13		0.69		2.01	3.68		0.27		0.33	0.41
10.28		0.49	1.3		0.11		2.94	1.09		0.51		16.23	3.18		0.12		0.59	1.69		0.59		2.03	0.55		1.25		0.27	5		0.11		4.79	1.53		0.09		0.43	1.39		0.7		9.05			0.28		2.48	0.85
6.05		0.45	0.83		0.1		2.75	0.78		0.5			7.27		0.11		13.38	1.04		0.59		2.43	7.56		1.28		1.15			0.13		6.94	1.01		0.08		1.69	0.33		0.75		2.97			0.27		3.08	0.57
11.03		0.78	0.17		0.08		3.84	0.51		0.5					0.14			0.45		0.62		0.37			1.29		4.65			0.15		19.74	0.41		0.1		1.63	1.49		0.77		23.15			0.27		1.31	2.65
7.27		1.94	0.48		0.08		14.38	2.33		0.49					0.16			0.53		0.68		0.21			1.29		26.11			0.16			0.83		0.08		0.67	1.61		0.78					0.29		2.01	0.92
15.31		1.55	0.27		0.09			0.57		0.5					0.17			11.76		0.66		1.76			1.29					0.14			0.86		0.08		0.39	1.56		0.77					0.25		1.59	11.32
7.27		0.39	1.73		0.12			1.14		0.49					0.11					0.28		0.81			1.29					0.15			0.93		0.08		14.28	1.14		0.78					0.27		4.94
21.55		0.85	0.86		0.12			0.47		0.5					0.12					0.28		0.2			1.28					0.11			10.29		0.07			1.57		0.75					0.27		1.07
22.4		0.41	0.41		0.14			10.37		0.49					0.1					0.28		15.48			1.31					0.09					0.26			0.57		0.75					0.21		0.39
4.02		0.73	8.44		0.1					0.51					0.09					0.47					1.33					0.06					0.28			1.35		0.73					0.2		1.33
2.56		3.16			0.11					0.5					0.09					0.51					1.34					0.38					0.29			3.24		0.72					0.2		2.16
3.59		0.69			0.11					0.51					0.09					0.55					1.35					0.37					0.28			0.61		0.7					0.19		6.05
9.6		1.01			0.13					0.49					0.1					0.54					1.34					0.36					0.25			2.26		0.68					0.2		2.13
6.08		0.27			0.15					0.51					0.1					0.55					1.35					0.32					0.26			0.65		0.69					0.21		1.73
15.15		16.55			0.16					0.51					0.09					0.56					1.37					0.3					0.27			25.53		0.68					0.23		1.31
8.57					0.18					0.49					0.09					0.58					1.3					0.28					0.29					0.69					0.2		1.64
14.02					0.18					0.5					0.08					0.64					1.27					0.27					0.27					0.71					0.21		2.29
6.57					0.16					0.48					0.1					0.64					1.29					0.25					0.34					0.71					0.06		2.95
25.13					0.15					0.48					0.11					0.69					1.26					0.27					0.36					0.71					0.07		48.52
5.44					0.12					0.46					0.12					0.67					1.28					0.3					0.36					0.72					0.06
16.73					0.12					0.44					0.14					0.67					1.29					0.29					0.38					0.7					0.27
21.38					0.1					0.29					0.17					0.64					1.27					0.3					0.41					0.74					0.27
12.57					0.07					0.27					0.14					0.63					1.25					0.3					0.32					0.75					0.27
12.87					0.09					0.28					0.14					0.61					0.14					0.29					0.34					0.76					0.24
6.03					0.1					0.28					0.14					0.33					0.15					0.28					0.34					0.77					0.22
15.6					0.09					0.26					0.1					0.39					0.16					0.26					0.31					0.82					0.2
3.93					0.11					0.25					0.09					0.41					0.15					0.28					0.31					0.81					0.2
16.73					0.27					0.24					0.11					0.45					0.17					0.25					0.31					0.8					0.22
9.58					0.06					0.24					0.08					0.47					0.19					0.08					0.34					0.78					0.21
9					0.06					0.27					0.07					0.44					0.2					0.07					0.33					0.77					0.21
19.96					0.07					0.27					0.08					0.45					0.21					0.1					0.32					0.79					0.21
27.81					0.07					0.13					0.09					0.43					0.23					0.09					0.28					0.81					0.2
17.1					0.07					0.14					0.09					0.38					0.23					0.09					0.26					0.8					0.21
4.73					0.08					0.08					0.13					0.38					0.25					0.17					0.26					0.78					0.22
5.38					0.06					0.1					0.25					0.37					0.23					0.21					0.25					0.75					0.19
19.33					0.08					0.09					0.26					0.39					0.23					0.17					0.24					0.67					0.18
6.87					0.08					0.1					0.26					0.39					0.2					0.19					0.25					0.67					0.15
7.44					0.08					0.1					0.26					0.4					0.19					0.22					0.79					0.68
3.6					0.07					0.13					0.25					0.4					0.19					0.24					0.79					0.71
5.28					0.08					0.12					0.26					0.43					0.14					0.25					0.78					0.72
3.55					0.07					0.14					0.28					0.45					0.14					0.21					0.8					0.69
8.06					0.06					0.12					0.17					0.45					0.11					0.2					0.82					0.69
3.62					0.06					0.12					0.16					0.41					0.08					0.17					0.87					0.66
7.28					0.07					0.1					0.15					0.42					0.07					0.14					0.89					0.62
13.74					0.08					0.09					0.13					0.4					0.1					0.19					0.91					0.58
1.81					0.07					0.11					0.14					0.39					0.09					0.16					0.9					0.55
6.6					0.07					0.13					0.12					0.36					0.07					0.16					0.91					0.54
6.06					0.06					0.11					0.13					0.35					0.07					0.13					0.92					0.49
18.87					0.06					0.12					0.12					0.36					0.07										0.89					0.38
7.54					0.08					0.13					0.15					0.37					0.06										0.91					0.35
3.59					0.08					0.12					0.16					0.37					0.07										0.94					0.35
2.03					0.08					0.09					0.17					0.38					0.08										0.93					0.33
4.18					0.07					0.06					0.19					0.36					0.08										0.95					0.34
8.56					0.08					0.06					0.25					0.36					0.1										0.97					0.35
13.69					0.07					0.08					0.23					0.38					0.1										0.95					0.36
8.92					0.09					0.08					0.22					0.36					0.09										0.94					0.36
4.48					0.21					0.08					0.24					0.37					0.1										0.94					0.37
2.79					0.2					0.07					0.24					0.38					0.1										0.93					0.37
3.03					0.2					0.75					0.22					0.38					0.08										0.89					0.41
10.89					0.17					0.78					0.19					0.4					0.09										0.88					0.39
8.83					0.17					0.78					0.19					0.44					0.07										0.89					0.37
5.74					0.16					0.81					0.18					0.45					0.07										0.71					0.37
12.37					0.14					0.86					0.18					0.47					0.08										0.75					0.41
14.91					0.15					0.85					0.19					0.48					0.09										0.8					0.4
11.16					0.13					0.83					0.19					0.48					0.09										0.8					0.45
12.72					0.07					0.83					0.15					0.5					0.1										0.82					0.11
17.14					0.11					0.81					0.16					0.5					0.07										0.84					0.11
20.79					0.09					0.8					0.17					0.5					0.07										0.85					0.09
15.5					0.08					0.81					0.16					0.53					0.07										0.85					0.07
8.15					0.09					0.78					0.18					0.51					0.09										0.86					0.08
3.54					0.15					0.8					0.2					0.53					0.1										0.83					0.17
10.62					0.13					0.78					0.2					0.52					0.1										0.37					0.17
14.88					0.14					0.78					0.22					0.52					0.1										0.39					0.21
16.21					0.11					0.77										0.5					0.08										0.33					0.22
13.54					0.19					0.76										0.49					0.08										0.36					0.21
5.02					0.17					0.75										0.1															0.11					0.21
9.5					0.19					0.76										0.12															0.17					0.23
7.52					0.21					0.76										0.12															0.18					0.25
9.2					0.16					0.76										0.12															0.18					0.26
10.57					0.17					0.79										0.14															0.16					0.25
6.6					0.18					0.79										0.16															0.13					0.21
5.61					0.21					0.79										0.16															0.14					0.18
16.31					0.22					0.77										0.2															0.13					0.21
7.01					0.25					0.76										0.2															0.12					0.22
10.33					0.27					0.72										0.2															0.11					0.23
3.94					0.26					0.16										0.19															0.11					0.23
13.99					0.25					0.13										0.21															0.12					0.24
6.78					0.26					0.14										0.22															0.15					0.27
6.65					0.25					0.15										0.23															0.17					0.25
6.87					0.21					0.13										0.18															0.18					0.27
4.51										0.13										0.19															0.14					0.24
17.53										0.6										0.19															0.1					0.22
10.26										0.55										0.06															0.08					0.2
3.62										0.56										0.09															0.4					0.2
15.2										0.52										0.09															0.4					0.18
6.24										0.52										0.11															0.41					0.17
15.05										0.53										0.1															0.39					0.12
7.38										0.52										0.11															0.41					0.1
8.46										0.52										0.11															0.42					0.12
4.07										0.51										0.08															0.41					0.14
9.5										0.5										0.07															0.42					0.1
6.2										0.51										0.06															0.41					0.1
19.37										0.28										0.07															0.43					0.1
10.68										0.23										0.07																				0.11
20.97										0.25										0.06																				0.15
16.51										0.24										0.07																				0.18
4.3										0.26										0.06																				0.19
6.23																				0.06																				0.19
11.71																				0.13																				0.21
12.35																				0.14																				0.17
19.23																				0.13																				0.17
7.33																				0.12																				0.16
18.8																				0.12																				0.16
33.21																				0.1																				0.17
1249																																								0.18
																																								0.06
																																								0.06
																																								0.06
																																								0.07
																																								0.07
																																								0.06
																																								0.08
																																								0.11
																																								0.1
																																								0.09
																																								0.1
																																								0.09
																																								0.09
																																								0.08
																																								0.08
																																								0.85
																																								0.85
																																								0.83
																																								0.84
																																								0.84
																																								0.85
																																								0.84
																																								0.89
																																								0.89
																																								0.9
																																								0.94
																																								0.96
																																								0.98
																																								1.01
																																								1
																																								1.02
																																								1.02
																																								1
																																								1.01
																																								0.98
																																								0.97
																																								0.97
																																								0.96
																																								0.95
																																								0.92
																																								0.92
																																								0.9
																																								0.93
																																								0.92
																																								0.7
																																								0.7
																																								0.72
																																								0.77
																																								0.75
																																								0.75
																																								0.75
																																								0.75
																																								0.75
																																								0.77
																																								0.77
																																								0.77
																																								0.7
																																								0.68
																																								0.64
																																								0.66
																																								0.61
																																								0.62
																																								0.59
																																								0.59
																																								0.58
																																								0.6
																																								0.59
																																								0.6
																																								0.61
																																								0.64
																																								0.63
																																								0.62
																																								0.45
																																								0.45
																																								0.41
																																								0.42
																																								0.42
																																								0.43
																																								0.4
																																								0.39
																																								0.34
																																								0.33
																																								0.34
																																								0.34
																																								0.32
																																								0.33
																																								0.33
																																								0.35
																																								0.37
																																								0.4
																																								0.42
																																								0.45
																																								0.46
																																								0.49
																																								0.5
																																								1.03
																																								1.02
																																								1.03
																																								1.07
																																								1.09
																																								1.12
																																								1.11
																																								1.11
																																								1.13
																																								1.15
																																								1.15
																																								1.18
																																								1.15
																																								1.1
																																								1.22
																																								1.24
																																								1.27
																																								1.25
																																								1.24
																																								1.22
																																								1.24
																																								1.25
																																								1.23
																																								1.22
																																								1.23
																																								1.18
																																								1.17
																																								1.16
																																								1.12
																																								1.12
																																								1.13
																																								1.09
																																								1.1
																																								1.07
																																								1.05
																																								1.08
																																								1.08
																																								1.08
																																								1.14
																																								1.18
																																								1.17
																																								1.19
																																								1.17
																																								1.21
																																								1.21
																																								1.22
[truncated: 37 more columns]

## Sheet: Sheet2
HA sythase 2 -MO chordamesoderm			red=sum
Has 227-6
		1.2 cm contact 1					1.2 cm contact 2					1.2 cm contact 3					1.2 cm contact 4					1.2 cm contact 5					1.2 cm contact 6					1.2 cm contact 7					1.2 cm contact 8					1.2 cm contact 9					1.2 cm contact 10
Total length measured		nc length	wc length		wc width		nc length	wc length		wc width		nc length	wc length		wc width		nc length	wc length		wc width		nc length	wc length		wc width		nc length	wc length		wc width		nc length	wc length		wc width		nc length	wc length		wc width		nc length	wc length		wc width		nc length	wc length
23.37		3.12	0.3		0.72		0.85	1.03		0.71		1.27	0.86		0.09		1.68	1.67		0.2		0.55	2.98		1.59		7.22	1.01		0.07		2.8	0.98		0.14		3.09	1		0.1		0.91	1.98		0.23		3.49	1.68
10.71		1.5	1.52		0.76		2.81	0.74		0.69		2.81	1.38		0.11		1.94	1.44		0.25		2.67	0.82		1.59		3.58	0.31		0.08		2.22	0.64		0.16		1.78	2.65		0.12		2.92	0.59		0.22		0.23	1.07
5.73		1.05	0.48		0.81		0.56	0.58		0.64		1.6	2.66		0.1		1.39	1.79		0.27		3.22	3.3		1.6		1.06	2.24		0.1		0.46	0.95		0.16		1.31	1.79		0.1		0.59	0.8		0.23		1.57	2.1
8.22		2.82	1.04		0.84		0.21	0.96		0.58		4.54	3.99		0.09		5.01	0.51		0.29			2.51		1.63		2.12	3.56		0.11		0.86	1.23		0.19		2.55	1.05		0.11		4.98	1.07		0.28		1.94	1.28
12.08		1.2	1.14		0.78		0.5	2.86		0.6		1.06	8.89		0.09			0.32		0.29			1.84		1.6		3.13			0.09		1.82	0.79		0.21		2.23	0.83		0.11		0.61	0.93		0.3		2.56	1.58
14.11		0.64	2.39		0.28		4.93	4.71		0.59		11.28			0.09			0.72		0.26			0.88		1.61		2.48			0.08		0.88	4.59		0.19		3.33	0.34		0.11		1.63	0.79		0.34		5.31	1.15
21.02		3.15	0.56		0.3			1.48		0.64					0.11			0.78		0.28			0.62		1.61		2			0.08		0.46			0.21		1.21	1.02		0.13		2.69	0.63		0.4		1.56	0.24
18.92		13.48	0.38		0.3			0.82		0.66					0.11			7.23		0.27			1.33		1.59		3.68			0.12		1.34			0.24		3.18	0.36		0.13		3.35	0.73		0.33		0.27	0.83
7.74			0.49		0.57			0.18		0.65					0.09					0.25			14.28		1.6		2.65			0.12		0.36			0.24		6.35	0.5		0.13		1.18	0.67		0.3		16.93	0.27
2.82			8.3		0.54			0.75		0.66					0.41					0.24					1.6		5.45			0.12		0.76			0.21		3.79	9.54		0.12		1.87	8.19		0.29			0.88
17.07					0.53			1.08		0.27					0.38					0.22					1.59		1.82			0.15		2.64			0.16		2.59			0.13		3.24			0.25			0.3
9.35					0.5			15.19		0.29					0.34					0.22					1.6		1.41			0.14		5.87			0.07		1.19			0.16		2.31			0.22			11.38
5.3					0.52					0.29					0.33					0.24					1.61		36.6			0.12		5.21			0.07		1.47			0.15		0.56			0.2
9.94					0.49					0.29					0.32					0.2					1.62					0.11		0.42			0.08		0.56			0.13		3.06			0.16
9.33					0.49					0.32					0.28					0.2					1.55					0.1		5.45			0.08		2.74			0.12		0.52			0.17
11.38					0.5					0.33					0.25					0.18					1.54					0.54		3.61			0.07		1.8			0.13		0.31			0.08
5.47					0.49					0.31					0.22					0.18					1.54					0.54		0.15			0.07		0.58			0.13		2.21			0.07
3.46					0.53					0.33					0.22					0.13					1.54					0.51		35.31			0.06		1.98			0.13		1.79			0.09
14.25					0.54					0.08					0.23					0.32					1.56					0.49					0.12		0.97			0.12		6.42			0.1
11					0.54					0.1					0.22					0.27					1.57					0.49					0.14		3.26			0.13		0.9			0.09
6.47					0.57					0.1					0.21					0.27					1.57					0.47					0.15		1.41			0.14		3.82			0.1
11.57					0.59					0.09					0.2					0.31					1.59					0.49					0.17		47.37			0.16		0.72			0.08
6.73					0.6					0.08					0.18					0.29					1.6					0.49					0.14					0.16		1.18			0.07
5.52					0.11					0.07					0.29					0.27					1.62					0.51					0.12					0.17		47.77			0.06
7.16					0.13					0.08					0.33					0.27					1.63					0.48					0.13					0.18					0.06
3.94					0.14					0.1					0.39					0.25					1.64					0.52					0.13					0.17					0.07
13.67					0.12					0.12					0.42					0.24					1.67					0.54					0.1					0.2					0.06
12.41					0.13					0.12					0.42					0.23					1.68					0.53					0.1					0.21					0.05
9.27					0.25					0.11					0.39					0.22					1.68					0.55					0.08					0.18					0.08
7.9					0.25					0.11					0.4					0.21					1.71					0.54					0.14					0.18					0.06
7.16					0.25					0.12					0.39					0.18					0.54					0.54					0.12					0.18					0.09
4.07					0.27					0.14					0.36					0.22					0.52					0.52					0.14					0.22					0.12
4.37					0.29					0.1					0.36					0.17					0.55					0.52					0.15					0.17					0.11
5.09					0.29					0.07					0.31					0.12					0.6					0.51					0.14					0.17					0.09
6.24					0.29					0.4					0.29					0.14					0.61					0.49					0.14					0.16					0.08
4.84					0.31					0.4					0.34					0.13					0.63					0.49					0.13					0.17					0.08
11.12					0.29					0.39					0.37					0.14					0.61					0.47					0.15					0.11					0.07
2.76					0.25					0.38					0.35					0.14					0.59										0.14					0.08					0.09
8.12					0.23					0.4					0.39					0.16					0.63										0.13					0.09					0.08
5.54					0.06					0.39					0.42					0.12					0.67										0.13					0.13					0.07
6.64					0.09					0.34					0.42					0.11					0.67										0.1					0.14					0.07
4.01					0.07					0.34					0.41					0.11					0.72										0.09					0.14					0.29
4.8					0.09					0.38					0.44					0.1					0.75										0.1					0.16					0.26
4.15					0.09					0.31					0.43					0.15					0.77										0.14					0.15					0.27
1.52					0.07					0.32					0.44					0.14					0.77										0.12					0.17					0.27
16.89					0.11					0.32					0.41					0.15					0.8										0.14					0.19					0.24
5.4					0.11					0.27					0.39					0.16					0.81										0.13					0.19					0.2
16.41					0.11					0.31					0.4					0.16					0.8										0.08					0.17					0.18
5.06					0.09					0.33					0.39					0.33					0.82															0.16					0.17
3.34					0.08					0.36					0.41					0.32					0.8															0.16					0.19
2.07					0.07					0.34					0.42					0.33					0.86															0.13					0.2
3.18					0.14					0.35					0.49					0.36					0.87															0.12					0.17
1.53					0.16					0.33					0.53					0.38					0.87															0.1					0.19
7					0.16					0.3					0.58					0.39					0.89															0.09					0.18
1.1					0.2					0.27					0.61					0.3					0.9															0.1					0.17
2.23					0.21					0.29					0.53					0.28					0.94															0.26					0.2
1.31					0.21					0.31					0.63					0.28					0.95															0.23					0.16
6.67					0.22					0.32					0.66					0.33					0.96															0.23					0.16
9.45					0.25					0.33					0.67					0.58					0.98															0.22					0.15
4.67					0.26					0.31					0.7					0.56					1.02															0.24					0.1
17.19					0.26					0.31					0.71					0.58					0.98															0.23					0.1
13.15					0.29					0.1					0.71					0.56					1															0.25					0.14
5.42					0.3					0.32					0.69					0.56					1.03															0.22					0.14
6.96					0.3					0.29					0.68					0.5					1.05															0.21					0.11
9.71					0.33					0.26					0.65					0.5					1.06															0.18					0.09
7.12					0.34					0.26					0.61					0.35					1.06															0.13					0.08
5.2					0.33					0.25					0.58					0.36					1.06															0.07					0.06
5.16					0.29					0.27					0.51					0.32					1.06															0.1					0.06
4.87					0.25					0.27					0.51					0.31					0.34															0.09					0.08
4.38					0.24					0.3					0.49					0.33					0.34															0.06					0.07
3.41					0.22					0.31					0.48					0.32					0.36															0.06					0.08
4.28					0.21					0.3					0.47					0.31					0.32															0.07					0.08
6.39					0.18					0.32					0.47					0.3					0.31															0.07					0.09
2.03					0.13					0.31					0.49										0.31															0.08					0.09
5.76					0.14					0.33					0.53										0.31															0.1					0.08
573.68					1.33					0.34					0.56										0.3															0.09					0.13
					1.32					0.35					0.6										0.29															0.1					0.12
					1.3					0.35					0.63										0.31															0.07					0.1
					1.32					0.34					0.53										0.32															0.12					0.07
					1.31					0.34					0.46										0.29															0.14					0.08
					1.31					0.36					0.43										0.29															0.14					0.08
					0.72					0.35					0.41										0.28															0.12					0.07
					0.69					0.36					0.42										0.29															0.13
					0.68					0.31					0.42										0.24															0.14
					0.71					0.33															0.25															0.14
										0.31															0.28															0.12
										0.33															0.21															0.12
										0.33															0.21															0.12
										0.31															0.18															0.12
										0.29															0.18															0.08
										0.29															0.18															0.09
										0.3															0.22															0.1
										0.29															0.16															0.07
										0.31															0.21															0.06
										0.31															0.14															0.1
										0.3															0.18															0.1
										0.29															0.19															0.12
										0.3															0.19															0.08
										0.31															0.18
										0.34															0.16
										0.38															0.14
										0.38															0.14
										0.37															0.13
										0.36															0.12
										0.36															0.12
										0.37															0.1
										0.39															0.12
										0.09															0.12
										0.11															0.13
										0.12															0.12
										0.12															0.12
										0.08															0.25
										0.09															0.27
										0.1															0.27
										0.14															0.25
										0.12															0.2
										0.12															0.18
										0.11															0.24
										0.1															0.27
										0.12															0.29
										0.11															0.43
										0.11															0.43
										0.11															0.41
										0.09															0.4
										0.08															0.41
										0.08															0.42
										0.07															0.44
										0.08															0.61
										0.08															0.59
										0.09															0.59
										0.09															0.55
										0.09															0.55
										0.13															0.56
										0.54															0.55
										0.55															0.53
										0.48															0.52
										0.45															0.53
										0.43															0.51
										0.37															0.46
										0.38															0.44
										0.39
										0.41
										0.42
										0.46
										0.46
										0.45
										0.43
										0.4
										0.4
										0.43
										0.44
										0.44
										0.45
										0.48
[truncated: 1 more columns]

## Sheet: Sheet3
HA sythase 2 -MO chordamesoderm			red=sum
Has 227-5
		1.2 cm contact 1					1.2 cm contact 2					1.2 cm contact 3					1.2 cm contact 4					1.2 cm contact 5					1.2 cm contact 6					1.2 cm contact 7					1.2 cm contact 8					1.2 cm contact 9					1.2 cm contact 10
Total length measured		nc length	wc length		wc width		nc length	wc length		wc width		nc length	wc length		wc width		nc length	wc length		wc width		nc length	wc length		wc width		nc length	wc length		wc width		nc length	wc length		wc width		nc length	wc length		wc width		nc length	wc length		wc width		nc length	wc length
12.78		1.55	1.45		1.17		8.51	1.5		0.21		6.94	2.59		0.77		0.92	1.51		0.15		1.7	3.08		0.1		2.5	2.74		0.08		5.17	0.95		0.1		1.03	2.94		1.7		5.81	1.57		0.14		10.38	1.56
6.92		0.86	4.82		1.15		3.87	2.74		0.24		0.82	0.71		0.79		4.18	2.68		0.17		2.73	0.45		0.11		1.29	0.54		0.08		4.35	0.71		0.1		1.03	5.47		1.7		1.13	1.25		0.15		1.62	1.52
17.28		0.27	0.37		1.2		0.79	1.3		0.26		7.76	1.76		0.77		5.1	1.87		0.18		2.5	0.75		0.1		2.12	0.99		0.09		2.7	1.72		0.09			3.38		1.7		0.68	1.77		0.22		7.76	2.69
5.39		2.68	6.64		1.23		0.3	1.03		0.25			1.02		0.77			1.83		0.19		4.81	4.28		0.11		1.49	0.64		0.1		1.85	5.43		0.08			11.79		1.68		4.2	3.79		0.23		0.99	0.34
11					1.28		13.47	0.62		0.26			1.96		0.75			0.57		0.18		5.59			0.1		0.9	0.76		0.07		2.32	2.39		0.09					1.7		0.74	3.61		0.22		20.75	0.5
18.5					1.33			1.78		0.29			2.27		0.73			2.68		0.19		2.77			0.14		1.26	0.34		0.12		1.21	1.72		0.07					1.67		12.56	11.99		0.23			6.61
8.87					1.36			3.32		0.31			3.22		0.71			2.82		0.18		2.42			0.14		1.1	2.15		0.12		3.81	1.58		0.08					1.63					0.26
7.39					1.38			2.05		0.32			1.97		0.74			13.96		0.18		1.77			0.14		0.8	0.46		0.13		2.53	1.6		0.09					1.6					0.23
12.5					1.4			14.34		0.33			2.1		0.77					0.16		3.59			0.21		0.52	1.37		0.12		1.86	16.1		0.1					1.56					0.25
12.89					1.43					0.35			2.38		0.77					0.14		2.5			0.06		1.48	0.84		0.14		1.56			0.14					1.51					0.19
20.27					1.49					0.36			19.98		0.78					0.15		30.38			0.07		2.74	0.87		0.17		27.36			0.09					1.49					0.2
12.87					1.5					0.34					0.78					0.14					0.07		2.81	11.7		0.2					0.08					1.46					0.19
13.77					1.53					0.35					0.8					0.11					0.07		1.23			0.21					0.1					1.49					0.15
6.52					1.54					0.33					0.83					0.09					0.06		0.37			0.22					0.12					1.47					0.1
16.74					0.45					0.36					0.82					0.1					0.38		5.84			0.22					0.11					1.49					0.12
4.5					0.44					0.38					0.79					0.1					0.39		1.39			0.26					0.13					1.45					0.28
16.06					0.47					0.38					0.79					0.1					0.35		2.52			0.33					0.12					1.45					0.26
11.66					0.44					0.37					0.81					0.11					0.34		1.57			0.34					0.15					1.45					0.2
12.88					0.45					0.35					0.81					0.11					0.32		3.4			0.35					0.27					1.46					0.16
6.61					0.41					0.33					0.79					0.13					0.34		1.97			0.32					0.25					1.45					0.14
8.12					0.43					0.36					0.77					0.14					0.34		2.47			0.28					0.25					1.46					0.14
3.18					0.46					0.36					0.78					0.12					0.34		39.77			0.25					0.23					1.46					0.16
3.91					0.45					0.37					0.79					0.14					0.37					0.25					0.24					1.51					0.14
5.92					0.46					0.37					0.77					0.16					0.37					0.28					0.24					1.53					0.13
4.88					0.45					0.35					0.79					0.18					0.4					0.25					0.21					1.54					0.14
1.69					0.45					0.36					0.23					0.17					0.42					0.2					0.19					1.57					0.16
4.81					0.44					0.36					0.24					0.21					0.39					0.09					0.18					1.57					0.15
1.61					0.42					0.37					0.26					0.17					0.37					0.11					0.18					1.55					0.13
6.91					0.45					0.35					0.24					0.15					0.37					0.12					0.15					1.37					0.31
5.51					0.43					0.35					0.27					0.14					0.38					0.12					0.13					1.38					0.33
4.96					0.44					0.32					0.27					0.16					0.34					0.11					0.13					1.41					0.3
3.26					0.41					0.29					0.29					0.16					0.41					0.11					0.13					1.48					0.25
3.8					0.45					0.28					0.27					0.16					0.37					0.18					0.11					1.52					0.26
5.57					0.46					0.23					0.28					0.16					0.32					0.15					0.11					1.58					0.29
4.89					0.47					0.25					0.27					0.18					0.3					0.14					0.09					1.62					0.28
3.6					0.43					0.23					0.25					0.15					0.3					0.15					0.07					1.63					0.34
2.95					0.45					0.19					0.24					0.19					0.31					0.14					0.42					1.7					0.3
2.75					0.46					0.17					0.24					0.21					0.3					0.12					0.4					1.72					0.29
17.66					0.48					0.16					0.24					0.17					0.34					0.12					0.38					1.75					0.24
8.5					0.49					0.16					0.25					0.16					0.34					0.15					0.38					1.81					0.29
11.48					0.51					0.18					0.23					0.13					0.34					0.12					0.37					1.94					0.28
9.34					0.47					0.16					0.22					0.12					0.33					0.15					0.38					2.03					0.28
12.81					0.39					0.65					0.18					0.69					0.32					0.15					0.36					2.03					0.27
4.83					0.39					0.64					0.2					0.63					0.3					0.07					0.36					2.03					0.31
6.77					0.39					0.65					0.19					0.6					0.3					0.09					0.36					2.04					0.27
12.4					0.37					0.63					0.2					0.58					0.25					0.11					0.37					2.05					1.21
8.93					0.4					0.58					0.2					0.55										0.11					0.35					2.06					1.24
10.08					0.41					0.59					0.2					0.54										0.11					0.34					2.05					1.26
8.32					0.46					0.54					0.2					0.52										0.12					0.34					2.03					1.24
2.67					0.48					0.52					0.2					0.52										0.11					0.32					1.99					1.27
5.99					0.49					0.52					0.22					0.53										0.1					0.26					1.96					1.27
2.63					0.49					0.53					0.08					0.5										0.12					0.26					1.88					1.29
9.36					0.51					0.49					0.09					0.5										0.14					0.26					1.94					1.29
4.58					0.49					0.48					0.09					0.52										0.15					0.25					1.95					1.27
13.32					0.49					0.45					0.08					0.51										0.14					0.26					1.93					1.25
10.43					0.51					0.1					0.08					0.46										0.12					0.27					1.92					1.18
20.07					0.53					0.1					0.08					0.45										0.09					0.28					1.89					1.13
14.87					0.07					0.11					0.1					0.44										0.09					0.26					1.87					1.11
3.44					0.08					0.11					0.11					0.4										0.06					0.26					1.85					1.12
14.95					0.1					0.1					0.12					0.69										0.08					0.25					1.86					1.12
20.84					0.08					0.1					0.08					0.72										0.08					0.24					1.85					1.16
15.23										0.1					0.07					0.75										0.09					0.25					1.85					1.16
7.81										0.09					0.1					0.77										0.08					0.24					1.83					1.21
19.57										0.09					0.09					0.76										0.09					0.28					1.83					1.25
12.62										0.1					0.1					0.76										0.12					0.3					1.82					1.24
28.73										0.1					0.1					0.81										0.11					0.33					1.8					1.22
9.86										0.09					0.09					0.81										0.12					0.35					1.76					1.27
2.99										0.1					0.09					0.8										0.11					0.36					1.72					1.31
644.8										0.08					0.08					0.78										0.13					0.36					1.64					1.33
										0.09					0.12					0.75										0.13					0.36					1.61					1.31
										0.09					0.12					0.77										0.13					0.32					1.59					1.29
										0.1					0.14					0.76										0.14					0.26					1.58					1.32
										0.15					0.15					0.75										0.14					0.25					1.55					1.25
										0.32					0.17					0.72										0.14					0.22					1.59					1.23
										0.27					0.2					0.81										0.11					0.23					0.96					1.21
										0.25					0.07					0.77										0.11					0.25					0.97					1.25
										0.23					0.06					0.75										0.12					0.24					0.98					1.26
										0.26					0.07					0.42										0.11					0.2					0.95					0.96
										0.22					0.07					0.41										0.11					0.24					0.97					0.96
										0.21					0.06					0.39										0.09					0.27					0.97					0.92
										0.17					0.06					0.42										0.08					0.28					0.91					1
										0.17					0.06					0.45										0.08					0.29					0.94					1.04
										0.16					0.07					0.45										0.09					0.28					0.96					1.11
										0.2					0.06					0.08										0.08					0.26					0.93					1.13
										0.2					0.06					0.1										0.08					0.26					0.87					1.16
										0.19					0.06					0.1										0.06					0.25					0.86					1.19
										0.2					0.06					0.13										0.07					0.23					0.82					1.22
										0.2					0.34					0.14										0.06					0.2					0.82					1.22
										0.16					0.32					0.13										0.07					0.16					0.81					1.21
										0.12					0.3					0.13										0.06					0.54					0.81					1.23
										0.12					0.32					0.13										0.36					0.5					0.85					1.28
										0.14					0.27					0.13										0.35					0.51					0.83					1.28
										0.21					0.27					0.15										0.37					0.53					0.84					1.29
										0.26					0.31					0.13										0.34					0.54					0.85					1.3
										0.27					0.3					0.11										0.3					0.58					0.84					1.29
										0.28					0.31					0.11										0.24					0.59					0.89					1.28
										0.32					0.3					0.11										0.19					0.59					0.88					1.22
										0.34					0.3					0.08										0.2					0.62					0.88					1.21
										0.36					0.31					0.1										0.18					0.63					0.88					1.22
										0.39					0.32					0.09										0.17					0.59					0.93					1.23
										0.4					0.31					0.09										0.2					0.58					0.94					1.24
										0.4					0.29					0.09										0.18					0.58					0.97					1.26
										0.37					0.27					0.09										0.15					0.6					1.03					1.24
										0.34					0.29					0.1										0.13					0.53										1.23
										0.3					0.26					0.1										0.5					0.53										1.22
										0.3					0.23					0.09										0.5					0.55										1.23
										0.32					0.21					0.12										0.48					0.55										1.26
										0.3					0.18					0.12										0.48					0.54										1.27
										0.3					0.24					0.12										0.48					0.53
										0.28					0.21					0.13										0.48					0.54
										0.3					0.19					0.15										0.51					0.55
										0.3					0.2					0.14										0.54					0.53
										0.34					0.18					0.16										0.59					0.55
										0.35					0.15					1.26										0.58					0.33
										0.32					0.16					1.25										0.6					0.36
										0.32					0.11					1.21										0.62					0.36
										0.33					0.13					1.24										0.62					0.38
										0.35					0.12					1.23										0.65					0.41
										0.32					0.12					1.22										0.73					0.42
										0.34					0.14					1.24										0.76					0.42
										0.32					0.14					1.25															0.44
										0.35					0.14					1.26															0.44
										0.36					0.15					1.22															0.45
										0.39					0.17					1.19															0.44
										0.32					0.13					1.2															0.47
										0.29					0.32					1.24															0.51
										0.26					0.21					1.28															0.52
										0.25					0.29					1.31															0.51
										0.24					0.29					1.34															0.54
										0.23					0.29					1.32															0.08
										0.25					0.32					1.34															0.09
										0.22					0.35					1.39															0.09
										0.21					0.35					1.42															0.09
										0.22					0.36					1.43															0.1
										0.23					0.35					1.42															0.1
										0.27					0.4					1.41															0.1
										0.26					0.41					1.43															0.1
										0.21					0.38					1.39															0.13
										0.24					0.41					1.37															0.12
										0.26					0.44					1.34															0.12
										0.24					0.44																				0.14
										0.25					0.47																				0.14
										0.21					0.47																				0.16
															0.49																				0.19
															0.53																				0.18
															0.6																				0.2
															0.59																				0.18
															0.61																				0.16
															0.63																				0.14
															0.61																				0.16
															0.62																				0.14
															0.65																				0.15
															0.67																				0.15
															0.71																				0.14
															0.73																				0.14
															0.73																				0.13
															0.73																				0.13
															0.72																				0.13
															0.74																				0.13
															0.72																				0.15
															0.73																				0.13
															0.71																				0.09
															0.74																				0.11
															0.75
															0.75
															0.77
															0.8
															0.82
															0.86
															0.85
															0.88
															0.86
															0.86
															0.86
															0.89
															0.88
															0.86
															0.82
															0.81
															0.79
															0.75
															0.75
															0.74
															0.78
															0.81
															0.81
															0.81
															0.81
															0.82
															0.84
															0.87
															0.88
															0.88
															0.87
															0.86
															0.83
															0.85
[truncated: 7 more columns]

## Sheet: Sheet4
Combined Data from all 4 files			red=sum
	Total length measured	n	Total length of nc			n	Total length of wc					nc	wc	gap	Total
											lengths	731.88	447.53	1288.07	2467.48			WC Width	Bin		Count	Frequency
	1249	1	16.55	16.55		1	8.44	8.44			%	29.661	18.1371	52.2018	100				Gaps		12999	52.2006
	573.68	2	14.38	14.38		2	10.37	10.37											0-50		7386	29.6603
	644.8	3	16.23	16.23		3	7.27	7.27											50-100		606	2.43354
	2467.48	4	13.38	13.38		4	11.76	11.76			NC measurements		7386						100-150		551	2.21267
		5	15.48	15.48		5	7.56	7.56			WC measurements		4517						150-200		401	1.61031
		6	26.11	26.11		6	5	5			Gaps		12999						200-250		371	1.48984
		7	19.74	19.74		7	10.29	10.29											250-300		336	1.34929
		8	14.28	14.28		8	25.53	25.53											300-350		310	1.24488
		9	23.15	23.15		9	3.68	3.68											350-400		223	0.89551
		10	48.52	48.52		10	11.32	11.32											400-450		181	0.726849
		11	20.1	20.1		11	6.81	6.81											450-500		160	0.642519
		12	7.18	7.18		12	18.16	18.16											500-550		169	0.67866
		13	20.77	20.77		13	1.94	1.94											550-600		98	0.393543
		14	10.56	10.56		14	4.2	4.2											600-650		112	0.449763
		15	1.08	1.08		15	10.12	10.12											650-700		119	0.477873
		16	9.99	9.99		16	12.11	12.11											700-750		141	0.56622
		17	12.31	12.31		17	9.06	9.06											750-800		127	0.509999
		18	10.25	10.25		18	10.94	10.94											800-850		97	0.389527
		19	1.04	1.04		19	8.76	8.76											850-900		70	0.281102
		20	4.38	4.38		20	13.86	13.86											900-950		42	0.168661
		21	15.53	15.53		21	15.64	15.64											950-1000		24	0.0963778
		22	18.1	18.1		22	5.43	5.43											1000+		379	1.52197
		23	13.48	13.48		23	8.3	8.3													24902
		24	4.93	4.93		24	15.19	15.19
		25	11.28	11.28		25	8.89	8.89
		26	5.01	5.01		26	7.23	7.23
		27	3.22	3.22		27	14.28	14.28
		28	36.6	36.6		28	3.56	3.56
		29	35.31	35.31		29	4.59	4.59
		30	47.37	47.37		30	9.54	9.54
		31	47.77	47.77		31	8.19	8.19
		32	16.93	16.93		32	11.38	11.38
		33	2.68	2.68		33	6.64	6.64
		34	13.47	13.47		34	14.34	14.34
		35	7.76	7.76		35	19.98	19.98
		36	5.1	5.1		36	13.96	13.96
		37	30.38	30.38		37	4.28	4.28
		38	39.77	39.77		38	11.7	11.7
		39	27.36	27.36		39	16.1	16.1
		40	1.03	1.03		40	11.79	11.79
		41	12.56	12.56		41	11.99	11.99
		42	20.75	20.75		42	6.61	6.61
		43	1.09	1.09		43	13.72	13.72
		44	8.92	8.92		44	7.02	7.02
			731.88	12.8182			447.53	4.74771
avg/n	16.6336								avg/n	10.1711
sd/(avg/n)	0.770621								sd/(avg/n)	0.466782
bar SD (%*(sd/(avg/n)))	22.8574								bar SD (%*(sd/(avg/n)))	8.46609

## Sheet: Sheet6
	WC Width	Bin		Count	Frequency
		Gaps		12999	52.2006	35
		0-50		7386	29.6603	29.6603
		50-100		606	2.43354	2.43354
		100-150		551	2.21267	2.21267
		150-200		401	1.61031	1.61031
		200-250		371	1.48984	1.48984
		250-300		336	1.34929	1.34929
		300-350		310	1.24488	1.24488
		350-400		223	0.89551	0.89551
		400-450		181	0.726849	0.726849
		450-500		160	0.642519	0.642519
		500-550		169	0.67866	0.67866
		550-600		98	0.393543	0.393543
		600-650		112	0.449763	0.449763
		650-700		119	0.477873	0.477873
		700-750		141	0.56622	0.56622
		750-800		127	0.509999	0.509999
		800-850		97	0.389527	0.389527
		850-900		70	0.281102	0.281102
		900-950		42	0.168661	0.168661
		950-1000		24	0.0963778	0.0963778
		1000+		379	1.52197	1.52197
				24902

## Sheet: Sheet5
	sheet 1			sheet 2			sheet 3
	wc width			wc width			wc width			Range (um)				Total
	0.05			0.05		1	0.06			0.06-0.1	335	134	137	606
1	0.06		1	0.06		2	0.06			0.11-0.15	220	163	168	551
2	0.06		2	0.06		3	0.06			0.16-0.20	208	87	106	401
3	0.06		3	0.06		4	0.06			0.21-0.25	207	66	98	371
4	0.06		4	0.06		5	0.06			0.26-0.30	146	77	113	336
5	0.06		5	0.06		6	0.06			0.31-0.35	121	81	108	310
6	0.06		6	0.06		7	0.06			0.36-0.40	104	49	70	223
7	0.06		7	0.06		8	0.06			0.41-0.45	94	36	51	181
8	0.06		8	0.06		9	0.06			0.46-0.50	88	28	44	160
9	0.06		9	0.06		10	0.06			0.51-0.55	86	37	46	169
10	0.06		10	0.06		11	0.06			0.56-0.60	51	21	26	98
11	0.06		11	0.06		12	0.06			0.61-0.65	69	16	27	112
12	0.06		12	0.07		13	0.06			0.66-0.70	89	20	10	119
13	0.06		13	0.07		14	0.06			0.71-0.75	85	15	41	141
14	0.06		14	0.07		15	0.07			0.76-0.80	79	7	41	127
15	0.06		15	0.07		16	0.07			0.81-0.85	51	7	39	97
16	0.06		16	0.07		17	0.07			0.86-0.90	30	15	25	70
17	0.06		17	0.07		18	0.07			0.91-0.95	26	7	9	42
18	0.06		18	0.07		19	0.07			0.96-1.00	10	4	10	24
19	0.06		19	0.07		20	0.07			1.00+	146	43	190	379
20	0.06		20	0.07		21	0.07							4517
21	0.06		21	0.07		22	0.07
22	0.06		22	0.07		23	0.07
23	0.06		23	0.07		24	0.07
24	0.06		24	0.07		25	0.07
25	0.06		25	0.07		26	0.07
26	0.06		26	0.07		27	0.07
27	0.06		27	0.07		28	0.07
28	0.06		28	0.07		29	0.07
29	0.06		29	0.07		30	0.07
30	0.06		30	0.07		31	0.07
31	0.06		31	0.07		32	0.07
32	0.06		32	0.07		33	0.07
33	0.06		33	0.07		34	0.08
34	0.06		34	0.07		35	0.08
35	0.06		35	0.07		36	0.08
36	0.06		36	0.07		37	0.08
37	0.06		37	0.08		38	0.08
38	0.06		38	0.08		39	0.08
39	0.06		39	0.08		40	0.08
40	0.06		40	0.08		41	0.08
41	0.06		41	0.08		42	0.08
42	0.06		42	0.08		43	0.08
43	0.07		43	0.08		44	0.08
44	0.07		44	0.08		45	0.08
45	0.07		45	0.08		46	0.08
46	0.07		46	0.08		47	0.08
47	0.07		47	0.08		48	0.08
48	0.07		48	0.08		49	0.08
49	0.07		49	0.08		50	0.08
50	0.07		50	0.08		51	0.08
51	0.07		51	0.08		52	0.08
52	0.07		52	0.08		53	0.08
53	0.07		53	0.08		54	0.08
54	0.07		54	0.08		55	0.08
55	0.07		55	0.08		56	0.08
56	0.07		56	0.08		57	0.08
57	0.07		57	0.08		58	0.08
58	0.07		58	0.08		59	0.08
59	0.07		59	0.08		60	0.08
60	0.07		60	0.08		61	0.08
61	0.07		61	0.08		62	0.09
62	0.07		62	0.08		63	0.09
63	0.07		63	0.08		64	0.09
64	0.07		64	0.08		65	0.09
65	0.07		65	0.08		66	0.09
66	0.07		66	0.08		67	0.09
67	0.07		67	0.08		68	0.09
68	0.07		68	0.08		69	0.09
69	0.07		69	0.08		70	0.09
70	0.07		70	0.09		71	0.09
71	0.07		71	0.09		72	0.09
72	0.07		72	0.09		73	0.09
73	0.07		73	0.09		74	0.09
74	0.07		74	0.09		75	0.09
75	0.07		75	0.09		76	0.09
76	0.07		76	0.09		77	0.09
77	0.07		77	0.09		78	0.09
78	0.07		78	0.09		79	0.09
79	0.07		79	0.09		80	0.09
80	0.07		80	0.09		81	0.09
81	0.07		81	0.09		82	0.09
82	0.07		82	0.09		83	0.09
83	0.07		83	0.09		84	0.09
84	0.07		84	0.09		85	0.09
85	0.07		85	0.09		86	0.09
86	0.07		86	0.09		87	0.09
87	0.07		87	0.09		88	0.09
88	0.07		88	0.09		89	0.09
89	0.07		89	0.09		90	0.09
90	0.07		90	0.09		91	0.09
91	0.07		91	0.09		92	0.09
92	0.07		92	0.09		93	0.09
93	0.07		93	0.09		94	0.09
94	0.07		94	0.09		95	0.09
95	0.07		95	0.09		96	0.09
96	0.07		96	0.09		97	0.1
97	0.07		97	0.09		98	0.1
98	0.07		98	0.09		99	0.1
99	0.07		99	0.09		100	0.1
100	0.07		100	0.09		101	0.1
101	0.07		101	0.1		102	0.1
102	0.07		102	0.1		103	0.1
103	0.07		103	0.1		104	0.1
104	0.07		104	0.1		105	0.1
105	0.07		105	0.1		106	0.1
106	0.07		106	0.1		107	0.1
107	0.07		107	0.1		108	0.1
108	0.07		108	0.1		109	0.1
109	0.07		109	0.1		110	0.1
110	0.08		110	0.1		111	0.1
111	0.08		111	0.1		112	0.1
112	0.08		112	0.1		113	0.1
113	0.08		113	0.1		114	0.1
114	0.08		114	0.1		115	0.1
115	0.08		115	0.1		116	0.1
116	0.08		116	0.1		117	0.1
117	0.08		117	0.1		118	0.1
118	0.08		118	0.1		119	0.1
119	0.08		119	0.1		120	0.1
120	0.08		120	0.1		121	0.1
121	0.08		121	0.1		122	0.1
122	0.08		122	0.1		123	0.1
123	0.08		123	0.1		124	0.1
124	0.08		124	0.1		125	0.1
125	0.08		125	0.1		126	0.1
126	0.08		126	0.1		127	0.1
127	0.08		127	0.1		128	0.1
128	0.08		128	0.1		129	0.1
129	0.08		129	0.1		130	0.1
130	0.08		130	0.1		131	0.1
131	0.08		131	0.1		132	0.1
132	0.08		132	0.1		133	0.1
133	0.08		133	0.1		134	0.1
134	0.08		134	0.1		135	0.1
135	0.08		1	0.11		136	0.1
136	0.08		2	0.11		137	0.1
137	0.08		3	0.11		1	0.11
138	0.08		4	0.11		2	0.11
139	0.08		5	0.11		3	0.11
140	0.08		6	0.11		4	0.11
141	0.08		7	0.11		5	0.11
142	0.08		8	0.11		6	0.11
143	0.08		9	0.11		7	0.11
144	0.08		10	0.11		8	0.11
145	0.08		11	0.11		9	0.11
146	0.08		12	0.11		10	0.11
147	0.08		13	0.11		11	0.11
148	0.08		14	0.11		12	0.11
149	0.08		15	0.11		13	0.11
150	0.08		16	0.11		14	0.11
151	0.08		17	0.11		15	0.11
152	0.08		18	0.11		16	0.11
153	0.08		19	0.11		17	0.11
154	0.08		20	0.11		18	0.11
155	0.08		21	0.11		19	0.11
156	0.08		22	0.11		20	0.11
157	0.08		23	0.11		21	0.11
158	0.08		24	0.11		22	0.11
159	0.08		25	0.11		23	0.11
160	0.08		26	0.11		24	0.11
161	0.08		27	0.12		25	0.11
162	0.08		28	0.12		26	0.11
163	0.08		29	0.12		27	0.11
164	0.08		30	0.12		28	0.11
165	0.08		31	0.12		29	0.11
166	0.08		32	0.12		30	0.11
167	0.08		33	0.12		31	0.11
168	0.08		34	0.12		32	0.11
169	0.08		35	0.12		33	0.12
170	0.08		36	0.12		34	0.12
171	0.08		37	0.12		35	0.12
172	0.08		38	0.12		36	0.12
173	0.08		39	0.12		37	0.12
174	0.08		40	0.12		38	0.12
175	0.08		41	0.12		39	0.12
176	0.08		42	0.12		40	0.12
177	0.08		43	0.12		41	0.12
178	0.08		44	0.12		42	0.12
179	0.08		45	0.12		43	0.12
180	0.08		46	0.12		44	0.12
181	0.08		47	0.12		45	0.12
182	0.08		48	0.12		46	0.12
183	0.08		49	0.12		47	0.12
184	0.08		50	0.12		48	0.12
185	0.08		51	0.12		49	0.12
186	0.08		52	0.12		50	0.12
187	0.08		53	0.12		51	0.12
188	0.08		54	0.12		52	0.12
189	0.08		55	0.12		53	0.12
190	0.08		56	0.12		54	0.12
191	0.08		57	0.12		55	0.12
192	0.08		58	0.12		56	0.12
193	0.08		59	0.12		57	0.12
194	0.08		60	0.12		58	0.12
195	0.09		61	0.12		59	0.12
196	0.09		62	0.12		60	0.12
197	0.09		63	0.12		61	0.12
198	0.09		64	0.12		62	0.12
199	0.09		65	0.12		63	0.12
200	0.09		66	0.12		64	0.12
201	0.09		67	0.12		65	0.12
202	0.09		68	0.12		66	0.12
203	0.09		69	0.12		67	0.12
204	0.09		70	0.12		68	0.13
205	0.09		71	0.12		69	0.13
206	0.09		72	0.12		70	0.13
207	0.09		73	0.12		71	0.13
208	0.09		74	0.12		72	0.13
209	0.09		75	0.12		73	0.13
210	0.09		76	0.13		74	0.13
211	0.09		77	0.13		75	0.13
212	0.09		78	0.13		76	0.13
213	0.09		79	0.13		77	0.13
214	0.09		80	0.13		78	0.13
215	0.09		81	0.13		79	0.13
216	0.09		82	0.13		80	0.13
217	0.09		83	0.13		81	0.13
218	0.09		84	0.13		82	0.13
219	0.09		85	0.13		83	0.13
220	0.09		86	0.13		84	0.13
221	0.09		87	0.13		85	0.13
222	0.09		88	0.13		86	0.13
223	0.09		89	0.13		87	0.13
224	0.09		90	0.13		88	0.13
225	0.09		91	0.13		89	0.13
226	0.09		92	0.13		90	0.13
227	0.09		93	0.13		91	0.13
228	0.09		94	0.13		92	0.13
229	0.09		95	0.13		93	0.13
230	0.09		96	0.13		94	0.13
231	0.09		97	0.13		95	0.13
232	0.09		98	0.13		96	0.13
233	0.09		99	0.13		97	0.14
234	0.09		100	0.13		98	0.14
235	0.09		101	0.13		99	0.14
236	0.09		102	0.13		100	0.14
237	0.09		103	0.13		101	0.14
238	0.09		104	0.13		102	0.14
239	0.09		105	0.13		103	0.14
240	0.09		106	0.13		104	0.14
241	0.09		107	0.13		105	0.14
242	0.09		108	0.13		106	0.14
243	0.09		109	0.14		107	0.14
244	0.09		110	0.14		108	0.14
245	0.09		111	0.14		109	0.14
246	0.09		112	0.14		110	0.14
247	0.09		113	0.14		111	0.14
248	0.09		114	0.14		112	0.14
249	0.09		115	0.14		113	0.14
250	0.09		116	0.14		114	0.14
251	0.09		117	0.14		115	0.14
252	0.09		118	0.14		116	0.14
253	0.09		119	0.14		117	0.14
254	0.09		120	0.14		118	0.14
255	0.09		121	0.14		119	0.14
256	0.09		122	0.14		120	0.14
257	0.09		123	0.14		121	0.14
258	0.09		124	0.14		122	0.14
259	0.09		125	0.14		123	0.14
260	0.1		126	0.14		124	0.14
261	0.1		127	0.14		125	0.14
262	0.1		128	0.14		126	0.14
263	0.1		129	0.14		127	0.14
264	0.1		130	0.14		128	0.14
265	0.1		131	0.14		129	0.14
266	0.1		132	0.14		130	0.14
267	0.1		133	0.14		131	0.14
268	0.1		134	0.14		132	0.14
269	0.1		135	0.14		133	0.14
270	0.1		136	0.14		134	0.14
271	0.1		137	0.14		135	0.14
272	0.1		138	0.14		136	0.14
273	0.1		139	0.14		137	0.14
274	0.1		140	0.14		138	0.14
275	0.1		141	0.14		139	0.14
276	0.1		142	0.14		140	0.15
277	0.1		143	0.14		141	0.15
278	0.1		144	0.14		142	0.15
279	0.1		145	0.14		143	0.15
280	0.1		146	0.14		144	0.15
281	0.1		147	0.14		145	0.15
282	0.1		148	0.15		146	0.15
283	0.1		149	0.15		147	0.15
284	0.1		150	0.15		148	0.15
285	0.1		151	0.15		149	0.15
286	0.1		152	0.15		150	0.15
287	0.1		153	0.15		151	0.15
288	0.1		154	0.15		152	0.15
289	0.1		155	0.15		153	0.15
290	0.1		156	0.15		154	0.15
291	0.1		157	0.15		155	0.15
292	0.1		158	0.15		156	0.15
293	0.1		159	0.15		157	0.15
294	0.1		160	0.15		158	0.15
295	0.1		161	0.15		159	0.15
296	0.1		162	0.15		160	0.15
297	0.1		163	0.15		161	0.15
298	0.1		1	0.16		162	0.15
299	0.1		2	0.16		163	0.15
300	0.1		3	0.16		164	0.15
301	0.1		4	0.16		165	0.15
302	0.1		5	0.16		166	0.15
303	0.1		6	0.16		167	0.15
304	0.1		7	0.16		168	0.15
305	0.1		8	0.16		1	0.16
306	0.1		9	0.16		2	0.16
307	0.1		10	0.16		3	0.16
308	0.1		11	0.16		4	0.16
309	0.1		12	0.16		5	0.16
310	0.1		13	0.16		6	0.16
311	0.1		14	0.16		7	0.16
312	0.1		15	0.16		8	0.16
313	0.1		16	0.16		9	0.16
314	0.1		17	0.16		10	0.16
315	0.1		18	0.16		11	0.16
316	0.1		19	0.16		12	0.16
317	0.1		20	0.16		13	0.16
318	0.1		21	0.16		14	0.16
319	0.1		22	0.16		15	0.16
320	0.1		23	0.16		16	0.16
321	0.1		24	0.16		17	0.16
322	0.1		25	0.16		18	0.16
323	0.1		26	0.17		19	0.16
324	0.1		27	0.17		20	0.16
325	0.1		28	0.17		21	0.16
326	0.1		29	0.17		22	0.16
327	0.1		30	0.17		23	0.16
328	0.1		31	0.17		24	0.16
329	0.1		32	0.17		25	0.16
330	0.1		33	0.17		26	0.16
331	0.1		34	0.17		27	0.16
332	0.1		35	0.17		28	0.16
333	0.1		36	0.17		29	0.16
334	0.1		37	0.17		30	0.17
335	0.1		38	0.17		31	0.17
1	0.11		39	0.17		32	0.17
2	0.11		40	0.17		33	0.17
3	0.11		41	0.17		34	0.17
4	0.11		42	0.17		35	0.17
5	0.11		43	0.18		36	0.17
6	0.11		44	0.18		37	0.17
7	0.11		45	0.18		38	0.17
8	0.11		46	0.18		39	0.17
9	0.11		47	0.18		40	0.17
10	0.11		48	0.18		41	0.17
11	0.11		49	0.18		42	0.17
12	0.11		50	0.18		43	0.17
13	0.11		51	0.18		44	0.17
14	0.11		52	0.18		45	0.18
15	0.11		53	0.18		46	0.18
16	0.11		54	0.18		47	0.18
17	0.11		55	0.18		48	0.18
18	0.11		56	0.18		49	0.18
19	0.11		57	0.18		50	0.18
20	0.11		58	0.18		51	0.18
21	0.11		59	0.18		52	0.18
22	0.11		60	0.18		53	0.18
23	0.11		61	0.18		54	0.18
24	0.11		62	0.18		55	0.18
25	0.11		63	0.18		56	0.18
26	0.11		64	0.18		57	0.18
27	0.11		65	0.19		58	0.18
28	0.11		66	0.19		59	0.18
29	0.11		67	0.19		60	0.18
30	0.11		68	0.19		61	0.18
31	0.11		69	0.19		62	0.18
32	0.11		70	0.19		63	0.18
33	0.11		71	0.19		64	0.18
34	0.11		72	0.19		65	0.18
35	0.11		73	0.19		66	0.18
36	0.11		74	0.19		67	0.18
37	0.11		75	0.2		68	0.19
38	0.11		76	0.2		69	0.19
39	0.11		77	0.2		70	0.19
40	0.11		78	0.2		71	0.19
41	0.11		79	0.2		72	0.19
42	0.11		80	0.2		73	0.19
43	0.11		81	0.2		74	0.19
44	0.11		82	0.2		75	0.19
45	0.11		83	0.2		76	0.19
46	0.11		84	0.2		77	0.19
47	0.11		85	0.2		78	0.19
48	0.11		86	0.2		79	0.19
49	0.11		87	0.2		80	0.2
50	0.11		1	0.21		81	0.2
51	0.11		2	0.21		82	0.2
52	0.11		3	0.21		83	0.2
53	0.12		4	0.21		84	0.2
54	0.12		5	0.21		85	0.2
55	0.12		6	0.21		86	0.2
56	0.12		7	0.21		87	0.2
57	0.12		8	0.21		88	0.2
58	0.12		9	0.21		89	0.2
59	0.12		10	0.21		90	0.2
60	0.12		11	0.21		91	0.2
61	0.12		12	0.21		92	0.2
62	0.12		13	0.21		93	0.2
63	0.12		14	0.21		94	0.2
64	0.12		15	0.22		95	0.2
65	0.12		16	0.22		96	0.2
66	0.12		17	0.22		97	0.2
67	0.12		18	0.22		98	0.2
68	0.12		19	0.22		99	0.2
69	0.12		20	0.22		100	0.2
70	0.12		21	0.22		101	0.2
71	0.12		22	0.22		102	0.2
72	0.12		23	0.22		103	0.2
73	0.12		24	0.22		104	0.2
74	0.12		25	0.22		105	0.2
75	0.12		26	0.22		106	0.2
76	0.12		27	0.22		1	0.21
77	0.12		28	0.22		2	0.21
78	0.12		29	0.22		3	0.21
79	0.12		30	0.22		4	0.21
80	0.12		31	0.23		5	0.21
81	0.12		32	0.23		6	0.21
82	0.12		33	0.23		7	0.21
83	0.12		34	0.23		8	0.21
84	0.12		35	0.23		9	0.21
85	0.12		36	0.23		10	0.21
86	0.12		37	0.23		11	0.21
87	0.12		38	0.23		12	0.21
88	0.12		39	0.23		13	0.21
89	0.12		40	0.24		14	0.21
90	0.12		41	0.24		15	0.21
91	0.12		42	0.24		16	0.21
92	0.12		43	0.24		17	0.21
93	0.12		44	0.24		18	0.21
94	0.12		45	0.24		19	0.21
95	0.12		46	0.24		20	0.22
96	0.12		47	0.24		21	0.22
97	0.12		48	0.24		22	0.22
98	0.12		49	0.24		23	0.22
99	0.12		50	0.25		24	0.22
100	0.12		51	0.25		25	0.22
101	0.12		52	0.25		26	0.22
102	0.12		53	0.25		27	0.22
103	0.13		54	0.25		28	0.22
104	0.13		55	0.25		29	0.22
105	0.13		56	0.25		30	0.22
106	0.13		57	0.25		31	0.22
107	0.13		58	0.25		32	0.22
108	0.13		59	0.25		33	0.23
109	0.13		60	0.25		34	0.23
110	0.13		61	0.25		35	0.23
111	0.13		62	0.25		36	0.23
112	0.13		63	0.25		37	0.23
113	0.13		64	0.25		38	0.23
114	0.13		65	0.25		39	0.23
115	0.13		66	0.25		40	0.23
116	0.13		1	0.26		41	0.23
117	0.13		2	0.26		42	0.23
118	0.13		3	0.26		43	0.23
119	0.13		4	0.26		44	0.23
120	0.13		5	0.26		45	0.23
121	0.13		6	0.26		46	0.23
122	0.13		7	0.26		47	0.23
123	0.13		8	0.27		48	0.23
124	0.13		9	0.27		49	0.23
125	0.13		10	0.27		50	0.23
126	0.13		11	0.27		51	0.23
127	0.13		12	0.27		52	0.23
128	0.13		13	0.27		53	0.24
129	0.13		14	0.27		54	0.24
130	0.13		15	0.27		55	0.24
131	0.13		16	0.27		56	0.24
132	0.13		17	0.27		57	0.24
133	0.13		18	0.27		58	0.24
134	0.13		19	0.27		59	0.24
135	0.13		20	0.27		60	0.24
136	0.13		21	0.27		61	0.24
137	0.13		22	0.27		62	0.24
138	0.13		23	0.27		63	0.24
139	0.13		24	0.27		64	0.24
140	0.13		25	0.28		65	0.24
141	0.13		26	0.28		66	0.24
142	0.13		27	0.28		67	0.24
143	0.13		28	0.28		68	0.24
144	0.13		29	0.28		69	0.24
145	0.13		30	0.28		70	0.24
146	0.13		31	0.28		71	0.24
147	0.14		32	0.28		72	0.24
148	0.14		33	0.28		73	0.25
149	0.14		34	0.29		74	0.25
150	0.14		35	0.29		75	0.25
151	0.14		36	0.29		76	0.25
152	0.14		37	0.29		77	0.25
153	0.14		38	0.29		78	0.25
154	0.14		39	0.29		79	0.25
155	0.14		40	0.29		80	0.25
156	0.14		41	0.29		81	0.25
157	0.14		42	0.29		82	0.25
158	0.14		43	0.29		83	0.25
159	0.14		44	0.29		84	0.25
160	0.14		45	0.29		85	0.25
161	0.14		46	0.29		86	0.25
162	0.14		47	0.29		87	0.25
163	0.14		48	0.29		88	0.25
164	0.14		49	0.29		89	0.25
165	0.14		50	0.29		90	0.25
166	0.14		51	0.29		91	0.25
167	0.14		52	0.29		92	0.25
168	0.14		53	0.29		93	0.25
169	0.14		54	0.29		94	0.25
170	0.14		55	0.29		95	0.25
171	0.14		56	0.29		96	0.25
172	0.14		57	0.29		97	0.25
173	0.14		58	0.29		98	0.25
174	0.14		59	0.29		1	0.26
175	0.14		60	0.29		2	0.26
176	0.14		61	0.29		3	0.26
177	0.14		62	0.29		4	0.26
178	0.14		63	0.3		5	0.26
179	0.14		64	0.3		6	0.26
180	0.14		65	0.3		7	0.26
181	0.14		66	0.3		8	0.26
182	0.14		67	0.3		9	0.26
183	0.14		68	0.3		10	0.26
184	0.14		69	0.3		11	0.26
185	0.14		70	0.3		12	0.26
186	0.14		71	0.3		13	0.26
187	0.14		72	0.3		14	0.26
188	0.14		73	0.3		15	0.26
189	0.14		74	0.3		16	0.26
190	0.14		75	0.3		17	0.26
191	0.14		76	0.3		18	0.26
192	0.14		77	0.3		19	0.26
193	0.14		1	0.31		20	0.26
194	0.14		2	0.31		21	0.26
195	0.15		3	0.31		22	0.26
196	0.15		4	0.31		23	0.26
197	0.15		5	0.31		24	0.26
198	0.15		6	0.31		25	0.26
199	0.15		7	0.31		26	0.27
200	0.15		8	0.31		27	0.27
201	0.15		9	0.31		28	0.27
202	0.15		10	0.31		29	0.27
203	0.15		11	0.31		30	0.27
204	0.15		12	0.31		31	0.27
205	0.15		13	0.31		32	0.27
206	0.15		14	0.31		33	0.27
207	0.15		15	0.31		34	0.27
208	0.15		16	0.31		35	0.27
209	0.15		17	0.31		36	0.27
210	0.15		18	0.31		37	0.27
211	0.15		19	0.31		38	0.27
212	0.15		20	0.31		39	0.27
213	0.15		21	0.31		40	0.27
214	0.15		22	0.31		41	0.27
215	0.15		23	0.31		42	0.27
216	0.15		24	0.31		43	0.27
217	0.15		25	0.31		44	0.27
218	0.15		26	0.31		45	0.27
219	0.15		27	0.32		46	0.27
220	0.15		28	0.32		47	0.27
1	0.16		29	0.32		48	0.28
2	0.16		30	0.32		49	0.28
3	0.16		31	0.32		50	0.28
4	0.16		32	0.32		51	0.28
5	0.16		33	0.32		52	0.28
6	0.16		34	0.32		53	0.28
7	0.16		35	0.32		54	0.28
8	0.16		36	0.32		55	0.28
9	0.16		37	0.32		56	0.28
10	0.16		38	0.32		57	0.28
11	0.16		39	0.32		58	0.28
12	0.16		40	0.32		59	0.28
13	0.16		41	0.33		60	0.28
14	0.16		42	0.33		61	0.28
15	0.16		43	0.33		62	0.28
16	0.16		44	0.33		63	0.28
17	0.16		45	0.33		64	0.28
18	0.16		46	0.33		65	0.28
19	0.16		47	0.33		66	0.28
20	0.16		48	0.33		67	0.28
21	0.16		49	0.33		68	0.28
22	0.16		50	0.33		69	0.28
23	0.16		51	0.33		70	0.28
24	0.16		52	0.33		71	0.28
25	0.16		53	0.33		72	0.28
26	0.16		54	0.33		73	0.29
27	0.16		55	0.33		74	0.29
28	0.16		56	0.33		75	0.29
29	0.16		57	0.33		76	0.29
30	0.16		58	0.33		77	0.29
31	0.16		59	0.33		78	0.29
32	0.16		60	0.34		79	0.29
33	0.16		61	0.34		80	0.29
34	0.16		62	0.34		81	0.29
35	0.16		63	0.34		82	0.29
36	0.16		64	0.34		83	0.29
37	0.16		65	0.34		84	0.29
38	0.16		66	0.34		85	0.29
39	0.16		67	0.34		86	0.29
40	0.16		68	0.34		87	0.29
41	0.16		69	0.34		88	0.29
42	0.16		70	0.34		89	0.29
43	0.17		71	0.34		90	0.29
44	0.17		72	0.34		91	0.29
45	0.17		73	0.34		92	0.29
46	0.17		74	0.35		93	0.29
47	0.17		75	0.35		94	0.3
48	0.17		76	0.35		95	0.3
49	0.17		77	0.35		96	0.3
50	0.17		78	0.35		97	0.3
51	0.17		79	0.35		98	0.3
52	0.17		80	0.35		99	0.3
53	0.17		81	0.35		100	0.3
54	0.17		1	0.36		101	0.3
55	0.17		2	0.36		102	0.3
56	0.17		3	0.36		103	0.3
57	0.17		4	0.36		104	0.3
58	0.17		5	0.36		105	0.3
59	0.17		6	0.36		106	0.3
60	0.17		7	0.36		107	0.3
61	0.17		8	0.36		108	0.3
62	0.17		9	0.36		109	0.3
63	0.17		10	0.36		110	0.3
64	0.17		11	0.36		111	0.3
65	0.17		12	0.36		112	0.3
66	0.17		13	0.36		113	0.3
67	0.17		14	0.37		1	0.31
68	0.17		15	0.37		2	0.31
69	0.17		16	0.37		3	0.31
70	0.17		17	0.37		4	0.31
71	0.17		18	0.38		5	0.31
72	0.17		19	0.38		6	0.31
73	0.17		20	0.38		7	0.31
74	0.17		21	0.38		8	0.31
75	0.17		22	0.38		9	0.31
76	0.17		23	0.38		10	0.31
77	0.17		24	0.38		11	0.31
78	0.17		25	0.38		12	0.31
79	0.17		26	0.38		13	0.31
80	0.17		27	0.39		14	0.31
81	0.17		28	0.39		15	0.31
82	0.17		29	0.39		16	0.31
83	0.17		30	0.39		17	0.32
84	0.17		31	0.39		18	0.32
85	0.17		32	0.39		19	0.32
86	0.18		33	0.39		20	0.32
87	0.18		34	0.39		21	0.32
88	0.18		35	0.39		22	0.32
89	0.18		36	0.39		23	0.32
90	0.18		37	0.39		24	0.32
91	0.18		38	0.39		25	0.32
92	0.18		39	0.4		26	0.32
93	0.18		40	0.4		27	0.32
94	0.18		41	0.4		28	0.32
95	0.18		42	0.4		29	0.32
96	0.18		43	0.4		30	0.32
97	0.18		44	0.4		31	0.32
98	0.18		45	0.4		32	0.32
99	0.18		46	0.4		33	0.32
100	0.18		47	0.4		34	0.32
101	0.18		48	0.4		35	0.32
102	0.18		49	0.4		36	0.32
103	0.18		1	0.41		37	0.32
104	0.18		2	0.41		38	0.32
105	0.18		3	0.41		39	0.32
106	0.18		4	0.41		40	0.32
107	0.18		5	0.41		41	0.32
108	0.18		6	0.41		42	0.32
109	0.18		7	0.41		43	0.32
110	0.18		8	0.41		44	0.32
111	0.18		9	0.41		45	0.32
112	0.18		10	0.41		46	0.32
113	0.18		11	0.42		47	0.32
114	0.18		12	0.42		48	0.32
115	0.18		13	0.42		49	0.33
116	0.18		14	0.42		50	0.33
117	0.18		15	0.42		51	0.33
118	0.18		16	0.42		52	0.33
119	0.18		17	0.42		53	0.33
120	0.18		18	0.42		54	0.33
121	0.18		19	0.42		55	0.33
122	0.18		20	0.43		56	0.33
123	0.19		21	0.43		57	0.33
124	0.19		22	0.43		58	0.33
125	0.19		23	0.43		59	0.33
126	0.19		24	0.43		60	0.33
127	0.19		25	0.43		61	0.33
128	0.19		26	0.43		62	0.33
129	0.19		27	0.43		63	0.33
130	0.19		28	0.44		64	0.33
131	0.19		29	0.44		65	0.34
132	0.19		30	0.44		66	0.34
133	0.19		31	0.44		67	0.34
134	0.19		32	0.44		68	0.34
135	0.19		33	0.44		69	0.34
136	0.19		34	0.45		70	0.34
137	0.19		35	0.45		71	0.34
138	0.19		36	0.45		72	0.34
139	0.19		1	0.46		73	0.34
140	0.19		2	0.46		74	0.34
141	0.19		3	0.46		75	0.34
142	0.19		4	0.46		76	0.34
143	0.19		5	0.47		77	0.34
144	0.19		6	0.47		78	0.34
145	0.19		7	0.47		79	0.34
146	0.19		8	0.47		80	0.34
147	0.19		9	0.48		81	0.34
148	0.19		10	0.48		82	0.34
149	0.19		11	0.48		83	0.34
150	0.19		12	0.48		84	0.34
151	0.19		13	0.49		85	0.34
152	0.19		14	0.49		86	0.34
153	0.19		15	0.49		87	0.34
154	0.19		16	0.49		88	0.34
155	0.19		17	0.49		89	0.34
156	0.19		18	0.49		90	0.35
157	0.19		19	0.49		91	0.35
158	0.19		20	0.49		92	0.35
159	0.19		21	0.49		93	0.35
160	0.19		22	0.49		94	0.35
161	0.19		23	0.49		95	0.35
162	0.19		24	0.49		96	0.35
163	0.19		25	0.5		97	0.35
164	0.19		26	0.5		98	0.35
165	0.19		27	0.5		99	0.35
166	0.2		28	0.5		100	0.35
167	0.2		1	0.51		101	0.35
168	0.2		2	0.51		102	0.35
169	0.2		3	0.51		103	0.35
170	0.2		4	0.51		104	0.35
171	0.2		5	0.51		105	0.35
172	0.2		6	0.51		106	0.35
173	0.2		7	0.52		107	0.35
174	0.2		8	0.52		108	0.35
175	0.2		9	0.52		1	0.36
176	0.2		10	0.52		2	0.36
177	0.2		11	0.52		3	0.36
178	0.2		12	0.52		4	0.36
179	0.2		13	0.53		5	0.36
180	0.2		14	0.53		6	0.36
181	0.2		15	0.53		7	0.36
182	0.2		16	0.53		8	0.36
183	0.2		17	0.53		9	0.36
184	0.2		18	0.53		10	0.36
185	0.2		19	0.53		11	0.36
186	0.2		20	0.53		12	0.36
187	0.2		21	0.53		13	0.36
188	0.2		22	0.54		14	0.36
189	0.2		23	0.54		15	0.36
190	0.2		24	0.54		16	0.36
191	0.2		25	0.54		17	0.36
192	0.2		26	0.54		18	0.36
193	0.2		27	0.54		19	0.36
194	0.2		28	0.54		20	0.36
195	0.2		29	0.54		21	0.36
196	0.2		30	0.54		22	0.36
197	0.2		31	0.54		23	0.37
198	0.2		32	0.55		24	0.37
199	0.2		33	0.55		25	0.37
200	0.2		34	0.55		26	0.37
201	0.2		35	0.55		27	0.37
202	0.2		36	0.55		28	0.37
203	0.2		37	0.55		29	0.37
204	0.2		1	0.56		30	0.37
205	0.2		2	0.56		31	0.37
206	0.2		3	0.56		32	0.37
207	0.2		4	0.56		33	0.37
208	0.2		5	0.56		34	0.37
1	0.21		6	0.57		35	0.37
2	0.21		7	0.57		36	0.37
3	0.21		8	0.58		37	0.37
4	0.21		9	0.58		38	0.37
5	0.21		10	0.58		39	0.38
6	0.21		11	0.58		40	0.38
7	0.21		12	0.58		41	0.38
8	0.21		13	0.59		42	0.38
9	0.21		14	0.59		43	0.38
10	0.21		15	0.59		44	0.38
11	0.21		16	0.59		45	0.38
12	0.21		17	0.59		46	0.38
13	0.21		18	0.6		47	0.38
14	0.21		19	0.6		48	0.38
15	0.21		20	0.6		49	0.38
16	0.21		21	0.6		50	0.38
17	0.21		1	0.61		51	0.38
18	0.21		2	0.61		52	0.39
19	0.21		3	0.61		53	0.39
20	0.21		4	0.61		54	0.39
21	0.21		5	0.61		55	0.39
22	0.21		6	0.63		56	0.39
23	0.21		7	0.63		57	0.39
24	0.21		8	0.63		58	0.39
25	0.21		9	0.63		59	0.39
26	0.21		10	0.64		60	0.39
27	0.21		11	0.64		61	0.39
28	0.21		12	0.65		62	0.4
29	0.21		13	0.65		63	0.4
30	0.21		14	0.65		64	0.4
31	0.21		15	0.65		65	0.4
32	0.21		16	0.65		66	0.4
33	0.21		1	0.66		67	0.4
34	0.21		2	0.66		68	0.4
35	0.21		3	0.66		69	0.4
36	0.21		4	0.66		70	0.4
37	0.21		5	0.67		1	0.41
38	0.21		6	0.67		2	0.41
39	0.21		7	0.67		3	0.41
40	0.21		8	0.67		4	0.41
41	0.21		9	0.68		5	0.41
42	0.21		10	0.68		6	0.41
43	0.21		11	0.68		7	0.41
44	0.21		12	0.68		8	0.41
45	0.21		13	0.69		9	0.41
46	0.21		14	0.69		10	0.41
47	0.21		15	0.69		11	0.41
48	0.21		16	0.69		12	0.42
49	0.21		17	0.69		13	0.42
50	0.21		18	0.69		14	0.42
51	0.21		19	0.7		15	0.42
52	0.21		20	0.7		16	0.42
53	0.22		1	0.71		17	0.42
54	0.22		2	0.71		18	0.42
55	0.22		3	0.71		19	0.42
56	0.22		4	0.71		20	0.43
57	0.22		5	0.71		21	0.43
58	0.22		6	0.71		22	0.43
59	0.22		7	0.72		23	0.43
60	0.22		8	0.72		24	0.43
61	0.22		9	0.72		25	0.44
62	0.22		10	0.72		26	0.44
63	0.22		11	0.72		27	0.44
64	0.22		12	0.72		28	0.44
65	0.22		13	0.73		29	0.44
66	0.22		14	0.74		30	0.44
67	0.22		15	0.75		31	0.44
68	0.22		1	0.76		32	0.44
69	0.22		2	0.77		33	0.44
70	0.22		3	0.77		34	0.44
71	0.22		4	0.78		35	0.44
72	0.22		5	0.8		36	0.44
73	0.22		6	0.8		37	0.45
74	0.22		7	0.8		38	0.45
75	0.22		1	0.81		39	0.45
76	0.22		2	0.81		40	0.45
77	0.22		3	0.81		41	0.45
78	0.22		4	0.82		42	0.45
79	0.22		5	0.84		43	0.45
80	0.22		6	0.85		44	0.45
81	0.22		7	0.85		45	0.45
82	0.22		1	0.86		46	0.45
83	0.22		2	0.86		47	0.45
84	0.22		3	0.86		48	0.45
85	0.22		4	0.86		49	0.45
86	0.22		5	0.86		50	0.45
87	0.22		6	0.87		51	0.45
88	0.22		7	0.87		1	0.46
89	0.22		8	0.87		2	0.46
90	0.23		9	0.88		3	0.46
91	0.23		10	0.89		4	0.46
92	0.23		11	0.89		5	0.46
93	0.23		12	0.89		6	0.46
94	0.23		13	0.89		7	0.46
95	0.23		14	0.9		8	0.46
96	0.23		15	0.9		9	0.46
97	0.23		1	0.91		10	0.46
98	0.23		2	0.91		11	0.47
99	0.23		3	0.91		12	0.47
100	0.23		4	0.92		13	0.47
101	0.23		5	0.94		14	0.47
102	0.23		6	0.94		15	0.47
103	0.23		7	0.95		16	0.47
104	0.23		1	0.96		17	0.47
105	0.23		2	0.98		18	0.47
106	0.23		3	0.98		19	0.47
107	0.23		4	1		20	0.47
108	0.23		1	1.02		21	0.48
109	0.23		2	1.03		22	0.48
110	0.23		3	1.05		23	0.48
111	0.23		4	1.06		24	0.48
112	0.23		5	1.06		25	0.48
113	0.23		6	1.06		26	0.48
114	0.23		7	1.06		27	0.48
115	0.23		8	1.3		28	0.49
116	0.23		9	1.31		29	0.49
117	0.23		10	1.31		30	0.49
118	0.23		11	1.32		31	0.49
119	0.23		12	1.32		32	0.49
120	0.23		13	1.33		33	0.49
121	0.23		14	1.54		34	0.49
122	0.23		15	1.54		35	0.49
123	0.23		16	1.54		36	0.5
124	0.23		17	1.55		37	0.5
125	0.23		18	1.56		38	0.5
126	0.23		19	1.57		39	0.5
127	0.24		20	1.57		40	0.5
128	0.24		21	1.59		41	0.5
129	0.24		22	1.59		42	0.5
130	0.24		23	1.59		43	0.5
131	0.24		24	1.59		44	0.5
132	0.24		25	1.59		1	0.51
133	0.24		26	1.6		2	0.51
134	0.24		27	1.6		3	0.51
135	0.24		28	1.6		4	0.51
136	0.24		29	1.6		5	0.51
137	0.24		30	1.6		6	0.51
138	0.24		31	1.6		7	0.51
139	0.24		32	1.61		8	0.51
140	0.24		33	1.61		9	0.51
141	0.24		34	1.61		10	0.51
142	0.24		35	1.62		11	0.51
143	0.24		36	1.62		12	0.51
144	0.24		37	1.63		13	0.52
145	0.24		38	1.63		14	0.52
146	0.24		39	1.64		15	0.52
147	0.24		40	1.67		16	0.52
148	0.24		41	1.68		17	0.52
149	0.24		42	1.68		18	0.52
150	0.24		43	1.71		19	0.52
151	0.24					20	0.52
152	0.24					21	0.53
153	0.24					22	0.53
154	0.24					23	0.53
155	0.24					24	0.53
156	0.24					25	0.53
157	0.24					26	0.53
158	0.24					27	0.53
159	0.24					28	0.53
160	0.24					29	0.53
161	0.24					30	0.53
162	0.24					31	0.53
163	0.25					32	0.54
164	0.25					33	0.54
165	0.25					34	0.54
166	0.25					35	0.54
167	0.25					36	0.54
168	0.25					37	0.54
169	0.25					38	0.54
170	0.25					39	0.54
171	0.25					40	0.54
172	0.25					41	0.55
173	0.25					42	0.55
174	0.25					43	0.55
175	0.25					44	0.55
176	0.25					45	0.55
177	0.25					46	0.55
178	0.25					1	0.56
179	0.25					2	0.56
180	0.25					3	0.57
181	0.25					4	0.58
182	0.25					5	0.58
183	0.25					6	0.58
184	0.25					7	0.58
185	0.25					8	0.58
186	0.25					9	0.58
187	0.25					10	0.58
188	0.25					11	0.58
189	0.25					12	0.58
190	0.25					13	0.58
191	0.25					14	0.58
192	0.25					15	0.59
193	0.25					16	0.59
194	0.25					17	0.59
195	0.25					18	0.59
196	0.25					19	0.59
197	0.25					20	0.59
198	0.25					21	0.6
199	0.25					22	0.6
200	0.25					23	0.6
201	0.25					24	0.6
202	0.25					25	0.6
203	0.25					26	0.6
204	0.25					1	0.61
205	0.25					2	0.61
206	0.25					3	0.61
207	0.25					4	0.61
1	0.26					5	0.61
2	0.26					6	0.62
3	0.26					7	0.62
4	0.26					8	0.62
5	0.26					9	0.62
6	0.26					10	0.62
7	0.26					11	0.62
8	0.26					12	0.63
9	0.26					13	0.63
10	0.26					14	0.63
11	0.26					15	0.63
12	0.26					16	0.63
13	0.26					17	0.63
14	0.26					18	0.63
15	0.26					19	0.64
16	0.26					20	0.64
17	0.26					21	0.64
18	0.26					22	0.65
19	0.26					23	0.65
20	0.26					24	0.65
21	0.26					25	0.65
22	0.26					26	0.65
23	0.26					27	0.65
24	0.26					1	0.66
25	0.26					2	0.66
26	0.26					3	0.67
27	0.26					4	0.68
28	0.26					5	0.68
29	0.26					6	0.68
30	0.26					7	0.69
31	0.27					8	0.69
32	0.27					9	0.69
33	0.27					10	0.69
34	0.27					1	0.71
35	0.27					2	0.71
36	0.27					3	0.71
37	0.27					4	0.71
38	0.27					5	0.71
39	0.27					6	0.71
40	0.27					7	0.71
41	0.27					8	0.72
42	0.27					9	0.72
43	0.27					10	0.72
44	0.27					11	0.72
45	0.27					12	0.72
46	0.27					13	0.72
47	0.27					14	0.72
48	0.27					15	0.72
49	0.27					16	0.72
50	0.27					17	0.73
51	0.27					18	0.73
52	0.27					19	0.73
53	0.27					20	0.73
54	0.27					21	0.73
55	0.27					22	0.73
56	0.27					23	0.73
57	0.27					24	0.74
58	0.27					25	0.74
59	0.27					26	0.74
60	0.27					27	0.74
61	0.27					28	0.74
62	0.27					29	0.74
63	0.27					30	0.75
64	0.27					31	0.75
65	0.27					32	0.75
66	0.27					33	0.75
67	0.27					34	0.75
68	0.27					35	0.75
69	0.27					36	0.75
70	0.27					37	0.75
71	0.27					38	0.75
72	0.27					39	0.75
73	0.27					40	0.75
74	0.28					41	0.75
75	0.28					1	0.76
76	0.28					2	0.76
77	0.28					3	0.76
78	0.28					4	0.76
79	0.28					5	0.76
80	0.28					6	0.77
81	0.28					7	0.77
82	0.28					8	0.77
83	0.28					9	0.77
84	0.28					10	0.77
85	0.28					11	0.77
86	0.28					12	0.77
87	0.28					13	0.77
88	0.28					14	0.77
89	0.28					15	0.77
90	0.28					16	0.77
91	0.28					17	0.77
92	0.28					18	0.77
93	0.28					19	0.78
94	0.28					20	0.78
95	0.28					21	0.78
96	0.28					22	0.78
97	0.28					23	0.78
98	0.28					24	0.78
99	0.28					25	0.78
100	0.28					26	0.78
101	0.28					27	0.78
102	0.28					28	0.79
103	0.28					29	0.79
104	0.28					30	0.79
105	0.29					31	0.79
106	0.29					32	0.79
107	0.29					33	0.79
108	0.29					34	0.79
109	0.29					35	0.79
110	0.29					36	0.79
111	0.29					37	0.79
112	0.29					38	0.8
113	0.29					39	0.8
114	0.29					40	0.8
115	0.29					41	0.8
116	0.29					1	0.81
117	0.29					2	0.81
118	0.29					3	0.81
119	0.29					4	0.81
120	0.29					5	0.81
121	0.29					6	0.81
122	0.29					7	0.81
123	0.29					8	0.81
124	0.29					9	0.81
125	0.29					10	0.81
126	0.29					11	0.81
127	0.29					12	0.81
128	0.29					13	0.81
129	0.29					14	0.81
130	0.3					15	0.81
131	0.3					16	0.81
132	0.3					17	0.81
133	0.3					18	0.82
134	0.3					19	0.82
135	0.3					20	0.82
136	0.3					21	0.82
137	0.3					22	0.82
138	0.3					23	0.82
139	0.3					24	0.82
140	0.3					25	0.83
141	0.3					26	0.83
142	0.3					27	0.83
143	0.3					28	0.83
144	0.3					29	0.83
145	0.3					30	0.83
146	0.3					31	0.83
1	0.31					32	0.84
2	0.31					33	0.84
3	0.31					34	0.84
4	0.31					35	0.84
5	0.31					36	0.85
6	0.31					37	0.85
7	0.31					38	0.85
8	0.31					39	0.85
9	0.31					1	0.86
10	0.31					2	0.86
11	0.31					3	0.86
12	0.31					4	0.86
13	0.31					5	0.86
14	0.31					6	0.86
15	0.31					7	0.86
16	0.31					8	0.86
17	0.31					9	0.87
18	0.31					10	0.87
19	0.31					11	0.87
20	0.31					12	0.88
21	0.31					13	0.88
22	0.31					14	0.88
23	0.31					15	0.88
24	0.31					16	0.88
25	0.31					17	0.88
26	0.31					18	0.88
27	0.31					19	0.88
28	0.31					20	0.89
29	0.32					21	0.89
30	0.32					22	0.89
31	0.32					23	0.89
32	0.32					24	0.9
33	0.32					25	0.9
34	0.32					1	0.91
35	0.32					2	0.91
36	0.32					3	0.92
37	0.32					4	0.93
38	0.32					5	0.93
39	0.32					6	0.94
40	0.32					7	0.94
41	0.32					8	0.95
42	0.32					9	0.95
43	0.32					1	0.96
44	0.32					2	0.96
45	0.32					3	0.96
46	0.32					4	0.96
47	0.32					5	0.97
48	0.32					6	0.97
49	0.32					7	0.97
50	0.32					8	0.97
51	0.32					9	0.98
52	0.32					10	1
53	0.32					1	1.03
54	0.32					2	1.03
55	0.32					3	1.03
56	0.33					4	1.04
57	0.33					5	1.07
58	0.33					6	1.08
59	0.33					7	1.1
60	0.33					8	1.11
61	0.33					9	1.11
62	0.33					10	1.12
63	0.33					11	1.12
64	0.33					12	1.13
65	0.33					13	1.13
66	0.33					14	1.15
67	0.33					15	1.16
68	0.33					16	1.16
69	0.33					17	1.16
70	0.33					18	1.17
71	0.33					19	1.18
72	0.33					20	1.19
73	0.33					21	1.19
74	0.33					22	1.19
75	0.33					23	1.19
76	0.33					24	1.19
77	0.33					25	1.19
78	0.33					26	1.2
79	0.33					27	1.2
80	0.33					28	1.2
81	0.33					29	1.21
82	0.33					30	1.21
83	0.33					31	1.21
84	0.34					32	1.21
85	0.34					33	1.21
86	0.34					34	1.21
87	0.34					35	1.21
88	0.34					36	1.22
89	0.34					37	1.22
90	0.34					38	1.22
91	0.34					39	1.22
92	0.34					40	1.22
93	0.34					41	1.22
94	0.34					42	1.22
95	0.34					43	1.22
96	0.34					44	1.23
97	0.34					45	1.23
98	0.34					46	1.23
99	0.34					47	1.23
100	0.34					48	1.23
101	0.34					49	1.23
102	0.34					50	1.23
103	0.34					51	1.24
104	0.34					52	1.24
105	0.34					53	1.24
106	0.34					54	1.24
107	0.34					55	1.24
108	0.34					56	1.24
109	0.34					57	1.24
110	0.35					58	1.24
111	0.35					59	1.25
112	0.35					60	1.25
113	0.35					61	1.25
114	0.35					62	1.25
115	0.35					63	1.25
116	0.35					64	1.25
117	0.35					65	1.25
118	0.35					66	1.26
119	0.35					67	1.26
120	0.35					68	1.26
121	0.35					69	1.26
1	0.36					70	1.26
2	0.36					71	1.26
3	0.36					72	1.27
4	0.36					73	1.27
5	0.36					74	1.27
6	0.36					75	1.27
7	0.36					76	1.27
8	0.36					77	1.28
9	0.36					78	1.28
10	0.36					79	1.28
11	0.36					80	1.28
12	0.36					81	1.28
13	0.36					82	1.29
14	0.36					83	1.29
15	0.36					84	1.29
16	0.36					85	1.29
17	0.36					86	1.29
18	0.36					87	1.3
19	0.36					88	1.31
20	0.37					89	1.31
21	0.37					90	1.31
22	0.37					91	1.31
23	0.37					92	1.32
24	0.37					93	1.32
25	0.37					94	1.32
26	0.37					95	1.33
27	0.37					96	1.33
28	0.37					97	1.34
29	0.37					98	1.34
30	0.37					99	1.34
31	0.37					100	1.35
32	0.37					101	1.36
33	0.37					102	1.37
34	0.37					103	1.37
35	0.37					104	1.38
36	0.37					105	1.38
37	0.37					106	1.39
38	0.37					107	1.39
39	0.37					108	1.4
40	0.37					109	1.41
41	0.37					110	1.41
42	0.37					111	1.42
43	0.37					112	1.42
44	0.37					113	1.43
45	0.37					114	1.43
46	0.37					115	1.43
47	0.37					116	1.45
48	0.37					117	1.45
49	0.38					118	1.45
50	0.38					119	1.45
51	0.38					120	1.46
52	0.38					121	1.46
53	0.38					122	1.46
54	0.38					123	1.46
55	0.38					124	1.47
56	0.38					125	1.48
57	0.38					126	1.49
58	0.38					127	1.49
59	0.38					128	1.49
60	0.38					129	1.49
61	0.38					130	1.5
62	0.38					131	1.51
63	0.38					132	1.51
64	0.38					133	1.52
65	0.38					134	1.53
66	0.38					135	1.53
67	0.38					136	1.54
68	0.38					137	1.54
69	0.39					138	1.55
70	0.39					139	1.55
71	0.39					140	1.56
72	0.39					141	1.57
73	0.39					142	1.57
74	0.39					143	1.58
75	0.39					144	1.58
76	0.39					145	1.59
77	0.39					146	1.59
78	0.39					147	1.6
79	0.39					148	1.61
80	0.39					149	1.62
81	0.39					150	1.63
82	0.39					151	1.63
83	0.4					152	1.64
84	0.4					153	1.67
85	0.4					154	1.68
86	0.4					155	1.7
87	0.4					156	1.7
88	0.4					157	1.7
89	0.4					158	1.7
90	0.4					159	1.7
91	0.4					160	1.72
92	0.4					161	1.72
93	0.4					162	1.75
94	0.4					163	1.76
95	0.4					164	1.8
96	0.4					165	1.81
97	0.4					166	1.82
98	0.4					167	1.83
99	0.4					168	1.83
100	0.4					169	1.85
101	0.4					170	1.85
102	0.4					171	1.85
103	0.4					172	1.86
104	0.4					173	1.87
1	0.41					174	1.88
2	0.41					175	1.89
3	0.41					176	1.92
4	0.41					177	1.93
5	0.41					178	1.94
6	0.41					179	1.94
7	0.41					180	1.95
8	0.41					181	1.96
9	0.41					182	1.99
10	0.41					183	2.03
11	0.41					184	2.03
12	0.41					185	2.03
13	0.41					186	2.03
14	0.42					187	2.04
15	0.42					188	2.05
16	0.42					189	2.05
17	0.42					190	2.06
18	0.42
19	0.42
20	0.42
21	0.42
22	0.42
23	0.42
24	0.42
25	0.42
26	0.42
27	0.42
28	0.42
29	0.42
30	0.43
31	0.43
32	0.43
33	0.43
34	0.43
35	0.43
36	0.43
37	0.43
38	0.43
39	0.43
40	0.43
41	0.43
42	0.43
43	0.43
44	0.43
45	0.43
46	0.43
47	0.43
48	0.43
49	0.43
50	0.43
51	0.43
52	0.44
53	0.44
54	0.44
55	0.44
56	0.44
57	0.44
58	0.44
59	0.44
60	0.44
61	0.44
62	0.44
63	0.44
64	0.44
65	0.44
66	0.44
67	0.44
68	0.45
69	0.45
70	0.45
71	0.45
72	0.45
73	0.45
74	0.45
75	0.45
76	0.45
77	0.45
78	0.45
79	0.45
80	0.45
81	0.45
82	0.45
83	0.45
84	0.45
85	0.45
86	0.45
87	0.45
88	0.45
89	0.45
90	0.45
91	0.45
92	0.45
93	0.45
94	0.45
1	0.46
2	0.46
3	0.46
4	0.46
5	0.46
6	0.46
7	0.46
8	0.46
9	0.46
10	0.46
11	0.47
12	0.47
13	0.47
14	0.47
15	0.47
16	0.47
17	0.47
18	0.47
19	0.47
20	0.47
21	0.47
22	0.47
23	0.47
24	0.47
25	0.47
26	0.47
27	0.47
28	0.47
29	0.47
30	0.47
31	0.47
32	0.47
33	0.47
34	0.48
35	0.48
36	0.48
37	0.48
38	0.48
39	0.48
40	0.48
41	0.48
42	0.48
43	0.48
44	0.48
45	0.48
46	0.48
47	0.48
48	0.48
49	0.48
50	0.48
51	0.49
52	0.49
53	0.49
54	0.49
55	0.49
56	0.49
57	0.49
58	0.49
59	0.49
60	0.49
61	0.49
62	0.49
63	0.49
64	0.49
65	0.49
66	0.49
67	0.49
68	0.5
69	0.5
70	0.5
71	0.5
72	0.5
73	0.5
74	0.5
75	0.5
76	0.5
77	0.5
78	0.5
79	0.5
80	0.5
81	0.5
82	0.5
83	0.5
84	0.5
85	0.5
86	0.5
87	0.5
88	0.5
1	0.51
2	0.51
3	0.51
4	0.51
5	0.51
6	0.51
7	0.51
8	0.51
9	0.51
10	0.51
11	0.51
12	0.51
13	0.51
14	0.51
15	0.51
16	0.51
17	0.51
18	0.51
19	0.51
20	0.51
21	0.51
22	0.51
23	0.51
24	0.52
25	0.52
26	0.52
27	0.52
28	0.52
29	0.52
30	0.52
31	0.52
32	0.52
33	0.52
34	0.52
35	0.52
36	0.52
37	0.52
38	0.53
39	0.53
40	0.53
41	0.53
42	0.53
43	0.53
44	0.53
45	0.53
46	0.53
47	0.53
48	0.53
49	0.53
50	0.54
51	0.54
52	0.54
53	0.54
54	0.54
55	0.54
56	0.54
57	0.54
58	0.54
59	0.54
60	0.54
61	0.54
62	0.54
63	0.54
64	0.54
65	0.54
66	0.54
67	0.54
68	0.54
69	0.55
70	0.55
71	0.55
72	0.55
73	0.55
74	0.55
75	0.55
76	0.55
77	0.55
78	0.55
79	0.55
80	0.55
81	0.55
82	0.55
83	0.55
84	0.55
85	0.55
86	0.55
1	0.56
2	0.56
3	0.56
4	0.56
5	0.56
6	0.56
7	0.56
8	0.56
9	0.56
10	0.56
11	0.56
12	0.56
13	0.57
14	0.57
15	0.57
16	0.57
17	0.57
18	0.57
19	0.57
20	0.57
21	0.57
22	0.57
23	0.57
24	0.58
25	0.58
26	0.58
27	0.58
28	0.58
29	0.58
30	0.58
31	0.58
32	0.58
33	0.59
34	0.59
35	0.59
36	0.59
37	0.59
38	0.59
39	0.59
40	0.59
41	0.59
42	0.6
43	0.6
44	0.6
45	0.6
46	0.6
47	0.6
48	0.6
49	0.6
50	0.6
51	0.6
1	0.61
2	0.61
3	0.61
4	0.61
5	0.61
6	0.61
7	0.61
8	0.61
9	0.61
10	0.61
11	0.61
12	0.62
13	0.62
14	0.62
15	0.62
16	0.62
17	0.62
18	0.62
19	0.62
20	0.62
21	0.62
22	0.62
23	0.63
24	0.63
25	0.63
26	0.63
27	0.63
28	0.63
29	0.63
30	0.63
31	0.63
32	0.63
33	0.63
34	0.63
35	0.64
36	0.64
37	0.64
38	0.64
39	0.64
40	0.64
41	0.64
42	0.64
43	0.64
44	0.64
45	0.64
46	0.64
47	0.64
48	0.64
49	0.64
50	0.65
51	0.65
52	0.65
53	0.65
54	0.65
55	0.65
56	0.65
57	0.65
58	0.65
59	0.65
60	0.65
61	0.65
62	0.65
63	0.65
64	0.65
65	0.65
66	0.65
67	0.65
68	0.65
69	0.65
1	0.66
2	0.66
3	0.66
4	0.66
5	0.66
6	0.66
7	0.66
8	0.66
9	0.66
10	0.66
11	0.66
12	0.66
13	0.66
14	0.66
15	0.66
16	0.66
17	0.66
18	0.67
19	0.67
20	0.67
21	0.67
22	0.67
23	0.67
24	0.67
25	0.67
26	0.67
27	0.67
28	0.67
29	0.67
30	0.67
31	0.67
32	0.67
33	0.67
34	0.67
35	0.67
36	0.68
37	0.68
38	0.68
39	0.68
40	0.68
41	0.68
42	0.68
43	0.68
44	0.68
45	0.68
46	0.68
47	0.68
48	0.68
49	0.68
50	0.68
51	0.68
52	0.68
53	0.68
54	0.68
55	0.68
56	0.68
57	0.69
58	0.69
59	0.69
60	0.69
61	0.69
62	0.69
63	0.69
64	0.69
65	0.69
66	0.69
67	0.69
68	0.69
69	0.69
70	0.69
71	0.69
72	0.69
73	0.7
74	0.7
75	0.7
76	0.7
77	0.7
78	0.7
79	0.7
80	0.7
81	0.7
82	0.7
83	0.7
84	0.7
85	0.7
86	0.7
87	0.7
88	0.7
89	0.7
1	0.71
2	0.71
3	0.71
4	0.71
5	0.71
6	0.71
7	0.71
8	0.71
9	0.71
10	0.71
11	0.71
12	0.71
13	0.71
14	0.72
15	0.72
16	0.72
17	0.72
18	0.72
19	0.72
20	0.72
21	0.72
22	0.72
23	0.72
24	0.72
25	0.72
26	0.72
27	0.72
28	0.72
29	0.72
30	0.72
31	0.72
32	0.72
33	0.72
34	0.72
35	0.73
36	0.73
37	0.73
38	0.73
39	0.73
40	0.73
41	0.73
42	0.73
43	0.73
44	0.73
45	0.73
46	0.73
47	0.73
48	0.74
49	0.74
50	0.74
51	0.74
52	0.74
53	0.74
54	0.74
55	0.74
56	0.74
57	0.74
58	0.74
59	0.74
60	0.75
61	0.75
62	0.75
63	0.75
64	0.75
65	0.75
66	0.75
67	0.75
68	0.75
69	0.75
70	0.75
71	0.75
72	0.75
73	0.75
74	0.75
75	0.75
76	0.75
77	0.75
78	0.75
79	0.75
80	0.75
81	0.75
82	0.75
83	0.75
84	0.75
85	0.75
1	0.76
2	0.76
3	0.76
4	0.76
5	0.76
6	0.76
7	0.76
8	0.76
9	0.76
10	0.76
11	0.76
12	0.76
13	0.76
14	0.76
15	0.77
16	0.77
17	0.77
18	0.77
19	0.77
20	0.77
21	0.77
22	0.77
23	0.77
24	0.77
25	0.77
26	0.77
27	0.77
28	0.77
29	0.77
30	0.78
31	0.78
32	0.78
33	0.78
34	0.78
35	0.78
36	0.78
37	0.78
38	0.78
39	0.78
40	0.78
41	0.78
42	0.78
43	0.78
44	0.78
45	0.78
46	0.78
47	0.78
48	0.78
49	0.78
50	0.78
51	0.78
52	0.79
53	0.79
54	0.79
55	0.79
56	0.79
57	0.79
58	0.79
59	0.79
60	0.79
61	0.79
62	0.79
63	0.79
64	0.79
65	0.79
66	0.8
67	0.8
68	0.8
69	0.8
70	0.8
71	0.8
72	0.8
73	0.8
74	0.8
75	0.8
76	0.8
77	0.8
78	0.8
79	0.8
1	0.81
2	0.81
3	0.81
4	0.81
5	0.81
6	0.81
7	0.81
8	0.81
9	0.81
10	0.81
11	0.81
12	0.81
13	0.81
14	0.82
15	0.82
[truncated: 248 more rows]

## Sheet: Sheet7
				Gaps	Freq 0-50	50-100	100-150	150-200	200-250	250-300	300-350	350-400	400-450	450-500	500-550	550-600	600-700	700-800	800-900	900-1000	1000+
			WT Cme	20.9975	64.1677	4.25667	3.78018	2.1601	1.20712	0.794155	0.317662	0.476493	0.635324	0.317662	0.25413	0.158831	0.191	0.222	0.064	0	0
				52.2006	29.6603	2.43354	2.21267	1.61031	1.48984	1.34929	1.24488	0.89551	0.726849	0.642519	0.67866	0.393543	0.927636	1.07622	0.670629	0.265039	1.52197
			Has2MO-Wt Cme	Gaps	Freq 0-50	50-100	100-150	150-200	200-250	250-300	300-350	350-400	400-450	450-500	500-550	550-600	600-700	700-800	800-900	900-1000	1000+
				31.2032	-34.5075	-1.82313	-1.5675	-0.54979	0.282724	0.555134	0.927218	0.419017	0.0915252	0.324857	0.42453	0.234712	0.736636	0.854219	0.606629	0.265039	1.52197
				0.312032	-0.345075	-0.0182313	-0.015675	-0.0054979	0.00282724	0.00555134	0.00927218	0.00419017	0.000915252	0.00324857	0.0042453	0.00234712	0.00736636	0.00854219	0.00606629	0.00265039	0.0152197
										Freq 0-50	50-100	100-150	150-200	200-250	250-300	300-350	350-400	400-450	450-500	500-550	550-600	600-700	700-800	800-900	900-1000	1000+
									w/ gap	29.6603	2.43354	2.21267	1.61031	1.48984	1.34929	1.24488	0.89551	0.726849	0.642519	0.67866	0.393543	0.927636	1.07622	0.670629	0.265039	1.52197
									no gap	62.0508	5.09109	4.62902	3.36885	3.11682	2.82278	2.60435	1.87345	1.52061	1.34418	1.41979	0.823311	1.94066	2.2515	1.40299	0.554475	3.18403	99.9987
