# Supplementary material for: Cell contacts and pericellular matrix in the Xenopus gastrula chordamesoderm
Source: PLoS One. 2024 Feb 12;19(2):e0297420. doi: 10.1371/journal.pone.0297420 (PMC10861091; doi:10.1371/journal.pone.0297420)
Supplement: S1 Dataset — (ZIP) [file pone.0297420.s008.zip › Has2MO angles (Fig 1K and 7D).xlsx]

## Sheet: Sheet1
Has2MO angles and contact width
cme
	angles	width at angle (um)			angles	angle/2	Radians	cos(q)	1- cosq			width at angle (um)	1- cosq										Using the lowest points										average			individual
	18.11	0.03			18.11	9.055	0.15804	0.987538	0.0124623			0.03	0.0124623	1									width	1- cosq									width	alpha		width	alpha
	49.04	0.2			49.04	24.52	0.427955	0.909816	0.0901835			0.2	0.0901835	2									1.39	0.141577	1								0.025	0.057		0.025	0.038
	25.14	0.08			25.14	12.57	0.219388	0.976031	0.0239692			0.08	0.0239692	3									0.78	0.0939136	2								0.075	0.057		0.075	0.063
	38.89	0.25			38.89	19.445	0.339379	0.942961	0.0570385			0.25	0.0570385	4									0.65	0.0920762	3								0.15	0.069		0.15	0.038
	41.48	0.25			41.48	20.74	0.361981	0.935197	0.064803			0.25	0.064803	5									0.55	0.0773946	4								0.3	0.088		0.3	0.063
	103.4	1.43			103.4	51.7	0.902335	0.619779	0.380221			1.43	0.380221	6									0.39	0.0271837	5								0.6	0.151		0.6	0.163
	41.27	0.33			41.27	20.635	0.360149	0.935844	0.0641556			0.33	0.0641556	7									0.13	0.0219614	6
	52.16	0.08			52.16	26.08	0.455182	0.898181	0.101819			0.08	0.101819	8									0.07	0.0153899	7
	38.52	0.24			38.52	19.26	0.33615	0.944031	0.0559685			0.24	0.0559685	9									0.03	0.0124623	8
	50.06	0.78			50.06	25.03	0.436856	0.906086	0.0939136			0.78	0.0939136	10									0.01	0.00736901	9
	59.88	0.53			59.88	29.94	0.522552	0.866549	0.133451			0.53	0.133451	11
	35.36	0.38			35.36	17.68	0.308574	0.952768	0.0472324			0.38	0.0472324	12
	68.37	0.64			68.37	34.185	0.596641	0.827228	0.172772			0.64	0.172772	13
	96.39	0.91			96.39	48.195	0.841161	0.666598	0.333402			0.91	0.333402	14
	94.32	1.05			94.32	47.16	0.823097	0.679953	0.320047			1.05	0.320047	15
	76.61	1.29			76.61	38.305	0.668548	0.784722	0.215278			1.29	0.215278	16								correlation coefficient		0.971877
	81.57	0.86			81.57	40.785	0.711833	0.757166	0.242834			0.86	0.242834	17
	27.02	0.01			27.02	13.51	0.235794	0.972329	0.0276708			0.01	0.0276708	18
	36.77	0.34			36.77	18.385	0.320879	0.948959	0.0510414			0.34	0.0510414	19
	49.29	0.04			49.29	24.645	0.430136	0.908909	0.0910911			0.04	0.0910911	20
	60.59	0.01			60.59	30.295	0.528747	0.86344	0.13656			0.01	0.13656	21
	66.89	0.3			66.89	33.445	0.583725	0.834415	0.165585			0.3	0.165585	22
	50.32	0.01			50.32	25.16	0.439125	0.905124	0.0948759			0.01	0.0948759	23
	13.92	0.01			13.92	6.96	0.121475	0.992631	0.00736901			0.01	0.00736901	24
	36.84	0.01			36.84	18.42	0.32149	0.948766	0.0512342			0.01	0.0512342	25
	27.02	0.02			27.02	13.51	0.235794	0.972329	0.0276708			0.02	0.0276708	26
	33.4	0.12			33.4	16.7	0.29147	0.957822	0.0421775			0.12	0.0421775	27
	31.49	0.09			31.49	15.745	0.274802	0.962479	0.0375211			0.09	0.0375211	28
	47.22	0.14			47.22	23.61	0.412072	0.916293	0.0837072			0.14	0.0837072	29
	32.67	0.04			32.67	16.335	0.2851	0.959634	0.0403663			0.04	0.0403663	30
	35.28	0.01			35.28	17.64	0.307876	0.952979	0.0470207			0.01	0.0470207	31
	26.78	0.39			26.78	13.39	0.2337	0.972816	0.0271837			0.39	0.0271837	32
	60.17	0.64			60.17	30.085	0.525082	0.865283	0.134717			0.64	0.134717	33
	87.72	0.39			87.72	43.86	0.765501	0.721035	0.278965			0.39	0.278965	34
	72.84	0.05			72.84	36.42	0.635649	0.804687	0.195313			0.05	0.195313	35
	43.71	0.11			43.71	21.855	0.381442	0.928129	0.0718711			0.11	0.0718711	36
	108.01	0.52			108.01	54.005	0.942565	0.587715	0.412285			0.52	0.412285	37
	129.37	0.75			129.37	64.685	1.12897	0.427595	0.572405			0.75	0.572405	38
	128.44	0.76			128.44	64.22	1.12085	0.434917	0.565083			0.76	0.565083	39
	48.72	0.12			48.72	24.36	0.425162	0.910972	0.0890282			0.12	0.0890282	40
	102.58	0.27			102.58	51.29	0.895179	0.625379	0.374621			0.27	0.374621	41
	69.44	0.43			69.44	34.72	0.605978	0.821945	0.178055			0.43	0.178055	42
	42.11	0.03			42.11	21.055	0.367479	0.933236	0.066764			0.03	0.066764	43
	28.63	0.19			28.63	14.315	0.249844	0.968951	0.031049			0.19	0.031049	44
	52.81	0.22			52.81	26.405	0.460854	0.895673	0.104327			0.22	0.104327	45
	79.07	0.89			79.07	39.535	0.690016	0.771236	0.228764			0.89	0.228764	46
	49.59	0.26			49.59	24.795	0.432754	0.907814	0.0921859			0.26	0.0921859	47
	31.05	0.01			31.05	15.525	0.270962	0.963514	0.0364862			0.01	0.0364862	48
	43.31	0.36			43.31	21.655	0.377951	0.929423	0.0705773			0.36	0.0705773	49
	57.02	0.73			57.02	28.51	0.497593	0.878734	0.121266			0.73	0.121266	50
	80.79	0.64			80.79	40.395	0.705026	0.761595	0.238405			0.64	0.238405	51
	39.61	0.01			39.61	19.805	0.345662	0.940851	0.0591488			0.01	0.0591488	52
	107.98	0.94			107.98	53.99	0.942303	0.587926	0.412074			0.94	0.412074	53
	76.45	1.02			76.45	38.225	0.667152	0.785587	0.214413			1.02	0.214413	54
	53.89	0.61			53.89	26.945	0.470279	0.891442	0.108558			0.61	0.108558	55
	81.99	0.7			81.99	40.995	0.715498	0.754767	0.245233			0.7	0.245233	56
	67.96	0.39			67.96	33.98	0.593063	0.829233	0.170767			0.39	0.170767	57
	29	0.08			29	14.5	0.253073	0.968148	0.0318524			0.08	0.0318524	58
	31.16	0.09			31.16	15.58	0.271922	0.963256	0.0367436			0.09	0.0367436	59
	37.58	0.07			37.58	18.79	0.327947	0.946705	0.0532945			0.07	0.0532945	60
	77.15	0.09			77.15	38.575	0.673261	0.781793	0.218207			0.09	0.218207	61
	35.83	0.01			35.83	17.915	0.312676	0.951514	0.0484861			0.01	0.0484861	62
	25.88	0.04			25.88	12.94	0.225846	0.974605	0.0253949			0.04	0.0253949	63
	56.9	0.1			56.9	28.45	0.496546	0.879233	0.120767			0.1	0.120767	64
	50.72	0.2			50.72	25.36	0.442615	0.903635	0.0963655			0.2	0.0963655	65
	48.65	0.12			48.65	24.325	0.424551	0.911224	0.0887764			0.12	0.0887764	66
	50.52	0.13			50.52	25.26	0.44087	0.904381	0.0956193			0.13	0.0956193	67
	43.03	0.06			43.03	21.515	0.375508	0.930322	0.0696784			0.06	0.0696784	68
	33.69	0.01			33.69	16.845	0.294001	0.957092	0.0429078			0.01	0.0429078	69
	35.26	0.01			35.26	17.63	0.307702	0.953032	0.0469678			0.01	0.0469678	70
	29.88	0.06			29.88	14.94	0.260752	0.966196	0.0338037			0.06	0.0338037	71
	36.36	0.01			36.36	18.18	0.317301	0.950081	0.049919			0.01	0.049919	72
	59.26	0.01			59.26	29.63	0.517141	0.869236	0.130764			0.01	0.130764	73
	29.01	0.01			29.01	14.505	0.25316	0.968126	0.0318742			0.01	0.0318742	74
	75.51	0.01			75.51	37.755	0.658949	0.790636	0.209364			0.01	0.209364	75
	50.56	0.01			50.56	25.28	0.441219	0.904232	0.0957683			0.01	0.0957683	76
	52.1	0.01			52.1	26.05	0.454658	0.898411	0.101589			0.01	0.101589	77
	39.24	0.01			39.24	19.62	0.342434	0.94194	0.0580597			0.01	0.0580597	78
	32.8	0.04			32.8	16.4	0.286234	0.959314	0.040686			0.04	0.040686	79
	40.95	0.01			40.95	20.475	0.357356	0.936825	0.0631751			0.01	0.0631751	80
	117.66	0.04			117.66	58.83	1.02678	0.517579	0.482421			0.04	0.482421	81
	29.51	0.05			29.51	14.755	0.257523	0.967024	0.0329763			0.05	0.0329763	82
	55.15	0.08			55.15	27.575	0.481275	0.886406	0.113594			0.08	0.113594	83
	36.76	0.06			36.76	18.38	0.320792	0.948986	0.0510139			0.06	0.0510139	84
	65.66	0.01			65.66	32.83	0.572992	0.840283	0.159717			0.01	0.159717	85
	48.8	0.31			48.8	24.4	0.42586	0.910684	0.0893163			0.31	0.0893163	86
	43.42	0.24			43.42	21.71	0.378911	0.929068	0.070932			0.24	0.070932	87
	56.66	0.34			56.66	28.33	0.494452	0.880229	0.119771			0.34	0.119771	88
	32.38	0.01			32.38	16.19	0.282569	0.960342	0.0396576			0.01	0.0396576	89
	72.44	0.51			72.44	36.22	0.632158	0.806754	0.193246			0.51	0.193246	90
	96.79	0.46			96.79	48.395	0.844652	0.663991	0.336009			0.46	0.336009	91
	31.33	0.01			31.33	15.665	0.273406	0.962857	0.0371431			0.01	0.0371431	92
	32.57	0.01			32.57	16.285	0.284227	0.959879	0.0401213			0.01	0.0401213	93
	39.88	0.1			39.88	19.94	0.348019	0.94005	0.0599497			0.1	0.0599497	94
	67.38	0.75			67.38	33.69	0.588001	0.832051	0.167949			0.75	0.167949	95
	25.47	0.04			25.47	12.735	0.222268	0.9754	0.0245999			0.04	0.0245999	96
	41.87	0.07			41.87	20.935	0.365385	0.933986	0.0660136			0.07	0.0660136	97
	51.72	0.09			51.72	25.86	0.451342	0.899863	0.100137			0.09	0.100137	98
	50.34	0.05			50.34	25.17	0.439299	0.90505	0.0949501			0.05	0.0949501	99
	65.77	0.19			65.77	32.885	0.573952	0.839762	0.160238			0.19	0.160238	100
	51	0.01			51	25.5	0.445059	0.902585	0.0974147			0.01	0.0974147	101
	23.24	0.05			23.24	11.62	0.202807	0.979505	0.020495			0.05	0.020495	102
	60.31	0.49			60.31	30.155	0.526304	0.86467	0.13533			0.49	0.13533	103
	81.01	0.69			81.01	40.505	0.706946	0.760349	0.239651			0.69	0.239651	104
	79.84	0.5			79.84	39.92	0.696735	0.766941	0.233059			0.5	0.233059	105
	70.21	0.01			70.21	35.105	0.612698	0.8181	0.1819			0.01	0.1819	106
	25.22	0.02			25.22	12.61	0.220086	0.975879	0.0241213			0.02	0.0241213	107
	89.74	0.01			89.74	44.87	0.783129	0.708709	0.291291			0.01	0.291291	108
	73.21	0.73			73.21	36.605	0.638878	0.802765	0.197235			0.73	0.197235	109
	32.47	0.18			32.47	16.235	0.283354	0.960123	0.0398769			0.18	0.0398769	110
	49.56	0.65			49.56	24.78	0.432493	0.907924	0.0920762			0.65	0.0920762	111
	30.39	0.12			30.39	15.195	0.265203	0.965039	0.0349606			0.12	0.0349606	112
	52.19	0.01			52.19	26.095	0.455444	0.898066	0.101934			0.01	0.101934	113
	28.16	0.04			28.16	14.08	0.245742	0.969957	0.030043			0.04	0.030043	114
	69.87	0.01			69.87	34.935	0.609731	0.819802	0.180198			0.01	0.180198	115
	38.54	0.3			38.54	19.27	0.336325	0.943974	0.0560261			0.3	0.0560261	116
	89.29	0.11			89.29	44.645	0.779202	0.711474	0.288526			0.11	0.288526	117
	102.35	1.34			102.35	51.175	0.893172	0.626944	0.373056			1.34	0.373056	118
	24.06	0.13			24.06	12.03	0.209963	0.978039	0.0219614			0.13	0.0219614	119
	23.97	0.01			23.97	11.985	0.209178	0.978202	0.021798			0.01	0.021798	120
	55.42	0.32			55.42	27.71	0.483631	0.885312	0.114688			0.32	0.114688	121
	51.14	0.29			51.14	25.57	0.446281	0.902059	0.0979414			0.29	0.0979414	122
	41.16	0.01			41.16	20.58	0.359189	0.936182	0.0638177			0.01	0.0638177	123
	33.12	0.01			33.12	16.56	0.289027	0.958522	0.0414782			0.01	0.0414782	124
	48.45	0.07			48.45	24.225	0.422806	0.911941	0.0880588			0.07	0.0880588	125
	54.07	0.23			54.07	27.035	0.47185	0.890729	0.109271			0.23	0.109271	126
	38.49	0.04			38.49	19.245	0.335889	0.944118	0.0558822			0.04	0.0558822	127
	31.54	0.03			31.54	15.77	0.275238	0.96236	0.0376396			0.03	0.0376396	128
	30.58	0.01			30.58	15.29	0.266861	0.964603	0.0353965			0.01	0.0353965	129
	31.93	0.17			31.93	15.965	0.278642	0.96143	0.0385701			0.17	0.0385701	130
	40.31	0.09			40.31	20.155	0.351771	0.938764	0.0612361			0.09	0.0612361	131
	75.42	0.38			75.42	37.71	0.658164	0.791117	0.208883			0.38	0.208883	132
	90.94	0.41			90.94	45.47	0.793601	0.701283	0.298717			0.41	0.298717	133
	60.8	0.01			60.8	30.4	0.53058	0.862514	0.137486			0.01	0.137486	134
	59.58	0.18			59.58	29.79	0.519934	0.867852	0.132148			0.18	0.132148	135
	75.38	0.24			75.38	37.69	0.657815	0.79133	0.20867			0.24	0.20867	136
	60.75	0.01			60.75	30.375	0.530144	0.862734	0.137266			0.01	0.137266	137
	58.08	0.2			58.08	29.04	0.506844	0.874281	0.125719			0.2	0.125719	138
	30.82	0.01			30.82	15.41	0.268955	0.964049	0.035951			0.01	0.035951	139
	77.28	0.01			77.28	38.64	0.674395	0.781085	0.218915			0.01	0.218915	140
	34.86	0.01			34.86	17.43	0.304211	0.954084	0.0459164			0.01	0.0459164	141
	42.46	0.09			42.46	21.23	0.370533	0.932134	0.0678657			0.09	0.0678657	142
	63.69	0.01			63.69	31.845	0.5558	0.849479	0.150521			0.01	0.150521	143
	42.63	0.01			42.63	21.315	0.372017	0.931596	0.0684039			0.01	0.0684039	144
	24.68	0.09			24.68	12.34	0.215374	0.976897	0.0231034			0.09	0.0231034	145
	56.61	0.01			56.61	28.305	0.494015	0.880436	0.119564			0.01	0.119564	146
	44.28	0.27			44.28	22.14	0.386416	0.926266	0.0737342			0.27	0.0737342	147
	49.28	0.01			49.28	24.64	0.430049	0.908945	0.0910547			0.01	0.0910547	148
	36.43	0.01			36.43	18.215	0.317912	0.94989	0.0501098			0.01	0.0501098	149
	45.3	0.04			45.3	22.65	0.395317	0.922875	0.0771255			0.04	0.0771255	150
	26.31	0.03			26.31	13.155	0.229598	0.973758	0.0262421			0.03	0.0262421	151
	63.1	0.01			63.1	31.55	0.550651	0.852184	0.147816			0.01	0.147816	152
	38.73	0.01			38.73	19.365	0.337983	0.943425	0.0565746			0.01	0.0565746	153
	35.96	0.04			35.96	17.98	0.31381	0.951164	0.0488357			0.04	0.0488357	154
	52.13	0.01			52.13	26.065	0.45492	0.898296	0.101704			0.01	0.101704	155
	42.1	0.01			42.1	21.05	0.367392	0.933267	0.0667327			0.01	0.0667327	156
	37.87	0.01			37.87	18.935	0.330478	0.945887	0.0541127			0.01	0.0541127	157
	41.58	0.01			41.58	20.79	0.362854	0.934888	0.0651124			0.01	0.0651124	158
	39.73	0.01			39.73	19.865	0.34671	0.940496	0.0595041			0.01	0.0595041	159
	51.92	0.01			51.92	25.96	0.453087	0.8991	0.1009			0.01	0.1009	160
	54.22	0.01			54.22	27.11	0.473159	0.890133	0.109867			0.01	0.109867	161
	30.04	0.09			30.04	15.02	0.262148	0.965835	0.0341646			0.09	0.0341646	162
	37.18	0.01			37.18	18.59	0.324457	0.947824	0.0521759			0.01	0.0521759	163
	27.21	0.09			27.21	13.605	0.237452	0.97194	0.0280595			0.09	0.0280595	164
	21.02	0.02			21.02	10.51	0.183434	0.983223	0.0167769			0.02	0.0167769	165
	33.67	0.02			33.67	16.835	0.293826	0.957143	0.0428572			0.02	0.0428572	166
	61.36	0.63			61.36	30.68	0.535467	0.86003	0.13997			0.63	0.13997	167
	66.8	0.46			66.8	33.4	0.58294	0.834848	0.165152			0.46	0.165152	168
	61.72	1.39			61.72	30.86	0.538609	0.858423	0.141577			1.39	0.141577	169
	83.81	1.58			83.81	41.905	0.73138	0.744253	0.255747			1.58	0.255747	170
	38.22	0.17			38.22	19.11	0.333532	0.944892	0.0551082			0.17	0.0551082	171
	76.2	0.31			76.2	38.1	0.66497	0.786935	0.213065			0.31	0.213065	172
	65.97	0.44			65.97	32.985	0.575697	0.838813	0.161187			0.44	0.161187	173
	66.85	0.27			66.85	33.425	0.583376	0.834608	0.165392			0.27	0.165392	174
	33.42	0.19			33.42	16.71	0.291645	0.957772	0.0422277			0.19	0.0422277	175
	30.07	0.32			30.07	15.035	0.26241	0.965768	0.0342325			0.32	0.0342325	176
	48.41	0.15			48.41	24.205	0.422457	0.912084	0.0879157			0.15	0.0879157	177
	93.58	0.59			93.58	46.79	0.81664	0.684674	0.315326			0.59	0.315326	178
	37.02	0.1			37.02	18.51	0.32306	0.948268	0.0517317			0.1	0.0517317	179
	57.44	0.01			57.44	28.72	0.501259	0.876978	0.123022			0.01	0.123022	180
	65.98	0.45			65.98	32.99	0.575784	0.838766	0.161234			0.45	0.161234	181
	67.97	0.46			67.97	33.985	0.59315	0.829184	0.170816			0.46	0.170816	182
	68.29	0.28			68.29	34.145	0.595943	0.82762	0.17238			0.28	0.17238	183
	64.74	0.01			64.74	32.37	0.564963	0.844608	0.155392			0.01	0.155392	184
	35.02	0.08			35.02	17.51	0.305607	0.953664	0.0463355			0.08	0.0463355	185
	43.45	0.01			43.45	21.725	0.379173	0.928971	0.0710288			0.01	0.0710288	186
	25.85	0.04			25.85	12.925	0.225584	0.974664	0.0253363			0.04	0.0253363	187
	93.39	0.01			93.39	46.695	0.814981	0.685882	0.314118			0.01	0.314118	188
	64.3	0.57			64.3	32.15	0.561123	0.846658	0.153342			0.57	0.153342	189
	48.98	0.4			48.98	24.49	0.427431	0.910034	0.0899664			0.4	0.0899664	190
	32.34	0.21			32.34	16.17	0.28222	0.96044	0.0395604			0.21	0.0395604	191
	81.35	0.48			81.35	40.675	0.709913	0.758419	0.241581			0.48	0.241581	192
	65.02	0.46			65.02	32.51	0.567407	0.843298	0.156702			0.46	0.156702	193
	69.14	0.34			69.14	34.57	0.60336	0.823434	0.176566			0.34	0.176566	194
	61.82	0.02			61.82	30.91	0.539481	0.857975	0.142025			0.02	0.142025	195
	38.28	0.07			38.28	19.14	0.334056	0.94472	0.0552798			0.07	0.0552798	196
	17.52	0.01			17.52	8.76	0.152891	0.988335	0.0116651			0.01	0.0116651	197
	59.45	0.01			59.45	29.725	0.518799	0.868415	0.131585			0.01	0.131585	198
	43.94	0.01			43.94	21.97	0.383449	0.92738	0.0726201			0.01	0.0726201	199
	41.37	0.01			41.37	20.685	0.361021	0.935537	0.0644635			0.01	0.0644635	200
	70.79	0.68			70.79	35.395	0.617759	0.815178	0.184822			0.68	0.184822	201
	83.16	0.68			83.16	41.58	0.725708	0.74803	0.25197			0.68	0.25197	202
	78.57	0.99			78.57	39.285	0.685653	0.774006	0.225994			0.99	0.225994	203
	71.67	0.99			71.67	35.835	0.625439	0.810706	0.189294			0.99	0.189294	204
	80.93	0.01			80.93	40.465	0.706247	0.760803	0.239197			0.01	0.239197	205
	64.29	0.01			64.29	32.145	0.561036	0.846704	0.153296			0.01	0.153296	206
	79.74	0.01			79.74	39.87	0.695863	0.767501	0.232499			0.01	0.232499	207
	49.49	0.09			49.49	24.745	0.431882	0.90818	0.0918203			0.09	0.0918203	208
	41.81	0.04			41.81	20.905	0.364861	0.934173	0.0658267			0.04	0.0658267	209
	45.77	0.33			45.77	22.885	0.399419	0.921287	0.0787128			0.33	0.0787128	210
	56.75	0.01			56.75	28.375	0.495237	0.879856	0.120144			0.01	0.120144	211
	32.45	0.01			32.45	16.225	0.28318	0.960172	0.0398281			0.01	0.0398281	212
	90.55	0.91			90.55	45.275	0.790198	0.703705	0.296295			0.91	0.296295	213
	39.61	0.03			39.61	19.805	0.345662	0.940851	0.0591488			0.03	0.0591488	214
	30.15	0.03			30.15	15.075	0.263108	0.965586	0.0344138			0.03	0.0344138	215
	48.37	0.05			48.37	24.185	0.422108	0.912227	0.0877726			0.05	0.0877726	216
	84.46	0.67			84.46	42.23	0.737053	0.740453	0.259547			0.67	0.259547	217
	95.32	0.3			95.32	47.66	0.831824	0.673529	0.326471			0.3	0.326471	218
	55.29	0.51			55.29	27.645	0.482496	0.885839	0.114161			0.51	0.114161	219
	61.11	0.6			61.11	30.555	0.533285	0.861142	0.138858			0.6	0.138858	220
	150.64	2.14			150.64	75.32	1.31458	0.25342	0.74658			2.14	0.74658	221
	36.91	0.01			36.91	18.455	0.322101	0.948573	0.0514274			0.01	0.0514274	222
	103.72	0.84			103.72	51.86	0.905128	0.617585	0.382415			0.84	0.382415	223
	91.1	0.36			91.1	45.55	0.794997	0.700287	0.299713			0.36	0.299713	224
	33.47	0.1			33.47	16.735	0.292081	0.957647	0.0423532			0.1	0.0423532	225
	69.44	0.09			69.44	34.72	0.605978	0.821945	0.178055			0.09	0.178055	226
	29.79	0.15			29.79	14.895	0.259967	0.966399	0.0336015			0.15	0.0336015	227
	33.54	0.01			33.54	16.77	0.292692	0.957471	0.0425293			0.01	0.0425293	228
	35.07	0.03			35.07	17.535	0.306043	0.953533	0.0464669			0.03	0.0464669	229
	59.63	0.28			59.63	29.815	0.52037	0.867635	0.132365			0.28	0.132365	230
	49.95	0.17			49.95	24.975	0.435896	0.906492	0.0935079			0.17	0.0935079	231
	45.38	0.55			45.38	22.69	0.396015	0.922605	0.0773946			0.55	0.0773946	232
	73.22	0.61			73.22	36.61	0.638965	0.802713	0.197287			0.61	0.197287	233
	56.31	0.32			56.31	28.155	0.491397	0.881674	0.118326			0.32	0.118326	234
	37.6	0.09			37.6	18.8	0.328122	0.946649	0.0533507			0.09	0.0533507	235
	23.76	0.07			23.76	11.88	0.207345	0.978581	0.0214191			0.07	0.0214191	236
	34.06	0.02			34.06	17.03	0.29723	0.956152	0.0438485			0.02	0.0438485	237
	20.13	0.07			20.13	10.065	0.175667	0.98461	0.0153899			0.07	0.0153899	238
	20.97	0.04			20.97	10.485	0.182998	0.983303	0.0166974			0.04	0.0166974	239
	32.38	0.02			32.38	16.19	0.282569	0.960342	0.0396576			0.02	0.0396576	240
	23.11	0.01			23.11	11.555	0.201673	0.979733	0.0202671			0.01	0.0202671	241
	55.33	0.44			55.33	27.665	0.482845	0.885677	0.114323			0.44	0.114323	242
	38.34	0.01			38.34	19.17	0.33458	0.944548	0.0554516			0.01	0.0554516	243
	76.47	0.01			76.47	38.235	0.667327	0.785479	0.214521			0.01	0.214521	244
	92.14	0.01			92.14	46.07	0.804073	0.693779	0.306221			0.01	0.306221	245
	59.37	0.2			59.37	29.685	0.518101	0.868761	0.131239			0.2	0.131239	246
	80.32	0.75			80.32	40.16	0.700924	0.764246	0.235754			0.75	0.235754	247
	51.22	0.28			51.22	25.61	0.446979	0.901757	0.0982429			0.28	0.0982429	248
	76.4	0.21			76.4	38.2	0.666716	0.785857	0.214143			0.21	0.214143	249
	81.02	0.84			81.02	40.51	0.707033	0.760293	0.239707			0.84	0.239707	250
	85.73	0.59			85.73	42.865	0.748135	0.732959	0.267041			0.59	0.267041	251
	51.32	0.01			51.32	25.66	0.447851	0.90138	0.0986204			0.01	0.0986204	252
	37.04	0.09			37.04	18.52	0.323235	0.948213	0.0517872			0.09	0.0517872	253
	84.94	0.81			84.94	42.47	0.741241	0.737631	0.262369			0.81	0.262369	254
	87.15	0.77			87.15	43.575	0.760527	0.724473	0.275527			0.77	0.275527	255
	94.11	0.75			94.11	47.055	0.821265	0.681296	0.318704			0.75	0.318704	256

## Sheet: Sheet4
Has2MO alpha and contact width					average width	0.253242
						contact with 0-0.5			contact wdith 0-0.5			contact with > 0.5um			contact width >0.5um			contact width 0-0.025			contact 0-0.025 um
width at angle (um)	1- cosq		width at angle (um)	1- cosq		width at angle (um)	1- cosq		alpha			width at angle (um)	1- cosq		alpha			contact width	1- cosq		alpha
0.03	0.0124623		0.01	0.0276708		0.01	0.0276708		0.0973395	average		0.5	0.233059		0.251246	average		0.01	0.0276708		0.0931095	average
0.2	0.0901835		0.01	0.13656		0.01	0.13656		0.0776915	STDV		0.51	0.193246		0.13043	STDV		0.01	0.13656		0.0699008	STDV
0.08	0.0239692		0.01	0.0948759		0.01	0.0948759					0.51	0.114161					0.01	0.0948759
0.25	0.0570385		0.01	0.00736901		0.01	0.00736901					0.52	0.412285					0.01	0.00736901
0.25	0.064803		0.01	0.0512342		0.01	0.0512342					0.53	0.133451					0.01	0.0512342
1.43	0.380221		0.01	0.0470207		0.01	0.0470207					0.55	0.0773946					0.01	0.0470207
0.33	0.0641556		0.01	0.0364862		0.01	0.0364862					0.57	0.153342					0.01	0.0364862
0.08	0.101819		0.01	0.0591488		0.01	0.0591488					0.59	0.315326					0.01	0.0591488
0.24	0.0559685		0.01	0.0484861		0.01	0.0484861					0.59	0.267041					0.01	0.0484861
0.78	0.0939136		0.01	0.0429078		0.01	0.0429078					0.6	0.138858					0.01	0.0429078
0.53	0.133451		0.01	0.0469678		0.01	0.0469678					0.61	0.108558					0.01	0.0469678
0.38	0.0472324		0.01	0.049919		0.01	0.049919					0.61	0.197287					0.01	0.049919
0.64	0.172772		0.01	0.130764		0.01	0.130764					0.63	0.13997					0.01	0.130764
0.91	0.333402		0.01	0.0318742		0.01	0.0318742					0.64	0.172772					0.01	0.0318742
1.05	0.320047		0.01	0.209364		0.01	0.209364					0.64	0.134717					0.01	0.209364
1.29	0.215278		0.01	0.0957683		0.01	0.0957683					0.64	0.238405					0.01	0.0957683
0.86	0.242834		0.01	0.101589		0.01	0.101589					0.65	0.0920762					0.01	0.101589
0.01	0.0276708		0.01	0.0580597		0.01	0.0580597					0.67	0.259547					0.01	0.0580597
0.34	0.0510414		0.01	0.0631751		0.01	0.0631751					0.68	0.184822					0.01	0.0631751
0.04	0.0910911		0.01	0.159717		0.01	0.159717					0.68	0.25197					0.01	0.159717
0.01	0.13656		0.01	0.0396576		0.01	0.0396576					0.69	0.239651					0.01	0.0396576
0.3	0.165585		0.01	0.0371431		0.01	0.0371431					0.7	0.245233					0.01	0.0371431
0.01	0.0948759		0.01	0.0401213		0.01	0.0401213					0.73	0.121266					0.01	0.0401213
0.01	0.00736901		0.01	0.0974147		0.01	0.0974147					0.73	0.197235					0.01	0.0974147
0.01	0.0512342		0.01	0.1819		0.01	0.1819					0.75	0.572405					0.01	0.1819
0.02	0.0276708		0.01	0.291291		0.01	0.291291					0.75	0.167949					0.01	0.291291
0.12	0.0421775		0.01	0.101934		0.01	0.101934					0.75	0.235754					0.01	0.101934
0.09	0.0375211		0.01	0.180198		0.01	0.180198					0.75	0.318704					0.01	0.180198
0.14	0.0837072		0.01	0.021798		0.01	0.021798					0.76	0.565083					0.01	0.021798
0.04	0.0403663		0.01	0.0638177		0.01	0.0638177					0.77	0.275527					0.01	0.0638177
0.01	0.0470207		0.01	0.0414782		0.01	0.0414782					0.78	0.0939136					0.01	0.0414782
0.39	0.0271837		0.01	0.0353965		0.01	0.0353965					0.81	0.262369					0.01	0.0353965
0.64	0.134717		0.01	0.137486		0.01	0.137486					0.84	0.382415					0.01	0.137486
0.39	0.278965		0.01	0.137266		0.01	0.137266					0.84	0.239707					0.01	0.137266
0.05	0.195313		0.01	0.035951		0.01	0.035951					0.86	0.242834					0.01	0.035951
0.11	0.0718711		0.01	0.218915		0.01	0.218915					0.89	0.228764					0.01	0.218915
0.52	0.412285		0.01	0.0459164		0.01	0.0459164					0.91	0.333402					0.01	0.0459164
0.75	0.572405		0.01	0.150521		0.01	0.150521					0.91	0.296295					0.01	0.150521
0.76	0.565083		0.01	0.0684039		0.01	0.0684039					0.94	0.412074					0.01	0.0684039
0.12	0.0890282		0.01	0.119564		0.01	0.119564					0.99	0.225994					0.01	0.119564
0.27	0.374621		0.01	0.0910547		0.01	0.0910547					0.99	0.189294					0.01	0.0910547
0.43	0.178055		0.01	0.0501098		0.01	0.0501098					1.02	0.214413					0.01	0.0501098
0.03	0.066764		0.01	0.147816		0.01	0.147816					1.05	0.320047					0.01	0.147816
0.19	0.031049		0.01	0.0565746		0.01	0.0565746					1.29	0.215278					0.01	0.0565746
0.22	0.104327		0.01	0.101704		0.01	0.101704					1.34	0.373056					0.01	0.101704
0.89	0.228764		0.01	0.0667327		0.01	0.0667327					1.39	0.141577					0.01	0.0667327
0.26	0.0921859		0.01	0.0541127		0.01	0.0541127					1.43	0.380221					0.01	0.0541127
0.01	0.0364862		0.01	0.0651124		0.01	0.0651124					1.58	0.255747					0.01	0.0651124
0.36	0.0705773		0.01	0.0595041		0.01	0.0595041					2.14	0.74658					0.01	0.0595041
0.73	0.121266		0.01	0.1009		0.01	0.1009						0.251246	average				0.01	0.1009
0.64	0.238405		0.01	0.109867		0.01	0.109867						0.13043	STDV				0.01	0.109867
0.01	0.0591488		0.01	0.0521759		0.01	0.0521759											0.01	0.0521759
0.94	0.412074		0.01	0.123022		0.01	0.123022											0.01	0.123022
1.02	0.214413		0.01	0.155392		0.01	0.155392											0.01	0.155392
0.61	0.108558		0.01	0.0710288		0.01	0.0710288											0.01	0.0710288
0.7	0.245233		0.01	0.314118		0.01	0.314118											0.01	0.314118
0.39	0.170767		0.01	0.0116651		0.01	0.0116651											0.01	0.0116651
0.08	0.0318524		0.01	0.131585		0.01	0.131585											0.01	0.131585
0.09	0.0367436		0.01	0.0726201		0.01	0.0726201											0.01	0.0726201
0.07	0.0532945		0.01	0.0644635		0.01	0.0644635											0.01	0.0644635
0.09	0.218207		0.01	0.239197		0.01	0.239197											0.01	0.239197
0.01	0.0484861		0.01	0.153296		0.01	0.153296											0.01	0.153296
0.04	0.0253949		0.01	0.232499		0.01	0.232499											0.01	0.232499
0.1	0.120767		0.01	0.120144		0.01	0.120144											0.01	0.120144
0.2	0.0963655		0.01	0.0398281		0.01	0.0398281											0.01	0.0398281
0.12	0.0887764		0.01	0.0514274		0.01	0.0514274											0.01	0.0514274
0.13	0.0956193		0.01	0.0425293		0.01	0.0425293											0.01	0.0425293
0.06	0.0696784		0.01	0.0202671		0.01	0.0202671											0.01	0.0202671
0.01	0.0429078		0.01	0.0554516		0.01	0.0554516											0.01	0.0554516
0.01	0.0469678		0.01	0.214521		0.01	0.214521											0.01	0.214521
0.06	0.0338037		0.01	0.306221		0.01	0.306221											0.01	0.306221
0.01	0.049919		0.01	0.0986204		0.01	0.0986204											0.01	0.0986204
0.01	0.130764		0.02	0.0276708		0.02	0.0276708											0.02	0.0276708
0.01	0.0318742		0.02	0.0241213		0.02	0.0241213											0.02	0.0241213
0.01	0.209364		0.02	0.0167769		0.02	0.0167769											0.02	0.0167769
0.01	0.0957683		0.02	0.0428572		0.02	0.0428572											0.02	0.0428572
0.01	0.101589		0.02	0.142025		0.02	0.142025											0.02	0.142025
0.01	0.0580597		0.02	0.0438485		0.02	0.0438485											0.02	0.0438485
0.04	0.040686		0.02	0.0396576		0.02	0.0396576											0.02	0.0396576
0.01	0.0631751		0.03	0.0124623		0.03	0.0124623												0.0931095	average
0.04	0.482421		0.03	0.066764		0.03	0.066764												0.0699008	STDV
0.05	0.0329763		0.03	0.0376396		0.03	0.0376396
0.08	0.113594		0.03	0.0262421		0.03	0.0262421
0.06	0.0510139		0.03	0.0591488		0.03	0.0591488
0.01	0.159717		0.03	0.0344138		0.03	0.0344138
0.31	0.0893163		0.03	0.0464669		0.03	0.0464669
0.24	0.070932		0.04	0.0910911		0.04	0.0910911
0.34	0.119771		0.04	0.0403663		0.04	0.0403663
0.01	0.0396576		0.04	0.0253949		0.04	0.0253949
0.51	0.193246		0.04	0.040686		0.04	0.040686
0.46	0.336009		0.04	0.482421		0.04	0.482421
0.01	0.0371431		0.04	0.0245999		0.04	0.0245999
0.01	0.0401213		0.04	0.030043		0.04	0.030043
0.1	0.0599497		0.04	0.0558822		0.04	0.0558822
0.75	0.167949		0.04	0.0771255		0.04	0.0771255
0.04	0.0245999		0.04	0.0488357		0.04	0.0488357
0.07	0.0660136		0.04	0.0253363		0.04	0.0253363
0.09	0.100137		0.04	0.0658267		0.04	0.0658267
0.05	0.0949501		0.04	0.0166974		0.04	0.0166974
0.19	0.160238		0.05	0.195313		0.05	0.195313
0.01	0.0974147		0.05	0.0329763		0.05	0.0329763
0.05	0.020495		0.05	0.0949501		0.05	0.0949501
0.49	0.13533		0.05	0.020495		0.05	0.020495
0.69	0.239651		0.05	0.0877726		0.05	0.0877726
0.5	0.233059		0.06	0.0696784		0.06	0.0696784
0.01	0.1819		0.06	0.0338037		0.06	0.0338037
0.02	0.0241213		0.06	0.0510139		0.06	0.0510139
0.01	0.291291		0.07	0.0532945		0.07	0.0532945
0.73	0.197235		0.07	0.0660136		0.07	0.0660136
0.18	0.0398769		0.07	0.0880588		0.07	0.0880588
0.65	0.0920762		0.07	0.0552798		0.07	0.0552798
0.12	0.0349606		0.07	0.0214191		0.07	0.0214191
0.01	0.101934		0.07	0.0153899		0.07	0.0153899
0.04	0.030043		0.08	0.0239692		0.08	0.0239692
0.01	0.180198		0.08	0.101819		0.08	0.101819
0.3	0.0560261		0.08	0.0318524		0.08	0.0318524
0.11	0.288526		0.08	0.113594		0.08	0.113594
1.34	0.373056		0.08	0.0463355		0.08	0.0463355
0.13	0.0219614		0.09	0.0375211		0.09	0.0375211
0.01	0.021798		0.09	0.0367436		0.09	0.0367436
0.32	0.114688		0.09	0.218207		0.09	0.218207
0.29	0.0979414		0.09	0.100137		0.09	0.100137
0.01	0.0638177		0.09	0.0612361		0.09	0.0612361
0.01	0.0414782		0.09	0.0678657		0.09	0.0678657
0.07	0.0880588		0.09	0.0231034		0.09	0.0231034
0.23	0.109271		0.09	0.0341646		0.09	0.0341646
0.04	0.0558822		0.09	0.0280595		0.09	0.0280595
0.03	0.0376396		0.09	0.0918203		0.09	0.0918203
0.01	0.0353965		0.09	0.178055		0.09	0.178055
0.17	0.0385701		0.09	0.0533507		0.09	0.0533507
0.09	0.0612361		0.09	0.0517872		0.09	0.0517872
0.38	0.208883		0.1	0.120767		0.1	0.120767
0.41	0.298717		0.1	0.0599497		0.1	0.0599497
0.01	0.137486		0.1	0.0517317		0.1	0.0517317
0.18	0.132148		0.1	0.0423532		0.1	0.0423532
0.24	0.20867		0.11	0.0718711		0.11	0.0718711
0.01	0.137266		0.11	0.288526		0.11	0.288526
0.2	0.125719		0.12	0.0421775		0.12	0.0421775
0.01	0.035951		0.12	0.0890282		0.12	0.0890282
0.01	0.218915		0.12	0.0887764		0.12	0.0887764
0.01	0.0459164		0.12	0.0349606		0.12	0.0349606
0.09	0.0678657		0.13	0.0956193		0.13	0.0956193
0.01	0.150521		0.13	0.0219614		0.13	0.0219614
0.01	0.0684039		0.14	0.0837072		0.14	0.0837072
0.09	0.0231034		0.15	0.0879157		0.15	0.0879157
0.01	0.119564		0.15	0.0336015		0.15	0.0336015
0.27	0.0737342		0.17	0.0385701		0.17	0.0385701
0.01	0.0910547		0.17	0.0551082		0.17	0.0551082
0.01	0.0501098		0.17	0.0935079		0.17	0.0935079
0.04	0.0771255		0.18	0.0398769		0.18	0.0398769
0.03	0.0262421		0.18	0.132148		0.18	0.132148
0.01	0.147816		0.19	0.031049		0.19	0.031049
0.01	0.0565746		0.19	0.160238		0.19	0.160238
0.04	0.0488357		0.19	0.0422277		0.19	0.0422277
0.01	0.101704		0.2	0.0901835		0.2	0.0901835
0.01	0.0667327		0.2	0.0963655		0.2	0.0963655
0.01	0.0541127		0.2	0.125719		0.2	0.125719
0.01	0.0651124		0.2	0.131239		0.2	0.131239
0.01	0.0595041		0.21	0.0395604		0.21	0.0395604
0.01	0.1009		0.21	0.214143		0.21	0.214143
0.01	0.109867		0.22	0.104327		0.22	0.104327
0.09	0.0341646		0.23	0.109271		0.23	0.109271
0.01	0.0521759		0.24	0.0559685		0.24	0.0559685
0.09	0.0280595		0.24	0.070932		0.24	0.070932
0.02	0.0167769		0.24	0.20867		0.24	0.20867
0.02	0.0428572		0.25	0.0570385		0.25	0.0570385
0.63	0.13997		0.25	0.064803		0.25	0.064803
0.46	0.165152		0.26	0.0921859		0.26	0.0921859
1.39	0.141577		0.27	0.374621		0.27	0.374621
1.58	0.255747		0.27	0.0737342		0.27	0.0737342
0.17	0.0551082		0.27	0.165392		0.27	0.165392
0.31	0.213065		0.28	0.17238		0.28	0.17238
0.44	0.161187		0.28	0.132365		0.28	0.132365
0.27	0.165392		0.28	0.0982429		0.28	0.0982429
0.19	0.0422277		0.29	0.0979414		0.29	0.0979414
0.32	0.0342325		0.3	0.165585		0.3	0.165585
0.15	0.0879157		0.3	0.0560261		0.3	0.0560261
0.59	0.315326		0.3	0.326471		0.3	0.326471
0.1	0.0517317		0.31	0.0893163		0.31	0.0893163
0.01	0.123022		0.31	0.213065		0.31	0.213065
0.45	0.161234		0.32	0.114688		0.32	0.114688
0.46	0.170816		0.32	0.0342325		0.32	0.0342325
0.28	0.17238		0.32	0.118326		0.32	0.118326
0.01	0.155392		0.33	0.0641556		0.33	0.0641556
0.08	0.0463355		0.33	0.0787128		0.33	0.0787128
0.01	0.0710288		0.34	0.0510414		0.34	0.0510414
0.04	0.0253363		0.34	0.119771		0.34	0.119771
0.01	0.314118		0.34	0.176566		0.34	0.176566
0.57	0.153342		0.36	0.0705773		0.36	0.0705773
0.4	0.0899664		0.36	0.299713		0.36	0.299713
0.21	0.0395604		0.38	0.0472324		0.38	0.0472324
0.48	0.241581		0.38	0.208883		0.38	0.208883
0.46	0.156702		0.39	0.0271837		0.39	0.0271837
0.34	0.176566		0.39	0.278965		0.39	0.278965
0.02	0.142025		0.39	0.170767		0.39	0.170767
0.07	0.0552798		0.4	0.0899664		0.4	0.0899664
0.01	0.0116651		0.41	0.298717		0.41	0.298717
0.01	0.131585		0.43	0.178055		0.43	0.178055
0.01	0.0726201		0.44	0.161187		0.44	0.161187
0.01	0.0644635		0.44	0.114323		0.44	0.114323
0.68	0.184822		0.45	0.161234		0.45	0.161234
0.68	0.25197		0.46	0.336009		0.46	0.336009
0.99	0.225994		0.46	0.165152		0.46	0.165152
0.99	0.189294		0.46	0.170816		0.46	0.170816
0.01	0.239197		0.46	0.156702		0.46	0.156702
0.01	0.153296		0.48	0.241581		0.48	0.241581
0.01	0.232499		0.49	0.13533		0.49	0.13533
0.09	0.0918203		0.5	0.233059			0.0973395	average
0.04	0.0658267		0.51	0.193246			0.0776915	STDV
0.33	0.0787128		0.51	0.114161
0.01	0.120144		0.52	0.412285
0.01	0.0398281		0.53	0.133451
0.91	0.296295		0.55	0.0773946
0.03	0.0591488		0.57	0.153342
0.03	0.0344138		0.59	0.315326
0.05	0.0877726		0.59	0.267041
0.67	0.259547		0.6	0.138858
0.3	0.326471		0.61	0.108558
0.51	0.114161		0.61	0.197287
0.6	0.138858		0.63	0.13997
2.14	0.74658		0.64	0.172772
0.01	0.0514274		0.64	0.134717
0.84	0.382415		0.64	0.238405
0.36	0.299713		0.65	0.0920762
0.1	0.0423532		0.67	0.259547
0.09	0.178055		0.68	0.184822
0.15	0.0336015		0.68	0.25197
0.01	0.0425293		0.69	0.239651
0.03	0.0464669		0.7	0.245233
0.28	0.132365		0.73	0.121266
0.17	0.0935079		0.73	0.197235
0.55	0.0773946		0.75	0.572405
0.61	0.197287		0.75	0.167949
0.32	0.118326		0.75	0.235754
0.09	0.0533507		0.75	0.318704
0.07	0.0214191		0.76	0.565083
0.02	0.0438485		0.77	0.275527
0.07	0.0153899		0.78	0.0939136
0.04	0.0166974		0.81	0.262369
0.02	0.0396576		0.84	0.382415
0.01	0.0202671		0.84	0.239707
0.44	0.114323		0.86	0.242834
0.01	0.0554516		0.89	0.228764
0.01	0.214521		0.91	0.333402
0.01	0.306221		0.91	0.296295
0.2	0.131239		0.94	0.412074
0.75	0.235754		0.99	0.225994
0.28	0.0982429		0.99	0.189294
0.21	0.214143		1.02	0.214413
0.84	0.239707		1.05	0.320047
0.59	0.267041		1.29	0.215278
0.01	0.0986204		1.34	0.373056
0.09	0.0517872		1.39	0.141577
0.81	0.262369		1.43	0.380221
0.77	0.275527		1.58	0.255747
0.75	0.318704		2.14	0.74658
0.253242	0.126798	average

## Sheet: Sheet5
Has2MO alpha and contact width
						contact width 0-0.25			contact width 0-0.25 um			contact width > or equal to 0.25				contact width > or = 0.25 um
width at angle (um)	1- cosq		width at angle (um)	1- cosq		width at angle (um)	1- cosq		0.0842438	average		width at angle (um)	1- cosq			0.203957	average
0.03	0.0124623		0.01	0.0276708		0.01	0.0276708	1	0.0693095	STDV		0.25	0.0570385	1		0.123383	STDV
0.2	0.0901835		0.01	0.13656		0.01	0.13656	2				0.25	0.064803	2
0.08	0.0239692		0.01	0.0948759		0.01	0.0948759	3				0.26	0.0921859	3
0.25	0.0570385		0.01	0.00736901		0.01	0.00736901	4				0.27	0.374621	4
0.25	0.064803		0.01	0.0512342		0.01	0.0512342	5				0.27	0.0737342	5
1.43	0.380221		0.01	0.0470207		0.01	0.0470207	6				0.27	0.165392	6
0.33	0.0641556		0.01	0.0364862		0.01	0.0364862	7				0.28	0.17238	7
0.08	0.101819		0.01	0.0591488		0.01	0.0591488	8				0.28	0.132365	8
0.24	0.0559685		0.01	0.0484861		0.01	0.0484861	9				0.28	0.0982429	9
0.78	0.0939136		0.01	0.0429078		0.01	0.0429078	10				0.29	0.0979414	10
0.53	0.133451		0.01	0.0469678		0.01	0.0469678	11				0.3	0.165585	11
0.38	0.0472324		0.01	0.049919		0.01	0.049919	12				0.3	0.0560261	12
0.64	0.172772		0.01	0.130764		0.01	0.130764	13				0.3	0.326471	13
0.91	0.333402		0.01	0.0318742		0.01	0.0318742	14				0.31	0.0893163	14
1.05	0.320047		0.01	0.209364		0.01	0.209364	15				0.31	0.213065	15
1.29	0.215278		0.01	0.0957683		0.01	0.0957683	16				0.32	0.114688	16
0.86	0.242834		0.01	0.101589		0.01	0.101589	17				0.32	0.0342325	17
0.01	0.0276708		0.01	0.0580597		0.01	0.0580597	18				0.32	0.118326	18
0.34	0.0510414		0.01	0.0631751		0.01	0.0631751	19				0.33	0.0641556	19
0.04	0.0910911		0.01	0.159717		0.01	0.159717	20				0.33	0.0787128	20
0.01	0.13656		0.01	0.0396576		0.01	0.0396576	21				0.34	0.0510414	21
0.3	0.165585		0.01	0.0371431		0.01	0.0371431	22				0.34	0.119771	22
0.01	0.0948759		0.01	0.0401213		0.01	0.0401213	23				0.34	0.176566	23
0.01	0.00736901		0.01	0.0974147		0.01	0.0974147	24				0.36	0.0705773	24
0.01	0.0512342		0.01	0.1819		0.01	0.1819	25				0.36	0.299713	25
0.02	0.0276708		0.01	0.291291		0.01	0.291291	26				0.38	0.0472324	26
0.12	0.0421775		0.01	0.101934		0.01	0.101934	27				0.38	0.208883	27
0.09	0.0375211		0.01	0.180198		0.01	0.180198	28				0.39	0.0271837	28
0.14	0.0837072		0.01	0.021798		0.01	0.021798	29				0.39	0.278965	29
0.04	0.0403663		0.01	0.0638177		0.01	0.0638177	30				0.39	0.170767	30
0.01	0.0470207		0.01	0.0414782		0.01	0.0414782	31				0.4	0.0899664	31
0.39	0.0271837		0.01	0.0353965		0.01	0.0353965	32				0.41	0.298717	32
0.64	0.134717		0.01	0.137486		0.01	0.137486	33				0.43	0.178055	33
0.39	0.278965		0.01	0.137266		0.01	0.137266	34				0.44	0.161187	34
0.05	0.195313		0.01	0.035951		0.01	0.035951	35				0.44	0.114323	35
0.11	0.0718711		0.01	0.218915		0.01	0.218915	36				0.45	0.161234	36
0.52	0.412285		0.01	0.0459164		0.01	0.0459164	37				0.46	0.336009	37
0.75	0.572405		0.01	0.150521		0.01	0.150521	38				0.46	0.165152	38
0.76	0.565083		0.01	0.0684039		0.01	0.0684039	39				0.46	0.170816	39
0.12	0.0890282		0.01	0.119564		0.01	0.119564	40				0.46	0.156702	40
0.27	0.374621		0.01	0.0910547		0.01	0.0910547	41				0.48	0.241581	41
0.43	0.178055		0.01	0.0501098		0.01	0.0501098	42				0.49	0.13533	42
0.03	0.066764		0.01	0.147816		0.01	0.147816	43				0.5	0.233059	43
0.19	0.031049		0.01	0.0565746		0.01	0.0565746	44				0.51	0.193246	44
0.22	0.104327		0.01	0.101704		0.01	0.101704	45				0.51	0.114161	45
0.89	0.228764		0.01	0.0667327		0.01	0.0667327	46				0.52	0.412285	46
0.26	0.0921859		0.01	0.0541127		0.01	0.0541127	47				0.53	0.133451	47
0.01	0.0364862		0.01	0.0651124		0.01	0.0651124	48				0.55	0.0773946	48
0.36	0.0705773		0.01	0.0595041		0.01	0.0595041	49				0.57	0.153342	49
0.73	0.121266		0.01	0.1009		0.01	0.1009	50				0.59	0.315326	50
0.64	0.238405		0.01	0.109867		0.01	0.109867	51				0.59	0.267041	51
0.01	0.0591488		0.01	0.0521759		0.01	0.0521759	52				0.6	0.138858	52
0.94	0.412074		0.01	0.123022		0.01	0.123022	53				0.61	0.108558	53
1.02	0.214413		0.01	0.155392		0.01	0.155392	54				0.61	0.197287	54
0.61	0.108558		0.01	0.0710288		0.01	0.0710288	55				0.63	0.13997	55
0.7	0.245233		0.01	0.314118		0.01	0.314118	56				0.64	0.172772	56
0.39	0.170767		0.01	0.0116651		0.01	0.0116651	57				0.64	0.134717	57
0.08	0.0318524		0.01	0.131585		0.01	0.131585	58				0.64	0.238405	58
0.09	0.0367436		0.01	0.0726201		0.01	0.0726201	59				0.65	0.0920762	59
0.07	0.0532945		0.01	0.0644635		0.01	0.0644635	60				0.67	0.259547	60
0.09	0.218207		0.01	0.239197		0.01	0.239197	61				0.68	0.184822	61
0.01	0.0484861		0.01	0.153296		0.01	0.153296	62				0.68	0.25197	62
0.04	0.0253949		0.01	0.232499		0.01	0.232499	63				0.69	0.239651	63
0.1	0.120767		0.01	0.120144		0.01	0.120144	64				0.7	0.245233	64
0.2	0.0963655		0.01	0.0398281		0.01	0.0398281	65				0.73	0.121266	65
0.12	0.0887764		0.01	0.0514274		0.01	0.0514274	66				0.73	0.197235	66
0.13	0.0956193		0.01	0.0425293		0.01	0.0425293	67				0.75	0.572405	67
0.06	0.0696784		0.01	0.0202671		0.01	0.0202671	68				0.75	0.167949	68
0.01	0.0429078		0.01	0.0554516		0.01	0.0554516	69				0.75	0.235754	69
0.01	0.0469678		0.01	0.214521		0.01	0.214521	70				0.75	0.318704	70
0.06	0.0338037		0.01	0.306221		0.01	0.306221	71				0.76	0.565083	71
0.01	0.049919		0.01	0.0986204		0.01	0.0986204	72				0.77	0.275527	72
0.01	0.130764		0.02	0.0276708		0.02	0.0276708	73				0.78	0.0939136	73
0.01	0.0318742		0.02	0.0241213		0.02	0.0241213	74				0.81	0.262369	74
0.01	0.209364		0.02	0.0167769		0.02	0.0167769	75				0.84	0.382415	75
0.01	0.0957683		0.02	0.0428572		0.02	0.0428572	76				0.84	0.239707	76
0.01	0.101589		0.02	0.142025		0.02	0.142025	77				0.86	0.242834	77
0.01	0.0580597		0.02	0.0438485		0.02	0.0438485	78				0.89	0.228764	78
0.04	0.040686		0.02	0.0396576		0.02	0.0396576	79				0.91	0.333402	79
0.01	0.0631751		0.03	0.0124623		0.03	0.0124623	80				0.91	0.296295	80
0.04	0.482421		0.03	0.066764		0.03	0.066764	81				0.94	0.412074	81
0.05	0.0329763		0.03	0.0376396		0.03	0.0376396	82				0.99	0.225994	82
0.08	0.113594		0.03	0.0262421		0.03	0.0262421	83				0.99	0.189294	83
0.06	0.0510139		0.03	0.0591488		0.03	0.0591488	84				1.02	0.214413	84
0.01	0.159717		0.03	0.0344138		0.03	0.0344138	85				1.05	0.320047	85
0.31	0.0893163		0.03	0.0464669		0.03	0.0464669	86				1.29	0.215278	86
0.24	0.070932		0.04	0.0910911		0.04	0.0910911	87				1.34	0.373056	87
0.34	0.119771		0.04	0.0403663		0.04	0.0403663	88				1.39	0.141577	88
0.01	0.0396576		0.04	0.0253949		0.04	0.0253949	89				1.43	0.380221	89
0.51	0.193246		0.04	0.040686		0.04	0.040686	90				1.58	0.255747	90
0.46	0.336009		0.04	0.482421		0.04	0.482421	91				2.14	0.74658	91
0.01	0.0371431		0.04	0.0245999		0.04	0.0245999	92					0.203957	average
0.01	0.0401213		0.04	0.030043		0.04	0.030043	93					0.123383	STDV
0.1	0.0599497		0.04	0.0558822		0.04	0.0558822	94
0.75	0.167949		0.04	0.0771255		0.04	0.0771255	95
0.04	0.0245999		0.04	0.0488357		0.04	0.0488357	96
0.07	0.0660136		0.04	0.0253363		0.04	0.0253363	97
0.09	0.100137		0.04	0.0658267		0.04	0.0658267	98
0.05	0.0949501		0.04	0.0166974		0.04	0.0166974	99
0.19	0.160238		0.05	0.195313		0.05	0.195313	100
0.01	0.0974147		0.05	0.0329763		0.05	0.0329763	101
0.05	0.020495		0.05	0.0949501		0.05	0.0949501	102
0.49	0.13533		0.05	0.020495		0.05	0.020495	103
0.69	0.239651		0.05	0.0877726		0.05	0.0877726	104
0.5	0.233059		0.06	0.0696784		0.06	0.0696784	105
0.01	0.1819		0.06	0.0338037		0.06	0.0338037	106
0.02	0.0241213		0.06	0.0510139		0.06	0.0510139	107
0.01	0.291291		0.07	0.0532945		0.07	0.0532945	108
0.73	0.197235		0.07	0.0660136		0.07	0.0660136	109
0.18	0.0398769		0.07	0.0880588		0.07	0.0880588	110
0.65	0.0920762		0.07	0.0552798		0.07	0.0552798	111
0.12	0.0349606		0.07	0.0214191		0.07	0.0214191	112
0.01	0.101934		0.07	0.0153899		0.07	0.0153899	113
0.04	0.030043		0.08	0.0239692		0.08	0.0239692	114
0.01	0.180198		0.08	0.101819		0.08	0.101819	115
0.3	0.0560261		0.08	0.0318524		0.08	0.0318524	116
0.11	0.288526		0.08	0.113594		0.08	0.113594	117
1.34	0.373056		0.08	0.0463355		0.08	0.0463355	118
0.13	0.0219614		0.09	0.0375211		0.09	0.0375211	119
0.01	0.021798		0.09	0.0367436		0.09	0.0367436	120
0.32	0.114688		0.09	0.218207		0.09	0.218207	121
0.29	0.0979414		0.09	0.100137		0.09	0.100137	122
0.01	0.0638177		0.09	0.0612361		0.09	0.0612361	123
0.01	0.0414782		0.09	0.0678657		0.09	0.0678657	124
0.07	0.0880588		0.09	0.0231034		0.09	0.0231034	125
0.23	0.109271		0.09	0.0341646		0.09	0.0341646	126
0.04	0.0558822		0.09	0.0280595		0.09	0.0280595	127
0.03	0.0376396		0.09	0.0918203		0.09	0.0918203	128
0.01	0.0353965		0.09	0.178055		0.09	0.178055	129
0.17	0.0385701		0.09	0.0533507		0.09	0.0533507	130
0.09	0.0612361		0.09	0.0517872		0.09	0.0517872	131
0.38	0.208883		0.1	0.120767		0.1	0.120767	132
0.41	0.298717		0.1	0.0599497		0.1	0.0599497	133
0.01	0.137486		0.1	0.0517317		0.1	0.0517317	134
0.18	0.132148		0.1	0.0423532		0.1	0.0423532	135
0.24	0.20867		0.11	0.0718711		0.11	0.0718711	136
0.01	0.137266		0.11	0.288526		0.11	0.288526	137
0.2	0.125719		0.12	0.0421775		0.12	0.0421775	138
0.01	0.035951		0.12	0.0890282		0.12	0.0890282	139
0.01	0.218915		0.12	0.0887764		0.12	0.0887764	140
0.01	0.0459164		0.12	0.0349606		0.12	0.0349606	141
0.09	0.0678657		0.13	0.0956193		0.13	0.0956193	142
0.01	0.150521		0.13	0.0219614		0.13	0.0219614	143
0.01	0.0684039		0.14	0.0837072		0.14	0.0837072	144
0.09	0.0231034		0.15	0.0879157		0.15	0.0879157	145
0.01	0.119564		0.15	0.0336015		0.15	0.0336015	146
0.27	0.0737342		0.17	0.0385701		0.17	0.0385701	147
0.01	0.0910547		0.17	0.0551082		0.17	0.0551082	148
0.01	0.0501098		0.17	0.0935079		0.17	0.0935079	149
0.04	0.0771255		0.18	0.0398769		0.18	0.0398769	150
0.03	0.0262421		0.18	0.132148		0.18	0.132148	151
0.01	0.147816		0.19	0.031049		0.19	0.031049	152
0.01	0.0565746		0.19	0.160238		0.19	0.160238	153
0.04	0.0488357		0.19	0.0422277		0.19	0.0422277	154
0.01	0.101704		0.2	0.0901835		0.2	0.0901835	155
0.01	0.0667327		0.2	0.0963655		0.2	0.0963655	156
0.01	0.0541127		0.2	0.125719		0.2	0.125719	157
0.01	0.0651124		0.2	0.131239		0.2	0.131239	158
0.01	0.0595041		0.21	0.0395604		0.21	0.0395604	159
0.01	0.1009		0.21	0.214143		0.21	0.214143	160
0.01	0.109867		0.22	0.104327		0.22	0.104327	161
0.09	0.0341646		0.23	0.109271		0.23	0.109271	162
0.01	0.0521759		0.24	0.0559685		0.24	0.0559685	163
0.09	0.0280595		0.24	0.070932		0.24	0.070932	164
0.02	0.0167769		0.24	0.20867		0.24	0.20867	165
0.02	0.0428572		0.25	0.0570385			0.0842438	average
0.63	0.13997		0.25	0.064803			0.0693095	STDV
0.46	0.165152		0.26	0.0921859
1.39	0.141577		0.27	0.374621
1.58	0.255747		0.27	0.0737342
0.17	0.0551082		0.27	0.165392
0.31	0.213065		0.28	0.17238
0.44	0.161187		0.28	0.132365
0.27	0.165392		0.28	0.0982429
0.19	0.0422277		0.29	0.0979414
0.32	0.0342325		0.3	0.165585
0.15	0.0879157		0.3	0.0560261
0.59	0.315326		0.3	0.326471
0.1	0.0517317		0.31	0.0893163
0.01	0.123022		0.31	0.213065
0.45	0.161234		0.32	0.114688
0.46	0.170816		0.32	0.0342325
0.28	0.17238		0.32	0.118326
0.01	0.155392		0.33	0.0641556
0.08	0.0463355		0.33	0.0787128
0.01	0.0710288		0.34	0.0510414
0.04	0.0253363		0.34	0.119771
0.01	0.314118		0.34	0.176566
0.57	0.153342		0.36	0.0705773
0.4	0.0899664		0.36	0.299713
0.21	0.0395604		0.38	0.0472324
0.48	0.241581		0.38	0.208883
0.46	0.156702		0.39	0.0271837
0.34	0.176566		0.39	0.278965
0.02	0.142025		0.39	0.170767
0.07	0.0552798		0.4	0.0899664
0.01	0.0116651		0.41	0.298717
0.01	0.131585		0.43	0.178055
0.01	0.0726201		0.44	0.161187
0.01	0.0644635		0.44	0.114323
0.68	0.184822		0.45	0.161234
0.68	0.25197		0.46	0.336009
0.99	0.225994		0.46	0.165152
0.99	0.189294		0.46	0.170816
0.01	0.239197		0.46	0.156702
0.01	0.153296		0.48	0.241581
0.01	0.232499		0.49	0.13533
0.09	0.0918203		0.5	0.233059
0.04	0.0658267		0.51	0.193246
0.33	0.0787128		0.51	0.114161
0.01	0.120144		0.52	0.412285
0.01	0.0398281		0.53	0.133451
0.91	0.296295		0.55	0.0773946
0.03	0.0591488		0.57	0.153342
0.03	0.0344138		0.59	0.315326
0.05	0.0877726		0.59	0.267041
0.67	0.259547		0.6	0.138858
0.3	0.326471		0.61	0.108558
0.51	0.114161		0.61	0.197287
0.6	0.138858		0.63	0.13997
2.14	0.74658		0.64	0.172772
0.01	0.0514274		0.64	0.134717
0.84	0.382415		0.64	0.238405
0.36	0.299713		0.65	0.0920762
0.1	0.0423532		0.67	0.259547
0.09	0.178055		0.68	0.184822
0.15	0.0336015		0.68	0.25197
0.01	0.0425293		0.69	0.239651
0.03	0.0464669		0.7	0.245233
0.28	0.132365		0.73	0.121266
0.17	0.0935079		0.73	0.197235
0.55	0.0773946		0.75	0.572405
0.61	0.197287		0.75	0.167949
0.32	0.118326		0.75	0.235754
0.09	0.0533507		0.75	0.318704
0.07	0.0214191		0.76	0.565083
0.02	0.0438485		0.77	0.275527
0.07	0.0153899		0.78	0.0939136
0.04	0.0166974		0.81	0.262369
0.02	0.0396576		0.84	0.382415
0.01	0.0202671		0.84	0.239707
0.44	0.114323		0.86	0.242834
0.01	0.0554516		0.89	0.228764
0.01	0.214521		0.91	0.333402
0.01	0.306221		0.91	0.296295
0.2	0.131239		0.94	0.412074
0.75	0.235754		0.99	0.225994
0.28	0.0982429		0.99	0.189294
0.21	0.214143		1.02	0.214413
0.84	0.239707		1.05	0.320047
0.59	0.267041		1.29	0.215278
0.01	0.0986204		1.34	0.373056
0.09	0.0517872		1.39	0.141577
0.81	0.262369		1.43	0.380221
0.77	0.275527		1.58	0.255747
0.75	0.318704		2.14	0.74658
0.253242	0.126798	average

## Sheet: Sheet2
		Subtrancting with NEW trendline (Linear without constant)							y = 0.1022x
width at angle (um)	1- cosq	(1-cosq)-(Linear curve of lowest points)			width at angle (um)	(1-cosq)-(Linear curve of lowest points)										width at angle (um)	(1-cosq)-(Linear curve of lowest points)			width at angle (um)	(1-cosq)-(Linear curve of lowest points)
0.03	0.0124623	0.00939628			0.03	0.00939628										0.39	-0.0126743	1		1.39	-0.000481216		Range	negative value	0-0.025	0.025-0.05	0.05-0.075	0.075-0.1	0.1-0.125	0.125-0.15	0.15-0.175	0.175-0.2	0.2-0.225	0.225-0.25	0.25-0.275	0.275-0.3	0.3-0.325	0.325-0.35	0.35-0.375	0.375-0.4	0.4-0.425	0.425-0.45	0.45-0.475	0.475-0.5	0.5-0.525	0.525-0.55	0.55-0.575	0.575-0.6	0.6-0.625
0.2	0.0901835	0.0697435			0.2	0.0697435										1.39	-0.000481216	2		0.39	-0.0126743		#	2	33	57	37	32	23	18	11	12	7	7	3	5	3	1	1	0	0	0	0	3	0	1	0	0	0
0.08	0.0239692	0.0157932			0.08	0.0157932										0.32	0.00152846	1
0.25	0.0570385	0.0314885			0.25	0.0314885										0.01	0.00634701	2
0.25	0.064803	0.039253			0.25	0.039253										0.07	0.00823588	3					(-0.025)-(-0.05)	0-(-0.025)	0-0.025	0.025-0.05	0.05-0.075	0.075-0.1	0.1-0.125	0.125-0.15	0.15-0.175	0.175-0.2	0.2-0.225	0.225-0.25	0.25-0.275	0.275-0.3	0.3-0.325	0.325-0.35	0.35-0.375	0.375-0.4	0.4-0.425	0.425-0.45	0.45-0.475	0.475-0.5	0.5-0.525	0.525-0.55	0.55-0.575	0.575-0.6	0.6-0.625
1.43	0.380221	0.234075			1.43	0.234075										0.38	0.00839645	4
0.33	0.0641556	0.0304296			0.33	0.0304296										0.13	0.0086754	5						#	2	33	57	37	32	23	18	11	12	7	7	3	5	3	1	1	0	0	0	0	3	0	1	0	0
0.08	0.101819	0.0936429			0.08	0.0936429										0.03	0.00939628	6						%	0.78125	12.8906	22.2656	14.4531	12.5	8.98438	7.03125	4.29688	4.6875	2.73438	2.73438	1.17188	1.95312	1.17188	0.390625	0.390625	0	0	0	0	1.17188	0	0.390625	0	0
0.24	0.0559685	0.0314405			0.24	0.0314405										0.01	0.0106431	7
0.78	0.0939136	0.0141976			0.78	0.0141976										0.19	0.011631	8
0.53	0.133451	0.0792855			0.53	0.0792855										0.04	0.0126094	9
0.38	0.0472324	0.00839645			0.38	0.00839645										0.09	0.0139054	10
0.64	0.172772	0.107364			0.64	0.107364										0.78	0.0141976	11
0.91	0.333402	0.2404			0.91	0.2404										0.07	0.0142651	12
1.05	0.320047	0.212737			1.05	0.212737										0.02	0.0147329	13
1.29	0.215278	0.0834397			1.29	0.0834397										0.05	0.015385	14
0.86	0.242834	0.154942			0.86	0.154942										0.08	0.0157932	15
0.01	0.0276708	0.0266488			0.01	0.0266488										0.34	0.0162934	16
0.34	0.0510414	0.0162934			0.34	0.0162934										0.21	0.0180984	17
0.04	0.0910911	0.0870031			0.04	0.0870031										0.15	0.0182715	18
0.01	0.13656	0.135538			0.01	0.135538										0.09	0.0188615	19
0.3	0.165585	0.134925			0.3	0.134925										0.01	0.0192451	20
0.01	0.0948759	0.0938539			0.01	0.0938539										0.04	0.0205119	21
0.01	0.00736901	0.00634701			0.01	0.00634701										0.01	0.020776	22
0.01	0.0512342	0.0502122			0.01	0.0502122										0.55	0.0211846	23
0.02	0.0276708	0.0256268			0.02	0.0256268										0.17	0.0211961	24
0.12	0.0421775	0.0299135			0.12	0.0299135										0.04	0.0212483	25
0.09	0.0375211	0.0283231			0.09	0.0283231										0.04	0.0213069	26
0.14	0.0837072	0.0693992			0.14	0.0693992										0.18	0.0214809	27
0.04	0.0403663	0.0362783			0.04	0.0362783										0.02	0.0220773	28
0.01	0.0470207	0.0459987			0.01	0.0459987										0.12	0.0226966	29
0.39	0.0271837	-0.0126743			0.39	-0.0126743										0.19	0.0228097	30
0.64	0.134717	0.0693093			0.64	0.0693093										0.03	0.0231761	31
0.39	0.278965	0.239107			0.39	0.239107										0.08	0.0236764	32
0.05	0.195313	0.190203			0.05	0.190203										0.09	0.0249666	33
0.11	0.0718711	0.0606291			0.11	0.0606291										0.3	0.0253661	1
0.52	0.412285	0.359141			0.52	0.359141										0.02	0.0256268	2
0.75	0.572405	0.495755			0.75	0.495755										0.65	0.0256462	3
0.76	0.565083	0.487411			0.76	0.487411										0.04	0.025955	4
0.12	0.0890282	0.0767642			0.12	0.0767642										0.01	0.0266488	5
0.27	0.374621	0.347027			0.27	0.347027										0.09	0.0275456	6
0.43	0.178055	0.134109			0.43	0.134109										0.06	0.0276717	7
0.03	0.066764	0.063698			0.03	0.063698										0.05	0.0278663	8
0.19	0.031049	0.011631			0.19	0.011631										0.09	0.0283231	9
0.22	0.104327	0.081843			0.22	0.081843										0.12	0.0299135	10
0.89	0.228764	0.137806			0.89	0.137806										0.33	0.0304296	11
0.26	0.0921859	0.0656139			0.26	0.0656139										0.01	0.0308522	12
0.01	0.0364862	0.0354642			0.01	0.0354642										0.03	0.0313478	13
0.36	0.0705773	0.0337853			0.36	0.0337853										0.24	0.0314405	14
0.73	0.121266	0.0466602			0.73	0.0466602										0.25	0.0314885	15
0.64	0.238405	0.172997			0.64	0.172997										0.1	0.0321332	16
0.01	0.0591488	0.0581268			0.01	0.0581268										0.36	0.0337853	17
0.94	0.412074	0.316006			0.94	0.316006										0.01	0.0343745	18
1.02	0.214413	0.110169			1.02	0.110169										0.03	0.0345736	19
0.61	0.108558	0.0462161			0.61	0.0462161										0.01	0.034929	20
0.7	0.245233	0.173693			0.7	0.173693										0.01	0.0354642	21
0.39	0.170767	0.130909			0.39	0.130909										0.01	0.0361211	22
0.08	0.0318524	0.0236764			0.08	0.0236764										0.04	0.0362783	23
0.09	0.0367436	0.0275456			0.09	0.0275456										0.04	0.036598	24
0.07	0.0532945	0.0461405			0.07	0.0461405										0.02	0.0376136	25
0.09	0.218207	0.209009			0.09	0.209009										0.17	0.0377342	26
0.01	0.0484861	0.0474641			0.01	0.0474641										0.08	0.0381595	27
0.04	0.0253949	0.0213069			0.04	0.0213069										0.01	0.0386356	28
0.1	0.120767	0.110547			0.1	0.110547										0.01	0.0388061	29
0.2	0.0963655	0.0759255			0.2	0.0759255										0.01	0.0390993	30
0.12	0.0887764	0.0765124			0.12	0.0765124										0.25	0.039253	31
0.13	0.0956193	0.0823333			0.13	0.0823333										0.01	0.0404562	32
0.06	0.0696784	0.0635464			0.06	0.0635464										0.02	0.0408132	33
0.01	0.0429078	0.0418858			0.01	0.0418858										0.01	0.0415073	34
0.01	0.0469678	0.0459458			0.01	0.0459458										0.1	0.0415117	35
0.06	0.0338037	0.0276717			0.06	0.0276717										0.02	0.0418045	36
0.01	0.049919	0.048897			0.01	0.048897										0.01	0.0418858	37
0.01	0.130764	0.129742			0.01	0.129742										0.09	0.0425892	38
0.01	0.0318742	0.0308522			0.01	0.0308522										0.03	0.0434009	39
0.01	0.209364	0.208342			0.01	0.208342										0.09	0.0441527	40
0.01	0.0957683	0.0947463			0.01	0.0947463										0.04	0.0447477	41
0.01	0.101589	0.100567			0.01	0.100567										0.06	0.0448819	42
0.01	0.0580597	0.0570377			0.01	0.0570377										0.01	0.0448944	43
0.04	0.040686	0.036598			0.04	0.036598										0.33	0.0449868	44
0.01	0.0631751	0.0621531			0.01	0.0621531										0.01	0.0459458	45
0.04	0.482421	0.478333			0.04	0.478333										0.01	0.0459987	46
0.05	0.0329763	0.0278663			0.05	0.0278663										0.27	0.0461402	47
0.08	0.113594	0.105418			0.08	0.105418										0.07	0.0461405	48
0.06	0.0510139	0.0448819			0.06	0.0448819										0.61	0.0462161	49
0.01	0.159717	0.158695			0.01	0.158695										0.24	0.046404	50
0.31	0.0893163	0.0576343			0.31	0.0576343										0.73	0.0466602	51
0.24	0.070932	0.046404			0.24	0.046404										0.01	0.0474641	52
0.34	0.119771	0.085023			0.34	0.085023										0.07	0.0481258	53
0.01	0.0396576	0.0386356			0.01	0.0386356										0.01	0.048897	54
0.51	0.193246	0.141124			0.51	0.141124										0.4	0.0490864	55
0.46	0.336009	0.288997			0.46	0.288997										0.01	0.0490878	56
0.01	0.0371431	0.0361211			0.01	0.0361211										0.1	0.0497297	57
0.01	0.0401213	0.0390993			0.01	0.0390993										0.01	0.0502122	1
0.1	0.0599497	0.0497297			0.1	0.0497297										0.01	0.0504054	2
0.75	0.167949	0.0912991			0.75	0.0912991										0.01	0.0511539	3
0.04	0.0245999	0.0205119			0.04	0.0205119										0.04	0.0517942	4
0.07	0.0660136	0.0588596			0.07	0.0588596										0.09	0.0520381	5
0.09	0.100137	0.0909395			0.09	0.0909395										0.01	0.0530907	6
0.05	0.0949501	0.0898401			0.05	0.0898401										0.01	0.0544296	7
0.19	0.160238	0.14082			0.19	0.14082										0.01	0.0555526	8
0.01	0.0974147	0.0963927			0.01	0.0963927										0.03	0.0560828	9
0.05	0.020495	0.015385			0.05	0.015385										0.01	0.0570377	10
0.49	0.13533	0.0852524			0.49	0.0852524										0.31	0.0576343	11
0.69	0.239651	0.169133			0.69	0.169133										0.01	0.0581268	12
0.5	0.233059	0.181959			0.5	0.181959										0.01	0.0584821	13
0.01	0.1819	0.180878			0.01	0.180878										0.09	0.0586677	14
0.02	0.0241213	0.0220773			0.02	0.0220773										0.07	0.0588596	15
0.01	0.291291	0.290269			0.01	0.290269										0.11	0.0606291	16
0.73	0.197235	0.122629			0.73	0.122629										0.04	0.0617387	17
0.18	0.0398769	0.0214809			0.18	0.0214809										0.51	0.0620386	18
0.65	0.0920762	0.0256462			0.65	0.0256462										0.01	0.0621531	19
0.12	0.0349606	0.0226966			0.12	0.0226966										0.01	0.0627957	20
0.01	0.101934	0.100912			0.01	0.100912										0.01	0.0634415	21
0.04	0.030043	0.025955			0.04	0.025955										0.06	0.0635464	22
0.01	0.180198	0.179176			0.01	0.179176										0.03	0.063698	23
0.3	0.0560261	0.0253661			0.3	0.0253661										0.01	0.0640904	24
0.11	0.288526	0.277284			0.11	0.277284										0.26	0.0656139	25
1.34	0.373056	0.236108			1.34	0.236108										0.01	0.0657107	26
0.13	0.0219614	0.0086754			0.13	0.0086754										0.01	0.0673819	27
0.01	0.021798	0.020776			0.01	0.020776										0.29	0.0683034	28
0.32	0.114688	0.0819835			0.32	0.0819835										0.64	0.0693093	29
0.29	0.0979414	0.0683034			0.29	0.0683034										0.44	0.0693546	30
0.01	0.0638177	0.0627957			0.01	0.0627957										0.14	0.0693992	31
0.01	0.0414782	0.0404562			0.01	0.0404562										0.28	0.0696269	32
0.07	0.0880588	0.0809048			0.07	0.0809048										0.2	0.0697435	33
0.23	0.109271	0.085765			0.23	0.085765										0.01	0.0700068	34
0.04	0.0558822	0.0517942			0.04	0.0517942										0.01	0.0715981	35
0.03	0.0376396	0.0345736			0.03	0.0345736										0.15	0.0725857	36
0.01	0.0353965	0.0343745			0.01	0.0343745										0.04	0.0730375	37
0.17	0.0385701	0.0211961			0.17	0.0211961										0.63	0.0755836	1
0.09	0.0612361	0.0520381			0.09	0.0520381										0.2	0.0759255	2
0.38	0.208883	0.170047			0.38	0.170047										0.17	0.0761339	3
0.41	0.298717	0.256815			0.41	0.256815										0.12	0.0765124	4
0.01	0.137486	0.136464			0.01	0.136464										0.12	0.0767642	5
0.18	0.132148	0.113752			0.18	0.113752										0.6	0.0775384	6
0.24	0.20867	0.184142			0.24	0.184142										0.53	0.0792855	7
0.01	0.137266	0.136244			0.01	0.136244										0.07	0.0809048	8
0.2	0.125719	0.105279			0.2	0.105279										0.22	0.081843	9
0.01	0.035951	0.034929			0.01	0.034929										0.32	0.0819835	10
0.01	0.218915	0.217893			0.01	0.217893										0.13	0.0823333	11
0.01	0.0459164	0.0448944			0.01	0.0448944										0.09	0.0826223	12
0.09	0.0678657	0.0586677			0.09	0.0586677										0.05	0.0826626	13
0.01	0.150521	0.149499			0.01	0.149499										1.29	0.0834397	14
0.01	0.0684039	0.0673819			0.01	0.0673819										0.34	0.085023	15
0.09	0.0231034	0.0139054			0.09	0.0139054										0.49	0.0852524	16
0.01	0.119564	0.118542			0.01	0.118542										0.32	0.0856217	17
0.27	0.0737342	0.0461402			0.27	0.0461402										0.23	0.085765	18
0.01	0.0910547	0.0900327			0.01	0.0900327										0.04	0.0870031	19
0.01	0.0501098	0.0490878			0.01	0.0490878										0.99	0.0881157	20
0.04	0.0771255	0.0730375			0.04	0.0730375										0.05	0.0898401	21
0.03	0.0262421	0.0231761			0.03	0.0231761										0.01	0.0900327	22
0.01	0.147816	0.146794			0.01	0.146794										0.09	0.0909395	23
0.01	0.0565746	0.0555526			0.01	0.0555526										0.75	0.0912991	24
0.04	0.0488357	0.0447477			0.04	0.0447477										0.08	0.0936429	25
0.01	0.101704	0.100682			0.01	0.100682										0.01	0.0938539	26
0.01	0.0667327	0.0657107			0.01	0.0657107										1.58	0.0942707	27
0.01	0.0541127	0.0530907			0.01	0.0530907										0.01	0.0947463	28
0.01	0.0651124	0.0640904			0.01	0.0640904										0.57	0.0950881	29
0.01	0.0595041	0.0584821			0.01	0.0584821										0.01	0.0963927	30
0.01	0.1009	0.0998781			0.01	0.0998781										0.01	0.0975984	31
0.01	0.109867	0.108845			0.01	0.108845										0.01	0.0998781	32
0.09	0.0341646	0.0249666			0.09	0.0249666										0.01	0.100567	1
0.01	0.0521759	0.0511539			0.01	0.0511539										0.01	0.100682	2
0.09	0.0280595	0.0188615			0.09	0.0188615										0.01	0.100912	3
0.02	0.0167769	0.0147329			0.02	0.0147329										0.28	0.103749	4
0.02	0.0428572	0.0408132			0.02	0.0408132										0.2	0.105279	5
0.63	0.13997	0.0755836			0.63	0.0755836										0.08	0.105418	6
0.46	0.165152	0.11814			0.46	0.11814										0.64	0.107364	7
1.39	0.141577	-0.000481216			1.39	-0.000481216										0.01	0.108845	8
1.58	0.255747	0.0942707			1.58	0.0942707										0.46	0.10969	9
0.17	0.0551082	0.0377342			0.17	0.0377342										1.02	0.110169	10
0.31	0.213065	0.181383			0.31	0.181383										0.1	0.110547	11
0.44	0.161187	0.116219			0.44	0.116219										0.2	0.110799	12
0.27	0.165392	0.137798			0.27	0.137798										0.18	0.113752	13
0.19	0.0422277	0.0228097			0.19	0.0228097										0.45	0.115244	14
0.32	0.0342325	0.00152846			0.32	0.00152846										0.68	0.115326	15
0.15	0.0879157	0.0725857			0.15	0.0725857										0.44	0.116219	16
0.59	0.315326	0.255028			0.59	0.255028										0.46	0.11814	17
0.1	0.0517317	0.0415117			0.1	0.0415117										0.01	0.118542	18
0.01	0.123022	0.122			0.01	0.122										0.01	0.119122	19
0.45	0.161234	0.115244			0.45	0.115244										0.01	0.122	20
0.46	0.170816	0.123804			0.46	0.123804										0.73	0.122629	21
0.28	0.17238	0.143764			0.28	0.143764										0.46	0.123804	22
0.01	0.155392	0.15437			0.01	0.15437										0.99	0.124816	23
0.08	0.0463355	0.0381595			0.08	0.0381595										0.01	0.129742	1
0.01	0.0710288	0.0700068			0.01	0.0700068										0.01	0.130563	2
0.04	0.0253363	0.0212483			0.04	0.0212483										0.39	0.130909	3
0.01	0.314118	0.313096			0.01	0.313096										0.43	0.134109	4
0.57	0.153342	0.0950881			0.57	0.0950881										0.3	0.134925	5
0.4	0.0899664	0.0490864			0.4	0.0490864										0.61	0.134945	6
0.21	0.0395604	0.0180984			0.21	0.0180984										0.01	0.135538	7
0.48	0.241581	0.192525			0.48	0.192525										0.01	0.136244	8
0.46	0.156702	0.10969			0.46	0.10969										0.01	0.136464	9
0.34	0.176566	0.141818			0.34	0.141818										0.27	0.137798	10
0.02	0.142025	0.139981			0.02	0.139981										0.89	0.137806	11
0.07	0.0552798	0.0481258			0.07	0.0481258										0.02	0.139981	12
0.01	0.0116651	0.0106431			0.01	0.0106431										0.19	0.14082	13
0.01	0.131585	0.130563			0.01	0.130563										0.51	0.141124	14
0.01	0.0726201	0.0715981			0.01	0.0715981										0.34	0.141818	15
0.01	0.0644635	0.0634415			0.01	0.0634415										0.28	0.143764	16
0.68	0.184822	0.115326			0.68	0.115326										0.01	0.146794	17
0.68	0.25197	0.182474			0.68	0.182474										0.01	0.149499	18
0.99	0.225994	0.124816			0.99	0.124816										0.01	0.152274	1
0.99	0.189294	0.0881157			0.99	0.0881157										0.84	0.153859	2
0.01	0.239197	0.238175			0.01	0.238175										0.01	0.15437	3
0.01	0.153296	0.152274			0.01	0.152274										0.86	0.154942	4
0.01	0.232499	0.231477			0.01	0.231477										0.01	0.158695	5
0.09	0.0918203	0.0826223			0.09	0.0826223										0.75	0.159104	6
0.04	0.0658267	0.0617387			0.04	0.0617387										0.09	0.168857	7
0.33	0.0787128	0.0449868			0.33	0.0449868										0.69	0.169133	8
0.01	0.120144	0.119122			0.01	0.119122										0.38	0.170047	9
0.01	0.0398281	0.0388061			0.01	0.0388061										0.64	0.172997	10
0.91	0.296295	0.203293			0.91	0.203293										0.7	0.173693	11
0.03	0.0591488	0.0560828			0.03	0.0560828										0.01	0.179176	1
0.03	0.0344138	0.0313478			0.03	0.0313478										0.81	0.179587	2
0.05	0.0877726	0.0826626			0.05	0.0826626										0.01	0.180878	3
0.67	0.259547	0.191073			0.67	0.191073										0.31	0.181383	4
0.3	0.326471	0.295811			0.3	0.295811										0.5	0.181959	5
0.51	0.114161	0.0620386			0.51	0.0620386										0.68	0.182474	6
0.6	0.138858	0.0775384			0.6	0.0775384										0.24	0.184142	7
2.14	0.74658	0.527872			2.14	0.527872										0.05	0.190203	8
0.01	0.0514274	0.0504054			0.01	0.0504054										0.67	0.191073	9
0.84	0.382415	0.296567			0.84	0.296567										0.48	0.192525	10
0.36	0.299713	0.262921			0.36	0.262921										0.21	0.192681	11
0.1	0.0423532	0.0321332			0.1	0.0321332										0.77	0.196833	12
0.09	0.178055	0.168857			0.09	0.168857										0.91	0.203293	1
0.15	0.0336015	0.0182715			0.15	0.0182715										0.59	0.206743	2
0.01	0.0425293	0.0415073			0.01	0.0415073										0.01	0.208342	3
0.03	0.0464669	0.0434009			0.03	0.0434009										0.09	0.209009	4
0.28	0.132365	0.103749			0.28	0.103749										1.05	0.212737	5
0.17	0.0935079	0.0761339			0.17	0.0761339										0.01	0.213499	6
0.55	0.0773946	0.0211846			0.55	0.0211846										0.01	0.217893	7
0.61	0.197287	0.134945			0.61	0.134945										0.01	0.231477	1
0.32	0.118326	0.0856217			0.32	0.0856217										1.43	0.234075	2
0.09	0.0533507	0.0441527			0.09	0.0441527										1.34	0.236108	3
0.07	0.0214191	0.0142651			0.07	0.0142651										0.01	0.238175	4
0.02	0.0438485	0.0418045			0.02	0.0418045										0.39	0.239107	5
0.07	0.0153899	0.00823588			0.07	0.00823588										0.91	0.2404	6
0.04	0.0166974	0.0126094			0.04	0.0126094										0.75	0.242054	7
0.02	0.0396576	0.0376136			0.02	0.0376136										0.59	0.255028	1
0.01	0.0202671	0.0192451			0.01	0.0192451										0.41	0.256815	2
0.44	0.114323	0.0693546			0.44	0.0693546										0.36	0.262921	3
0.01	0.0554516	0.0544296			0.01	0.0544296										0.11	0.277284	1
0.01	0.214521	0.213499			0.01	0.213499										0.46	0.288997	2
0.01	0.306221	0.305199			0.01	0.305199										0.01	0.290269	3
0.2	0.131239	0.110799			0.2	0.110799										0.3	0.295811	4
0.75	0.235754	0.159104			0.75	0.159104										0.84	0.296567	5
0.28	0.0982429	0.0696269			0.28	0.0696269										0.01	0.305199	1
0.21	0.214143	0.192681			0.21	0.192681										0.01	0.313096	2
0.84	0.239707	0.153859			0.84	0.153859										0.94	0.316006	3
0.59	0.267041	0.206743			0.59	0.206743										0.27	0.347027	1
0.01	0.0986204	0.0975984			0.01	0.0975984										0.52	0.359141	1
0.09	0.0517872	0.0425892			0.09	0.0425892										0.04	0.478333	1
0.81	0.262369	0.179587			0.81	0.179587										0.76	0.487411	2
0.77	0.275527	0.196833			0.77	0.196833										0.75	0.495755	3
0.75	0.318704	0.242054			0.75	0.242054										2.14	0.527872	1
[truncated: 6 more columns]

## Sheet: Sheet3
contact width (0-100nm)	(1-cosq)-(Linear curve of lowest points)			contact width (100-200nm)	(1-cosq)-(Linear curve of lowest points)			contact width (200+nm)	(1-cosq)-(Linear curve of lowest points)
0.01	0.00634701	1		0.13	0.0086754	1		0.39	-0.0126743	1			Range	negative value	0-0.05	0.05-0.1	0.1-0.15	0.15-0.2	0.2-0.25	0.25-0.3	0.3-0.35	0.35-0.4	0.4-0.45	0.45-0.5	0.5-0.55	0.55-0.6	0.6-0.65	0.65-0.7	0.7-0.75	0.75-0.8	0.8-0.85	0.85-0.9	0.9-1.0	Total
0.07	0.00823588	2		0.19	0.011631	2		1.39	-0.000481216	2		0-100nm width range only	#	0	59	39	16	7	6	1	2	0	0	1	0	0	0	0	0	0	0	0		131
0.03	0.00939628	3		0.15	0.0182715	3		0.32	0.00152846	1			%	0	45.0382	29.771	12.2137	5.34351	4.58015	0.763359	1.52672	0	0	0.763359	0	0	0	0	0	0	0	0		100
0.01	0.0106431	4		0.17	0.0211961	4		0.38	0.00839645	2
0.04	0.0126094	5		0.18	0.0214809	5		0.78	0.0141976	3		100nm-200nm width range only	#	0	12	7	3	0	0	1	0	0	0	0	0	0	0	0	0	0	0	0		23
0.09	0.0139054	6		0.12	0.0226966	6		0.34	0.0162934	4			%	0	52.1739	30.4348	13.0435	0	0	4.34783	0	0	0	0	0	0	0	0	0	0	0	0		100
0.07	0.0142651	7		0.19	0.0228097	7		0.21	0.0180984	5
0.02	0.0147329	8		0.12	0.0299135	8		0.55	0.0211846	6		200nm+ width range	#	2	19	23	22	16	8	6	2	1	0	2	1	0	0	0	0	0	0	0		102
0.05	0.015385	9		0.1	0.0321332	9		0.3	0.0253661	7			%	1.96078	18.6275	22.549	21.5686	15.6863	7.84314	5.88235	1.96078	0.980392	0	1.96078	0.980392	0	0	0	0	0	0	0		100
0.08	0.0157932	10		0.17	0.0377342	10		0.65	0.0256462	8
0.09	0.0188615	11		0.1	0.0415117	11		0.33	0.0304296	9
0.01	0.0192451	12		0.1	0.0497297	12		0.24	0.0314405	10
0.04	0.0205119	13		0.11	0.0606291	1		0.25	0.0314885	11
0.01	0.020776	14		0.14	0.0693992	2		0.36	0.0337853	12
0.04	0.0212483	15		0.15	0.0725857	3		0.25	0.039253	13
0.04	0.0213069	16		0.17	0.0761339	4		0.33	0.0449868	14
0.02	0.0220773	17		0.12	0.0765124	5		0.27	0.0461402	15
0.03	0.0231761	18		0.12	0.0767642	6		0.61	0.0462161	16
0.08	0.0236764	19		0.13	0.0823333	7		0.24	0.046404	17
0.09	0.0249666	20		0.1	0.110547	1		0.73	0.0466602	18
0.02	0.0256268	21		0.18	0.113752	2		0.4	0.0490864	19
0.04	0.025955	22		0.19	0.14082	3		0.31	0.0576343	1
0.01	0.0266488	23		0.11	0.277284			0.51	0.0620386	2
0.09	0.0275456	24						0.26	0.0656139	3
0.06	0.0276717	25						0.29	0.0683034	4
0.05	0.0278663	26						0.64	0.0693093	5
0.09	0.0283231	27						0.44	0.0693546	6
0.01	0.0308522	28						0.28	0.0696269	7
0.03	0.0313478	29						0.2	0.0697435	8
0.01	0.0343745	30						0.63	0.0755836	9
0.03	0.0345736	31						0.2	0.0759255	10
0.01	0.034929	32						0.6	0.0775384	11
0.01	0.0354642	33						0.53	0.0792855	12
0.01	0.0361211	34						0.22	0.081843	13
0.04	0.0362783	35						0.32	0.0819835	14
0.04	0.036598	36						1.29	0.0834397	15
0.02	0.0376136	37						0.34	0.085023	16
0.08	0.0381595	38						0.49	0.0852524	17
0.01	0.0386356	39						0.32	0.0856217	18
0.01	0.0388061	40						0.23	0.085765	19
0.01	0.0390993	41						0.99	0.0881157	20
0.01	0.0404562	42						0.75	0.0912991	21
0.02	0.0408132	43						1.58	0.0942707	22
0.01	0.0415073	44						0.57	0.0950881	23
0.02	0.0418045	45						0.28	0.103749	1
0.01	0.0418858	46						0.2	0.105279	2
0.09	0.0425892	47						0.64	0.107364	3
0.03	0.0434009	48						0.46	0.10969	4
0.09	0.0441527	49						1.02	0.110169	5
0.04	0.0447477	50						0.2	0.110799	6
0.06	0.0448819	51						0.45	0.115244	7
0.01	0.0448944	52						0.68	0.115326	8
0.01	0.0459458	53						0.44	0.116219	9
0.01	0.0459987	54						0.46	0.11814	10
0.07	0.0461405	55						0.73	0.122629	11
0.01	0.0474641	56						0.46	0.123804	12
0.07	0.0481258	57						0.99	0.124816	13
0.01	0.048897	58						0.39	0.130909	14
0.01	0.0490878	59						0.43	0.134109	15
0.01	0.0502122	1						0.3	0.134925	16
0.01	0.0504054	2						0.61	0.134945	17
0.01	0.0511539	3						0.27	0.137798	18
0.04	0.0517942	4						0.89	0.137806	19
0.09	0.0520381	5						0.51	0.141124	20
0.01	0.0530907	6						0.34	0.141818	21
0.01	0.0544296	7						0.28	0.143764	22
0.01	0.0555526	8						0.84	0.153859	1
0.03	0.0560828	9						0.86	0.154942	2
0.01	0.0570377	10						0.75	0.159104	3
0.01	0.0581268	11						0.69	0.169133	4
0.01	0.0584821	12						0.38	0.170047	5
0.09	0.0586677	13						0.64	0.172997	6
0.07	0.0588596	14						0.7	0.173693	7
0.04	0.0617387	15						0.81	0.179587	8
0.01	0.0621531	16						0.31	0.181383	9
0.01	0.0627957	17						0.5	0.181959	10
0.01	0.0634415	18						0.68	0.182474	11
0.06	0.0635464	19						0.24	0.184142	12
0.03	0.063698	20						0.67	0.191073	13
0.01	0.0640904	21						0.48	0.192525	14
0.01	0.0657107	22						0.21	0.192681	15
0.01	0.0673819	23						0.77	0.196833	16
0.01	0.0700068	24						0.91	0.203293	1
0.01	0.0715981	25						0.59	0.206743	2
0.04	0.0730375	26						1.05	0.212737	3
0.07	0.0809048	27						1.43	0.234075	4
0.09	0.0826223	28						1.34	0.236108	5
0.05	0.0826626	29						0.39	0.239107	6
0.04	0.0870031	30						0.91	0.2404	7
0.05	0.0898401	31						0.75	0.242054	8
0.01	0.0900327	32						0.59	0.255028	1
0.09	0.0909395	33						0.41	0.256815	2
0.08	0.0936429	34						0.36	0.262921	3
0.01	0.0938539	35						0.46	0.288997	4
0.01	0.0947463	36						0.3	0.295811	5
0.01	0.0963927	37						0.84	0.296567	6
0.01	0.0975984	38						0.94	0.316006	1
0.01	0.0998781	39						0.27	0.347027	2
0.01	0.100567	1						0.52	0.359141	1
0.01	0.100682	2						0.76	0.487411	1
0.01	0.100912	3						0.75	0.495755	2
0.08	0.105418	4						2.14	0.527872	1
0.01	0.108845	5
0.01	0.118542	6
0.01	0.119122	7
0.01	0.122	8
0.01	0.129742	9
0.01	0.130563	10
0.01	0.135538	11
0.01	0.136244	12
0.01	0.136464	13
0.02	0.139981	14
0.01	0.146794	15
0.01	0.149499	16
0.01	0.152274	1
0.01	0.15437	2
0.01	0.158695	3
0.09	0.168857	4
0.01	0.179176	5
0.01	0.180878	6
0.05	0.190203	7
0.01	0.208342	1
0.09	0.209009	2
0.01	0.213499	3
0.01	0.217893	4
0.01	0.231477	5
0.01	0.238175	6
0.01	0.290269	1
0.01	0.305199	1
0.01	0.313096	2
0.04	0.478333	1
