# Supplementary material for: Cell contacts and pericellular matrix in the Xenopus gastrula chordamesoderm
Source: PLoS One. 2024 Feb 12;19(2):e0297420. doi: 10.1371/journal.pone.0297420 (PMC10861091; doi:10.1371/journal.pone.0297420)
Supplement: S1 Dataset — (ZIP) [file pone.0297420.s008.zip › Syn4 MO lanthanum (Fig 4F).xlsx]

## Sheet: Sheet1
Syn4 MO cme lanthanum stained (filled) width measurements
	5k closeup of GCX			3k gap and contact GCX			2k contact GCX
	Filled	partial filled		Filled	partial filled		Filled	partial filled
	width (um)			width (um)			width (um)
	0.07	N/A		0.03	0.04		0.03	N/A
	0.06			0.03	0.05		0.02
	0.06			0.02	0.06		0.02
	0.06			0.04	0.05		0.09
	0.07			0.01	0.06		0.07
	0.12			0.02	0.06		0.06
	0.07			0.02	0.04		0.05
				0.02	0.03		0.11
				0.02	0.03		0.08
				0.02			0.06
				0.01			0.03
				0.01			0.04
				0.02			0.05
				0.02			0.11
				0.02			0.13
				0.02			0.07
				0.02			0.03
				0.03			0.06
				0.03			0.06
				0.02			0.03
				0.02			0.03
				0.02			0.02
				0.02			0.02
				0.02			0.03
				0.02			0.04
				0.02			0.05
				0.03			0.17
				0.02			0.19
				0.01			0.13
				0.03			0.05
							0.05
							0.04
							0.04
							0.04

## Sheet: Sheet2
Syn4 MO cme lanthanum stained (filled) width measurements
combined data							Range in nm	10	20	30	40	50	60	70	80	90	100	110	120	130	140	150	160	170	180	190	200+
	0.07		1	0.01			Range (um)	0.01	0.02	0.03	0.04	0.05	0.06	0.07	0.08	0.09	0.1	0.11	0.12	0.13	0.14	0.15	0.16	0.17	0.18	0.19	0.2+	Total
	0.06		2	0.01
	0.06		3	0.01			#	4	23	12	6	5	7	5	1	1	0	2	1	2	0	0	0	1	0	1	0	71
	0.06		4	0.01			%	5.6338	32.3944	16.9014	8.4507	7.04225	9.85915	7.04225	1.40845	1.40845	0	2.8169	1.40845	2.8169	0	0	0	1.40845	0	1.40845	0
	0.07		1	0.02
	0.12		2	0.02				Gaps	0-50	50-100	100-150	150-200	200-250	250-300	300-350	350-400	400-450	450-500	500-550	550-600	600-700	700-800	800-900	900-1000	1000+
	0.07		3	0.02			#	0	45	19	5	2	0	0	0	0	0	0	0	0	0	0	0	0	0	71
	0.03		4	0.02			%	0	63.3803	26.7606	7.04225	2.8169	0	0	0	0	0	0	0	0	0	0	0	0	0	100
	0.03		5	0.02
	0.02		6	0.02
	0.04		7	0.02
	0.01		8	0.02
	0.02		9	0.02
	0.02		10	0.02
	0.02		11	0.02
	0.02		12	0.02
	0.02		13	0.02
	0.01		14	0.02
	0.01		15	0.02
	0.02		16	0.02
	0.02		17	0.02
	0.02		18	0.02
	0.02		19	0.02
	0.02		20	0.02
	0.03		21	0.02
	0.03		22	0.02
	0.02		23	0.02
	0.02		1	0.03
	0.02		2	0.03
	0.02		3	0.03
	0.02		4	0.03
	0.02		5	0.03
	0.02		6	0.03
	0.03		7	0.03
	0.02		8	0.03
	0.01		9	0.03
	0.03		10	0.03
	0.03		11	0.03
	0.02		12	0.03
	0.02		1	0.04
	0.09		2	0.04
	0.07		3	0.04
	0.06		4	0.04
	0.05		5	0.04
	0.11		6	0.04
	0.08		1	0.05
	0.06		2	0.05
	0.03		3	0.05
	0.04		4	0.05
	0.05		5	0.05
	0.11		1	0.06
	0.13		2	0.06
	0.07		3	0.06
	0.03		4	0.06
	0.06		5	0.06
	0.06		6	0.06
	0.03		7	0.06
	0.03		1	0.07
	0.02		2	0.07
	0.02		3	0.07
	0.03		4	0.07
	0.04		5	0.07
	0.05		1	0.08
	0.17		1	0.09
	0.19		1	0.11
	0.13		2	0.11
	0.05		1	0.12
	0.05		1	0.13
	0.04		2	0.13
	0.04		1	0.17
	0.04		1	0.19
Average	0.0457746

## Sheet: Sheet8
Lanthanum width Partially stained
					Range (um)	0.01	0.02	0.03	0.04	0.05	0.06	0.07	0.08	0.09	0.1	0.11	0.12	0.13	0.14	0.15	0.16	0.17	0.18	0.19	0.2+	Total
	partially stained				#	0	0	2	2	2	3	0	0	0	0	0	0	0	0	0	0	0	0	0	0	9
					%	0	0	22.2222	22.2222	22.2222	33.3333	0	0	0	0	0	0	0	0	0	0	0	0	0	0
	0.04
	0.05
	0.06
	0.05
	0.06
	0.06
	0.04
	0.03
	0.03
Avg	0.0466667
						Combine Filled and Partial
						Range (um)	0.01	0.02	0.03	0.04	0.05	0.06	0.07	0.08	0.09	0.1	0.11	0.12	0.13	0.14	0.15	0.16	0.17	0.18	0.19	0.2+	Total
					filled	#	4	23	12	6	5	7	5	1	1	0	2	1	2	0	0	0	1	0	1	0	71
					partial	#	0	0	2	2	2	3	0	0	0	0	0	0	0	0	0	0	0	0	0	0	9
						combine #	4	23	14	8	7	10	5	1	1	0	2	1	2	0	0	0	1	0	1	0	80
						%	5	28.75	17.5	10	8.75	12.5	6.25	1.25	1.25	0	2.5	1.25	2.5	0	0	0	1.25	0	1.25	0
																	combined width of filled and partial
																	0.07
																	0.06
																	0.06
																	0.06
																	0.07
																	0.12
																	0.07
																	0.03
																	0.03
																	0.02
																	0.04
																	0.01
																	0.02
																	0.02
																	0.02
																	0.02
																	0.02
																	0.01
																	0.01
																	0.02
																	0.02
																	0.02
																	0.02
																	0.02
																	0.03
																	0.03
																	0.02
																	0.02
																	0.02
																	0.02
																	0.02
																	0.02
																	0.02
																	0.03
																	0.02
																	0.01
																	0.03
																	0.03
																	0.02
																	0.02
																	0.09
																	0.07
																	0.06
																	0.05
																	0.11
																	0.08
																	0.06
																	0.03
																	0.04
																	0.05
																	0.11
																	0.13
																	0.07
																	0.03
																	0.06
																	0.06
																	0.03
																	0.03
																	0.02
																	0.02
																	0.03
																	0.04
																	0.05
																	0.17
																	0.19
																	0.13
																	0.05
																	0.05
																	0.04
																	0.04
																	0.04
																	0.04
																	0.05
																	0.06
																	0.05
																	0.06
																	0.06
																	0.04
																	0.03
																	0.03
																Avg	0.045875

## Sheet: Sheet9
Syn4 MO cme (La+ stained)
Thickness of one line of the partiallly filled width
randomly measured
	3k gap and contact GCX
	thickness (um)
	0.02
	0.01
	0.02
	0.01
	0.02
	0.02
	0.02
	0.02
Avg	0.0175

## Sheet: Sheet3
Syn4MO Height of Lanthanum in Gaps
					blue=average
	5k gap GCX			5k closeup of GCX			3k gap and contact GCX			2k GCX in gaps			2.5k GCX contact			2.5k gap GCX			1.5k GCX contact			Total layer		Total bush		Average Layer	Average bush
	layer	bush		layer	bush		layer	bush		layer	bush		layer	bush		layer	bush		layer	bush		0.02		0.16		0.040303	0.0672611
																						0.02		0.19
	0.02				0.16		0.03	0.06			0.12			0.1			0.16		0.04	0.07		0.02		0.11
	0.02				0.19		0.05	0.07			0.08			0.04			0.06		0.03	0.05		0.03		0.1
	0.02				0.11		0.05	0.07			0.07			0.05			0.07		0.03	0.06		0.02		0.12
	0.03				0.1		0.03	0.02			0.14			0.05			0.06		0.03	0.05		0.02		0.14
	0.02				0.12		0.05	0.04			0.1			0.06			0.08		0.02	0.04		0.03		0.08
	0.02				0.14		0.06	0.04			0.09			0.06			0.09		0.02	0.05		0.05		0.14
					0.08		0.06	0.04			0.08			0.08			0.08		0.04	0.05		0.05		0.06
					0.14		0.08	0.06			0.08			0.1			0.08		0.03	0.06		0.03		0.07
							0.06	0.05			0.09			0.08			0.09		0.04	0.03		0.05		0.07
							0.06	0.04			0.03			0.09			0.08		0.04	0.05		0.06		0.02
							0.07	0.03			0.06			0.04			0.08		0.04	0.06		0.06		0.04
							0.05	0.04			0.11			0.07			0.07		0.04	0.04		0.08		0.04
							0.07	0.04			0.12			0.06			0.04		0.03	0.06		0.06		0.04
							0.05				0.07			0.05			0.05			0.06		0.06		0.06
											0.11			0.09			0.04			0.04		0.07		0.05
											0.1			0.05			0.12			0.05		0.05		0.04
											0.02			0.06			0.03			0.03		0.07		0.03
											0.06			0.04			0.04			0.04		0.05		0.04
											0.21						0.06			0.05		0.04		0.04
											0.08						0.04			0.02		0.03		0.12
											0.09						0.06			0.04		0.03		0.08
											0.06						0.05			0.04		0.03		0.07
											0.04						0.07			0.07		0.02		0.14
											0.05									0.04		0.02		0.1
											0.08									0.06		0.04		0.09
											0.1									0.04		0.03		0.08
											0.07									0.05		0.04		0.08
											0.07									0.05		0.04		0.09
											0.1									0.06		0.04		0.03
											0.06									0.07		0.04		0.06
											0.1											0.03		0.11
											0.06											0.040303		0.12
											0.09													0.07
											0.05													0.11
											0.06													0.1
											0.06													0.02
											0.07													0.06
											0.06													0.21
											0.04													0.08
											0.04													0.09
											0.04													0.06
											0.03													0.04
											0.05													0.05
											0.04													0.08
											0.04													0.1
											0.06													0.07
											0.05													0.07
											0.09													0.1
											0.07													0.06
											0.07													0.1
											0.04													0.06
											0.04													0.09
											0.04													0.05
											0.06													0.06
											0.05													0.06
											0.07													0.07
											0.07													0.06
											0.08													0.04
											0.06													0.04
											0.06													0.04
											0.11													0.03
											0.04													0.05
											0.06													0.04
											0.06													0.04
											0.12													0.06
																								0.05
																								0.09
																								0.07
																								0.07
																								0.04
																								0.04
																								0.04
																								0.06
																								0.05
																								0.07
																								0.07
																								0.08
																								0.06
																								0.06
																								0.11
																								0.04
																								0.06
																								0.06
																								0.12
																								0.1
																								0.04
																								0.05
																								0.05
																								0.06
																								0.06
																								0.08
																								0.1
																								0.08
																								0.09
																								0.04
																								0.07
																								0.06
																								0.05
																								0.09
																								0.05
																								0.06
																								0.04
																								0.16
																								0.06
																								0.07
																								0.06
																								0.08
																								0.09
																								0.08
																								0.08
																								0.09
																								0.08
																								0.08
																								0.07
																								0.04
																								0.05
																								0.04
																								0.12
																								0.03
																								0.04
																								0.06
																								0.04
																								0.06
																								0.05
																								0.07
																								0.07
																								0.05
																								0.06
																								0.05
																								0.04
																								0.05
																								0.05
																								0.06
																								0.03
																								0.05
																								0.06
																								0.04
																								0.06
																								0.06
																								0.04
																								0.05
																								0.03
																								0.04
																								0.05
																								0.02
																								0.04
																								0.04
																								0.07
																								0.04
																								0.06
																								0.04
																								0.05
																								0.05
																								0.06
																								0.07
																								0.0672611

## Sheet: Sheet4
Lanthanum height in gaps
							Range (nm)	10	20	30	40	50	60	70	80	90	100	110	120	130	140	150	160	170	180	190	200+
	height of lanthanum of both layer and bush						Range (um)	0.01	0.02	0.03	0.04	0.05	0.06	0.07	0.08	0.09	0.1	0.11	0.12	0.13	0.14	0.15	0.16	0.17	0.18	0.19	0.2+	Total
							#	0	10	14	37	26	35	20	15	9	8	4	5	0	3	0	2	0	0	1	1	190
1	0.02						%	0	5.26316	7.36842	19.4737	13.6842	18.4211	10.5263	7.89474	4.73684	4.21053	2.10526	2.63158	0	1.57895	0	1.05263	0	0	0.526316	0.526316
2	0.02
3	0.02
4	0.02
5	0.02
6	0.02
7	0.02
8	0.02
9	0.02
10	0.02
1	0.03
2	0.03
3	0.03
4	0.03
5	0.03
6	0.03
7	0.03
8	0.03
9	0.03
10	0.03
11	0.03
12	0.03
13	0.03
14	0.03
1	0.04
2	0.04
3	0.04
4	0.04
5	0.04
6	0.04
7	0.04
8	0.04
9	0.04
10	0.04
11	0.04
12	0.04
13	0.04
14	0.04
15	0.04
16	0.04
17	0.04
18	0.04
19	0.04
20	0.04
21	0.04
22	0.04
23	0.04
24	0.04
25	0.04
26	0.04
27	0.04
28	0.04
29	0.04
30	0.04
31	0.04
32	0.04
33	0.04
34	0.04
35	0.04
36	0.04
37	0.04
1	0.05
2	0.05
3	0.05
4	0.05
5	0.05
6	0.05
7	0.05
8	0.05
9	0.05
10	0.05
11	0.05
12	0.05
13	0.05
14	0.05
15	0.05
16	0.05
17	0.05
18	0.05
19	0.05
20	0.05
21	0.05
22	0.05
23	0.05
24	0.05
25	0.05
26	0.05
1	0.06
2	0.06
3	0.06
4	0.06
5	0.06
6	0.06
7	0.06
8	0.06
9	0.06
10	0.06
11	0.06
12	0.06
13	0.06
14	0.06
15	0.06
16	0.06
17	0.06
18	0.06
19	0.06
20	0.06
21	0.06
22	0.06
23	0.06
24	0.06
25	0.06
26	0.06
27	0.06
28	0.06
29	0.06
30	0.06
31	0.06
32	0.06
33	0.06
34	0.06
35	0.06
1	0.07
2	0.07
3	0.07
4	0.07
5	0.07
6	0.07
7	0.07
8	0.07
9	0.07
10	0.07
11	0.07
12	0.07
13	0.07
14	0.07
15	0.07
16	0.07
17	0.07
18	0.07
19	0.07
20	0.07
1	0.08
2	0.08
3	0.08
4	0.08
5	0.08
6	0.08
7	0.08
8	0.08
9	0.08
10	0.08
11	0.08
12	0.08
13	0.08
14	0.08
15	0.08
1	0.09
2	0.09
3	0.09
4	0.09
5	0.09
6	0.09
7	0.09
8	0.09
9	0.09
1	0.1
2	0.1
3	0.1
4	0.1
5	0.1
6	0.1
7	0.1
8	0.1
1	0.11
2	0.11
3	0.11
4	0.11
1	0.12
2	0.12
3	0.12
4	0.12
5	0.12
1	0.14
2	0.14
3	0.14
1	0.16
2	0.16
1	0.19
1	0.21
	0.0625789	Average

## Sheet: Sheet6
Syn4MO
La+ staining length in gap
	5k Gap GCX				5k closeup of GCX				3k gap and contact GCX				2k GCX in gaps				2k GCX contact				2.5k gap GCX				1.5k GCX contact				2k contact GCX				1k GCX overview
	length stained	length not stained			length stained	length not stained			length stained	length not stained			length stained	length not stained			length stained	length not stained			length stained	length not stained			length stained	length not stained			length stained	length not stained			length stained	length not stained
	0.1	0.15			0.29	0.29			0.24	0.21			0.19	0.31			0.12	1.08			0.23	0.14			0.22	1.14				0.63			0.05	1.05
	0.4	1.75			0.18	0.18			2.19	0.68			0.12	0.62			0.05	0.08			0.13	0.1			0.16	0.15				1.2			0.07	3.25
	0.27	1.02			0.29	0.29			0.59	0.55			0.13	0.34			0.06	0.11			0.09	0.31			0.18	0.23				2.24			1.42	0.51
	0.04	0.64			0.41	0.41			0.2	0.34			0.27	0.25			0.09	1.2			0.06	0.34			0.16	1.31							0.64	0.57
	0.47	0.85			0.07	0.07			0.41	0.03			0.07	0.25			0.08	0.32			0.12	0.66			0.48	0.16							1.34	3.03
	0.13	0.23			0.29	0.29			0.04	0.16			0.1	0.06			0.06	0.9			0.13	0.33			0.38	0.58							0.68	0.53
	0.29	0.06			0.67	0.67			0.19	0.09			0.21	0.08			0.04	0.3			0.09	0.1			0.09	0.17							0.96	0.98
	0.04	0.07				0.19			0.07	0.15			0.1	0.04			0.06	0.16			0.21	0.05			0.07	0.26							0.76	0.62
	0.12	0.4				0.32			0.06	0.04			0.13	0.18			0.1	1.39			0.08	0.21			0.09	0.08							0.56	1.3
	0.1	0.07				0.21			0.06	0.04			0.17	0.1			0.08	0.25			0.09	0.74			0.09	0.15							0.48	1.77
	0.1	0.03				1.04			0.03	0.02			0.13	0.18			0.14	0.37			0.11	0.14			0.12	0.11								1.78
	0.13	0.12				0.81			0.07	0.11			0.17	0.39			0.14	0.67			0.1	0.09			0.14	0.07								0.98
	0.03	0.14				0.74			0.07	0.08			0.19	0.09			0.11	0.3			0.06	0.06			0.04	0.1								0.9
	0.05	0.18							0.11	0.02			0.12	0.08			0.07	1.5			0.2	0.14			0.05	0.06								5.78
	0.04	0.13							0.15	0.06			0.27	0.07			0.09	1.34			0.15	0.18			0.07	0.09								1.61
	0.32	0.14							0.05	0.11			0.04	0.14			0.07	0.35			0.05	0.09			0.07	0.06								1.66
	0.91	1.19							0.13	0.09			0.13	0.07			0.08	0.32			0.05	0.3			0.3	0.05								1.37
	0.19	1.05							0.2	0.16			0.2	0.22			0.07	0.34			0.1	0.35			0.23	0.29								2.03
	0.85	0.96							0.11	0.08			0.23	0.41			0.05	1.06			0.04	0.09			0.1	0.11								0.69
	0.04	0.93							0.12	0.04			0.09	0.14			0.08	0.22			0.06	0.71			0.04	0.37								0.65
									0.03	0.04			0.17	0.08				0.15			0.18	1.24			0.26	0.07								0.5
									0.05	0.03			0.09	0.08				0.18			0.09	1.17			0.24	0.25								0.81
									0.06	0.28			0.07	0.1				0.83			0.06	1.2			0.17	0.31								1.35
									0.12	0.17			0.11	0.19				0.14			0.06	0.35			0.04	0.1								2.03
									0.1	0.22			0.1	0.09				0.13				1.03			0.04	1.63								1.15
									0.03	0.09			0.3	0.2				1.46				0.37			0.31	0.19								2.61
									0.04	0.04			0.12	0.13								0.59			0.17	0.17								0.74
									0.06	0.11			0.1	0.37											0.06	0.1								1.23
									0.03	0.19			0.09	0.14											0.04	0.07								1.14
									0.12	0.82			0.15	0.21											0.14	0.45								1.88
									0.05	0.07			0.03	0.13											0.11	0.11								3.36
									0.02	0.28			0.12	0.08											0.23	0.28								1.1
									0.03	1			0.07	0.34											0.09	0.07								0.86
													0.09	0.11											0.06	0.3
													0.14	0.51											0.09	0.21
													0.09	0.16											0.09	0.19
													0.07	0.7											0.07	0.12
													0.07	0.24											0.07	0.07
													0.07	0.99											0.16	0.1
													0.07	1.21											0.07	0.06
													0.15	0.9											0.05	0.33
													0.06	2.31											0.06	0.24
													0.06	0.31											0.24	0.87
													0.05	0.17											0.85	0.22
													0.07	0.3											0.1	0.3
													0.07	0.04											0.12	0.07
													0.07	0.32											0.07	0.45
													0.07	0.03											0.07	0.1
													0.07	0.48											0.06	0.24
													0.07	0.37											0.3	0.44
													0.08	0.13											0.08	0.52
													0.05	0.31											0.04	0.61
													0.08	0.96											0.15	0.34
													0.05	0.09											0.08	0.31
													0.17	0.38											0.06	1.07
													0.12	0.7											0.16	0.17
													0.1	0.17											0.04	0.45
													0.07	0.07											0.11	0.11
													0.12	0.7											0.08	0.05
													0.14	1.51											0.13	0.61
													0.06	0.27											0.5	0.08
													0.07	0.31											0.04	0.07
													0.05	0.75											0.03	0.27
													0.12	0.03											0.2	0.28
													0.1	0.38											0.39	0.09
													0.07	0.68											0.13	0.21
													0.08	0.24											0.27	0.43
													0.33	0.63											0.05	1.17
													0.19	0.22											0.07	0.38
													0.09	0.66											0.12	0.84
													0.07	0.14											0.15	0.75
													0.06	0.35											0.14	0.18
													0.07	0.1											0.07	0.52
													0.05	0.17												0.19
													0.05	0.95												0.74
													0.19	0.16												0.7
													0.07	0.05
													0.11	0.09
													0.11	0.23
													0.18	0.67
													0.26	0.64
													0.09	0.51
													0.07	0.27
													0.14	0.62
													0.19	0.12
													0.13	0.57
														0.52
														1.55

## Sheet: Sheet7
La+ stained length in gaps only
		Total
		length stained	length not stained			total length filled stained	total length not stained	Total			length stained	length not stained
	1	0.1	0.15		um	44.29	159.14	203.43			0.1	0.15		1	0.1	0.15
	2	0.4	1.75		%	21.7716	78.2284				0.4	1.75		2	0.4	1.75
	3	0.27	1.02								0.27	1.02		3	0.27	1.02
	4	0.04	0.64								0.04	0.64		4	0.04	0.64
	5	0.47	0.85								0.47	0.85		5	0.47	0.85
	6	0.13	0.23								0.13	0.23		6	0.13	0.23
	7	0.29	0.06								0.29	0.06		7	0.29	0.06
	8	0.04	0.07								0.04	0.07		8	0.04	0.07
	9	0.12	0.4								0.12	0.4		9	0.12	0.4
	10	0.1	0.07								0.1	0.07		10	0.1	0.07
	11	0.1	0.03								0.1	0.03		11	0.1	0.03
	12	0.13	0.12								0.13	0.12		12	0.13	0.12
	13	0.03	0.14								0.03	0.14		13	0.03	0.14
	14	0.05	0.18								0.05	0.18		14	0.05	0.18
	15	0.04	0.13								0.04	0.13		15	0.04	0.13
	16	0.32	0.14								0.32	0.14		16	0.32	0.14
	17	0.91	1.19								0.91	1.19		17	0.91	1.19
	18	0.19	1.05								0.19	1.05		18	0.19	1.05
	19	0.85	0.96								0.85	0.96		19	0.85	0.96
	20	0.04	0.93								0.04	0.93		20	0.04	0.93
	21	0.29	0.29								0.29	0.29		21	0.29	0.29
	22	0.18	0.18								0.18	0.18		22	0.18	0.18
	23	0.29	0.29								0.29	0.29		23	0.29	0.29
	24	0.41	0.41								0.41	0.41		24	0.41	0.41
	25	0.07	0.07								0.07	0.07		25	0.07	0.07
	26	0.29	0.29								0.29	0.29		26	0.29	0.29
	27	0.67	0.67								0.67	0.67		27	0.67	0.67
	28	0.24	0.19				stained	not stained			0.24	0.19		28	0.24	0.19
	29	2.19	0.32			sum	44.29	159.14			2.19	0.32		29	2.19	0.32
	30	0.59	0.21			avg	0.162234	0.498871			0.59	0.21		30	0.59	0.21
	31	0.2	1.04								0.2	1.04		31	0.2	1.04
	32	0.41	0.81								0.41	0.81		32	0.41	0.81
	33	0.04	0.74								0.04	0.74		33	0.04	0.74
	34	0.19	0.21								0.19	0.21		34	0.19	0.21
	35	0.07	0.68								0.07	0.68		35	0.07	0.68
	36	0.06	0.55								0.06	0.55		36	0.06	0.55
	37	0.06	0.34								0.06	0.34		37	0.06	0.34
	38	0.03	0.03								0.03	0.03		38	0.03	0.03
	39	0.07	0.16								0.07	0.16		39	0.07	0.16
	40	0.07	0.09								0.07	0.09		40	0.07	0.09
	41	0.11	0.15								0.11	0.15		41	0.11	0.15
	42	0.15	0.04								0.15	0.04		42	0.15	0.04
	43	0.05	0.04								0.05	0.04		43	0.05	0.04
	44	0.13	0.02								0.13	0.02		44	0.13	0.02
	45	0.2	0.11								0.2	0.11		45	0.2	0.11
	46	0.11	0.08								0.11	0.08		46	0.11	0.08
	47	0.12	0.02								0.12	0.02		47	0.12	0.02
	48	0.03	0.06								0.03	0.06		48	0.03	0.06
	49	0.05	0.11								0.05	0.11		49	0.05	0.11
	50	0.06	0.09								0.06	0.09		50	0.06	0.09
	51	0.12	0.16								0.12	0.16		51	0.12	0.16
	52	0.1	0.08								0.1	0.08		52	0.1	0.08
	53	0.03	0.04								0.03	0.04		53	0.03	0.04
	54	0.04	0.04								0.04	0.04		54	0.04	0.04
	55	0.06	0.03								0.06	0.03		55	0.06	0.03
	56	0.03	0.28								0.03	0.28		56	0.03	0.28
	57	0.12	0.17								0.12	0.17		57	0.12	0.17
	58	0.05	0.22								0.05	0.22		58	0.05	0.22
	59	0.02	0.09								0.02	0.09		59	0.02	0.09
	60	0.03	0.04								0.03	0.04		60	0.03	0.04
	61	0.19	0.11								0.19	0.11		61	0.19	0.11
	62	0.12	0.19								0.12	0.19		62	0.12	0.19
	63	0.13	0.82								0.13	0.82		63	0.13	0.82
	64	0.27	0.07								0.27	0.07		64	0.27	0.07
	65	0.07	0.28								0.07	0.28		65	0.07	0.28
	66	0.1	1								0.1	1		66	0.1	1
	67	0.21	0.31								0.21	0.31		67	0.21	0.31
	68	0.1	0.62								0.1	0.62		68	0.1	0.62
	69	0.13	0.34								0.13	0.34		69	0.13	0.34
	70	0.17	0.25								0.17	0.25		70	0.17	0.25
	71	0.13	0.25								0.13	0.25		71	0.13	0.25
	72	0.17	0.06								0.17	0.06		72	0.17	0.06
	73	0.19	0.08								0.19	0.08		73	0.19	0.08
	74	0.12	0.04								0.12	0.04		74	0.12	0.04
	75	0.27	0.18								0.27	0.18		75	0.27	0.18
	76	0.04	0.1								0.04	0.1		76	0.04	0.1
	77	0.13	0.18								0.13	0.18		77	0.13	0.18
	78	0.2	0.39								0.2	0.39		78	0.2	0.39
	79	0.23	0.09								0.23	0.09		79	0.23	0.09
	80	0.09	0.08								0.09	0.08		80	0.09	0.08
	81	0.17	0.07								0.17	0.07		81	0.17	0.07
	82	0.09	0.14								0.09	0.14		82	0.09	0.14
	83	0.07	0.07								0.07	0.07		83	0.07	0.07
	84	0.11	0.22								0.11	0.22		84	0.11	0.22
	85	0.1	0.41								0.1	0.41		85	0.1	0.41
	86	0.3	0.14								0.3	0.14		86	0.3	0.14
	87	0.12	0.08								0.12	0.08		87	0.12	0.08
	88	0.1	0.08								0.1	0.08		88	0.1	0.08
	89	0.09	0.1								0.09	0.1		89	0.09	0.1
	90	0.15	0.19								0.15	0.19		90	0.15	0.19
	91	0.03	0.09								0.03	0.09		91	0.03	0.09
	92	0.12	0.2								0.12	0.2		92	0.12	0.2
	93	0.07	0.13								0.07	0.13		93	0.07	0.13
	94	0.09	0.37								0.09	0.37		94	0.09	0.37
	95	0.14	0.14								0.14	0.14		95	0.14	0.14
	96	0.09	0.21								0.09	0.21		96	0.09	0.21
	97	0.07	0.13								0.07	0.13		97	0.07	0.13
	98	0.07	0.08								0.07	0.08		98	0.07	0.08
	99	0.07	0.34								0.07	0.34		99	0.07	0.34
	100	0.07	0.11								0.07	0.11		100	0.07	0.11
	101	0.15	0.51								0.15	0.51		101	0.15	0.51
	102	0.06	0.16								0.06	0.16		102	0.06	0.16
	103	0.06	0.7								0.06	0.7		103	0.06	0.7
	104	0.05	0.24								0.05	0.24		104	0.05	0.24
	105	0.07	0.99								0.07	0.99		105	0.07	0.99
	106	0.07	1.21								0.07	1.21		106	0.07	1.21
	107	0.07	0.9								0.07	0.9		107	0.07	0.9
	108	0.07	2.31								0.07	2.31		108	0.07	2.31
	109	0.07	0.31								0.07	0.31		109	0.07	0.31
	110	0.07	0.17								0.07	0.17		110	0.07	0.17
	111	0.08	0.3								0.08	0.3		111	0.08	0.3
	112	0.05	0.04								0.05	0.04		112	0.05	0.04
	113	0.08	0.32								0.08	0.32		113	0.08	0.32
	114	0.05	0.03								0.05	0.03		114	0.05	0.03
	115	0.17	0.48								0.17	0.48		115	0.17	0.48
	116	0.12	0.37								0.12	0.37		116	0.12	0.37
	117	0.1	0.13								0.1	0.13		117	0.1	0.13
	118	0.07	0.31								0.07	0.31		118	0.07	0.31
	119	0.12	0.96								0.12	0.96		119	0.12	0.96
	120	0.14	0.09								0.14	0.09		120	0.14	0.09
	121	0.06	0.38								0.06	0.38		121	0.06	0.38
	122	0.07	0.7								0.07	0.7		122	0.07	0.7
	123	0.05	0.17								0.05	0.17		123	0.05	0.17
	124	0.12	0.07								0.12	0.07		124	0.12	0.07
	125	0.1	0.7								0.1	0.7		125	0.1	0.7
	126	0.07	1.51								0.07	1.51		126	0.07	1.51
	127	0.08	0.27								0.08	0.27		127	0.08	0.27
	128	0.33	0.31								0.33	0.31		128	0.33	0.31
	129	0.19	0.75								0.19	0.75		129	0.19	0.75
	130	0.09	0.03								0.09	0.03		130	0.09	0.03
	131	0.07	0.38								0.07	0.38		131	0.07	0.38
	132	0.06	0.68								0.06	0.68		132	0.06	0.68
	133	0.07	0.24								0.07	0.24		133	0.07	0.24
	134	0.05	0.63								0.05	0.63		134	0.05	0.63
	135	0.05	0.22								0.05	0.22		135	0.05	0.22
	136	0.19	0.66								0.19	0.66		136	0.19	0.66
	137	0.07	0.14								0.07	0.14		137	0.07	0.14
	138	0.11	0.35								0.11	0.35		138	0.11	0.35
	139	0.11	0.1								0.11	0.1		139	0.11	0.1
	140	0.18	0.17								0.18	0.17		140	0.18	0.17
	141	0.26	0.95								0.26	0.95		141	0.26	0.95
	142	0.09	0.16								0.09	0.16		142	0.09	0.16
	143	0.07	0.05								0.07	0.05		143	0.07	0.05
	144	0.14	0.09								0.14	0.09		144	0.14	0.09
	145	0.19	0.23								0.19	0.23		145	0.19	0.23
	146	0.13	0.67								0.13	0.67		146	0.13	0.67
	147	0.12	0.64								0.12	0.64		147	0.12	0.64
	148	0.05	0.51								0.05	0.51		148	0.05	0.51
	149	0.06	0.27								0.06	0.27		149	0.06	0.27
	150	0.09	0.62								0.09	0.62		150	0.09	0.62
	151	0.08	0.12								0.08	0.12		151	0.08	0.12
	152	0.06	0.57								0.06	0.57		152	0.06	0.57
	153	0.04	0.52								0.04	0.52		153	0.04	0.52
	154	0.06	1.55								0.06	1.55		154	0.06	1.55
	155	0.1	1.08								0.1	1.08		155	0.1	1.08
	156	0.08	0.08								0.08	0.08		156	0.08	0.08
	157	0.14	0.11								0.14	0.11		157	0.14	0.11
	158	0.14	1.2								0.14	1.2		158	0.14	1.2
	159	0.11	0.32								0.11	0.32		159	0.11	0.32
	160	0.07	0.9								0.07	0.9		160	0.07	0.9
	161	0.09	0.3								0.09	0.3		161	0.09	0.3
	162	0.07	0.16								0.07	0.16		162	0.07	0.16
	163	0.08	1.39								0.08	1.39		163	0.08	1.39
	164	0.07	0.25								0.07	0.25		164	0.07	0.25
	165	0.05	0.37								0.05	0.37		165	0.05	0.37
	166	0.08	0.67								0.08	0.67		166	0.08	0.67
	167	0.23	0.3								0.23	0.3		167	0.23	0.3
	168	0.13	1.5								0.13	1.5		168	0.13	1.5
	169	0.09	1.34								0.09	1.34		169	0.09	1.34
	170	0.06	0.35								0.06	0.35		170	0.06	0.35
	171	0.12	0.32								0.12	0.32		171	0.12	0.32
	172	0.13	0.34								0.13	0.34		172	0.13	0.34
	173	0.09	1.06								0.09	1.06		173	0.09	1.06
	174	0.21	0.22								0.21	0.22		174	0.21	0.22
	175	0.08	0.15								0.08	0.15		175	0.08	0.15
	176	0.09	0.18								0.09	0.18		176	0.09	0.18
	177	0.11	0.83								0.11	0.83		177	0.11	0.83
	178	0.1	0.14								0.1	0.14		178	0.1	0.14
	179	0.06	0.13								0.06	0.13		179	0.06	0.13
	180	0.2	1.46								0.2	1.46		180	0.2	1.46
	181	0.15	0.14								0.15	0.14		181	0.15	0.14
	182	0.05	0.1								0.05	0.1		182	0.05	0.1
	183	0.05	0.31								0.05	0.31		183	0.05	0.31
	184	0.1	0.34								0.1	0.34		184	0.1	0.34
	185	0.04	0.66								0.04	0.66		185	0.04	0.66
	186	0.06	0.33								0.06	0.33		186	0.06	0.33
	187	0.18	0.1								0.18	0.1		187	0.18	0.1
	188	0.09	0.05								0.09	0.05		188	0.09	0.05
	189	0.06	0.21								0.06	0.21		189	0.06	0.21
	190	0.06	0.74								0.06	0.74		190	0.06	0.74
	191	0.22	0.14								0.22	0.14		191	0.22	0.14
	192	0.16	0.09								0.16	0.09		192	0.16	0.09
	193	0.18	0.06								0.18	0.06		193	0.18	0.06
	194	0.16	0.14								0.16	0.14		194	0.16	0.14
	195	0.48	0.18								0.48	0.18		195	0.48	0.18
	196	0.38	0.09								0.38	0.09		196	0.38	0.09
	197	0.09	0.3								0.09	0.3		197	0.09	0.3
	198	0.07	0.35								0.07	0.35		198	0.07	0.35
	199	0.09	0.09								0.09	0.09		199	0.09	0.09
	200	0.09	0.71								0.09	0.71		200	0.09	0.71
	201	0.12	1.24								0.12	1.24		201	0.12	1.24
	202	0.14	1.17								0.14	1.17		202	0.14	1.17
	203	0.04	1.2								0.04	1.2		203	0.04	1.2
	204	0.05	0.35								0.05	0.35		204	0.05	0.35
	205	0.07	1.03								0.07	1.03		205	0.07	1.03
	206	0.07	0.37								0.07	0.37		206	0.07	0.37
	207	0.3	0.59								0.3	0.59		207	0.3	0.59
	208	0.23	1.14								0.23	1.14		208	0.23	1.14
	209	0.1	0.15								0.1	0.15		209	0.1	0.15
	210	0.04	0.23								0.04	0.23		210	0.04	0.23
	211	0.26	1.31								0.26	1.31		211	0.26	1.31
	212	0.24	0.16								0.24	0.16		212	0.24	0.16
	213	0.17	0.58								0.17	0.58		213	0.17	0.58
	214	0.04	0.17								0.04	0.17		214	0.04	0.17
	215	0.04	0.26								0.04	0.26		215	0.04	0.26
	216	0.31	0.08								0.31	0.08		216	0.31	0.08
	217	0.17	0.15								0.17	0.15		217	0.17	0.15
	218	0.06	0.11								0.06	0.11		218	0.06	0.11
	219	0.04	0.07								0.04	0.07		219	0.04	0.07
	220	0.14	0.1								0.14	0.1		220	0.14	0.1
	221	0.11	0.06								0.11	0.06		221	0.11	0.06
	222	0.23	0.09								0.23	0.09		222	0.23	0.09
	223	0.09	0.06								0.09	0.06		223	0.09	0.06
	224	0.06	0.05								0.06	0.05		224	0.06	0.05
	225	0.09	0.29								0.09	0.29		225	0.09	0.29
	226	0.09	0.11								0.09	0.11		226	0.09	0.11
	227	0.07	0.37								0.07	0.37		227	0.07	0.37
	228	0.07	0.07								0.07	0.07		228	0.07	0.07
	229	0.16	0.25								0.16	0.25		229	0.16	0.25
	230	0.07	0.31								0.07	0.31		230	0.07	0.31
	231	0.05	0.1								0.05	0.1		231	0.05	0.1
	232	0.06	1.63								0.06	1.63		232	0.06	1.63
	233	0.24	0.19								0.24	0.19		233	0.24	0.19
	234	0.85	0.17								0.85	0.17		234	0.85	0.17
	235	0.1	0.1								0.1	0.1		235	0.1	0.1
	236	0.12	0.07								0.12	0.07		236	0.12	0.07
	237	0.07	0.45								0.07	0.45		237	0.07	0.45
	238	0.07	0.11								0.07	0.11		238	0.07	0.11
	239	0.06	0.28								0.06	0.28		239	0.06	0.28
	240	0.3	0.07								0.3	0.07		240	0.3	0.07
	241	0.08	0.3								0.08	0.3		241	0.08	0.3
	242	0.04	0.21								0.04	0.21		242	0.04	0.21
	243	0.15	0.19								0.15	0.19		243	0.15	0.19
	244	0.08	0.12								0.08	0.12		244	0.08	0.12
	245	0.06	0.07								0.06	0.07		245	0.06	0.07
	246	0.16	0.1								0.16	0.1		246	0.16	0.1
	247	0.04	0.06								0.04	0.06		247	0.04	0.06
	248	0.11	0.33								0.11	0.33		248	0.11	0.33
	249	0.08	0.24								0.08	0.24		249	0.08	0.24
	250	0.13	0.87								0.13	0.87		250	0.13	0.87
	251	0.5	0.22								0.5	0.22		251	0.5	0.22
	252	0.04	0.3								0.04	0.3		252	0.04	0.3
	253	0.03	0.07								0.03	0.07		253	0.03	0.07
	254	0.2	0.45								0.2	0.45		254	0.2	0.45
	255	0.39	0.1								0.39	0.1		255	0.39	0.1
	256	0.13	0.24								0.13	0.24		256	0.13	0.24
	257	0.27	0.44								0.27	0.44		257	0.27	0.44
	258	0.05	0.52								0.05	0.52		258	0.05	0.52
	259	0.07	0.61								0.07	0.61		259	0.07	0.61
	260	0.12	0.34								0.12	0.34		260	0.12	0.34
	261	0.15	0.31								0.15	0.31		261	0.15	0.31
	262	0.14	1.07								0.14	1.07		262	0.14	1.07
	263	0.07	0.17								0.07	0.17		263	0.07	0.17
	264	0.05	0.45								0.05	0.45		264	0.05	0.45
	265	0.07	0.11								0.07	0.11		265	0.07	0.11
	266	1.42	0.05								1.42	0.05		266	1.42	0.05
	267	0.64	0.61								0.64	0.61		267	0.64	0.61
	268	1.34	0.08								1.34	0.08		268	1.34	0.08
	269	0.68	0.07								0.68	0.07		269	0.68	0.07
	270	0.96	0.27								0.96	0.27		270	0.96	0.27
	271	0.76	0.28								0.76	0.28		271	0.76	0.28
	272	0.56	0.09								0.56	0.09		272	0.56	0.09
	273	0.48	0.21								0.48	0.21		273	0.48	0.21
	sum	44.29	0.43							STDEV	0.220056	0.43		AVG	0.162234	0.43
			1.17									1.17				1.17
			0.38									0.38				0.38
			0.84									0.84				0.84
			0.75									0.75				0.75
			0.18									0.18				0.18
			0.52									0.52				0.52
			0.19									0.19				0.19
			0.74									0.74				0.74
			0.7									0.7				0.7
			0.63									0.63				0.63
			1.2									1.2				1.2
			2.24									2.24				2.24
			1.05									1.05				1.05
			3.25									3.25				3.25
			0.51									0.51				0.51
			0.57									0.57				0.57
			3.03									3.03				3.03
			0.53									0.53				0.53
			0.98									0.98				0.98
			0.62									0.62				0.62
			1.3									1.3				1.3
			1.77									1.77				1.77
			1.78									1.78				1.78
			0.98									0.98				0.98
			0.9									0.9				0.9
			5.78									5.78				5.78
			1.61									1.61				1.61
			1.66									1.66				1.66
			1.37									1.37				1.37
			2.03									2.03				2.03
			0.69									0.69				0.69
			0.65									0.65				0.65
			0.5									0.5				0.5
			0.81									0.81				0.81
			1.35									1.35				1.35
			2.03									2.03				2.03
			1.15									1.15				1.15
			2.61									2.61				2.61
			0.74									0.74				0.74
			1.23									1.23				1.23
			1.14									1.14				1.14
			1.88									1.88				1.88
			3.36									3.36				3.36
			1.1									1.1				1.1
			0.86									0.86				0.86
			159.14	sum								0.616048		STDEV	AVG	0.498871

## Sheet: Sheet5
Lanthanum stain
Syn4 MO
	height in gaps	Range (um)	0.01	0.02	0.03	0.04	0.05	0.06	0.07	0.08	0.09	0.1	0.11	0.12	0.13	0.14	0.15	0.16	0.17	0.18	0.19	0.2+	Total
		#	0	10	14	37	26	35	20	15	9	8	4	5	0	3	0	2	0	0	1	1	190
		%	0	5.26316	7.36842	19.4737	13.6842	18.4211	10.5263	7.89474	4.73684	4.21053	2.10526	2.63158	0	1.57895	0	1.05263	0	0	0.526316	0.526316
	witdth in contacts	Range (um)	0.01	0.02	0.03	0.04	0.05	0.06	0.07	0.08	0.09	0.1	0.11	0.12	0.13	0.14	0.15	0.16	0.17	0.18	0.19	0.2+	Total
		#	4	23	12	6	5	7	5	1	1	0	2	1	2	0	0	0	1	0	1	0	71
		%	5.6338	32.3944	16.9014	8.4507	7.04225	9.85915	7.04225	1.40845	1.40845	0	2.8169	1.40845	2.8169	0	0	0	1.40845	0	1.40845	0
		Range (um)	0.01	0.02	0.03	0.04	0.05	0.06	0.07	0.08	0.09	0.1	0.11	0.12	0.13	0.14	0.15	0.16	0.17	0.18	0.19	0.2+	Total
	gap height - contact width	%	-5.6338	-27.1312	-9.53299	11.023	6.64196	8.5619	3.48406	6.48629	3.32839	4.21053	-0.711638	1.22313	-2.8169	1.57895	0	1.05263	-1.40845	0	-0.882135	0.526316
	diff spectra
