# Supplementary material for: Cell contacts and pericellular matrix in the Xenopus gastrula chordamesoderm
Source: PLoS One. 2024 Feb 12;19(2):e0297420. doi: 10.1371/journal.pone.0297420 (PMC10861091; doi:10.1371/journal.pone.0297420)
Supplement: S1 Dataset — (ZIP) [file pone.0297420.s008.zip › Syn4 MO lanthanum (Fig 6E).xlsx]

## Sheet: Sheet2
Syn4MO Cme
Lanthanum staining
length measured in um
measure only contacts with a width range of 1-150nm
	5k closeup of GCX				3k gap and contact GCX					2K contact GCX					2.5 GCX contact					1K GCX overview					1.5k GCX contact
	length filled stain	length no stain	length split stain (two lines)		length filled stain	length no stain	length split stain (two lines)			length filled stain	length no stain	length split stain (two lines)			length filled stain	length no stain	length split stain (two lines)			length filled stain	length no stain	length split stain (two lines)			length filled stain	length no stain	length split stain (two lines)
	0.07	0.13			0.43	0.1	1.19			0.17	1.47					3.21				0.99	0.39					1.32
	0.09	0.11			0.14	0.09	0.51			0.19	0.09					3.21				0.99	4.33					1.82
	0.21	0.11			0.22	0.28	1.7			0.04	0.05										0.59					1.01
	0.13	0.12			0.08	0.08				0.83	0.21										5.14					1.01
	0.17	0.47			0.41	0.11				0.25	0.37										2.8					5.16
	0.1				0.37	0.04				0.32	1.14										0.27
	0.77				0.03	0.03				0.06	0.8										0.47
					0.07	0.03				0.07	0.05										2.01
					0.13	0.06				0.04	0.02										0.15
					0.13	0.15				0.26	0.85										16.15
					0.1	0.07				0.37	0.21
					0.06	0.05				0.16	0.13
					0.05	0.04				0.05	0.05
					0.12	0.05				0.03	0.1
					0.06	0.12				2.84	0.15
					0.06	0.1					0.22
					0.05	1.4					0.69
					0.18						6.6
					2.69

## Sheet: Sheet1
Syn4 MO		red=sum
length of contact stained
	total length filled stained	total length not stained	total length split stained			total length filled stained	total length not stained	total length split stained	total
	0.77	0.47	1.7		um	7.29	32.99	1.7	41.98		Syn4MO	filled stained	partial stained	not stained
	2.69	1.4	1.7		%	17.3654	78.585	4.04955			%	17.3654	4.04955	78.585
	2.84	6.6
	0.99	3.21
	7.29	16.15
		5.16
		32.99
