# Supplementary material for: Cell contacts and pericellular matrix in the Xenopus gastrula chordamesoderm
Source: PLoS One. 2024 Feb 12;19(2):e0297420. doi: 10.1371/journal.pone.0297420 (PMC10861091; doi:10.1371/journal.pone.0297420)
Supplement: S1 Dataset — (ZIP) [file pone.0297420.s008.zip › Syn4MO angles (Fig 1K and 7E).xlsx]

## Sheet: Sheet1
Syn4MO angles and contact width
cme
	angle	width at angle (um)			angle	angle/2	Radians	cos(q)	1- cosq			width at angle (um)	1- cosq										using lowest points											average			individual
	45.17	0.2			45.17	22.585	0.394183	0.923311	0.0766892			0.2	0.0766892	1									width	1- cosq										width	alpha		width	alpha
	75.65	0.2			75.65	37.825	0.660171	0.789888	0.210112			0.2	0.210112	2									1.41	0.111864	1									0.025	0.057		0.025	0.088
	76.41	0.31			76.41	38.205	0.666803	0.785803	0.214197			0.31	0.214197	3									0.5	0.0884531	2									0.075	0.057		0.075	0.063
	103.76	0.01			103.76	51.88	0.905477	0.617311	0.382689			0.01	0.382689	4									0.44	0.0400968	3									0.15	0.069		0.15	0.088
	90.82	0.36			90.82	45.41	0.792554	0.702029	0.297971			0.36	0.297971	5									0.22	0.0390516	4									0.3	0.088		0.3	0.113
	50.6	0.44			50.6	25.3	0.441568	0.904083	0.0959175			0.44	0.0959175	6									0.08	0.0278955	5									0.6	0.151		0.6	0.138
	83.89	0.06			83.89	41.945	0.732078	0.743787	0.256213			0.06	0.256213	7									0.05	0.0266808	6												1	0.213
	71.05	0.06			71.05	35.525	0.620028	0.813862	0.186138			0.06	0.186138	8									0.01	0.0179918	7
	26.38	0.01			26.38	13.19	0.230209	0.973619	0.0263813			0.01	0.0263813	9								add	1.7	0.155672	8
	21.77	0.01			21.77	10.885	0.189979	0.982008	0.0179918			0.01	0.0179918	10
	56.7	0.01			56.7	28.35	0.494801	0.880063	0.119937			0.01	0.119937	11
	121.88	0.06			121.88	60.94	1.0636	0.485725	0.514275			0.06	0.514275	12
	63.21	0.25			63.21	31.605	0.551611	0.851681	0.148319			0.25	0.148319	13
	70.02	0.74			70.02	35.01	0.61104	0.819052	0.180948			0.74	0.180948	14
	34.28	0.01			34.28	17.14	0.299149	0.955588	0.0444125			0.01	0.0444125	15
	57.03	0.57			57.03	28.515	0.497681	0.878692	0.121308			0.57	0.121308	16								correlation coeffiecent		0.959642
	56.67	0.04			56.67	28.335	0.494539	0.880188	0.119812			0.04	0.119812	17
	105.12	0.01			105.12	52.56	0.917345	0.60793	0.39207			0.01	0.39207	18
	83.16	0.01			83.16	41.58	0.725708	0.74803	0.25197			0.01	0.25197	19
	136.74	1.17			136.74	68.37	1.19328	0.368611	0.631389			1.17	0.631389	20
	72.96	0.49			72.96	36.48	0.636696	0.804064	0.195936			0.49	0.195936	21
	68.92	0.26			68.92	34.46	0.60144	0.824521	0.175479			0.26	0.175479	22
	113.11	0.29			113.11	56.555	0.987071	0.551136	0.448864			0.29	0.448864	23
	87.1	0.58			87.1	43.55	0.760091	0.724773	0.275227			0.58	0.275227	24
	134.88	0.52			134.88	67.44	1.17705	0.383651	0.616349			0.52	0.616349	25
	117.94	0.41			117.94	58.97	1.02922	0.515487	0.484513			0.41	0.484513	26
	99.08	0.31			99.08	49.54	0.864636	0.648917	0.351083			0.31	0.351083	27
	94.55	0.31			94.55	47.275	0.825104	0.67848	0.32152			0.31	0.32152	28
	42.99	0.21			42.99	21.495	0.375159	0.93045	0.0695505			0.21	0.0695505	29
	88.06	0.34			88.06	44.03	0.768468	0.718976	0.281024			0.34	0.281024	30
	99.83	0.52			99.83	49.915	0.871181	0.643923	0.356077			0.52	0.356077	31
	104.9	0.54			104.9	52.45	0.915425	0.609454	0.390546			0.54	0.390546	32
	164.57	0.63			164.57	82.285	1.43614	0.134246	0.865754			0.63	0.865754	33
	51.4	0.04			51.4	25.7	0.44855	0.901077	0.098923			0.04	0.098923	34
	143.62	0.49			143.62	71.81	1.25332	0.312169	0.687831			0.49	0.687831	35
	54.72	1.41			54.72	27.36	0.477522	0.888136	0.111864			1.41	0.111864	36
	100.94	0.94			100.94	50.47	0.880868	0.636482	0.363518			0.94	0.363518	37
	77.65	0.86			77.65	38.825	0.677624	0.779064	0.220936			0.86	0.220936	38
	44.65	0.15			44.65	22.325	0.389645	0.925044	0.0749559			0.15	0.0749559	39
	136.4	0.39			136.4	68.2	1.19031	0.371368	0.628632			0.39	0.628632	40
	81.38	0.42			81.38	40.69	0.710174	0.758248	0.241752			0.42	0.241752	41
	44.85	0.04			44.85	22.425	0.39139	0.92438	0.0756203			0.04	0.0756203	42
	59.69	0.07			59.69	29.845	0.520894	0.867375	0.132625			0.07	0.132625	43
	60.7	0.1			60.7	30.35	0.529707	0.862955	0.137045			0.1	0.137045	44
	102.89	0.91			102.89	51.445	0.897885	0.623266	0.376734			0.91	0.376734	45
	90.15	1.34			90.15	45.075	0.786707	0.706181	0.293819			1.34	0.293819	46
	127.54	1.38			127.54	63.77	1.113	0.441976	0.558024			1.38	0.558024	47
	92.53	0.53			92.53	46.265	0.807477	0.691324	0.308676			0.53	0.308676	48
	75.48	1.54			75.48	37.74	0.658687	0.790796	0.209204			1.54	0.209204	49
	71.95	0.53			71.95	35.975	0.627882	0.809273	0.190727			0.53	0.190727	50
	117.37	0.91			117.37	58.685	1.02425	0.519743	0.480257			0.91	0.480257	51
	95.21	0.91			95.21	47.605	0.830864	0.674238	0.325762			0.91	0.325762	52
	46.34	0.12			46.34	23.17	0.404393	0.919341	0.0806585			0.12	0.0806585	53
	89.1	0.1			89.1	44.55	0.777544	0.712639	0.287361			0.1	0.287361	54
	69.98	0.15			69.98	34.99	0.610691	0.819252	0.180748			0.15	0.180748	55
	47.62	0.1			47.62	23.81	0.415563	0.914889	0.0851108			0.1	0.0851108	56
	34.75	0.01			34.75	17.375	0.303251	0.954371	0.0456293			0.01	0.0456293	57
	96.09	0.32			96.09	48.045	0.838543	0.668547	0.331453			0.32	0.331453	58
	102.02	0.11			102.02	51.01	0.890292	0.629185	0.370815			0.11	0.370815	59
	86.44	1.21			86.44	43.22	0.754331	0.72873	0.27127			1.21	0.27127	60
	72.97	0.53			72.97	36.485	0.636783	0.804013	0.195987			0.53	0.195987	61
	52.56	0.04			52.56	26.28	0.458673	0.896641	0.103359			0.04	0.103359	62
	62.44	0.16			62.44	31.22	0.544892	0.855183	0.144817			0.16	0.144817	63
	131.73	0.92			131.73	65.865	1.14956	0.408888	0.591112			0.92	0.591112	64
	109.59	0.72			109.59	54.795	0.956353	0.576504	0.423496			0.72	0.423496	65
	107.72	0.47			107.72	53.86	0.940034	0.58976	0.41024			0.47	0.41024	66
	110.22	0.36			110.22	55.11	0.961851	0.572003	0.427997			0.36	0.427997	67
	76.51	0.33			76.51	38.255	0.667676	0.785263	0.214737			0.33	0.214737	68
	125.9	0.2			125.9	62.95	1.09868	0.454768	0.545232			0.2	0.545232	69
	61.54	0.36			61.54	30.77	0.537038	0.859228	0.140772			0.36	0.140772	70
	77.39	0.34			77.39	38.695	0.675355	0.780485	0.219515			0.34	0.219515	71
	41.57	0.27			41.57	20.785	0.362767	0.934919	0.0650814			0.27	0.0650814	72
	89.65	0.14			89.65	44.825	0.782344	0.709263	0.290737			0.14	0.290737	73
	94.57	0.26			94.57	47.285	0.825279	0.678352	0.321648			0.26	0.321648	74
	58.26	0.01			58.26	29.13	0.508414	0.873517	0.126483			0.01	0.126483	75
	28.28	0.06			28.28	14.14	0.24679	0.969702	0.0302983			0.06	0.0302983	76
	40.89	0.03			40.89	20.445	0.356833	0.937008	0.0629921			0.03	0.0629921	77
	112.67	0.19			112.67	56.335	0.983231	0.554336	0.445664			0.19	0.445664	78
	146	0.72			146	73	1.27409	0.292372	0.707628			0.72	0.707628	79
	114.05	0.53			114.05	57.025	0.995274	0.544273	0.455727			0.53	0.455727	80
	70.4	0.8			70.4	35.2	0.614356	0.817145	0.182855			0.8	0.182855	81
	94.71	0.48			94.71	47.355	0.826501	0.677454	0.322546			0.48	0.322546	82
	142.78	0.48			142.78	71.39	1.24599	0.319125	0.680875			0.48	0.680875	83
	95	0.95			95	47.5	0.829031	0.67559	0.32441			0.95	0.32441	84
	106.34	1.04			106.34	53.17	0.927992	0.599443	0.400557			1.04	0.400557	85
	74.8	1.48			74.8	37.4	0.652753	0.794415	0.205585			1.48	0.205585	86
	71.64	0.01			71.64	35.82	0.625177	0.81086	0.18914			0.01	0.18914	87
	93.14	0.09			93.14	46.57	0.8128	0.687468	0.312532			0.09	0.312532	88
	60.89	0.11			60.89	30.445	0.531365	0.862116	0.137884			0.11	0.137884	89
	84.64	0.01			84.64	42.32	0.738623	0.739396	0.260604			0.01	0.260604	90
	121.69	0.72			121.69	60.845	1.06195	0.487174	0.512826			0.72	0.512826	91
	40.72	0.29			40.72	20.36	0.355349	0.937525	0.0624749			0.29	0.0624749	92
	88.71	0.01			88.71	44.355	0.774141	0.715022	0.284978			0.01	0.284978	93
	64.49	0.13			64.49	32.245	0.562781	0.845774	0.154226			0.13	0.154226	94
	75.26	0.01			75.26	37.63	0.656767	0.79197	0.20803			0.01	0.20803	95
	124.61	0.01			124.61	62.305	1.08743	0.464765	0.535235			0.01	0.535235	96
	90.17	0.01			90.17	45.085	0.786882	0.706057	0.293943			0.01	0.293943	97
	71.45	0.05			71.45	35.725	0.623519	0.811829	0.188171			0.05	0.188171	98
	64.38	0.21			64.38	32.19	0.561821	0.846286	0.153714			0.21	0.153714	99
	105.48	0.17			105.48	52.74	0.920487	0.605433	0.394567			0.17	0.394567	100
	131.35	0.44			131.35	65.675	1.14624	0.411912	0.588088			0.44	0.588088	101
	78.32	0.24			78.32	39.16	0.683471	0.775386	0.224614			0.24	0.224614	102
	47.51	0.02			47.51	23.755	0.414603	0.915276	0.0847237			0.02	0.0847237	103
	63.17	0.01			63.17	31.585	0.551262	0.851864	0.148136			0.01	0.148136	104
	91.67	0.01			91.67	45.835	0.799972	0.696727	0.303273			0.01	0.303273	105
	61.33	0.31			61.33	30.665	0.535205	0.860164	0.139836			0.31	0.139836	106
	53.85	0.31			53.85	26.925	0.46993	0.8916	0.1084			0.31	0.1084	107
	68.16	0.29			68.16	34.08	0.594808	0.828256	0.171744			0.29	0.171744	108
	65.24	0.01			65.24	32.62	0.569326	0.842264	0.157736			0.01	0.157736	109
	112.73	0.01			112.73	56.365	0.983755	0.5539	0.4461			0.01	0.4461	110
	150.4	0.01			150.4	75.2	1.31249	0.255446	0.744554			0.01	0.744554	111
	108.4	0.01			108.4	54.2	0.945968	0.584958	0.415042			0.01	0.415042	112
	66.4	0.01			66.4	33.2	0.579449	0.836764	0.163236			0.01	0.163236	113
	43.46	0.01			43.46	21.73	0.37926	0.928939	0.0710612			0.01	0.0710612	114
	67.57	0.03			67.57	33.785	0.589659	0.83113	0.16887			0.03	0.16887	115
	77.18	0.21			77.18	38.59	0.673523	0.781629	0.218371			0.21	0.218371	116
	105.56	0.25			105.56	52.78	0.921185	0.604877	0.395123			0.25	0.395123	117
	52.18	0.05			52.18	26.09	0.455356	0.898104	0.101896			0.05	0.101896	118
	72.42	0.01			72.42	36.21	0.631984	0.806857	0.193143			0.01	0.193143	119
	77	0.01			77	38.5	0.671952	0.782608	0.217392			0.01	0.217392	120
	126.5	0.01			126.5	63.25	1.10392	0.450098	0.549902			0.01	0.549902	121
	100.12	0.01			100.12	50.06	0.873712	0.641985	0.358015			0.01	0.358015	122
	72.66	0.07			72.66	36.33	0.634078	0.805618	0.194382			0.07	0.194382	123
	49.21	0.14			49.21	24.605	0.429438	0.9092	0.0908002			0.14	0.0908002	124
	44.85	0.01			44.85	22.425	0.39139	0.92438	0.0756203			0.01	0.0756203	125
	56.04	0.01			56.04	28.02	0.489041	0.882784	0.117216			0.01	0.117216	126
	58.05	0.06			58.05	29.025	0.506582	0.874408	0.125592			0.06	0.125592	127
	57.92	0.11			57.92	28.96	0.505447	0.874958	0.125042			0.11	0.125042	128
	94.76	0.11			94.76	47.38	0.826937	0.677133	0.322867			0.11	0.322867	129
	42.77	0.05			42.77	21.385	0.373239	0.931151	0.0688487			0.05	0.0688487	130
	70.4	0.1			70.4	35.2	0.614356	0.817145	0.182855			0.1	0.182855	131
	68.74	0.01			68.74	34.37	0.59987	0.825409	0.174591			0.01	0.174591	132
	64.55	0.49			64.55	32.275	0.563305	0.845495	0.154505			0.49	0.154505	133
	61.19	0.01			61.19	30.595	0.533983	0.860786	0.139214			0.01	0.139214	134
	46.86	0.34			46.86	23.43	0.408931	0.917547	0.0824534			0.34	0.0824534	135
	135.71	0.58			135.71	67.855	1.18429	0.376952	0.623048			0.58	0.623048	136
	90	0.08			90	45	0.785398	0.707107	0.292893			0.08	0.292893	137
	113.65	0.14			113.65	56.825	0.991783	0.547198	0.452802			0.14	0.452802	138
	89.79	0.31			89.79	44.895	0.783566	0.708401	0.291599			0.31	0.291599	139
	142.22	0.68			142.22	71.11	1.2411	0.323752	0.676248			0.68	0.676248	140
	133.3	0.55			133.3	66.65	1.16326	0.396347	0.603653			0.55	0.603653	141
	54.52	0.21			54.52	27.26	0.475777	0.888937	0.111063			0.21	0.111063	142
	78.08	0.45			78.08	39.04	0.681377	0.776706	0.223294			0.45	0.223294	143
	87.3	0.5			87.3	43.65	0.761836	0.72357	0.27643			0.5	0.27643	144
	83.38	0.48			83.38	41.69	0.727628	0.746754	0.253246			0.48	0.253246	145
	151.75	0.86			151.75	75.875	1.32427	0.244038	0.755962			0.86	0.755962	146
	163.38	0.31			163.38	81.69	1.42576	0.144529	0.855471			0.31	0.855471	147
	99.74	0.52			99.74	49.87	0.870396	0.644524	0.355476			0.52	0.355476	148
	118.2	0.47			118.2	59.1	1.03149	0.513541	0.486459			0.47	0.486459	149
	69.19	0.48			69.19	34.595	0.603797	0.823186	0.176814			0.48	0.176814	150
	59.04	0.48			59.04	29.52	0.515221	0.870184	0.129816			0.48	0.129816	151
	103.94	0.24			103.94	51.97	0.907048	0.616074	0.383926			0.24	0.383926	152
	84.45	0.57			84.45	42.225	0.736965	0.740511	0.259489			0.57	0.259489	153
	115.58	0.95			115.58	57.79	1.00863	0.533024	0.466976			0.95	0.466976	154
	71.57	0.47			71.57	35.785	0.624566	0.811217	0.188783			0.47	0.188783	155
	67.53	0.4			67.53	33.765	0.58931	0.831324	0.168676			0.4	0.168676	156
	150.15	0.83			150.15	75.075	1.31031	0.257554	0.742446			0.83	0.742446	157
	85.01	0.01			85.01	42.505	0.741852	0.737218	0.262782			0.01	0.262782	158
	155.96	0.52			155.96	77.98	1.36101	0.208253	0.791747			0.52	0.791747	159
	122.11	0.01			122.11	61.055	1.06561	0.48397	0.51603			0.01	0.51603	160
	46.43	0.01			46.43	23.215	0.405178	0.919032	0.0809678			0.01	0.0809678	161
	69.89	0.22			69.89	34.945	0.609905	0.819702	0.180298			0.22	0.180298	162
	80.77	0.48			80.77	40.385	0.704851	0.761708	0.238292			0.48	0.238292	163
	40.68	0.15			40.68	20.34	0.355	0.937646	0.0623535			0.15	0.0623535	164
	149.6	0.88			149.6	74.8	1.30551	0.262189	0.737811			0.88	0.737811	165
	69.21	0.47			69.21	34.605	0.603971	0.823087	0.176913			0.47	0.176913	166
	120.29	0.51			120.29	60.145	1.04973	0.497807	0.502193			0.51	0.502193	167
	98.21	0.12			98.21	49.105	0.857044	0.654675	0.345325			0.12	0.345325	168
	34.86	0.01			34.86	17.43	0.304211	0.954084	0.0459164			0.01	0.0459164	169
	105.66	0.01			105.66	52.83	0.922057	0.604182	0.395818			0.01	0.395818	170
	139.15	0.26			139.15	69.575	1.21431	0.348981	0.651019			0.26	0.651019	171
	82.87	0.22			82.87	41.435	0.723177	0.749707	0.250293			0.22	0.250293	172
	79.19	0.69			79.19	39.595	0.691063	0.770569	0.229431			0.69	0.229431	173
	60.57	0.57			60.57	30.285	0.528573	0.863528	0.136472			0.57	0.136472	174
	80.99	0.01			80.99	40.495	0.706771	0.760463	0.239537			0.01	0.239537	175
	117.36	0.01			117.36	58.68	1.02416	0.519817	0.480183			0.01	0.480183	176
	110.08	0.18			110.08	55.04	0.960629	0.573004	0.426996			0.18	0.426996	177
	63.43	0.01			63.43	31.715	0.553531	0.850674	0.149326			0.01	0.149326	178
	94.33	0.01			94.33	47.165	0.823185	0.679889	0.320111			0.01	0.320111	179
	58.82	0.01			58.82	29.41	0.513301	0.871128	0.128872			0.01	0.128872	180
	52.42	0.01			52.42	26.21	0.457451	0.897181	0.102819			0.01	0.102819	181
	55.03	0.01			55.03	27.515	0.480227	0.88689	0.11311			0.01	0.11311	182
	106.96	0.21			106.96	53.48	0.933402	0.595103	0.404897			0.21	0.404897	183
	67.47	0.21			67.47	33.735	0.588787	0.831615	0.168385			0.21	0.168385	184
	46.56	0.05			46.56	23.28	0.406313	0.918584	0.0814156			0.05	0.0814156	185
	44.58	0.01			44.58	22.29	0.389034	0.925276	0.0747241			0.01	0.0747241	186
	44.8	0.04			44.8	22.4	0.390954	0.924546	0.075454			0.04	0.075454	187
	52.05	0.01			52.05	26.025	0.454222	0.898603	0.101397			0.01	0.101397	188
	78.21	0.27			78.21	39.105	0.682511	0.775991	0.224009			0.27	0.224009	189
	114.44	0.42			114.44	57.22	0.998677	0.541415	0.458585			0.42	0.458585	190
	112.23	0.42			112.23	56.115	0.979392	0.557528	0.442472			0.42	0.442472	191
	101.83	0.84			101.83	50.915	0.888634	0.630473	0.369527			0.84	0.369527	192
	121.57	0.66			121.57	60.785	1.0609	0.488088	0.511912			0.66	0.511912	193
	68.25	0.06			68.25	34.125	0.595594	0.827816	0.172184			0.06	0.172184	194
	50.85	0.13			50.85	25.425	0.44375	0.903148	0.096852			0.13	0.096852	195
	72.58	0.29			72.58	36.29	0.63338	0.806032	0.193968			0.29	0.193968	196
	96.57	0.64			96.57	48.285	0.842732	0.665426	0.334574			0.64	0.334574	197
	103	0.36			103	51.5	0.898845	0.622515	0.377485			0.36	0.377485	198
	117.25	0.6			117.25	58.625	1.0232	0.520637	0.479363			0.6	0.479363	199
	78.03	0.73			78.03	39.015	0.68094	0.776981	0.223019			0.73	0.223019	200
	120.99	0.23			120.99	60.495	1.05584	0.4925	0.5075			0.23	0.5075	201
	68.39	0.16			68.39	34.195	0.596815	0.82713	0.17287			0.16	0.17287	202
	111.09	0.2			111.09	55.545	0.969443	0.565759	0.434241			0.2	0.434241	203
	129.97	0.37			129.97	64.985	1.1342	0.422856	0.577144			0.37	0.577144	204
	115.43	0.34			115.43	57.715	1.00732	0.534131	0.465869			0.34	0.465869	205
	123.27	0.44			123.27	61.635	1.07573	0.475087	0.524913			0.44	0.524913	206
	151.12	0.33			151.12	75.56	1.31877	0.249366	0.750634			0.33	0.750634	207
	132.94	0.32			132.94	66.47	1.16012	0.399229	0.600771			0.32	0.600771	208
	96.93	0.01			96.93	48.465	0.845874	0.663077	0.336923			0.01	0.336923	209
	117.8	0.01			117.8	58.9	1.028	0.516533	0.483467			0.01	0.483467	210
	88.92	1.16			88.92	44.46	0.775973	0.71374	0.28626			1.16	0.28626	211
	93.54	0.01			93.54	46.77	0.81629	0.684929	0.315071			0.01	0.315071	212
	50.78	0.03			50.78	25.39	0.443139	0.90341	0.0965899			0.03	0.0965899	213
	57.36	0.26			57.36	28.68	0.50056	0.877314	0.122686			0.26	0.122686	214
	88.49	0.01			88.49	44.245	0.772221	0.716363	0.283637			0.01	0.283637	215
	67.06	0.03			67.06	33.53	0.585209	0.833597	0.166403			0.03	0.166403	216
	118.4	0.01			118.4	59.2	1.03323	0.512043	0.487957			0.01	0.487957	217
	150.26	0.42			150.26	75.13	1.31127	0.256627	0.743373			0.42	0.743373	218
	107.27	0.42			107.27	53.635	0.936107	0.592927	0.407073			0.42	0.407073	219
	130.09	0.01			130.09	65.045	1.13525	0.421906	0.578094			0.01	0.578094	220
	122.07	0.01			122.07	61.035	1.06526	0.484275	0.515725			0.01	0.515725	221
	88.9	0.01			88.9	44.45	0.775799	0.713862	0.286138			0.01	0.286138	222
	119.67	0.69			119.67	59.835	1.04432	0.502492	0.497508			0.69	0.497508	223
	125.71	0.13			125.71	62.855	1.09703	0.456244	0.543756			0.13	0.543756	224
	153.54	0.75			153.54	76.77	1.33989	0.228861	0.771139			0.75	0.771139	225
	122.4	0.42			122.4	61.2	1.06814	0.481754	0.518246			0.42	0.518246	226
	104.58	0.35			104.58	52.29	0.912633	0.611665	0.388335			0.35	0.388335	227
	139.84	0.29			139.84	69.92	1.22033	0.343332	0.656668			0.29	0.656668	228
	71.13	0.01			71.13	35.565	0.620726	0.813456	0.186544			0.01	0.186544	229
	122.91	0.46			122.91	61.455	1.07259	0.477849	0.522151			0.46	0.522151	230
	99.4	0.33			99.4	49.7	0.867429	0.64679	0.35321			0.33	0.35321	231
	112.94	0.16			112.94	56.47	0.985587	0.552374	0.447626			0.16	0.447626	232
	106.59	0.22			106.59	53.295	0.930173	0.597695	0.402305			0.22	0.402305	233
	88.91	0.12			88.91	44.455	0.775886	0.713801	0.286199			0.12	0.286199	234
	68.32	0.11			68.32	34.16	0.596204	0.827473	0.172527			0.11	0.172527	235
	119.92	0.55			119.92	59.96	1.0465	0.500604	0.499396			0.55	0.499396	236
	134.91	0.47			134.91	67.455	1.17731	0.383409	0.616591			0.47	0.616591	237
	102.27	0.01			102.27	51.135	0.892474	0.627488	0.372512			0.01	0.372512	238
	123.61	0.01			123.61	61.805	1.0787	0.472474	0.527526			0.01	0.527526	239
	47.29	0.04			47.29	23.645	0.412683	0.916048	0.083952			0.04	0.083952	240
	124.75	0.85			124.75	62.375	1.08865	0.463683	0.536317			0.85	0.536317	241
	89.75	0.49			89.75	44.875	0.783217	0.708648	0.291352			0.49	0.291352	242
	147.46	0.01			147.46	73.73	1.28683	0.280164	0.719836			0.01	0.719836	243
	84.51	0.15			84.51	42.255	0.737489	0.740159	0.259841			0.15	0.259841	244
	61.93	0.15			61.93	30.965	0.540441	0.857482	0.142518			0.15	0.142518	245
	89.03	0.54			89.03	44.515	0.776933	0.713067	0.286933			0.54	0.286933	246
	97.72	0.14			97.72	48.86	0.852768	0.657901	0.342099			0.14	0.342099	247
	146.69	1.35			146.69	73.345	1.28011	0.286608	0.713392			1.35	0.713392	248
	158.44	0.61			158.44	79.22	1.38265	0.187038	0.812962			0.61	0.812962	249
	103.71	0.56			103.71	51.855	0.90504	0.617654	0.382346			0.56	0.382346	250
	112.83	0.32			112.83	56.415	0.984627	0.553173	0.446827			0.32	0.446827	251
	66.63	0.06			66.63	33.315	0.581456	0.835664	0.164336			0.06	0.164336	252
	81.51	0.3			81.51	40.755	0.711309	0.757508	0.242492			0.3	0.242492	253
	65.65	0.01			65.65	32.825	0.572904	0.84033	0.15967			0.01	0.15967	254
	39.67	0.01			39.67	19.835	0.346186	0.940674	0.0593263			0.01	0.0593263	255
	125.81	0.97			125.81	62.905	1.0979	0.455467	0.544533			0.97	0.544533	256
	45.75	0.11			45.75	22.875	0.399244	0.921355	0.0786449			0.11	0.0786449	257
	53.66	0.13			53.66	26.83	0.468272	0.89235	0.10765			0.13	0.10765	258
	76.16	0.08			76.16	38.08	0.664621	0.78715	0.21285			0.08	0.21285	259
	65.4	0.26			65.4	32.7	0.570723	0.841511	0.158489			0.26	0.158489	260
	111.01	0.34			111.01	55.505	0.968745	0.566334	0.433666			0.34	0.433666	261
	77.67	0.06			77.67	38.835	0.677799	0.778955	0.221045			0.06	0.221045	262
	83.32	0.01			83.32	41.66	0.727104	0.747102	0.252898			0.01	0.252898	263
	105.53	0.21			105.53	52.765	0.920923	0.605086	0.394914			0.21	0.394914	264
	63.03	0.16			63.03	31.515	0.550041	0.852503	0.147497			0.16	0.147497	265
	69.82	0.16			69.82	34.91	0.609294	0.820052	0.179948			0.16	0.179948	266
	68.27	0.01			68.27	34.135	0.595768	0.827718	0.172282			0.01	0.172282	267
	28.09	0.01			28.09	14.045	0.245131	0.970105	0.0298946			0.01	0.0298946	268
	79.83	0.21			79.83	39.915	0.696648	0.766997	0.233003			0.21	0.233003	269
	118.26	0.26			118.26	59.13	1.03201	0.513092	0.486908			0.26	0.486908	270
	106.35	0.28			106.35	53.175	0.928079	0.599373	0.400627			0.28	0.400627	271
	37.32	0.06			37.32	18.66	0.325678	0.947434	0.0525661			0.06	0.0525661	272
	98.01	1.01			98.01	49.005	0.855299	0.655993	0.344007			1.01	0.344007	273
	107.69	1.01			107.69	53.845	0.939773	0.589972	0.410028			1.01	0.410028	274
	40.32	0.05			40.32	20.16	0.351858	0.938734	0.0612661			0.05	0.0612661	275
	147.04	0.54			147.04	73.52	1.28317	0.283681	0.716319			0.54	0.716319	276
	93.58	0.73			93.58	46.79	0.81664	0.684674	0.315326			0.73	0.315326	277
	104.53	0.64			104.53	52.265	0.912196	0.61201	0.38799			0.64	0.38799	278
	127.82	0.86			127.82	63.91	1.11544	0.439782	0.560218			0.86	0.560218	279
	87.87	0.69			87.87	43.935	0.76681	0.720127	0.279873			0.69	0.279873	280
	83.04	0.01			83.04	41.52	0.724661	0.748724	0.251276			0.01	0.251276	281
	84.85	0.07			84.85	42.425	0.740456	0.738161	0.261839			0.07	0.261839	282
	135.57	0.1			135.57	67.785	1.18307	0.378083	0.621917			0.1	0.621917	283
	57.76	0.58			57.76	28.88	0.504051	0.875633	0.124367			0.58	0.124367	284
	81.87	0.01			81.87	40.935	0.714451	0.755453	0.244547			0.01	0.244547	285
	79.78	0.12			79.78	39.89	0.696212	0.767277	0.232723			0.12	0.232723	286
	91.03	0.26			91.03	45.515	0.794387	0.700723	0.299277			0.26	0.299277	287
	104.19	0.28			104.19	52.095	0.909229	0.614354	0.385646			0.28	0.385646	288
	96.49	0.37			96.49	48.245	0.842034	0.665947	0.334053			0.37	0.334053	289
	81.97	0.52			81.97	40.985	0.715323	0.754881	0.245119			0.52	0.245119	290
	60.26	0.12			60.26	30.13	0.525868	0.864889	0.135111			0.12	0.135111	291
	106.06	0.4			106.06	53.03	0.925548	0.601397	0.398603			0.4	0.398603	292
	79.86	0.24			79.86	39.93	0.69691	0.766829	0.233171			0.24	0.233171	293
	133.03	0.38			133.03	66.515	1.16091	0.398509	0.601491			0.38	0.601491	294
	89.43	0.46			89.43	44.715	0.780424	0.710615	0.289385			0.46	0.289385	295
	94.85	0.13			94.85	47.425	0.827722	0.676555	0.323445			0.13	0.323445	296
	110.74	0.06			110.74	55.37	0.966389	0.568275	0.431725			0.06	0.431725	297
	81.76	0.13			81.76	40.88	0.713491	0.756082	0.243918			0.13	0.243918	298
	96.07	0.58			96.07	48.035	0.838369	0.668677	0.331323			0.58	0.331323	299
	92.09	0.03			92.09	46.045	0.803637	0.694093	0.305907			0.03	0.305907	300
	130.78	0.48			130.78	65.39	1.14127	0.416439	0.583561			0.48	0.583561	301
	57.42	0.08			57.42	28.71	0.501084	0.877062	0.122938			0.08	0.122938	302
	138.13	0.78			138.13	69.065	1.20541	0.357309	0.642691			0.78	0.642691	303
	67.21	0.2			67.21	33.605	0.586518	0.832873	0.167127			0.2	0.167127	304
	58.51	0.16			58.51	29.255	0.510596	0.872453	0.127547			0.16	0.127547	305
	33	0.01			33	16.5	0.287979	0.95882	0.0411803			0.01	0.0411803	306
	65.47	0.01			65.47	32.735	0.571334	0.841181	0.158819			0.01	0.158819	307
	98.46	0.97			98.46	49.23	0.859226	0.653024	0.346976			0.97	0.346976	308
	79.22	0.28			79.22	39.61	0.691325	0.770402	0.229598			0.28	0.229598	309
	84.68	0.42			84.68	42.34	0.738972	0.739161	0.260839			0.42	0.260839	310
	89.85	0.3			89.85	44.925	0.784089	0.708032	0.291968			0.3	0.291968	311
	121.81	0.44			121.81	60.905	1.06299	0.486259	0.513741			0.44	0.513741	312
	82.14	0.42			82.14	41.07	0.716807	0.753907	0.246093			0.42	0.246093	313
	141.51	0.78			141.51	70.755	1.23491	0.329608	0.670392			0.78	0.670392	314
	51.84	0.01			51.84	25.92	0.452389	0.899405	0.100595			0.01	0.100595	315
	91.5	0.47			91.5	45.75	0.798488	0.69779	0.30221			0.47	0.30221	316
	130.78	0.95			130.78	65.39	1.14127	0.416439	0.583561			0.95	0.583561	317
	89.61	0.21			89.61	44.805	0.781995	0.709509	0.290491			0.21	0.290491	318
	73.93	0.2			73.93	36.965	0.645161	0.799003	0.200997			0.2	0.200997	319
	105.23	0.21			105.23	52.615	0.918305	0.607168	0.392832			0.21	0.392832	320
	62.67	0.39			62.67	31.335	0.546899	0.854141	0.145859			0.39	0.145859	321
	55.5	0.24			55.5	27.75	0.484329	0.884988	0.115012			0.24	0.115012	322
	61.54	0.01			61.54	30.77	0.537038	0.859228	0.140772			0.01	0.140772	323
	72.15	0.36			72.15	36.075	0.629628	0.808247	0.191753			0.36	0.191753	324
	125.75	0.23			125.75	62.875	1.09738	0.455933	0.544067			0.23	0.544067	325
	128.3	0.23			128.3	64.15	1.11963	0.436017	0.563983			0.23	0.563983	326
	144.43	0.15			144.43	72.215	1.26039	0.305446	0.694554			0.15	0.694554	327
	73.14	0.56			73.14	36.57	0.638267	0.80313	0.19687			0.56	0.19687	328
	129.79	0.37			129.79	64.895	1.13263	0.424278	0.575722			0.37	0.575722	329
	132.96	0.01			132.96	66.48	1.16029	0.399069	0.600931			0.01	0.600931	330
	105.68	0.05			105.68	52.84	0.922232	0.604043	0.395957			0.05	0.395957	331
	94.11	0.27			94.11	47.055	0.821265	0.681296	0.318704			0.27	0.318704	332
	110.08	0.79			110.08	55.04	0.960629	0.573004	0.426996			0.79	0.426996	333
	82.07	1.18			82.07	41.035	0.716196	0.754309	0.245691			1.18	0.245691	334
	93	0.01			93	46.5	0.811578	0.688355	0.311645			0.01	0.311645	335
	107.69	0.11			107.69	53.845	0.939773	0.589972	0.410028			0.11	0.410028	336
	110.99	0.51			110.99	55.495	0.96857	0.566478	0.433522			0.51	0.433522	337
	94.46	0.38			94.46	47.23	0.824319	0.679057	0.320943			0.38	0.320943	338
	157.37	0.84			157.37	78.685	1.37331	0.196203	0.803797			0.84	0.803797	339
	82.08	0.66			82.08	41.04	0.716283	0.754251	0.245749			0.66	0.245749	340
	118.16	0.61			118.16	59.08	1.03114	0.513841	0.486159			0.61	0.486159	341
	86.02	0.42			86.02	43.01	0.750666	0.731235	0.268765			0.42	0.268765	342
	74.3	0.39			74.3	37.15	0.64839	0.797057	0.202943			0.39	0.202943	343
	148.36	0.77			148.36	74.18	1.29469	0.272616	0.727384			0.77	0.727384	344
	118.2	0.48			118.2	59.1	1.03149	0.513541	0.486459			0.48	0.486459	345
	69.66	0.04			69.66	34.83	0.607898	0.82085	0.17915			0.04	0.17915	346
	97.8	0.27			97.8	48.9	0.853466	0.657375	0.342625			0.27	0.342625	347
	90.6	0.39			90.6	45.3	0.790634	0.703395	0.296605			0.39	0.296605	348
	79.26	0.51			79.26	39.63	0.691674	0.770179	0.229821			0.51	0.229821	349
	104.57	0.55			104.57	52.285	0.912545	0.611734	0.388266			0.55	0.388266	350
	78.07	0.52			78.07	39.035	0.681289	0.776761	0.223239			0.52	0.223239	351
	102.13	0.49			102.13	51.065	0.891252	0.628438	0.371562			0.49	0.371562	352
	141.02	0.46			141.02	70.51	1.23063	0.333642	0.666358			0.46	0.666358	353
	92.82	0.16			92.82	46.41	0.810007	0.689493	0.310507			0.16	0.310507	354
	103.14	0.01			103.14	51.57	0.900066	0.621558	0.378442			0.01	0.378442	355
	102.33	0.01			102.33	51.165	0.892998	0.62708	0.37292			0.01	0.37292	356
	45.64	0.01			45.64	22.82	0.398284	0.921728	0.0782722			0.01	0.0782722	357
	118.91	0.22			118.91	59.455	1.03769	0.508215	0.491785			0.22	0.491785	358
	133.17	0.21			133.17	66.585	1.16213	0.397388	0.602612			0.21	0.602612	359
	54.03	0.65			54.03	27.015	0.471501	0.890888	0.109112			0.65	0.109112	360
	23.08	0.01			23.08	11.54	0.201411	0.979785	0.0202147			0.01	0.0202147	361
	111.66	1.18			111.66	55.83	0.974417	0.56165	0.43835			1.18	0.43835	362
	116.02	1.3			116.02	58.01	1.01247	0.529771	0.470229			1.3	0.470229	363
	127.38	0.33			127.38	63.69	1.1116	0.443228	0.556772			0.33	0.556772	364
	67.84	0.01			67.84	33.92	0.592016	0.829818	0.170182			0.01	0.170182	365
	39.36	0.01			39.36	19.68	0.343481	0.941588	0.0584118			0.01	0.0584118	366
	123.3	1.14			123.3	61.65	1.076	0.474856	0.525144			1.14	0.525144	367
	55.58	0.01			55.58	27.79	0.485027	0.884662	0.115338			0.01	0.115338	368
	94.5	0.13			94.5	47.25	0.824668	0.678801	0.321199			0.13	0.321199	369
	108.05	0.96			108.05	54.025	0.942914	0.587432	0.412568			0.96	0.412568	370
	123.74	0.18			123.74	61.87	1.07984	0.471474	0.528526			0.18	0.528526	371
	146.05	0.33			146.05	73.025	1.27453	0.291954	0.708046			0.33	0.708046	372
	114.93	0.37			114.93	57.465	1.00295	0.537815	0.462185			0.37	0.462185	373
	66.39	0.08			66.39	33.195	0.579362	0.836812	0.163188			0.08	0.163188	374
	53.37	0.18			53.37	26.685	0.465741	0.893489	0.106511			0.18	0.106511	375
	60.35	0.01			60.35	30.175	0.526653	0.864494	0.135506			0.01	0.135506	376
	143.53	0.48			143.53	71.765	1.25254	0.312915	0.687085			0.48	0.687085	377
	76.26	0.5			76.26	38.13	0.665494	0.786612	0.213388			0.5	0.213388	378
	77.63	0.35			77.63	38.815	0.67745	0.779174	0.220826			0.35	0.220826	379
	75.67	0.35			75.67	37.835	0.660345	0.78978	0.21022			0.35	0.21022	380
	62.68	0.55			62.68	31.34	0.546986	0.854096	0.145904			0.55	0.145904	381
	120.87	0.79			120.87	60.435	1.05479	0.493411	0.506589			0.79	0.506589	382
	125	0.76			125	62.5	1.09083	0.461749	0.538251			0.76	0.538251	383
	58.39	0.05			58.39	29.195	0.509549	0.872965	0.127035			0.05	0.127035	384
	48.43	0.17			48.43	24.215	0.422631	0.912013	0.0879872			0.17	0.0879872	385
	59.76	0.05			59.76	29.88	0.521504	0.867071	0.132929			0.05	0.132929	386
	86.8	0.37			86.8	43.4	0.757473	0.726575	0.273425			0.37	0.273425	387
	67.06	0.01			67.06	33.53	0.585209	0.833597	0.166403			0.01	0.166403	388
	74.93	0.01			74.93	37.465	0.653888	0.793725	0.206275			0.01	0.206275	389
	153.59	0.1			153.59	76.795	1.34033	0.228436	0.771564			0.1	0.771564	390
	130.62	0.15			130.62	65.31	1.13987	0.417709	0.582291			0.15	0.582291	391
	56.23	0.03			56.23	28.115	0.490699	0.882004	0.117996			0.03	0.117996	392
	91.5	0.48			91.5	45.75	0.798488	0.69779	0.30221			0.48	0.30221	393
	126.21	0.27			126.21	63.105	1.10139	0.452357	0.547643			0.27	0.547643	394
	147.9	0.25			147.9	73.95	1.29067	0.276476	0.723524			0.25	0.723524	395
	76.93	0.37			76.93	38.465	0.671341	0.782988	0.217012			0.37	0.217012	396
	86.49	0.01			86.49	43.245	0.754768	0.728431	0.271569			0.01	0.271569	397
	127.79	0.66			127.79	63.895	1.11518	0.440018	0.559982			0.66	0.559982	398
	45.27	0.09			45.27	22.635	0.395055	0.922975	0.0770247			0.09	0.0770247	399
	67.35	0.04			67.35	33.675	0.58774	0.832196	0.167804			0.04	0.167804	400
	107.86	0.66			107.86	53.93	0.941256	0.588773	0.411227			0.66	0.411227	401
	74.13	0.12			74.13	37.065	0.646906	0.797952	0.202048			0.12	0.202048	402
	124.18	0.18			124.18	62.09	1.08367	0.468084	0.531916			0.18	0.531916	403
	113.42	0.27			113.42	56.71	0.989776	0.548877	0.451123			0.27	0.451123	404
	83.99	0.19			83.99	41.995	0.732951	0.743203	0.256797			0.19	0.256797	405
	78.29	0.22			78.29	39.145	0.683209	0.775551	0.224449			0.22	0.224449	406
	54.88	0.01			54.88	27.44	0.478918	0.887494	0.112506			0.01	0.112506	407
	42.92	0.01			42.92	21.46	0.374548	0.930673	0.0693268			0.01	0.0693268	408
	83	0.39			83	41.5	0.724312	0.748956	0.251044			0.39	0.251044	409
	72.5	0.19			72.5	36.25	0.632682	0.806445	0.193555			0.19	0.193555	410
	69.3	0.19			69.3	34.65	0.604757	0.822641	0.177359			0.19	0.177359	411
	47.49	0.01			47.49	23.745	0.414428	0.915347	0.0846534			0.01	0.0846534	412
	118.03	0.01			118.03	59.015	1.03001	0.514814	0.485186			0.01	0.485186	413
	140.19	0.11			140.19	70.095	1.22339	0.340462	0.659538			0.11	0.659538	414
	81.99	0.01			81.99	40.995	0.715498	0.754767	0.245233			0.01	0.245233	415
	154.84	0.35			154.84	77.42	1.35123	0.217803	0.782197			0.35	0.782197	416
	113.54	0.01			113.54	56.77	0.990823	0.548001	0.451999			0.01	0.451999	417
	150.57	0.31			150.57	75.285	1.31397	0.254011	0.745989			0.31	0.745989	418
	95.64	0.2			95.64	47.82	0.834616	0.671462	0.328538			0.2	0.328538	419
	51.42	0.01			51.42	25.71	0.448724	0.901001	0.0989987			0.01	0.0989987	420
	38.26	0.01			38.26	19.13	0.333881	0.944777	0.0552225			0.01	0.0552225	421
	70.56	0.01			70.56	35.28	0.615752	0.816339	0.183661			0.01	0.183661	422
	113.66	0.5			113.66	56.83	0.991871	0.547125	0.452875			0.5	0.452875	423
	113.69	0.6			113.69	56.845	0.992132	0.546906	0.453094			0.6	0.453094	424
	132.37	0.18			132.37	66.185	1.15515	0.403785	0.596215			0.18	0.596215	425
	93.43	0.18			93.43	46.715	0.815331	0.685628	0.314372			0.18	0.314372	426
	115.56	0.32			115.56	57.78	1.00845	0.533172	0.466828			0.32	0.466828	427
	80.98	0.03			80.98	40.49	0.706684	0.760519	0.239481			0.03	0.239481	428
	94.92	0.05			94.92	47.46	0.828333	0.676105	0.323895			0.05	0.323895	429
	93.77	0.01			93.77	46.885	0.818298	0.683465	0.316535			0.01	0.316535	430
	108.9	0.21			108.9	54.45	0.950332	0.581413	0.418587			0.21	0.418587	431
	165.18	0.62			165.18	82.59	1.44147	0.128969	0.871031			0.62	0.871031	432
	112.88	0.17			112.88	56.44	0.985064	0.55281	0.44719			0.17	0.44719	433
	88.41	0.32			88.41	44.205	0.771523	0.71685	0.28315			0.32	0.28315	434
	120.51	0.53			120.51	60.255	1.05165	0.496141	0.503859			0.53	0.503859	435
	120.19	0.53			120.19	60.095	1.04886	0.498563	0.501437			0.53	0.501437	436
	85.07	0.27			85.07	42.535	0.742376	0.736865	0.263135			0.27	0.263135	437
	56.03	0.27			56.03	28.015	0.488954	0.882825	0.117175			0.27	0.117175	438
	82.2	0.28			82.2	41.1	0.71733	0.753563	0.246437			0.28	0.246437	439
	86.08	0.65			86.08	43.04	0.75119	0.730877	0.269123			0.65	0.269123	440
	63.69	0.21			63.69	31.845	0.5558	0.849479	0.150521			0.21	0.150521	441
	87.92	0.01			87.92	43.96	0.767247	0.719825	0.280175			0.01	0.280175	442
	92.14	0.44			92.14	46.07	0.804073	0.693779	0.306221			0.44	0.306221	443
	94.02	0.49			94.02	47.01	0.820479	0.681871	0.318129			0.49	0.318129	444
	64.61	0.01			64.61	32.305	0.563829	0.845215	0.154785			0.01	0.154785	445
	92.96	0.34			92.96	46.48	0.811229	0.688608	0.311392			0.34	0.311392	446
	77.83	0.74			77.83	38.915	0.679195	0.778079	0.221921			0.74	0.221921	447
	123.66	0.54			123.66	61.83	1.07914	0.472089	0.527911			0.54	0.527911	448
	114.23	0.54			114.23	57.115	0.996845	0.542955	0.457045			0.54	0.457045	449
	108.19	0.45			108.19	54.095	0.944136	0.586443	0.413557			0.45	0.413557	450
	105.05	0.33			105.05	52.525	0.916734	0.608415	0.391585			0.33	0.391585	451
	140.35	0.52			140.35	70.175	1.22478	0.339148	0.660852			0.52	0.660852	452
	77.95	0.06			77.95	38.975	0.680242	0.77742	0.22258			0.06	0.22258	453
	95.67	0.48			95.67	47.835	0.834878	0.671268	0.328732			0.48	0.328732	454
	74.58	0.01			74.58	37.29	0.650833	0.795579	0.204421			0.01	0.204421	455
	64.86	0.09			64.86	32.43	0.56601	0.844047	0.155953			0.09	0.155953	456
	76.26	0.17			76.26	38.13	0.665494	0.786612	0.213388			0.17	0.213388	457
	95.68	1.1			95.68	47.84	0.834966	0.671203	0.328797			1.1	0.328797	458
	103.32	0.16			103.32	51.66	0.901637	0.620327	0.379673			0.16	0.379673	459
	62.16	0.09			62.16	31.08	0.542448	0.856447	0.143553			0.09	0.143553	460
	64.86	0.01			64.86	32.43	0.56601	0.844047	0.155953			0.01	0.155953	461
	76.71	0.03			76.71	38.355	0.669421	0.784181	0.215819			0.03	0.215819	462
	68.48	0.06			68.48	34.24	0.597601	0.826688	0.173312			0.06	0.173312	463
	131.23	0.27			131.23	65.615	1.1452	0.412866	0.587134			0.27	0.587134	464
	73.63	0.07			73.63	36.815	0.642543	0.800575	0.199425			0.07	0.199425	465
	77.35	0.08			77.35	38.675	0.675006	0.780703	0.219297			0.08	0.219297	466
	151.22	0.46			151.22	75.61	1.31964	0.248521	0.751479			0.46	0.751479	467
	133.05	0.54			133.05	66.525	1.16108	0.398349	0.601651			0.54	0.601651	468
	110.78	0.56			110.78	55.39	0.966738	0.567987	0.432013			0.56	0.432013	469
	109.1	0.57			109.1	54.55	0.952077	0.579992	0.420008			0.57	0.420008	470
	145.7	0.8			145.7	72.85	1.27147	0.294874	0.705126			0.8	0.705126	471
	123.15	0.75			123.15	61.575	1.07469	0.476008	0.523992			0.75	0.523992	472
	144.15	1.24			144.15	72.075	1.25795	0.307772	0.692228			1.24	0.692228	473
	123.63	0.01			123.63	61.815	1.07888	0.47232	0.52768			0.01	0.52768	474
	86.04	0.07			86.04	43.02	0.750841	0.731116	0.268884			0.07	0.268884	475
	133.96	0.53			133.96	66.98	1.16902	0.391052	0.608948			0.53	0.608948	476
	117.62	1.01			117.62	58.81	1.02643	0.517878	0.482122			1.01	0.482122	477
	132.97	1.01			132.97	66.485	1.16038	0.398989	0.601011			1.01	0.601011	478
	127.85	0.53			127.85	63.925	1.1157	0.439547	0.560453			0.53	0.560453	479
	36.95	0.01			36.95	18.475	0.32245	0.948462	0.051538			0.01	0.051538	480
	67	0.01			67	33.5	0.584685	0.833886	0.166114			0.01	0.166114	481
	78.11	0.48			78.11	39.055	0.681638	0.776541	0.223459			0.48	0.223459	482
	137.42	0.47			137.42	68.71	1.19922	0.363089	0.636911			0.47	0.636911	483
	109.88	0.06			109.88	54.94	0.958884	0.574434	0.425566			0.06	0.425566	484
	54.99	0.05			54.99	27.495	0.479878	0.887051	0.112949			0.05	0.112949	485
	77.87	0.67			77.87	38.935	0.679544	0.777859	0.222141			0.67	0.222141	486
	137.59	1.24			137.59	68.795	1.2007	0.361706	0.638294			1.24	0.638294	487
	86.25	0.01			86.25	43.125	0.752673	0.729864	0.270136			0.01	0.270136	488
	72.77	0.05			72.77	36.385	0.635038	0.805049	0.194951			0.05	0.194951	489
	90.17	0.28			90.17	45.085	0.786882	0.706057	0.293943			0.28	0.293943	490
	80.38	0.25			80.38	40.19	0.701448	0.763909	0.236091			0.25	0.236091	491
	39.29	0.01			39.29	19.645	0.34287	0.941794	0.0582063			0.01	0.0582063	492
	73.99	0.01			73.99	36.995	0.645685	0.798688	0.201312			0.01	0.201312	493
	145.48	0.69			145.48	72.74	1.26955	0.296708	0.703292			0.69	0.703292	494
	58.05	0.01			58.05	29.025	0.506582	0.874408	0.125592			0.01	0.125592	495
	128.97	0.01			128.97	64.485	1.12548	0.430747	0.569253			0.01	0.569253	496
	139.2	0.56			139.2	69.6	1.21475	0.348572	0.651428			0.56	0.651428	497
	139.12	0.43			139.12	69.56	1.21405	0.349226	0.650774			0.43	0.650774	498
	125.19	0.39			125.19	62.595	1.09249	0.460277	0.539723			0.39	0.539723	499
	121.37	0.41			121.37	60.685	1.05915	0.489611	0.510389			0.41	0.510389	500
	120.53	0.3			120.53	60.265	1.05182	0.495989	0.504011			0.3	0.504011	501
	92.67	0.32			92.67	46.335	0.808698	0.690441	0.309559			0.32	0.309559	502
	97.45	0.32			97.45	48.725	0.850412	0.659674	0.340326			0.32	0.340326	503
	54.76	0.01			54.76	27.38	0.477871	0.887976	0.112024			0.01	0.112024	504
	63.92	0.01			63.92	31.96	0.557807	0.848418	0.151582			0.01	0.151582	505
	151.11	1.14			151.11	75.555	1.31868	0.249451	0.750549			1.14	0.750549	506
	96.62	0.01			96.62	48.31	0.843169	0.6651	0.3349			0.01	0.3349	507
	135.25	0.11			135.25	67.625	1.18028	0.380667	0.619333			0.11	0.619333	508
	113.9	0.3			113.9	56.95	0.993965	0.545371	0.454629			0.3	0.454629	509
	138.33	0.4			138.33	69.165	1.20716	0.355678	0.644322			0.4	0.644322	510
	123.18	0.53			123.18	61.59	1.07495	0.475778	0.524222			0.53	0.524222	511
	43.73	0.01			43.73	21.865	0.381616	0.928064	0.0719361			0.01	0.0719361	512
	127.34	0.16			127.34	63.67	1.11125	0.443541	0.556459			0.16	0.556459	513
	102.2	0.16			102.2	51.1	0.891863	0.627963	0.372037			0.16	0.372037	514
	56.31	0.06			56.31	28.155	0.491397	0.881674	0.118326			0.06	0.118326	515
	40.54	0.07			40.54	20.27	0.353778	0.93807	0.0619295			0.07	0.0619295	516
	114.15	0.29			114.15	57.075	0.996147	0.543541	0.456459			0.29	0.456459	517
	106.65	0.21			106.65	53.325	0.930697	0.597275	0.402725			0.21	0.402725	518
	87.71	0.72			87.71	43.855	0.765414	0.721095	0.278905			0.72	0.278905	519
	95.73	0.39			95.73	47.865	0.835402	0.67088	0.32912			0.39	0.32912	520
	62.02	0.11			62.02	31.01	0.541227	0.857077	0.142923			0.11	0.142923	521
	83.55	0.12			83.55	41.775	0.729111	0.745767	0.254233			0.12	0.254233	522
	59.21	0.01			59.21	29.605	0.516705	0.869452	0.130548			0.01	0.130548	523
	51.26	0.01			51.26	25.63	0.447328	0.901606	0.0983938			0.01	0.0983938	524
	113.08	0.01			113.08	56.54	0.986809	0.551355	0.448645			0.01	0.448645	525
	36.31	0.01			36.31	18.155	0.316865	0.950217	0.0497829			0.01	0.0497829	526
	69.94	0.03			69.94	34.97	0.610342	0.819452	0.180548			0.03	0.180548	527
	122.99	0.39			122.99	61.495	1.07329	0.477235	0.522765			0.39	0.522765	528
	98.66	0.39			98.66	49.33	0.860971	0.651701	0.348299			0.39	0.348299	529
	97.03	0.21			97.03	48.515	0.846746	0.662424	0.337576			0.21	0.337576	530
	78.11	0.2			78.11	39.055	0.681638	0.776541	0.223459			0.2	0.223459	531
	157.88	0.5			157.88	78.94	1.37776	0.191837	0.808163			0.5	0.808163	532
	108.77	0.51			108.77	54.385	0.949197	0.582336	0.417664			0.51	0.417664	533
	96.33	0.32			96.33	48.165	0.840638	0.666988	0.333012			0.32	0.333012	534
	128.84	0.25			128.84	64.42	1.12434	0.431771	0.568229			0.25	0.568229	535
	125.89	0.39			125.89	62.945	1.0986	0.454846	0.545154			0.39	0.545154	536
	124.8	0.36			124.8	62.4	1.08909	0.463296	0.536704			0.36	0.536704	537
	102.27	0.54			102.27	51.135	0.892474	0.627488	0.372512			0.54	0.372512	538
	38.11	0.09			38.11	19.055	0.332572	0.945206	0.0547944			0.09	0.0547944	539
	114.23	0.43			114.23	57.115	0.996845	0.542955	0.457045			0.43	0.457045	540
	111.35	0.43			111.35	55.675	0.971712	0.563886	0.436114			0.43	0.436114	541
	68.63	0.01			68.63	34.315	0.59891	0.825951	0.174049			0.01	0.174049	542
	52.76	0.01			52.76	26.38	0.460418	0.895867	0.104133			0.01	0.104133	543
	136.61	0.62			136.61	68.305	1.19215	0.369666	0.630334			0.62	0.630334	544
	117.95	0.56			117.95	58.975	1.02931	0.515412	0.484588			0.56	0.484588	545
	147.69	0.57			147.69	73.845	1.28884	0.278237	0.721763			0.57	0.721763	546
	110.22	0.32			110.22	55.11	0.961851	0.572003	0.427997			0.32	0.427997	547
	70.5	0.27			70.5	35.25	0.615229	0.816642	0.183358			0.27	0.183358	548
	82.48	0.26			82.48	41.24	0.719774	0.751955	0.248045			0.26	0.248045	549
	48.44	0.03			48.44	24.22	0.422719	0.911977	0.088023			0.03	0.088023	550
	84.37	0.28			84.37	42.185	0.736267	0.74098	0.25902			0.28	0.25902	551
	117.47	0.35			117.47	58.735	1.02512	0.518997	0.481003			0.35	0.481003	552
	74.11	0.01			74.11	37.055	0.646732	0.798057	0.201943			0.01	0.201943	553
	90.93	0.01			90.93	45.465	0.793514	0.701345	0.298655			0.01	0.298655	554
	79.28	0.13			79.28	39.64	0.691849	0.770068	0.229932			0.13	0.229932	555
	85.42	0.12			85.42	42.71	0.74543	0.734796	0.265204			0.12	0.265204	556
	106.95	0.43			106.95	53.475	0.933315	0.595173	0.404827			0.43	0.404827	557
	121.95	0.12			121.95	60.975	1.06421	0.485191	0.514809			0.12	0.514809	558
	113.32	0.15			113.32	56.66	0.988904	0.549606	0.450394			0.15	0.450394	559
	135.66	0.36			135.66	67.83	1.18386	0.377356	0.622644			0.36	0.622644	560
	130.64	0.31			130.64	65.32	1.14005	0.41755	0.58245			0.31	0.58245	561
	95.98	0.01			95.98	47.99	0.837584	0.66926	0.33074			0.01	0.33074	562
	91.55	0.01			91.55	45.775	0.798924	0.697478	0.302522			0.01	0.302522	563
	139.65	0.33			139.65	69.825	1.21868	0.344889	0.655111			0.33	0.655111	564
	127.19	0.4			127.19	63.595	1.10994	0.444713	0.555287			0.4	0.555287	565
	100.28	0.37			100.28	50.14	0.875108	0.640914	0.359086			0.37	0.359086	566
	69.27	0.23			69.27	34.635	0.604495	0.822789	0.177211			0.23	0.177211	567
	107.43	0.12			107.43	53.715	0.937504	0.591802	0.408198			0.12	0.408198	568
	36.94	0.08			36.94	18.47	0.322362	0.94849	0.0515103			0.08	0.0515103	569
	54.4	0.09			54.4	27.2	0.47473	0.889416	0.110584			0.09	0.110584	570
	33.05	0.01			33.05	16.525	0.288416	0.958696	0.0413043			0.01	0.0413043	571
	47.27	0.04			47.27	23.635	0.412509	0.916118	0.083882			0.04	0.083882	572
	74.84	0.48			74.84	37.42	0.653102	0.794203	0.205797			0.48	0.205797	573
	59.83	0.54			59.83	29.915	0.522115	0.866766	0.133234			0.54	0.133234	574
	82.66	0.04			82.66	41.33	0.721345	0.750918	0.249082			0.04	0.249082	575
	42.29	0.01			42.29	21.145	0.36905	0.932671	0.0673295			0.01	0.0673295	576
	77.35	0.16			77.35	38.675	0.675006	0.780703	0.219297			0.16	0.219297	577
	66.5	0.28			66.5	33.25	0.580322	0.836286	0.163714			0.28	0.163714	578
	64.4	0.01			64.4	32.2	0.561996	0.846193	0.153807			0.01	0.153807	579
	43.73	0.03			43.73	21.865	0.381616	0.928064	0.0719361			0.03	0.0719361	580
	61.46	0.09			61.46	30.73	0.53634	0.859585	0.140415			0.09	0.140415	581
	67.16	0.01			67.16	33.58	0.586082	0.833114	0.166886			0.01	0.166886	582
	53.5	0.06			53.5	26.75	0.466876	0.892979	0.107021			0.06	0.107021	583
	106	0.6			106	53	0.925025	0.601815	0.398185			0.6	0.398185	584
	92.95	0.4			92.95	46.475	0.811142	0.688671	0.311329			0.4	0.311329	585
	125.85	1.3			125.85	62.925	1.09825	0.455156	0.544844			1.3	0.544844	586
	135.3	1.06			135.3	67.65	1.18072	0.380263	0.619737			1.06	0.619737	587
	128.77	1.06			128.77	64.385	1.12373	0.432322	0.567678			1.06	0.567678	588
	64.44	0.11			64.44	32.22	0.562345	0.846007	0.153993			0.11	0.153993	589
	82.74	0.01			82.74	41.37	0.722043	0.750457	0.249543			0.01	0.249543	590
	72.99	0.01			72.99	36.495	0.636958	0.803909	0.196091			0.01	0.196091	591
	81.76	0.01			81.76	40.88	0.713491	0.756082	0.243918			0.01	0.243918	592
	99.8	0.01			99.8	49.9	0.870919	0.644124	0.355876			0.01	0.355876	593
	121.46	0.11			121.46	60.73	1.05994	0.488926	0.511074			0.11	0.511074	594
	130.9	0.09			130.9	65.45	1.14232	0.415487	0.584513			0.09	0.584513	595
	126.04	1.29			126.04	63.02	1.09991	0.453679	0.546321			1.29	0.546321	596
	63.4	0.99			63.4	31.7	0.553269	0.850811	0.149189			0.99	0.149189	597
	48.18	0.01			48.18	24.09	0.42045	0.912905	0.0870946			0.01	0.0870946	598
	95.8	0.04			95.8	47.9	0.836013	0.670427	0.329573			0.04	0.329573	599
	151.25	0.16			151.25	75.625	1.31991	0.248267	0.751733			0.16	0.751733	600
	93.99	0.16			93.99	46.995	0.820217	0.682062	0.317938			0.16	0.317938	601
	72.6	0.05			72.6	36.3	0.633555	0.805928	0.194072			0.05	0.194072	602
	88.21	0.01			88.21	44.105	0.769777	0.718066	0.281934			0.01	0.281934	603
	109.19	0.01			109.19	54.595	0.952863	0.579352	0.420648			0.01	0.420648	604
	81.87	0.07			81.87	40.935	0.714451	0.755453	0.244547			0.07	0.244547	605
	128.1	0.22			128.1	64.05	1.11788	0.437587	0.562413			0.22	0.562413	606
	115.53	0.23			115.53	57.765	1.00819	0.533393	0.466607			0.23	0.466607	607
	108.64	0.27			108.64	54.32	0.948063	0.583258	0.416742			0.27	0.416742	608
	109.85	0.22			109.85	54.925	0.958622	0.574648	0.425352			0.22	0.425352	609
	71.23	0.05			71.23	35.615	0.621599	0.812948	0.187052			0.05	0.187052	610
	129.61	0.01			129.61	64.805	1.13106	0.4257	0.5743			0.01	0.5743	611
	137.01	0.29			137.01	68.505	1.19564	0.36642	0.63358			0.29	0.63358	612
	108.67	0.31			108.67	54.335	0.948325	0.583045	0.416955			0.31	0.416955	613
	37.99	0.29			37.99	18.995	0.331525	0.945547	0.054453			0.29	0.054453	614
	56.26	0.01			56.26	28.13	0.490961	0.88188	0.11812			0.01	0.11812	615
	98.07	0.08			98.07	49.035	0.855822	0.655598	0.344402			0.08	0.344402	616
	36.7	0.05			36.7	18.35	0.320268	0.949151	0.0508489			0.05	0.0508489	617
	129.2	0.82			129.2	64.6	1.12748	0.428935	0.571065			0.82	0.571065	618
	81.73	0.01			81.73	40.865	0.713229	0.756253	0.243747			0.01	0.243747	619
	106.2	0.37			106.2	53.1	0.92677	0.60042	0.39958			0.37	0.39958	620
	120.45	0.36			120.45	60.225	1.05112	0.496595	0.503405			0.36	0.503405	621
	111.09	0.01			111.09	55.545	0.969443	0.565759	0.434241			0.01	0.434241	622
	42.27	0.01			42.27	21.135	0.368875	0.932733	0.0672665			0.01	0.0672665	623
	160.26	0.01			160.26	80.13	1.39853	0.171413	0.828587			0.01	0.828587	624
	137.65	0.01			137.65	68.825	1.20122	0.361218	0.638782			0.01	0.638782	625
	131.26	0.01			131.26	65.63	1.14546	0.412628	0.587372			0.01	0.587372	626
	105.81	0.37			105.81	52.905	0.923366	0.603138	0.396862			0.37	0.396862	627
	125.84	0.35			125.84	62.92	1.09816	0.455234	0.544766			0.35	0.544766	628
	111.12	0.35			111.12	55.56	0.969705	0.565543	0.434457			0.35	0.434457	629
	53.02	0.01			53.02	26.51	0.462687	0.894856	0.105144			0.01	0.105144	630
	74.32	0.09			74.32	37.16	0.648564	0.796952	0.203048			0.09	0.203048	631
	60.62	0.1			60.62	30.31	0.529009	0.863307	0.136693			0.1	0.136693	632
	78.99	0.13			78.99	39.495	0.689318	0.77168	0.22832			0.13	0.22832	633
	98.92	0.79			98.92	49.46	0.86324	0.649979	0.350021			0.79	0.350021	634
	109.16	0.03			109.16	54.58	0.952601	0.579566	0.420434			0.03	0.420434	635
	77.48	0.26			77.48	38.74	0.676141	0.779994	0.220006			0.26	0.220006	636
	109.37	0.27			109.37	54.685	0.954433	0.578071	0.421929			0.27	0.421929	637
	82.34	0.04			82.34	41.17	0.718552	0.75276	0.24724			0.04	0.24724	638
	80.65	0.87			80.65	40.325	0.703804	0.762386	0.237614			0.87	0.237614	639
	103.19	0.06			103.19	51.595	0.900503	0.621216	0.378784			0.06	0.378784	640
	93.14	0.54			93.14	46.57	0.8128	0.687468	0.312532			0.54	0.312532	641
	95.27	0.64			95.27	47.635	0.831388	0.673851	0.326149			0.64	0.326149	642
	126.67	0.21			126.67	63.335	1.1054	0.448773	0.551227			0.21	0.551227	643
	63.43	0.01			63.43	31.715	0.553531	0.850674	0.149326			0.01	0.149326	644
	57.9	0.07			57.9	28.95	0.505273	0.875042	0.124958			0.07	0.124958	645
	68.87	0.1			68.87	34.435	0.601004	0.824768	0.175232			0.1	0.175232	646
	68.28	0.01			68.28	34.14	0.595855	0.827669	0.172331			0.01	0.172331	647
	104.84	0.01			104.84	52.42	0.914902	0.609869	0.390131			0.01	0.390131	648
	89.5	0.21			89.5	44.75	0.781035	0.710185	0.289815			0.21	0.289815	649
	61.69	0.12			61.69	30.845	0.538347	0.858557	0.141443			0.12	0.141443	650
	88.38	0.29			88.38	44.19	0.771261	0.717032	0.282968			0.29	0.282968	651
	82.25	0.19			82.25	41.125	0.717767	0.753276	0.246724			0.19	0.246724	652
	107.08	0.08			107.08	53.54	0.934449	0.594261	0.405739			0.08	0.405739	653
	108.58	0.35			108.58	54.29	0.947539	0.583683	0.416317			0.35	0.416317	654
	69.72	0.06			69.72	34.86	0.608422	0.820551	0.179449			0.06	0.179449	655
	59.62	0.11			59.62	29.81	0.520283	0.867679	0.132321			0.11	0.132321	656
	67.04	0.58			67.04	33.52	0.585034	0.833693	0.166307			0.58	0.166307	657
	30.91	0.01			30.91	15.455	0.269741	0.96384	0.03616			0.01	0.03616	658
	83.97	0.01			83.97	41.985	0.732776	0.74332	0.25668			0.01	0.25668	659
	123.41	0.32			123.41	61.705	1.07696	0.474011	0.525989			0.32	0.525989	660
	77.17	0.27			77.17	38.585	0.673435	0.781684	0.218316			0.27	0.218316	661
	120.62	1.16			120.62	60.31	1.05261	0.495307	0.504693			1.16	0.504693	662
	88.57	0.01			88.57	44.285	0.772919	0.715876	0.284124			0.01	0.284124	663
	83.96	0.01			83.96	41.98	0.732689	0.743378	0.256622			0.01	0.256622	664
	127.17	0.22			127.17	63.585	1.10977	0.44487	0.55513			0.22	0.55513	665
	68.19	0.09			68.19	34.095	0.59507	0.828109	0.171891			0.09	0.171891	666
	82.02	0.51			82.02	41.01	0.71576	0.754595	0.245405			0.51	0.245405	667
	66.58	0.07			66.58	33.29	0.58102	0.835903	0.164097			0.07	0.164097	668
	87.98	0.21			87.98	43.99	0.76777	0.719461	0.280539			0.21	0.280539	669
	53.09	0.29			53.09	26.545	0.463298	0.894584	0.105416			0.29	0.105416	670
	117.07	1.27			117.07	58.535	1.02163	0.521978	0.478022			1.27	0.478022	671
	102.62	0.78			102.62	51.31	0.895528	0.625106	0.374894			0.78	0.374894	672
	89.83	0.3			89.83	44.915	0.783915	0.708155	0.291845			0.3	0.291845	673
	106.42	0.28			106.42	53.21	0.92869	0.598884	0.401116			0.28	0.401116	674
	110.44	0.46			110.44	55.22	0.963771	0.570427	0.429573			0.46	0.429573	675
	101.91	0.5			101.91	50.955	0.889333	0.629931	0.370069			0.5	0.370069	676
	48.29	0.27			48.29	24.145	0.42141	0.912513	0.0874868			0.27	0.0874868	677
	84.36	0.7			84.36	42.18	0.73618	0.741039	0.258961			0.7	0.258961	678
	107.54	0.88			107.54	53.77	0.938464	0.591028	0.408972			0.88	0.408972	679
	39.07	0.05			39.07	19.535	0.34095	0.942437	0.0575626			0.05	0.0575626	680
	56.21	0.34			56.21	28.105	0.490525	0.882086	0.117914			0.34	0.117914	681
	67.38	0.06			67.38	33.69	0.588001	0.832051	0.167949			0.06	0.167949	682
	85.34	0.42			85.34	42.67	0.744732	0.73527	0.26473			0.42	0.26473	683
	81.25	0.16			81.25	40.625	0.70904	0.758987	0.241013			0.16	0.241013	684
	118.63	0.9			118.63	59.315	1.03524	0.510318	0.489682			0.9	0.489682	685
	65.01	0.89			65.01	32.505	0.567319	0.843345	0.156655			0.89	0.156655	686
	33.98	0.01			33.98	16.99	0.296531	0.956356	0.0436442			0.01	0.0436442	687
	68.26	0.26			68.26	34.13	0.595681	0.827767	0.172233			0.26	0.172233	688
	38.29	0.32			38.29	19.145	0.334143	0.944692	0.0553084			0.32	0.0553084	689
	82.06	0.54			82.06	41.03	0.716109	0.754366	0.245634			0.54	0.245634	690
	117.71	0.51			117.71	58.855	1.02721	0.517206	0.482794			0.51	0.482794	691
	63.52	0.46			63.52	31.76	0.554317	0.85026	0.14974			0.46	0.14974	692
	55.59	0.09			55.59	27.795	0.485114	0.884622	0.115378			0.09	0.115378	693
	87.41	0.44			87.41	43.705	0.762796	0.722907	0.277093			0.44	0.277093	694
	72.66	0.44			72.66	36.33	0.634078	0.805618	0.194382			0.44	0.194382	695
	53.56	0.1			53.56	26.78	0.467399	0.892743	0.107257			0.1	0.107257	696
	45.59	0.08			45.59	22.795	0.397848	0.921897	0.078103			0.08	0.078103	697
	46.71	0.07			46.71	23.355	0.407622	0.918066	0.0819337			0.07	0.0819337	698
	104.22	0.1			104.22	52.11	0.909491	0.614147	0.385853			0.1	0.385853	699
	58.14	0.09			58.14	29.07	0.507367	0.874027	0.125973			0.09	0.125973	700
	72.48	0.26			72.48	36.24	0.632507	0.806548	0.193452			0.26	0.193452	701
	100.76	0.28			100.76	50.38	0.879297	0.637693	0.362307			0.28	0.362307	702
	70.85	0.07			70.85	35.425	0.618283	0.814875	0.185125			0.07	0.185125	703
	30.95	0.05			30.95	15.475	0.27009	0.963747	0.036253			0.05	0.036253	704
	53.91	0.01			53.91	26.955	0.470453	0.891363	0.108637			0.01	0.108637	705
	84.37	1.75			84.37	42.185	0.736267	0.74098	0.25902			1.75	0.25902	706
	54.87	0.24			54.87	27.435	0.478831	0.887534	0.112466			0.24	0.112466	707
	64.07	0.68			64.07	32.035	0.559116	0.847724	0.152276			0.68	0.152276	708
	105.48	0.47			105.48	52.74	0.920487	0.605433	0.394567			0.47	0.394567	709
	125.26	0.53			125.26	62.63	1.0931	0.459735	0.540265			0.53	0.540265	710
	82.25	1.42			82.25	41.125	0.717767	0.753276	0.246724			1.42	0.246724	711
	90.11	0.88			90.11	45.055	0.786358	0.706428	0.293572			0.88	0.293572	712
	23.19	0.01			23.19	11.595	0.202371	0.979593	0.0204072			0.01	0.0204072	713
	41.11	0.01			41.11	20.555	0.358752	0.936336	0.0636644			0.01	0.0636644	714
	57.43	0.89			57.43	28.715	0.501171	0.87702	0.12298			0.89	0.12298	715
	69.16	0.12			69.16	34.58	0.603535	0.823335	0.176665			0.12	0.176665	716
	59.98	0.04			59.98	29.99	0.523424	0.866113	0.133887			0.04	0.133887	717
	107.17	0.5			107.17	53.585	0.935235	0.59363	0.40637			0.5	0.40637	718
	116.09	0.39			116.09	58.045	1.01308	0.529253	0.470747			0.39	0.470747	719
	118.92	0.07			118.92	59.46	1.03777	0.50814	0.49186			0.07	0.49186	720
	68.56	0.01			68.56	34.28	0.598299	0.826295	0.173705			0.01	0.173705	721
	94.35	0.97			94.35	47.175	0.823359	0.679761	0.320239			0.97	0.320239	722
	64.83	0.04			64.83	32.415	0.565748	0.844188	0.155812			0.04	0.155812	723
	92.22	0.88			92.22	46.11	0.804771	0.693276	0.306724			0.88	0.306724	724
	98.13	0.27			98.13	49.065	0.856346	0.655202	0.344798			0.27	0.344798	725
	73.78	0.27			73.78	36.89	0.643852	0.799789	0.200211			0.27	0.200211	726
	46.32	0.19			46.32	23.16	0.404218	0.91941	0.0805899			0.19	0.0805899	727
	57.99	0.01			57.99	28.995	0.506058	0.874662	0.125338			0.01	0.125338	728
	106.16	0.64			106.16	53.08	0.926421	0.600699	0.399301			0.64	0.399301	729
	51.44	0.05			51.44	25.72	0.448899	0.900926	0.0990744			0.05	0.0990744	730
	48.8	0.38			48.8	24.4	0.42586	0.910684	0.0893163			0.38	0.0893163	731
	42.02	0.17			42.02	21.01	0.366694	0.933518	0.0664821			0.17	0.0664821	732
	72.58	0.16			72.58	36.29	0.63338	0.806032	0.193968			0.16	0.193968	733
	26.53	0.05			26.53	13.265	0.231518	0.973319	0.0266808			0.05	0.0266808	734
	76.58	0.87			76.58	38.29	0.668287	0.784885	0.215115			0.87	0.215115	735
	61.48	0.01			61.48	30.74	0.536514	0.859496	0.140504			0.01	0.140504	736
	88.82	0.53			88.82	44.41	0.775101	0.714351	0.285649			0.53	0.285649	737
	66.17	0.01			66.17	33.085	0.577442	0.837862	0.162138			0.01	0.162138	738
	54.46	0.18			54.46	27.23	0.475253	0.889177	0.110823			0.18	0.110823	739
	36.03	0.1			36.03	18.015	0.314421	0.950976	0.0490244			0.1	0.0490244	740
	89.56	0.12			89.56	44.78	0.781558	0.709817	0.290183			0.12	0.290183	741
	53.56	0.16			53.56	26.78	0.467399	0.892743	0.107257			0.16	0.107257	742
	50.34	0.15			50.34	25.17	0.439299	0.90505	0.0949501			0.15	0.0949501	743
	147.19	2.02			147.19	73.595	1.28448	0.282425	0.717575			2.02	0.717575	744
	73.36	0.71			73.36	36.68	0.640187	0.801984	0.198016			0.71	0.198016	745
	32.97	0.08			32.97	16.485	0.287718	0.958894	0.0411059			0.08	0.0411059	746
	64.09	0.01			64.09	32.045	0.559291	0.847632	0.152368			0.01	0.152368	747
	141.76	0.34			141.76	70.88	1.23709	0.327548	0.672452			0.34	0.672452	748
	71.88	0.55			71.88	35.94	0.627271	0.809632	0.190368			0.55	0.190368	749
	106.8	0.29			106.8	53.4	0.932006	0.596225	0.403775			0.29	0.403775	750
	96.43	0.22			96.43	48.215	0.84151	0.666337	0.333663			0.22	0.333663	751
	95.11	0.04			95.11	47.555	0.829991	0.674882	0.325118			0.04	0.325118	752
	88.05	0.1			88.05	44.025	0.768381	0.719037	0.280963			0.1	0.280963	753
	109.97	0.24			109.97	54.985	0.959669	0.573791	0.426209			0.24	0.426209	754
	69.72	0.24			69.72	34.86	0.608422	0.820551	0.179449			0.24	0.179449	755
	78.55	0.31			78.55	39.275	0.685478	0.774117	0.225883			0.31	0.225883	756
	91.62	0.3			91.62	45.81	0.799535	0.69704	0.30296			0.3	0.30296	757
	48.69	0.01			48.69	24.345	0.4249	0.91108	0.0889202			0.01	0.0889202	758
	57.31	0.4			57.31	28.655	0.500124	0.877523	0.122477			0.4	0.122477	759
	47.86	0.01			47.86	23.93	0.417657	0.914042	0.0859583			0.01	0.0859583	760
	63.74	0.04			63.74	31.87	0.556236	0.849248	0.150752			0.04	0.150752	761
	32.56	0.44			32.56	16.28	0.28414	0.959903	0.0400968			0.44	0.0400968	762
	49.21	0.07			49.21	24.605	0.429438	0.9092	0.0908002			0.07	0.0908002	763
	36.99	0.14			36.99	18.495	0.322799	0.948351	0.0516487			0.14	0.0516487	764
	54.34	0.01			54.34	27.17	0.474206	0.889656	0.110344			0.01	0.110344	765
	56.69	0.07			56.69	28.345	0.494714	0.880105	0.119895			0.07	0.119895	766
	60.61	0.01			60.61	30.305	0.528922	0.863352	0.136648			0.01	0.136648	767
	83.78	0.01			83.78	41.89	0.731118	0.744428	0.255572			0.01	0.255572	768
	45.67	0.01			45.67	22.835	0.398546	0.921626	0.0783737			0.01	0.0783737	769
	80.23	0.12			80.23	40.115	0.700139	0.764753	0.235247			0.12	0.235247	770
	71.33	0.01			71.33	35.665	0.622472	0.81244	0.18756			0.01	0.18756	771
	46.88	0.14			46.88	23.44	0.409105	0.917477	0.0825229			0.14	0.0825229	772
	74.36	0.01			74.36	37.18	0.648913	0.796741	0.203259			0.01	0.203259	773
	85.35	0.01			85.35	42.675	0.744819	0.73521	0.26479			0.01	0.26479	774
	79.54	0.65			79.54	39.77	0.694117	0.768619	0.231381			0.65	0.231381	775
	56.01	0.38			56.01	28.005	0.488779	0.882907	0.117093			0.38	0.117093	776
	84.29	0.33			84.29	42.145	0.735569	0.741449	0.258551			0.33	0.258551	777
	70.76	0.46			70.76	35.38	0.617497	0.81533	0.18467			0.46	0.18467	778
	77.57	0.01			77.57	38.785	0.676926	0.779502	0.220498			0.01	0.220498	779
	46.68	0.05			46.68	23.34	0.40736	0.91817	0.08183			0.05	0.08183	780
	110.37	0.28			110.37	55.185	0.96316	0.570929	0.429071			0.28	0.429071	781
	110.91	0.97			110.91	55.455	0.967872	0.567053	0.432947			0.97	0.432947	782
	111.81	0.65			111.81	55.905	0.975726	0.560567	0.439433			0.65	0.439433	783
	45.07	0.03			45.07	22.535	0.39331	0.923646	0.0763544			0.03	0.0763544	784
	54.64	0.09			54.64	27.32	0.476824	0.888457	0.111543			0.09	0.111543	785
	32.13	0.22			32.13	16.065	0.280387	0.960948	0.0390516			0.22	0.0390516	786
	101.55	0.57			101.55	50.775	0.886191	0.632367	0.367633			0.57	0.367633	787
	59.25	0.63			59.25	29.625	0.517054	0.869279	0.130721			0.63	0.130721	788
	88	0.63			88	44	0.767945	0.71934	0.28066			0.63	0.28066	789
	68.5	0.73			68.5	34.25	0.597775	0.82659	0.17341			0.73	0.17341	790
	89.36	0.27			89.36	44.68	0.779813	0.711045	0.288955			0.27	0.288955	791
	72.85	0.39			72.85	36.425	0.635736	0.804635	0.195365			0.39	0.195365	792
	98.32	0.39			98.32	49.16	0.858004	0.653949	0.346051			0.39	0.346051	793
	71.91	1.47			71.91	35.955	0.627533	0.809478	0.190522			1.47	0.190522	794
	105.1	1.15			105.1	52.55	0.917171	0.608069	0.391931			1.15	0.391931	795
	99.51	1.78			99.51	49.755	0.868389	0.646057	0.353943			1.78	0.353943	796
	54.49	0.45			54.49	27.245	0.475515	0.889057	0.110943			0.45	0.110943	797
	65.3	0.01			65.3	32.65	0.56985	0.841982	0.158018			0.01	0.158018	798
	64.66	0.21			64.66	32.33	0.564265	0.844982	0.155018			0.21	0.155018	799
	76.25	0.37			76.25	38.125	0.665407	0.786666	0.213334			0.37	0.213334	800
	84.48	0.37			84.48	42.24	0.737227	0.740335	0.259665			0.37	0.259665	801
	86.37	0.71			86.37	43.185	0.75372	0.729148	0.270852			0.71	0.270852	802
	103.03	0.43			103.03	51.515	0.899106	0.62231	0.37769			0.43	0.37769	803
	73.02	0.24			73.02	36.51	0.63722	0.803753	0.196247			0.24	0.196247	804
	55.6	0.22			55.6	27.8	0.485202	0.884581	0.115419			0.22	0.115419	805
	49.76	0.3			49.76	24.88	0.434238	0.907191	0.0928091			0.3	0.0928091	806
	97.03	0.34			97.03	48.515	0.846746	0.662424	0.337576			0.34	0.337576	807
	39.97	0.1			39.97	19.985	0.348804	0.939782	0.0602179			0.1	0.0602179	808
	27.13	0.08			27.13	13.565	0.236754	0.972104	0.0278955			0.08	0.0278955	809
	28.45	0.03			28.45	14.225	0.248273	0.969338	0.0306618			0.03	0.0306618	810
	27.13	0.01			27.13	13.565	0.236754	0.972104	0.0278955			0.01	0.0278955	811
	52.41	0.18			52.41	26.205	0.457364	0.89722	0.10278			0.18	0.10278	812
	62.54	0.79			62.54	31.27	0.545764	0.854731	0.145269			0.79	0.145269	813
	70.34	0.11			70.34	35.17	0.613832	0.817447	0.182553			0.11	0.182553	814
	101.53	0.32			101.53	50.765	0.886016	0.632503	0.367497			0.32	0.367497	815
	100.98	0.6			100.98	50.49	0.881217	0.636213	0.363787			0.6	0.363787	816
	106.38	0.59			106.38	53.19	0.928341	0.599163	0.400837			0.59	0.400837	817
	72.49	0.6			72.49	36.245	0.632595	0.806496	0.193504			0.6	0.193504	818
	72.67	0.51			72.67	36.335	0.634165	0.805566	0.194434			0.51	0.194434	819
	75.36	0.36			75.36	37.68	0.65764	0.791437	0.208563			0.36	0.208563	820
	56.4	0.26			56.4	28.2	0.492183	0.881303	0.118697			0.26	0.118697	821
	96.1	0.4			96.1	48.05	0.838631	0.668482	0.331518			0.4	0.331518	822
	70.5	0.26			70.5	35.25	0.615229	0.816642	0.183358			0.26	0.183358	823
	49.38	0.41			49.38	24.69	0.430922	0.908581	0.0914189			0.41	0.0914189	824
	88.33	1.7			88.33	44.165	0.770825	0.717336	0.282664			1.7	0.282664	825
	64	0.6			64	32	0.558505	0.848048	0.151952			0.6	0.151952	826
	102.62	0.46			102.62	51.31	0.895528	0.625106	0.374894			0.46	0.374894	827
	64.8	1.7			64.8	32.4	0.565487	0.844328	0.155672			1.7	0.155672	828
	86.29	0.2			86.29	43.145	0.753022	0.729625	0.270375			0.2	0.270375	829
	48.56	0.5			48.56	24.28	0.423766	0.911547	0.0884531			0.5	0.0884531	830
	63.48	0.92			63.48	31.74	0.553968	0.850444	0.149556			0.92	0.149556	831

## Sheet: Sheet4
Syn4MO alpha and contact width					average width	0.314284
						contact with 0-0.5			contact wdith 0-0.5			contact with > 0.5um			contact width >0.5um			contact width 0-0.025			contact 0-0.025 um
width at angle (um)	1- cosq		width at angle (um)	1- cosq		width at angle (um)	1- cosq		alpha			width at angle (um)	1- cosq		alpha			contact width	1- cosq		alpha
0.2	0.0766892		0.01	0.382689		0.01	0.382689		0.275613	average		0.5	0.27643		0.409065	average		0.01	0.382689		0.229125	average
0.2	0.210112		0.01	0.0263813		0.01	0.0263813		0.176066	STDV		0.5	0.213388		0.18787	STDV		0.01	0.0263813		0.165585	STDV
0.31	0.214197		0.01	0.0179918		0.01	0.0179918					0.5	0.452875					0.01	0.0179918
0.01	0.382689		0.01	0.119937		0.01	0.119937					0.5	0.808163					0.01	0.119937
0.36	0.297971		0.01	0.0444125		0.01	0.0444125					0.5	0.370069					0.01	0.0444125
0.44	0.0959175		0.01	0.39207		0.01	0.39207					0.5	0.40637					0.01	0.39207
0.06	0.256213		0.01	0.25197		0.01	0.25197					0.5	0.0884531					0.01	0.25197
0.06	0.186138		0.01	0.0456293		0.01	0.0456293					0.51	0.502193					0.01	0.0456293
0.01	0.0263813		0.01	0.126483		0.01	0.126483					0.51	0.433522					0.01	0.126483
0.01	0.0179918		0.01	0.18914		0.01	0.18914					0.51	0.229821					0.01	0.18914
0.01	0.119937		0.01	0.260604		0.01	0.260604					0.51	0.417664					0.01	0.260604
0.06	0.514275		0.01	0.284978		0.01	0.284978					0.51	0.245405					0.01	0.284978
0.25	0.148319		0.01	0.20803		0.01	0.20803					0.51	0.482794					0.01	0.20803
0.74	0.180948		0.01	0.535235		0.01	0.535235					0.51	0.194434					0.01	0.535235
0.01	0.0444125		0.01	0.293943		0.01	0.293943					0.52	0.616349					0.01	0.293943
0.57	0.121308		0.01	0.148136		0.01	0.148136					0.52	0.356077					0.01	0.148136
0.04	0.119812		0.01	0.303273		0.01	0.303273					0.52	0.355476					0.01	0.303273
0.01	0.39207		0.01	0.157736		0.01	0.157736					0.52	0.791747					0.01	0.157736
0.01	0.25197		0.01	0.4461		0.01	0.4461					0.52	0.245119					0.01	0.4461
1.17	0.631389		0.01	0.744554		0.01	0.744554					0.52	0.223239					0.01	0.744554
0.49	0.195936		0.01	0.415042		0.01	0.415042					0.52	0.660852					0.01	0.415042
0.26	0.175479		0.01	0.163236		0.01	0.163236					0.53	0.308676					0.01	0.163236
0.29	0.448864		0.01	0.0710612		0.01	0.0710612					0.53	0.190727					0.01	0.0710612
0.58	0.275227		0.01	0.193143		0.01	0.193143					0.53	0.195987					0.01	0.193143
0.52	0.616349		0.01	0.217392		0.01	0.217392					0.53	0.455727					0.01	0.217392
0.41	0.484513		0.01	0.549902		0.01	0.549902					0.53	0.503859					0.01	0.549902
0.31	0.351083		0.01	0.358015		0.01	0.358015					0.53	0.501437					0.01	0.358015
0.31	0.32152		0.01	0.0756203		0.01	0.0756203					0.53	0.608948					0.01	0.0756203
0.21	0.0695505		0.01	0.117216		0.01	0.117216					0.53	0.560453					0.01	0.117216
0.34	0.281024		0.01	0.174591		0.01	0.174591					0.53	0.524222					0.01	0.174591
0.52	0.356077		0.01	0.139214		0.01	0.139214					0.53	0.540265					0.01	0.139214
0.54	0.390546		0.01	0.262782		0.01	0.262782					0.53	0.285649					0.01	0.262782
0.63	0.865754		0.01	0.51603		0.01	0.51603					0.54	0.390546					0.01	0.51603
0.04	0.098923		0.01	0.0809678		0.01	0.0809678					0.54	0.286933					0.01	0.0809678
0.49	0.687831		0.01	0.0459164		0.01	0.0459164					0.54	0.716319					0.01	0.0459164
1.41	0.111864		0.01	0.395818		0.01	0.395818					0.54	0.527911					0.01	0.395818
0.94	0.363518		0.01	0.239537		0.01	0.239537					0.54	0.457045					0.01	0.239537
0.86	0.220936		0.01	0.480183		0.01	0.480183					0.54	0.601651					0.01	0.480183
0.15	0.0749559		0.01	0.149326		0.01	0.149326					0.54	0.372512					0.01	0.149326
0.39	0.628632		0.01	0.320111		0.01	0.320111					0.54	0.133234					0.01	0.320111
0.42	0.241752		0.01	0.128872		0.01	0.128872					0.54	0.312532					0.01	0.128872
0.04	0.0756203		0.01	0.102819		0.01	0.102819					0.54	0.245634					0.01	0.102819
0.07	0.132625		0.01	0.11311		0.01	0.11311					0.55	0.603653					0.01	0.11311
0.1	0.137045		0.01	0.0747241		0.01	0.0747241					0.55	0.499396					0.01	0.0747241
0.91	0.376734		0.01	0.101397		0.01	0.101397					0.55	0.388266					0.01	0.101397
1.34	0.293819		0.01	0.336923		0.01	0.336923					0.55	0.145904					0.01	0.336923
1.38	0.558024		0.01	0.483467		0.01	0.483467					0.55	0.190368					0.01	0.483467
0.53	0.308676		0.01	0.315071		0.01	0.315071					0.56	0.382346					0.01	0.315071
1.54	0.209204		0.01	0.283637		0.01	0.283637					0.56	0.19687					0.01	0.283637
0.53	0.190727		0.01	0.487957		0.01	0.487957					0.56	0.432013					0.01	0.487957
0.91	0.480257		0.01	0.578094		0.01	0.578094					0.56	0.651428					0.01	0.578094
0.91	0.325762		0.01	0.515725		0.01	0.515725					0.56	0.484588					0.01	0.515725
0.12	0.0806585		0.01	0.286138		0.01	0.286138					0.57	0.121308					0.01	0.286138
0.1	0.287361		0.01	0.186544		0.01	0.186544					0.57	0.259489					0.01	0.186544
0.15	0.180748		0.01	0.372512		0.01	0.372512					0.57	0.136472					0.01	0.372512
0.1	0.0851108		0.01	0.527526		0.01	0.527526					0.57	0.420008					0.01	0.527526
0.01	0.0456293		0.01	0.719836		0.01	0.719836					0.57	0.721763					0.01	0.719836
0.32	0.331453		0.01	0.15967		0.01	0.15967					0.57	0.367633					0.01	0.15967
0.11	0.370815		0.01	0.0593263		0.01	0.0593263					0.58	0.275227					0.01	0.0593263
1.21	0.27127		0.01	0.252898		0.01	0.252898					0.58	0.623048					0.01	0.252898
0.53	0.195987		0.01	0.172282		0.01	0.172282					0.58	0.124367					0.01	0.172282
0.04	0.103359		0.01	0.0298946		0.01	0.0298946					0.58	0.331323					0.01	0.0298946
0.16	0.144817		0.01	0.251276		0.01	0.251276					0.58	0.166307					0.01	0.251276
0.92	0.591112		0.01	0.244547		0.01	0.244547					0.59	0.400837					0.01	0.244547
0.72	0.423496		0.01	0.0411803		0.01	0.0411803					0.6	0.479363					0.01	0.0411803
0.47	0.41024		0.01	0.158819		0.01	0.158819					0.6	0.453094					0.01	0.158819
0.36	0.427997		0.01	0.100595		0.01	0.100595					0.6	0.398185					0.01	0.100595
0.33	0.214737		0.01	0.140772		0.01	0.140772					0.6	0.363787					0.01	0.140772
0.2	0.545232		0.01	0.600931		0.01	0.600931					0.6	0.193504					0.01	0.600931
0.36	0.140772		0.01	0.311645		0.01	0.311645					0.6	0.151952					0.01	0.311645
0.34	0.219515		0.01	0.378442		0.01	0.378442					0.61	0.812962					0.01	0.378442
0.27	0.0650814		0.01	0.37292		0.01	0.37292					0.61	0.486159					0.01	0.37292
0.14	0.290737		0.01	0.0782722		0.01	0.0782722					0.62	0.871031					0.01	0.0782722
0.26	0.321648		0.01	0.0202147		0.01	0.0202147					0.62	0.630334					0.01	0.0202147
0.01	0.126483		0.01	0.170182		0.01	0.170182					0.63	0.865754					0.01	0.170182
0.06	0.0302983		0.01	0.0584118		0.01	0.0584118					0.63	0.130721					0.01	0.0584118
0.03	0.0629921		0.01	0.115338		0.01	0.115338					0.63	0.28066					0.01	0.115338
0.19	0.445664		0.01	0.135506		0.01	0.135506					0.64	0.334574					0.01	0.135506
0.72	0.707628		0.01	0.166403		0.01	0.166403					0.64	0.38799					0.01	0.166403
0.53	0.455727		0.01	0.206275		0.01	0.206275					0.64	0.326149					0.01	0.206275
0.8	0.182855		0.01	0.271569		0.01	0.271569					0.64	0.399301					0.01	0.271569
0.48	0.322546		0.01	0.112506		0.01	0.112506					0.65	0.109112					0.01	0.112506
0.48	0.680875		0.01	0.0693268		0.01	0.0693268					0.65	0.269123					0.01	0.0693268
0.95	0.32441		0.01	0.0846534		0.01	0.0846534					0.65	0.231381					0.01	0.0846534
1.04	0.400557		0.01	0.485186		0.01	0.485186					0.65	0.439433					0.01	0.485186
1.48	0.205585		0.01	0.245233		0.01	0.245233					0.66	0.511912					0.01	0.245233
0.01	0.18914		0.01	0.451999		0.01	0.451999					0.66	0.245749					0.01	0.451999
0.09	0.312532		0.01	0.0989987		0.01	0.0989987					0.66	0.559982					0.01	0.0989987
0.11	0.137884		0.01	0.0552225		0.01	0.0552225					0.66	0.411227					0.01	0.0552225
0.01	0.260604		0.01	0.183661		0.01	0.183661					0.67	0.222141					0.01	0.183661
0.72	0.512826		0.01	0.316535		0.01	0.316535					0.68	0.676248					0.01	0.316535
0.29	0.0624749		0.01	0.280175		0.01	0.280175					0.68	0.152276					0.01	0.280175
0.01	0.284978		0.01	0.154785		0.01	0.154785					0.69	0.229431					0.01	0.154785
0.13	0.154226		0.01	0.204421		0.01	0.204421					0.69	0.497508					0.01	0.204421
0.01	0.20803		0.01	0.155953		0.01	0.155953					0.69	0.279873					0.01	0.155953
0.01	0.535235		0.01	0.52768		0.01	0.52768					0.69	0.703292					0.01	0.52768
0.01	0.293943		0.01	0.051538		0.01	0.051538					0.7	0.258961					0.01	0.051538
0.05	0.188171		0.01	0.166114		0.01	0.166114					0.71	0.198016					0.01	0.166114
0.21	0.153714		0.01	0.270136		0.01	0.270136					0.71	0.270852					0.01	0.270136
0.17	0.394567		0.01	0.0582063		0.01	0.0582063					0.72	0.423496					0.01	0.0582063
0.44	0.588088		0.01	0.201312		0.01	0.201312					0.72	0.707628					0.01	0.201312
0.24	0.224614		0.01	0.125592		0.01	0.125592					0.72	0.512826					0.01	0.125592
0.02	0.0847237		0.01	0.569253		0.01	0.569253					0.72	0.278905					0.01	0.569253
0.01	0.148136		0.01	0.112024		0.01	0.112024					0.73	0.223019					0.01	0.112024
0.01	0.303273		0.01	0.151582		0.01	0.151582					0.73	0.315326					0.01	0.151582
0.31	0.139836		0.01	0.3349		0.01	0.3349					0.73	0.17341					0.01	0.3349
0.31	0.1084		0.01	0.0719361		0.01	0.0719361					0.74	0.180948					0.01	0.0719361
0.29	0.171744		0.01	0.130548		0.01	0.130548					0.74	0.221921					0.01	0.130548
0.01	0.157736		0.01	0.0983938		0.01	0.0983938					0.75	0.771139					0.01	0.0983938
0.01	0.4461		0.01	0.448645		0.01	0.448645					0.75	0.523992					0.01	0.448645
0.01	0.744554		0.01	0.0497829		0.01	0.0497829					0.76	0.538251					0.01	0.0497829
0.01	0.415042		0.01	0.174049		0.01	0.174049					0.77	0.727384					0.01	0.174049
0.01	0.163236		0.01	0.104133		0.01	0.104133					0.78	0.642691					0.01	0.104133
0.01	0.0710612		0.01	0.201943		0.01	0.201943					0.78	0.670392					0.01	0.201943
0.03	0.16887		0.01	0.298655		0.01	0.298655					0.78	0.374894					0.01	0.298655
0.21	0.218371		0.01	0.33074		0.01	0.33074					0.79	0.426996					0.01	0.33074
0.25	0.395123		0.01	0.302522		0.01	0.302522					0.79	0.506589					0.01	0.302522
0.05	0.101896		0.01	0.0413043		0.01	0.0413043					0.79	0.350021					0.01	0.0413043
0.01	0.193143		0.01	0.0673295		0.01	0.0673295					0.79	0.145269					0.01	0.0673295
0.01	0.217392		0.01	0.153807		0.01	0.153807					0.8	0.182855					0.01	0.153807
0.01	0.549902		0.01	0.166886		0.01	0.166886					0.8	0.705126					0.01	0.166886
0.01	0.358015		0.01	0.249543		0.01	0.249543					0.82	0.571065					0.01	0.249543
0.07	0.194382		0.01	0.196091		0.01	0.196091					0.83	0.742446					0.01	0.196091
0.14	0.0908002		0.01	0.243918		0.01	0.243918					0.84	0.369527					0.01	0.243918
0.01	0.0756203		0.01	0.355876		0.01	0.355876					0.84	0.803797					0.01	0.355876
0.01	0.117216		0.01	0.0870946		0.01	0.0870946					0.85	0.536317					0.01	0.0870946
0.06	0.125592		0.01	0.281934		0.01	0.281934					0.86	0.220936					0.01	0.281934
0.11	0.125042		0.01	0.420648		0.01	0.420648					0.86	0.755962					0.01	0.420648
0.11	0.322867		0.01	0.5743		0.01	0.5743					0.86	0.560218					0.01	0.5743
0.05	0.0688487		0.01	0.11812		0.01	0.11812					0.87	0.237614					0.01	0.11812
0.1	0.182855		0.01	0.243747		0.01	0.243747					0.87	0.215115					0.01	0.243747
0.01	0.174591		0.01	0.434241		0.01	0.434241					0.88	0.737811					0.01	0.434241
0.49	0.154505		0.01	0.0672665		0.01	0.0672665					0.88	0.408972					0.01	0.0672665
0.01	0.139214		0.01	0.828587		0.01	0.828587					0.88	0.293572					0.01	0.828587
0.34	0.0824534		0.01	0.638782		0.01	0.638782					0.88	0.306724					0.01	0.638782
0.58	0.623048		0.01	0.587372		0.01	0.587372					0.89	0.156655					0.01	0.587372
0.08	0.292893		0.01	0.105144		0.01	0.105144					0.89	0.12298					0.01	0.105144
0.14	0.452802		0.01	0.149326		0.01	0.149326					0.9	0.489682					0.01	0.149326
0.31	0.291599		0.01	0.172331		0.01	0.172331					0.91	0.376734					0.01	0.172331
0.68	0.676248		0.01	0.390131		0.01	0.390131					0.91	0.480257					0.01	0.390131
0.55	0.603653		0.01	0.03616		0.01	0.03616					0.91	0.325762					0.01	0.03616
0.21	0.111063		0.01	0.25668		0.01	0.25668					0.92	0.591112					0.01	0.25668
0.45	0.223294		0.01	0.284124		0.01	0.284124					0.92	0.149556					0.01	0.284124
0.5	0.27643		0.01	0.256622		0.01	0.256622					0.94	0.363518					0.01	0.256622
0.48	0.253246		0.01	0.0436442		0.01	0.0436442					0.95	0.32441					0.01	0.0436442
0.86	0.755962		0.01	0.108637		0.01	0.108637					0.95	0.466976					0.01	0.108637
0.31	0.855471		0.01	0.0204072		0.01	0.0204072					0.95	0.583561					0.01	0.0204072
0.52	0.355476		0.01	0.0636644		0.01	0.0636644					0.96	0.412568					0.01	0.0636644
0.47	0.486459		0.01	0.173705		0.01	0.173705					0.97	0.544533					0.01	0.173705
0.48	0.176814		0.01	0.125338		0.01	0.125338					0.97	0.346976					0.01	0.125338
0.48	0.129816		0.01	0.140504		0.01	0.140504					0.97	0.320239					0.01	0.140504
0.24	0.383926		0.01	0.162138		0.01	0.162138					0.97	0.432947					0.01	0.162138
0.57	0.259489		0.01	0.152368		0.01	0.152368					0.99	0.149189					0.01	0.152368
0.95	0.466976		0.01	0.0889202		0.01	0.0889202					1.01	0.344007					0.01	0.0889202
0.47	0.188783		0.01	0.0859583		0.01	0.0859583					1.01	0.410028					0.01	0.0859583
0.4	0.168676		0.01	0.110344		0.01	0.110344					1.01	0.482122					0.01	0.110344
0.83	0.742446		0.01	0.136648		0.01	0.136648					1.01	0.601011					0.01	0.136648
0.01	0.262782		0.01	0.255572		0.01	0.255572					1.04	0.400557					0.01	0.255572
0.52	0.791747		0.01	0.0783737		0.01	0.0783737					1.06	0.619737					0.01	0.0783737
0.01	0.51603		0.01	0.18756		0.01	0.18756					1.06	0.567678					0.01	0.18756
0.01	0.0809678		0.01	0.203259		0.01	0.203259					1.1	0.328797					0.01	0.203259
0.22	0.180298		0.01	0.26479		0.01	0.26479					1.14	0.525144					0.01	0.26479
0.48	0.238292		0.01	0.220498		0.01	0.220498					1.14	0.750549					0.01	0.220498
0.15	0.0623535		0.01	0.158018		0.01	0.158018					1.15	0.391931					0.01	0.158018
0.88	0.737811		0.01	0.0278955		0.01	0.0278955					1.16	0.28626					0.01	0.0278955
0.47	0.176913		0.02	0.0847237		0.02	0.0847237					1.16	0.504693					0.02	0.0847237
0.51	0.502193		0.03	0.0629921		0.03	0.0629921					1.17	0.631389						0.229125	average
0.12	0.345325		0.03	0.16887		0.03	0.16887					1.18	0.245691						0.165585	STDV
0.01	0.0459164		0.03	0.0965899		0.03	0.0965899					1.18	0.43835
0.01	0.395818		0.03	0.166403		0.03	0.166403					1.21	0.27127
0.26	0.651019		0.03	0.305907		0.03	0.305907					1.24	0.692228
0.22	0.250293		0.03	0.117996		0.03	0.117996					1.24	0.638294
0.69	0.229431		0.03	0.239481		0.03	0.239481					1.27	0.478022
0.57	0.136472		0.03	0.215819		0.03	0.215819					1.29	0.546321
0.01	0.239537		0.03	0.180548		0.03	0.180548					1.3	0.470229
0.01	0.480183		0.03	0.088023		0.03	0.088023					1.3	0.544844
0.18	0.426996		0.03	0.0719361		0.03	0.0719361					1.34	0.293819
0.01	0.149326		0.03	0.420434		0.03	0.420434					1.35	0.713392
0.01	0.320111		0.03	0.0763544		0.03	0.0763544					1.38	0.558024
0.01	0.128872		0.03	0.0306618		0.03	0.0306618					1.41	0.111864
0.01	0.102819		0.04	0.119812		0.04	0.119812					1.42	0.246724
0.01	0.11311		0.04	0.098923		0.04	0.098923					1.47	0.190522
0.21	0.404897		0.04	0.0756203		0.04	0.0756203					1.48	0.205585
0.21	0.168385		0.04	0.103359		0.04	0.103359					1.54	0.209204
0.05	0.0814156		0.04	0.075454		0.04	0.075454					1.7	0.282664
0.01	0.0747241		0.04	0.083952		0.04	0.083952					1.7	0.155672
0.04	0.075454		0.04	0.17915		0.04	0.17915					1.75	0.25902
0.01	0.101397		0.04	0.167804		0.04	0.167804					1.78	0.353943
0.27	0.224009		0.04	0.083882		0.04	0.083882					2.02	0.717575
0.42	0.458585		0.04	0.249082		0.04	0.249082						0.409065	average
0.42	0.442472		0.04	0.329573		0.04	0.329573						0.18787	STDV
0.84	0.369527		0.04	0.24724		0.04	0.24724
0.66	0.511912		0.04	0.133887		0.04	0.133887
0.06	0.172184		0.04	0.155812		0.04	0.155812
0.13	0.096852		0.04	0.325118		0.04	0.325118
0.29	0.193968		0.04	0.150752		0.04	0.150752
0.64	0.334574		0.05	0.188171		0.05	0.188171
0.36	0.377485		0.05	0.101896		0.05	0.101896
0.6	0.479363		0.05	0.0688487		0.05	0.0688487
0.73	0.223019		0.05	0.0814156		0.05	0.0814156
0.23	0.5075		0.05	0.0612661		0.05	0.0612661
0.16	0.17287		0.05	0.395957		0.05	0.395957
0.2	0.434241		0.05	0.127035		0.05	0.127035
0.37	0.577144		0.05	0.132929		0.05	0.132929
0.34	0.465869		0.05	0.323895		0.05	0.323895
0.44	0.524913		0.05	0.112949		0.05	0.112949
0.33	0.750634		0.05	0.194951		0.05	0.194951
0.32	0.600771		0.05	0.194072		0.05	0.194072
0.01	0.336923		0.05	0.187052		0.05	0.187052
0.01	0.483467		0.05	0.0508489		0.05	0.0508489
1.16	0.28626		0.05	0.0575626		0.05	0.0575626
0.01	0.315071		0.05	0.036253		0.05	0.036253
0.03	0.0965899		0.05	0.0990744		0.05	0.0990744
0.26	0.122686		0.05	0.0266808		0.05	0.0266808
0.01	0.283637		0.05	0.08183		0.05	0.08183
0.03	0.166403		0.06	0.256213		0.06	0.256213
0.01	0.487957		0.06	0.186138		0.06	0.186138
0.42	0.743373		0.06	0.514275		0.06	0.514275
0.42	0.407073		0.06	0.0302983		0.06	0.0302983
0.01	0.578094		0.06	0.125592		0.06	0.125592
0.01	0.515725		0.06	0.172184		0.06	0.172184
0.01	0.286138		0.06	0.164336		0.06	0.164336
0.69	0.497508		0.06	0.221045		0.06	0.221045
0.13	0.543756		0.06	0.0525661		0.06	0.0525661
0.75	0.771139		0.06	0.431725		0.06	0.431725
0.42	0.518246		0.06	0.22258		0.06	0.22258
0.35	0.388335		0.06	0.173312		0.06	0.173312
0.29	0.656668		0.06	0.425566		0.06	0.425566
0.01	0.186544		0.06	0.118326		0.06	0.118326
0.46	0.522151		0.06	0.107021		0.06	0.107021
0.33	0.35321		0.06	0.378784		0.06	0.378784
0.16	0.447626		0.06	0.179449		0.06	0.179449
0.22	0.402305		0.06	0.167949		0.06	0.167949
0.12	0.286199		0.07	0.132625		0.07	0.132625
0.11	0.172527		0.07	0.194382		0.07	0.194382
0.55	0.499396		0.07	0.261839		0.07	0.261839
0.47	0.616591		0.07	0.199425		0.07	0.199425
0.01	0.372512		0.07	0.268884		0.07	0.268884
0.01	0.527526		0.07	0.0619295		0.07	0.0619295
0.04	0.083952		0.07	0.244547		0.07	0.244547
0.85	0.536317		0.07	0.124958		0.07	0.124958
0.49	0.291352		0.07	0.164097		0.07	0.164097
0.01	0.719836		0.07	0.0819337		0.07	0.0819337
0.15	0.259841		0.07	0.185125		0.07	0.185125
0.15	0.142518		0.07	0.49186		0.07	0.49186
0.54	0.286933		0.07	0.0908002		0.07	0.0908002
0.14	0.342099		0.07	0.119895		0.07	0.119895
1.35	0.713392		0.08	0.292893		0.08	0.292893
0.61	0.812962		0.08	0.21285		0.08	0.21285
0.56	0.382346		0.08	0.122938		0.08	0.122938
0.32	0.446827		0.08	0.163188		0.08	0.163188
0.06	0.164336		0.08	0.219297		0.08	0.219297
0.3	0.242492		0.08	0.0515103		0.08	0.0515103
0.01	0.15967		0.08	0.344402		0.08	0.344402
0.01	0.0593263		0.08	0.405739		0.08	0.405739
0.97	0.544533		0.08	0.078103		0.08	0.078103
0.11	0.0786449		0.08	0.0411059		0.08	0.0411059
0.13	0.10765		0.08	0.0278955		0.08	0.0278955
0.08	0.21285		0.09	0.312532		0.09	0.312532
0.26	0.158489		0.09	0.0770247		0.09	0.0770247
0.34	0.433666		0.09	0.155953		0.09	0.155953
0.06	0.221045		0.09	0.143553		0.09	0.143553
0.01	0.252898		0.09	0.0547944		0.09	0.0547944
0.21	0.394914		0.09	0.110584		0.09	0.110584
0.16	0.147497		0.09	0.140415		0.09	0.140415
0.16	0.179948		0.09	0.584513		0.09	0.584513
0.01	0.172282		0.09	0.203048		0.09	0.203048
0.01	0.0298946		0.09	0.171891		0.09	0.171891
0.21	0.233003		0.09	0.115378		0.09	0.115378
0.26	0.486908		0.09	0.125973		0.09	0.125973
0.28	0.400627		0.09	0.111543		0.09	0.111543
0.06	0.0525661		0.1	0.137045		0.1	0.137045
1.01	0.344007		0.1	0.287361		0.1	0.287361
1.01	0.410028		0.1	0.0851108		0.1	0.0851108
0.05	0.0612661		0.1	0.182855		0.1	0.182855
0.54	0.716319		0.1	0.621917		0.1	0.621917
0.73	0.315326		0.1	0.771564		0.1	0.771564
0.64	0.38799		0.1	0.136693		0.1	0.136693
0.86	0.560218		0.1	0.175232		0.1	0.175232
0.69	0.279873		0.1	0.107257		0.1	0.107257
0.01	0.251276		0.1	0.385853		0.1	0.385853
0.07	0.261839		0.1	0.0490244		0.1	0.0490244
0.1	0.621917		0.1	0.280963		0.1	0.280963
0.58	0.124367		0.1	0.0602179		0.1	0.0602179
0.01	0.244547		0.11	0.370815		0.11	0.370815
0.12	0.232723		0.11	0.137884		0.11	0.137884
0.26	0.299277		0.11	0.125042		0.11	0.125042
0.28	0.385646		0.11	0.322867		0.11	0.322867
0.37	0.334053		0.11	0.172527		0.11	0.172527
0.52	0.245119		0.11	0.0786449		0.11	0.0786449
0.12	0.135111		0.11	0.410028		0.11	0.410028
0.4	0.398603		0.11	0.659538		0.11	0.659538
0.24	0.233171		0.11	0.619333		0.11	0.619333
0.38	0.601491		0.11	0.142923		0.11	0.142923
0.46	0.289385		0.11	0.153993		0.11	0.153993
0.13	0.323445		0.11	0.511074		0.11	0.511074
0.06	0.431725		0.11	0.132321		0.11	0.132321
0.13	0.243918		0.11	0.182553		0.11	0.182553
0.58	0.331323		0.12	0.0806585		0.12	0.0806585
0.03	0.305907		0.12	0.345325		0.12	0.345325
0.48	0.583561		0.12	0.286199		0.12	0.286199
0.08	0.122938		0.12	0.232723		0.12	0.232723
0.78	0.642691		0.12	0.135111		0.12	0.135111
0.2	0.167127		0.12	0.202048		0.12	0.202048
0.16	0.127547		0.12	0.254233		0.12	0.254233
0.01	0.0411803		0.12	0.265204		0.12	0.265204
0.01	0.158819		0.12	0.514809		0.12	0.514809
0.97	0.346976		0.12	0.408198		0.12	0.408198
0.28	0.229598		0.12	0.141443		0.12	0.141443
0.42	0.260839		0.12	0.176665		0.12	0.176665
0.3	0.291968		0.12	0.290183		0.12	0.290183
0.44	0.513741		0.12	0.235247		0.12	0.235247
0.42	0.246093		0.13	0.154226		0.13	0.154226
0.78	0.670392		0.13	0.096852		0.13	0.096852
0.01	0.100595		0.13	0.543756		0.13	0.543756
0.47	0.30221		0.13	0.10765		0.13	0.10765
0.95	0.583561		0.13	0.323445		0.13	0.323445
0.21	0.290491		0.13	0.243918		0.13	0.243918
0.2	0.200997		0.13	0.321199		0.13	0.321199
0.21	0.392832		0.13	0.229932		0.13	0.229932
0.39	0.145859		0.13	0.22832		0.13	0.22832
0.24	0.115012		0.14	0.290737		0.14	0.290737
0.01	0.140772		0.14	0.0908002		0.14	0.0908002
0.36	0.191753		0.14	0.452802		0.14	0.452802
0.23	0.544067		0.14	0.342099		0.14	0.342099
0.23	0.563983		0.14	0.0516487		0.14	0.0516487
0.15	0.694554		0.14	0.0825229		0.14	0.0825229
0.56	0.19687		0.15	0.0749559		0.15	0.0749559
0.37	0.575722		0.15	0.180748		0.15	0.180748
0.01	0.600931		0.15	0.0623535		0.15	0.0623535
0.05	0.395957		0.15	0.259841		0.15	0.259841
0.27	0.318704		0.15	0.142518		0.15	0.142518
0.79	0.426996		0.15	0.694554		0.15	0.694554
1.18	0.245691		0.15	0.582291		0.15	0.582291
0.01	0.311645		0.15	0.450394		0.15	0.450394
0.11	0.410028		0.15	0.0949501		0.15	0.0949501
0.51	0.433522		0.16	0.144817		0.16	0.144817
0.38	0.320943		0.16	0.17287		0.16	0.17287
0.84	0.803797		0.16	0.447626		0.16	0.447626
0.66	0.245749		0.16	0.147497		0.16	0.147497
0.61	0.486159		0.16	0.179948		0.16	0.179948
0.42	0.268765		0.16	0.127547		0.16	0.127547
0.39	0.202943		0.16	0.310507		0.16	0.310507
0.77	0.727384		0.16	0.379673		0.16	0.379673
0.48	0.486459		0.16	0.556459		0.16	0.556459
0.04	0.17915		0.16	0.372037		0.16	0.372037
0.27	0.342625		0.16	0.219297		0.16	0.219297
0.39	0.296605		0.16	0.751733		0.16	0.751733
0.51	0.229821		0.16	0.317938		0.16	0.317938
0.55	0.388266		0.16	0.241013		0.16	0.241013
0.52	0.223239		0.16	0.193968		0.16	0.193968
0.49	0.371562		0.16	0.107257		0.16	0.107257
0.46	0.666358		0.17	0.394567		0.17	0.394567
0.16	0.310507		0.17	0.0879872		0.17	0.0879872
0.01	0.378442		0.17	0.44719		0.17	0.44719
0.01	0.37292		0.17	0.213388		0.17	0.213388
0.01	0.0782722		0.17	0.0664821		0.17	0.0664821
0.22	0.491785		0.18	0.426996		0.18	0.426996
0.21	0.602612		0.18	0.528526		0.18	0.528526
0.65	0.109112		0.18	0.106511		0.18	0.106511
0.01	0.0202147		0.18	0.531916		0.18	0.531916
1.18	0.43835		0.18	0.596215		0.18	0.596215
1.3	0.470229		0.18	0.314372		0.18	0.314372
0.33	0.556772		0.18	0.110823		0.18	0.110823
0.01	0.170182		0.18	0.10278		0.18	0.10278
0.01	0.0584118		0.19	0.445664		0.19	0.445664
1.14	0.525144		0.19	0.256797		0.19	0.256797
0.01	0.115338		0.19	0.193555		0.19	0.193555
0.13	0.321199		0.19	0.177359		0.19	0.177359
0.96	0.412568		0.19	0.246724		0.19	0.246724
0.18	0.528526		0.19	0.0805899		0.19	0.0805899
0.33	0.708046		0.2	0.0766892		0.2	0.0766892
0.37	0.462185		0.2	0.210112		0.2	0.210112
0.08	0.163188		0.2	0.545232		0.2	0.545232
0.18	0.106511		0.2	0.434241		0.2	0.434241
0.01	0.135506		0.2	0.167127		0.2	0.167127
0.48	0.687085		0.2	0.200997		0.2	0.200997
0.5	0.213388		0.2	0.328538		0.2	0.328538
0.35	0.220826		0.2	0.223459		0.2	0.223459
0.35	0.21022		0.2	0.270375		0.2	0.270375
0.55	0.145904		0.21	0.0695505		0.21	0.0695505
0.79	0.506589		0.21	0.153714		0.21	0.153714
0.76	0.538251		0.21	0.218371		0.21	0.218371
0.05	0.127035		0.21	0.111063		0.21	0.111063
0.17	0.0879872		0.21	0.404897		0.21	0.404897
0.05	0.132929		0.21	0.168385		0.21	0.168385
0.37	0.273425		0.21	0.394914		0.21	0.394914
0.01	0.166403		0.21	0.233003		0.21	0.233003
0.01	0.206275		0.21	0.290491		0.21	0.290491
0.1	0.771564		0.21	0.392832		0.21	0.392832
0.15	0.582291		0.21	0.602612		0.21	0.602612
0.03	0.117996		0.21	0.418587		0.21	0.418587
0.48	0.30221		0.21	0.150521		0.21	0.150521
0.27	0.547643		0.21	0.402725		0.21	0.402725
0.25	0.723524		0.21	0.337576		0.21	0.337576
0.37	0.217012		0.21	0.551227		0.21	0.551227
0.01	0.271569		0.21	0.289815		0.21	0.289815
0.66	0.559982		0.21	0.280539		0.21	0.280539
0.09	0.0770247		0.21	0.155018		0.21	0.155018
0.04	0.167804		0.22	0.180298		0.22	0.180298
0.66	0.411227		0.22	0.250293		0.22	0.250293
0.12	0.202048		0.22	0.402305		0.22	0.402305
0.18	0.531916		0.22	0.491785		0.22	0.491785
0.27	0.451123		0.22	0.224449		0.22	0.224449
0.19	0.256797		0.22	0.562413		0.22	0.562413
0.22	0.224449		0.22	0.425352		0.22	0.425352
0.01	0.112506		0.22	0.55513		0.22	0.55513
0.01	0.0693268		0.22	0.333663		0.22	0.333663
0.39	0.251044		0.22	0.0390516		0.22	0.0390516
0.19	0.193555		0.22	0.115419		0.22	0.115419
0.19	0.177359		0.23	0.5075		0.23	0.5075
0.01	0.0846534		0.23	0.544067		0.23	0.544067
0.01	0.485186		0.23	0.563983		0.23	0.563983
0.11	0.659538		0.23	0.177211		0.23	0.177211
0.01	0.245233		0.23	0.466607		0.23	0.466607
0.35	0.782197		0.24	0.224614		0.24	0.224614
0.01	0.451999		0.24	0.383926		0.24	0.383926
0.31	0.745989		0.24	0.233171		0.24	0.233171
0.2	0.328538		0.24	0.115012		0.24	0.115012
0.01	0.0989987		0.24	0.112466		0.24	0.112466
0.01	0.0552225		0.24	0.426209		0.24	0.426209
0.01	0.183661		0.24	0.179449		0.24	0.179449
0.5	0.452875		0.24	0.196247		0.24	0.196247
0.6	0.453094		0.25	0.148319		0.25	0.148319
0.18	0.596215		0.25	0.395123		0.25	0.395123
0.18	0.314372		0.25	0.723524		0.25	0.723524
0.32	0.466828		0.25	0.236091		0.25	0.236091
0.03	0.239481		0.25	0.568229		0.25	0.568229
0.05	0.323895		0.26	0.175479		0.26	0.175479
0.01	0.316535		0.26	0.321648		0.26	0.321648
0.21	0.418587		0.26	0.651019		0.26	0.651019
0.62	0.871031		0.26	0.122686		0.26	0.122686
0.17	0.44719		0.26	0.158489		0.26	0.158489
0.32	0.28315		0.26	0.486908		0.26	0.486908
0.53	0.503859		0.26	0.299277		0.26	0.299277
0.53	0.501437		0.26	0.248045		0.26	0.248045
0.27	0.263135		0.26	0.220006		0.26	0.220006
0.27	0.117175		0.26	0.172233		0.26	0.172233
0.28	0.246437		0.26	0.193452		0.26	0.193452
0.65	0.269123		0.26	0.118697		0.26	0.118697
0.21	0.150521		0.26	0.183358		0.26	0.183358
0.01	0.280175		0.27	0.0650814		0.27	0.0650814
0.44	0.306221		0.27	0.224009		0.27	0.224009
0.49	0.318129		0.27	0.318704		0.27	0.318704
0.01	0.154785		0.27	0.342625		0.27	0.342625
0.34	0.311392		0.27	0.547643		0.27	0.547643
0.74	0.221921		0.27	0.451123		0.27	0.451123
0.54	0.527911		0.27	0.263135		0.27	0.263135
0.54	0.457045		0.27	0.117175		0.27	0.117175
0.45	0.413557		0.27	0.587134		0.27	0.587134
0.33	0.391585		0.27	0.183358		0.27	0.183358
0.52	0.660852		0.27	0.416742		0.27	0.416742
0.06	0.22258		0.27	0.421929		0.27	0.421929
0.48	0.328732		0.27	0.218316		0.27	0.218316
0.01	0.204421		0.27	0.0874868		0.27	0.0874868
0.09	0.155953		0.27	0.344798		0.27	0.344798
0.17	0.213388		0.27	0.200211		0.27	0.200211
1.1	0.328797		0.27	0.288955		0.27	0.288955
0.16	0.379673		0.28	0.400627		0.28	0.400627
0.09	0.143553		0.28	0.385646		0.28	0.385646
0.01	0.155953		0.28	0.229598		0.28	0.229598
0.03	0.215819		0.28	0.246437		0.28	0.246437
0.06	0.173312		0.28	0.293943		0.28	0.293943
0.27	0.587134		0.28	0.25902		0.28	0.25902
0.07	0.199425		0.28	0.163714		0.28	0.163714
0.08	0.219297		0.28	0.401116		0.28	0.401116
0.46	0.751479		0.28	0.362307		0.28	0.362307
0.54	0.601651		0.28	0.429071		0.28	0.429071
0.56	0.432013		0.29	0.448864		0.29	0.448864
0.57	0.420008		0.29	0.0624749		0.29	0.0624749
0.8	0.705126		0.29	0.171744		0.29	0.171744
0.75	0.523992		0.29	0.193968		0.29	0.193968
1.24	0.692228		0.29	0.656668		0.29	0.656668
0.01	0.52768		0.29	0.456459		0.29	0.456459
0.07	0.268884		0.29	0.63358		0.29	0.63358
0.53	0.608948		0.29	0.054453		0.29	0.054453
1.01	0.482122		0.29	0.282968		0.29	0.282968
1.01	0.601011		0.29	0.105416		0.29	0.105416
0.53	0.560453		0.29	0.403775		0.29	0.403775
0.01	0.051538		0.3	0.242492		0.3	0.242492
0.01	0.166114		0.3	0.291968		0.3	0.291968
0.48	0.223459		0.3	0.504011		0.3	0.504011
0.47	0.636911		0.3	0.454629		0.3	0.454629
0.06	0.425566		0.3	0.291845		0.3	0.291845
0.05	0.112949		0.3	0.30296		0.3	0.30296
0.67	0.222141		0.3	0.0928091		0.3	0.0928091
1.24	0.638294		0.31	0.214197		0.31	0.214197
0.01	0.270136		0.31	0.351083		0.31	0.351083
0.05	0.194951		0.31	0.32152		0.31	0.32152
0.28	0.293943		0.31	0.139836		0.31	0.139836
0.25	0.236091		0.31	0.1084		0.31	0.1084
0.01	0.0582063		0.31	0.291599		0.31	0.291599
0.01	0.201312		0.31	0.855471		0.31	0.855471
0.69	0.703292		0.31	0.745989		0.31	0.745989
0.01	0.125592		0.31	0.58245		0.31	0.58245
0.01	0.569253		0.31	0.416955		0.31	0.416955
0.56	0.651428		0.31	0.225883		0.31	0.225883
0.43	0.650774		0.32	0.331453		0.32	0.331453
0.39	0.539723		0.32	0.600771		0.32	0.600771
0.41	0.510389		0.32	0.446827		0.32	0.446827
0.3	0.504011		0.32	0.466828		0.32	0.466828
0.32	0.309559		0.32	0.28315		0.32	0.28315
0.32	0.340326		0.32	0.309559		0.32	0.309559
0.01	0.112024		0.32	0.340326		0.32	0.340326
0.01	0.151582		0.32	0.333012		0.32	0.333012
1.14	0.750549		0.32	0.427997		0.32	0.427997
0.01	0.3349		0.32	0.525989		0.32	0.525989
0.11	0.619333		0.32	0.0553084		0.32	0.0553084
0.3	0.454629		0.32	0.367497		0.32	0.367497
0.4	0.644322		0.33	0.214737		0.33	0.214737
0.53	0.524222		0.33	0.750634		0.33	0.750634
0.01	0.0719361		0.33	0.35321		0.33	0.35321
0.16	0.556459		0.33	0.556772		0.33	0.556772
0.16	0.372037		0.33	0.708046		0.33	0.708046
0.06	0.118326		0.33	0.391585		0.33	0.391585
0.07	0.0619295		0.33	0.655111		0.33	0.655111
0.29	0.456459		0.33	0.258551		0.33	0.258551
0.21	0.402725		0.34	0.281024		0.34	0.281024
0.72	0.278905		0.34	0.219515		0.34	0.219515
0.39	0.32912		0.34	0.0824534		0.34	0.0824534
0.11	0.142923		0.34	0.465869		0.34	0.465869
0.12	0.254233		0.34	0.433666		0.34	0.433666
0.01	0.130548		0.34	0.311392		0.34	0.311392
0.01	0.0983938		0.34	0.117914		0.34	0.117914
0.01	0.448645		0.34	0.672452		0.34	0.672452
0.01	0.0497829		0.34	0.337576		0.34	0.337576
0.03	0.180548		0.35	0.388335		0.35	0.388335
0.39	0.522765		0.35	0.220826		0.35	0.220826
0.39	0.348299		0.35	0.21022		0.35	0.21022
0.21	0.337576		0.35	0.782197		0.35	0.782197
0.2	0.223459		0.35	0.481003		0.35	0.481003
0.5	0.808163		0.35	0.544766		0.35	0.544766
0.51	0.417664		0.35	0.434457		0.35	0.434457
0.32	0.333012		0.35	0.416317		0.35	0.416317
0.25	0.568229		0.36	0.297971		0.36	0.297971
0.39	0.545154		0.36	0.427997		0.36	0.427997
0.36	0.536704		0.36	0.140772		0.36	0.140772
0.54	0.372512		0.36	0.377485		0.36	0.377485
0.09	0.0547944		0.36	0.191753		0.36	0.191753
0.43	0.457045		0.36	0.536704		0.36	0.536704
0.43	0.436114		0.36	0.622644		0.36	0.622644
0.01	0.174049		0.36	0.503405		0.36	0.503405
0.01	0.104133		0.36	0.208563		0.36	0.208563
0.62	0.630334		0.37	0.577144		0.37	0.577144
0.56	0.484588		0.37	0.334053		0.37	0.334053
0.57	0.721763		0.37	0.575722		0.37	0.575722
0.32	0.427997		0.37	0.462185		0.37	0.462185
0.27	0.183358		0.37	0.273425		0.37	0.273425
0.26	0.248045		0.37	0.217012		0.37	0.217012
0.03	0.088023		0.37	0.359086		0.37	0.359086
0.28	0.25902		0.37	0.39958		0.37	0.39958
0.35	0.481003		0.37	0.396862		0.37	0.396862
0.01	0.201943		0.37	0.213334		0.37	0.213334
0.01	0.298655		0.37	0.259665		0.37	0.259665
0.13	0.229932		0.38	0.601491		0.38	0.601491
0.12	0.265204		0.38	0.320943		0.38	0.320943
0.43	0.404827		0.38	0.0893163		0.38	0.0893163
0.12	0.514809		0.38	0.117093		0.38	0.117093
0.15	0.450394		0.39	0.628632		0.39	0.628632
0.36	0.622644		0.39	0.145859		0.39	0.145859
0.31	0.58245		0.39	0.202943		0.39	0.202943
0.01	0.33074		0.39	0.296605		0.39	0.296605
0.01	0.302522		0.39	0.251044		0.39	0.251044
0.33	0.655111		0.39	0.539723		0.39	0.539723
0.4	0.555287		0.39	0.32912		0.39	0.32912
0.37	0.359086		0.39	0.522765		0.39	0.522765
0.23	0.177211		0.39	0.348299		0.39	0.348299
0.12	0.408198		0.39	0.545154		0.39	0.545154
0.08	0.0515103		0.39	0.470747		0.39	0.470747
0.09	0.110584		0.39	0.195365		0.39	0.195365
0.01	0.0413043		0.39	0.346051		0.39	0.346051
0.04	0.083882		0.4	0.168676		0.4	0.168676
0.48	0.205797		0.4	0.398603		0.4	0.398603
0.54	0.133234		0.4	0.644322		0.4	0.644322
0.04	0.249082		0.4	0.555287		0.4	0.555287
0.01	0.0673295		0.4	0.311329		0.4	0.311329
0.16	0.219297		0.4	0.122477		0.4	0.122477
0.28	0.163714		0.4	0.331518		0.4	0.331518
0.01	0.153807		0.41	0.484513		0.41	0.484513
0.03	0.0719361		0.41	0.510389		0.41	0.510389
0.09	0.140415		0.41	0.0914189		0.41	0.0914189
0.01	0.166886		0.42	0.241752		0.42	0.241752
0.06	0.107021		0.42	0.458585		0.42	0.458585
0.6	0.398185		0.42	0.442472		0.42	0.442472
0.4	0.311329		0.42	0.743373		0.42	0.743373
1.3	0.544844		0.42	0.407073		0.42	0.407073
1.06	0.619737		0.42	0.518246		0.42	0.518246
1.06	0.567678		0.42	0.260839		0.42	0.260839
0.11	0.153993		0.42	0.246093		0.42	0.246093
0.01	0.249543		0.42	0.268765		0.42	0.268765
0.01	0.196091		0.42	0.26473		0.42	0.26473
0.01	0.243918		0.43	0.650774		0.43	0.650774
0.01	0.355876		0.43	0.457045		0.43	0.457045
0.11	0.511074		0.43	0.436114		0.43	0.436114
0.09	0.584513		0.43	0.404827		0.43	0.404827
1.29	0.546321		0.43	0.37769		0.43	0.37769
0.99	0.149189		0.44	0.0959175		0.44	0.0959175
0.01	0.0870946		0.44	0.588088		0.44	0.588088
0.04	0.329573		0.44	0.524913		0.44	0.524913
0.16	0.751733		0.44	0.513741		0.44	0.513741
0.16	0.317938		0.44	0.306221		0.44	0.306221
0.05	0.194072		0.44	0.277093		0.44	0.277093
0.01	0.281934		0.44	0.194382		0.44	0.194382
0.01	0.420648		0.44	0.0400968		0.44	0.0400968
0.07	0.244547		0.45	0.223294		0.45	0.223294
0.22	0.562413		0.45	0.413557		0.45	0.413557
0.23	0.466607		0.45	0.110943		0.45	0.110943
0.27	0.416742		0.46	0.522151		0.46	0.522151
0.22	0.425352		0.46	0.289385		0.46	0.289385
0.05	0.187052		0.46	0.666358		0.46	0.666358
0.01	0.5743		0.46	0.751479		0.46	0.751479
0.29	0.63358		0.46	0.429573		0.46	0.429573
0.31	0.416955		0.46	0.14974		0.46	0.14974
0.29	0.054453		0.46	0.18467		0.46	0.18467
0.01	0.11812		0.46	0.374894		0.46	0.374894
0.08	0.344402		0.47	0.41024		0.47	0.41024
0.05	0.0508489		0.47	0.486459		0.47	0.486459
0.82	0.571065		0.47	0.188783		0.47	0.188783
0.01	0.243747		0.47	0.176913		0.47	0.176913
0.37	0.39958		0.47	0.616591		0.47	0.616591
0.36	0.503405		0.47	0.30221		0.47	0.30221
0.01	0.434241		0.47	0.636911		0.47	0.636911
0.01	0.0672665		0.47	0.394567		0.47	0.394567
0.01	0.828587		0.48	0.322546		0.48	0.322546
0.01	0.638782		0.48	0.680875		0.48	0.680875
0.01	0.587372		0.48	0.253246		0.48	0.253246
0.37	0.396862		0.48	0.176814		0.48	0.176814
0.35	0.544766		0.48	0.129816		0.48	0.129816
0.35	0.434457		0.48	0.238292		0.48	0.238292
0.01	0.105144		0.48	0.583561		0.48	0.583561
0.09	0.203048		0.48	0.486459		0.48	0.486459
0.1	0.136693		0.48	0.687085		0.48	0.687085
0.13	0.22832		0.48	0.30221		0.48	0.30221
0.79	0.350021		0.48	0.328732		0.48	0.328732
0.03	0.420434		0.48	0.223459		0.48	0.223459
0.26	0.220006		0.48	0.205797		0.48	0.205797
0.27	0.421929		0.49	0.195936		0.49	0.195936
0.04	0.24724		0.49	0.687831		0.49	0.687831
0.87	0.237614		0.49	0.154505		0.49	0.154505
0.06	0.378784		0.49	0.291352		0.49	0.291352
0.54	0.312532		0.49	0.371562		0.49	0.371562
0.64	0.326149		0.49	0.318129		0.49	0.318129
0.21	0.551227		0.5	0.27643			0.275613	average
0.01	0.149326		0.5	0.213388			0.176066	STDV
0.07	0.124958		0.5	0.452875
0.1	0.175232		0.5	0.808163
0.01	0.172331		0.5	0.370069
0.01	0.390131		0.5	0.40637
0.21	0.289815		0.5	0.0884531
0.12	0.141443		0.51	0.502193
0.29	0.282968		0.51	0.433522
0.19	0.246724		0.51	0.229821
0.08	0.405739		0.51	0.417664
0.35	0.416317		0.51	0.245405
0.06	0.179449		0.51	0.482794
0.11	0.132321		0.51	0.194434
0.58	0.166307		0.52	0.616349
0.01	0.03616		0.52	0.356077
0.01	0.25668		0.52	0.355476
0.32	0.525989		0.52	0.791747
0.27	0.218316		0.52	0.245119
1.16	0.504693		0.52	0.223239
0.01	0.284124		0.52	0.660852
0.01	0.256622		0.53	0.308676
0.22	0.55513		0.53	0.190727
0.09	0.171891		0.53	0.195987
0.51	0.245405		0.53	0.455727
0.07	0.164097		0.53	0.503859
0.21	0.280539		0.53	0.501437
0.29	0.105416		0.53	0.608948
1.27	0.478022		0.53	0.560453
0.78	0.374894		0.53	0.524222
0.3	0.291845		0.53	0.540265
0.28	0.401116		0.53	0.285649
0.46	0.429573		0.54	0.390546
0.5	0.370069		0.54	0.286933
0.27	0.0874868		0.54	0.716319
0.7	0.258961		0.54	0.527911
0.88	0.408972		0.54	0.457045
0.05	0.0575626		0.54	0.601651
0.34	0.117914		0.54	0.372512
0.06	0.167949		0.54	0.133234
0.42	0.26473		0.54	0.312532
0.16	0.241013		0.54	0.245634
0.9	0.489682		0.55	0.603653
0.89	0.156655		0.55	0.499396
0.01	0.0436442		0.55	0.388266
0.26	0.172233		0.55	0.145904
0.32	0.0553084		0.55	0.190368
0.54	0.245634		0.56	0.382346
0.51	0.482794		0.56	0.19687
0.46	0.14974		0.56	0.432013
0.09	0.115378		0.56	0.651428
0.44	0.277093		0.56	0.484588
0.44	0.194382		0.57	0.121308
0.1	0.107257		0.57	0.259489
0.08	0.078103		0.57	0.136472
0.07	0.0819337		0.57	0.420008
0.1	0.385853		0.57	0.721763
0.09	0.125973		0.57	0.367633
0.26	0.193452		0.58	0.275227
0.28	0.362307		0.58	0.623048
0.07	0.185125		0.58	0.124367
0.05	0.036253		0.58	0.331323
0.01	0.108637		0.58	0.166307
1.75	0.25902		0.59	0.400837
0.24	0.112466		0.6	0.479363
0.68	0.152276		0.6	0.453094
0.47	0.394567		0.6	0.398185
0.53	0.540265		0.6	0.363787
1.42	0.246724		0.6	0.193504
0.88	0.293572		0.6	0.151952
0.01	0.0204072		0.61	0.812962
0.01	0.0636644		0.61	0.486159
0.89	0.12298		0.62	0.871031
0.12	0.176665		0.62	0.630334
0.04	0.133887		0.63	0.865754
0.5	0.40637		0.63	0.130721
0.39	0.470747		0.63	0.28066
0.07	0.49186		0.64	0.334574
0.01	0.173705		0.64	0.38799
0.97	0.320239		0.64	0.326149
0.04	0.155812		0.64	0.399301
0.88	0.306724		0.65	0.109112
0.27	0.344798		0.65	0.269123
0.27	0.200211		0.65	0.231381
0.19	0.0805899		0.65	0.439433
0.01	0.125338		0.66	0.511912
0.64	0.399301		0.66	0.245749
0.05	0.0990744		0.66	0.559982
0.38	0.0893163		0.66	0.411227
0.17	0.0664821		0.67	0.222141
0.16	0.193968		0.68	0.676248
0.05	0.0266808		0.68	0.152276
0.87	0.215115		0.69	0.229431
0.01	0.140504		0.69	0.497508
0.53	0.285649		0.69	0.279873
0.01	0.162138		0.69	0.703292
0.18	0.110823		0.7	0.258961
0.1	0.0490244		0.71	0.198016
0.12	0.290183		0.71	0.270852
0.16	0.107257		0.72	0.423496
0.15	0.0949501		0.72	0.707628
2.02	0.717575		0.72	0.512826
0.71	0.198016		0.72	0.278905
0.08	0.0411059		0.73	0.223019
0.01	0.152368		0.73	0.315326
0.34	0.672452		0.73	0.17341
0.55	0.190368		0.74	0.180948
0.29	0.403775		0.74	0.221921
0.22	0.333663		0.75	0.771139
0.04	0.325118		0.75	0.523992
0.1	0.280963		0.76	0.538251
0.24	0.426209		0.77	0.727384
0.24	0.179449		0.78	0.642691
0.31	0.225883		0.78	0.670392
0.3	0.30296		0.78	0.374894
0.01	0.0889202		0.79	0.426996
0.4	0.122477		0.79	0.506589
0.01	0.0859583		0.79	0.350021
0.04	0.150752		0.79	0.145269
0.44	0.0400968		0.8	0.182855
0.07	0.0908002		0.8	0.705126
0.14	0.0516487		0.82	0.571065
0.01	0.110344		0.83	0.742446
0.07	0.119895		0.84	0.369527
0.01	0.136648		0.84	0.803797
0.01	0.255572		0.85	0.536317
0.01	0.0783737		0.86	0.220936
0.12	0.235247		0.86	0.755962
0.01	0.18756		0.86	0.560218
0.14	0.0825229		0.87	0.237614
0.01	0.203259		0.87	0.215115
0.01	0.26479		0.88	0.737811
0.65	0.231381		0.88	0.408972
0.38	0.117093		0.88	0.293572
0.33	0.258551		0.88	0.306724
0.46	0.18467		0.89	0.156655
0.01	0.220498		0.89	0.12298
0.05	0.08183		0.9	0.489682
0.28	0.429071		0.91	0.376734
0.97	0.432947		0.91	0.480257
0.65	0.439433		0.91	0.325762
0.03	0.0763544		0.92	0.591112
0.09	0.111543		0.92	0.149556
0.22	0.0390516		0.94	0.363518
0.57	0.367633		0.95	0.32441
0.63	0.130721		0.95	0.466976
0.63	0.28066		0.95	0.583561
0.73	0.17341		0.96	0.412568
0.27	0.288955		0.97	0.544533
0.39	0.195365		0.97	0.346976
0.39	0.346051		0.97	0.320239
1.47	0.190522		0.97	0.432947
1.15	0.391931		0.99	0.149189
1.78	0.353943		1.01	0.344007
0.45	0.110943		1.01	0.410028
0.01	0.158018		1.01	0.482122
0.21	0.155018		1.01	0.601011
0.37	0.213334		1.04	0.400557
0.37	0.259665		1.06	0.619737
0.71	0.270852		1.06	0.567678
0.43	0.37769		1.1	0.328797
0.24	0.196247		1.14	0.525144
0.22	0.115419		1.14	0.750549
0.3	0.0928091		1.15	0.391931
0.34	0.337576		1.16	0.28626
0.1	0.0602179		1.16	0.504693
0.08	0.0278955		1.17	0.631389
0.03	0.0306618		1.18	0.245691
0.01	0.0278955		1.18	0.43835
0.18	0.10278		1.21	0.27127
0.79	0.145269		1.24	0.692228
0.11	0.182553		1.24	0.638294
0.32	0.367497		1.27	0.478022
0.6	0.363787		1.29	0.546321
0.59	0.400837		1.3	0.470229
0.6	0.193504		1.3	0.544844
0.51	0.194434		1.34	0.293819
0.36	0.208563		1.35	0.713392
0.26	0.118697		1.38	0.558024
0.4	0.331518		1.41	0.111864
0.26	0.183358		1.42	0.246724
0.41	0.0914189		1.47	0.190522
1.7	0.282664		1.48	0.205585
0.6	0.151952		1.54	0.209204
0.46	0.374894		1.7	0.282664
1.7	0.155672		1.7	0.155672
0.2	0.270375		1.75	0.25902
0.5	0.0884531		1.78	0.353943
0.92	0.149556		2.02	0.717575
0.314284	0.305965	average
average

## Sheet: Sheet5
Syn4MO alpha and contact width
						contact width 0-0.25			contact width 0-0.25 um			contact width > or equal to 0.25				contact width > or = 0.25 um
width at angle (um)	1- cosq		width at angle (um)	1- cosq		width at angle (um)	1- cosq		0.233945	average		width at angle (um)	1- cosq			0.380633	average
0.2	0.0766892		0.01	0.382689		0.01	0.382689	1	0.161071	STDV		0.25	0.148319	1		0.183397	STDV
0.2	0.210112		0.01	0.0263813		0.01	0.0263813	2				0.25	0.395123	2
0.31	0.214197		0.01	0.0179918		0.01	0.0179918	3				0.25	0.723524	3
0.01	0.382689		0.01	0.119937		0.01	0.119937	4				0.25	0.236091	4
0.36	0.297971		0.01	0.0444125		0.01	0.0444125	5				0.25	0.568229	5
0.44	0.0959175		0.01	0.39207		0.01	0.39207	6				0.26	0.175479	6
0.06	0.256213		0.01	0.25197		0.01	0.25197	7				0.26	0.321648	7
0.06	0.186138		0.01	0.0456293		0.01	0.0456293	8				0.26	0.651019	8
0.01	0.0263813		0.01	0.126483		0.01	0.126483	9				0.26	0.122686	9
0.01	0.0179918		0.01	0.18914		0.01	0.18914	10				0.26	0.158489	10
0.01	0.119937		0.01	0.260604		0.01	0.260604	11				0.26	0.486908	11
0.06	0.514275		0.01	0.284978		0.01	0.284978	12				0.26	0.299277	12
0.25	0.148319		0.01	0.20803		0.01	0.20803	13				0.26	0.248045	13
0.74	0.180948		0.01	0.535235		0.01	0.535235	14				0.26	0.220006	14
0.01	0.0444125		0.01	0.293943		0.01	0.293943	15				0.26	0.172233	15
0.57	0.121308		0.01	0.148136		0.01	0.148136	16				0.26	0.193452	16
0.04	0.119812		0.01	0.303273		0.01	0.303273	17				0.26	0.118697	17
0.01	0.39207		0.01	0.157736		0.01	0.157736	18				0.26	0.183358	18
0.01	0.25197		0.01	0.4461		0.01	0.4461	19				0.27	0.0650814	19
1.17	0.631389		0.01	0.744554		0.01	0.744554	20				0.27	0.224009	20
0.49	0.195936		0.01	0.415042		0.01	0.415042	21				0.27	0.318704	21
0.26	0.175479		0.01	0.163236		0.01	0.163236	22				0.27	0.342625	22
0.29	0.448864		0.01	0.0710612		0.01	0.0710612	23				0.27	0.547643	23
0.58	0.275227		0.01	0.193143		0.01	0.193143	24				0.27	0.451123	24
0.52	0.616349		0.01	0.217392		0.01	0.217392	25				0.27	0.263135	25
0.41	0.484513		0.01	0.549902		0.01	0.549902	26				0.27	0.117175	26
0.31	0.351083		0.01	0.358015		0.01	0.358015	27				0.27	0.587134	27
0.31	0.32152		0.01	0.0756203		0.01	0.0756203	28				0.27	0.183358	28
0.21	0.0695505		0.01	0.117216		0.01	0.117216	29				0.27	0.416742	29
0.34	0.281024		0.01	0.174591		0.01	0.174591	30				0.27	0.421929	30
0.52	0.356077		0.01	0.139214		0.01	0.139214	31				0.27	0.218316	31
0.54	0.390546		0.01	0.262782		0.01	0.262782	32				0.27	0.0874868	32
0.63	0.865754		0.01	0.51603		0.01	0.51603	33				0.27	0.344798	33
0.04	0.098923		0.01	0.0809678		0.01	0.0809678	34				0.27	0.200211	34
0.49	0.687831		0.01	0.0459164		0.01	0.0459164	35				0.27	0.288955	35
1.41	0.111864		0.01	0.395818		0.01	0.395818	36				0.28	0.400627	36
0.94	0.363518		0.01	0.239537		0.01	0.239537	37				0.28	0.385646	37
0.86	0.220936		0.01	0.480183		0.01	0.480183	38				0.28	0.229598	38
0.15	0.0749559		0.01	0.149326		0.01	0.149326	39				0.28	0.246437	39
0.39	0.628632		0.01	0.320111		0.01	0.320111	40				0.28	0.293943	40
0.42	0.241752		0.01	0.128872		0.01	0.128872	41				0.28	0.25902	41
0.04	0.0756203		0.01	0.102819		0.01	0.102819	42				0.28	0.163714	42
0.07	0.132625		0.01	0.11311		0.01	0.11311	43				0.28	0.401116	43
0.1	0.137045		0.01	0.0747241		0.01	0.0747241	44				0.28	0.362307	44
0.91	0.376734		0.01	0.101397		0.01	0.101397	45				0.28	0.429071	45
1.34	0.293819		0.01	0.336923		0.01	0.336923	46				0.29	0.448864	46
1.38	0.558024		0.01	0.483467		0.01	0.483467	47				0.29	0.0624749	47
0.53	0.308676		0.01	0.315071		0.01	0.315071	48				0.29	0.171744	48
1.54	0.209204		0.01	0.283637		0.01	0.283637	49				0.29	0.193968	49
0.53	0.190727		0.01	0.487957		0.01	0.487957	50				0.29	0.656668	50
0.91	0.480257		0.01	0.578094		0.01	0.578094	51				0.29	0.456459	51
0.91	0.325762		0.01	0.515725		0.01	0.515725	52				0.29	0.63358	52
0.12	0.0806585		0.01	0.286138		0.01	0.286138	53				0.29	0.054453	53
0.1	0.287361		0.01	0.186544		0.01	0.186544	54				0.29	0.282968	54
0.15	0.180748		0.01	0.372512		0.01	0.372512	55				0.29	0.105416	55
0.1	0.0851108		0.01	0.527526		0.01	0.527526	56				0.29	0.403775	56
0.01	0.0456293		0.01	0.719836		0.01	0.719836	57				0.3	0.242492	57
0.32	0.331453		0.01	0.15967		0.01	0.15967	58				0.3	0.291968	58
0.11	0.370815		0.01	0.0593263		0.01	0.0593263	59				0.3	0.504011	59
1.21	0.27127		0.01	0.252898		0.01	0.252898	60				0.3	0.454629	60
0.53	0.195987		0.01	0.172282		0.01	0.172282	61				0.3	0.291845	61
0.04	0.103359		0.01	0.0298946		0.01	0.0298946	62				0.3	0.30296	62
0.16	0.144817		0.01	0.251276		0.01	0.251276	63				0.3	0.0928091	63
0.92	0.591112		0.01	0.244547		0.01	0.244547	64				0.31	0.214197	64
0.72	0.423496		0.01	0.0411803		0.01	0.0411803	65				0.31	0.351083	65
0.47	0.41024		0.01	0.158819		0.01	0.158819	66				0.31	0.32152	66
0.36	0.427997		0.01	0.100595		0.01	0.100595	67				0.31	0.139836	67
0.33	0.214737		0.01	0.140772		0.01	0.140772	68				0.31	0.1084	68
0.2	0.545232		0.01	0.600931		0.01	0.600931	69				0.31	0.291599	69
0.36	0.140772		0.01	0.311645		0.01	0.311645	70				0.31	0.855471	70
0.34	0.219515		0.01	0.378442		0.01	0.378442	71				0.31	0.745989	71
0.27	0.0650814		0.01	0.37292		0.01	0.37292	72				0.31	0.58245	72
0.14	0.290737		0.01	0.0782722		0.01	0.0782722	73				0.31	0.416955	73
0.26	0.321648		0.01	0.0202147		0.01	0.0202147	74				0.31	0.225883	74
0.01	0.126483		0.01	0.170182		0.01	0.170182	75				0.32	0.331453	75
0.06	0.0302983		0.01	0.0584118		0.01	0.0584118	76				0.32	0.600771	76
0.03	0.0629921		0.01	0.115338		0.01	0.115338	77				0.32	0.446827	77
0.19	0.445664		0.01	0.135506		0.01	0.135506	78				0.32	0.466828	78
0.72	0.707628		0.01	0.166403		0.01	0.166403	79				0.32	0.28315	79
0.53	0.455727		0.01	0.206275		0.01	0.206275	80				0.32	0.309559	80
0.8	0.182855		0.01	0.271569		0.01	0.271569	81				0.32	0.340326	81
0.48	0.322546		0.01	0.112506		0.01	0.112506	82				0.32	0.333012	82
0.48	0.680875		0.01	0.0693268		0.01	0.0693268	83				0.32	0.427997	83
0.95	0.32441		0.01	0.0846534		0.01	0.0846534	84				0.32	0.525989	84
1.04	0.400557		0.01	0.485186		0.01	0.485186	85				0.32	0.0553084	85
1.48	0.205585		0.01	0.245233		0.01	0.245233	86				0.32	0.367497	86
0.01	0.18914		0.01	0.451999		0.01	0.451999	87				0.33	0.214737	87
0.09	0.312532		0.01	0.0989987		0.01	0.0989987	88				0.33	0.750634	88
0.11	0.137884		0.01	0.0552225		0.01	0.0552225	89				0.33	0.35321	89
0.01	0.260604		0.01	0.183661		0.01	0.183661	90				0.33	0.556772	90
0.72	0.512826		0.01	0.316535		0.01	0.316535	91				0.33	0.708046	91
0.29	0.0624749		0.01	0.280175		0.01	0.280175	92				0.33	0.391585	92
0.01	0.284978		0.01	0.154785		0.01	0.154785	93				0.33	0.655111	93
0.13	0.154226		0.01	0.204421		0.01	0.204421	94				0.33	0.258551	94
0.01	0.20803		0.01	0.155953		0.01	0.155953	95				0.34	0.281024	95
0.01	0.535235		0.01	0.52768		0.01	0.52768	96				0.34	0.219515	96
0.01	0.293943		0.01	0.051538		0.01	0.051538	97				0.34	0.0824534	97
0.05	0.188171		0.01	0.166114		0.01	0.166114	98				0.34	0.465869	98
0.21	0.153714		0.01	0.270136		0.01	0.270136	99				0.34	0.433666	99
0.17	0.394567		0.01	0.0582063		0.01	0.0582063	100				0.34	0.311392	100
0.44	0.588088		0.01	0.201312		0.01	0.201312	101				0.34	0.117914	101
0.24	0.224614		0.01	0.125592		0.01	0.125592	102				0.34	0.672452	102
0.02	0.0847237		0.01	0.569253		0.01	0.569253	103				0.34	0.337576	103
0.01	0.148136		0.01	0.112024		0.01	0.112024	104				0.35	0.388335	104
0.01	0.303273		0.01	0.151582		0.01	0.151582	105				0.35	0.220826	105
0.31	0.139836		0.01	0.3349		0.01	0.3349	106				0.35	0.21022	106
0.31	0.1084		0.01	0.0719361		0.01	0.0719361	107				0.35	0.782197	107
0.29	0.171744		0.01	0.130548		0.01	0.130548	108				0.35	0.481003	108
0.01	0.157736		0.01	0.0983938		0.01	0.0983938	109				0.35	0.544766	109
0.01	0.4461		0.01	0.448645		0.01	0.448645	110				0.35	0.434457	110
0.01	0.744554		0.01	0.0497829		0.01	0.0497829	111				0.35	0.416317	111
0.01	0.415042		0.01	0.174049		0.01	0.174049	112				0.36	0.297971	112
0.01	0.163236		0.01	0.104133		0.01	0.104133	113				0.36	0.427997	113
0.01	0.0710612		0.01	0.201943		0.01	0.201943	114				0.36	0.140772	114
0.03	0.16887		0.01	0.298655		0.01	0.298655	115				0.36	0.377485	115
0.21	0.218371		0.01	0.33074		0.01	0.33074	116				0.36	0.191753	116
0.25	0.395123		0.01	0.302522		0.01	0.302522	117				0.36	0.536704	117
0.05	0.101896		0.01	0.0413043		0.01	0.0413043	118				0.36	0.622644	118
0.01	0.193143		0.01	0.0673295		0.01	0.0673295	119				0.36	0.503405	119
0.01	0.217392		0.01	0.153807		0.01	0.153807	120				0.36	0.208563	120
0.01	0.549902		0.01	0.166886		0.01	0.166886	121				0.37	0.577144	121
0.01	0.358015		0.01	0.249543		0.01	0.249543	122				0.37	0.334053	122
0.07	0.194382		0.01	0.196091		0.01	0.196091	123				0.37	0.575722	123
0.14	0.0908002		0.01	0.243918		0.01	0.243918	124				0.37	0.462185	124
0.01	0.0756203		0.01	0.355876		0.01	0.355876	125				0.37	0.273425	125
0.01	0.117216		0.01	0.0870946		0.01	0.0870946	126				0.37	0.217012	126
0.06	0.125592		0.01	0.281934		0.01	0.281934	127				0.37	0.359086	127
0.11	0.125042		0.01	0.420648		0.01	0.420648	128				0.37	0.39958	128
0.11	0.322867		0.01	0.5743		0.01	0.5743	129				0.37	0.396862	129
0.05	0.0688487		0.01	0.11812		0.01	0.11812	130				0.37	0.213334	130
0.1	0.182855		0.01	0.243747		0.01	0.243747	131				0.37	0.259665	131
0.01	0.174591		0.01	0.434241		0.01	0.434241	132				0.38	0.601491	132
0.49	0.154505		0.01	0.0672665		0.01	0.0672665	133				0.38	0.320943	133
0.01	0.139214		0.01	0.828587		0.01	0.828587	134				0.38	0.0893163	134
0.34	0.0824534		0.01	0.638782		0.01	0.638782	135				0.38	0.117093	135
0.58	0.623048		0.01	0.587372		0.01	0.587372	136				0.39	0.628632	136
0.08	0.292893		0.01	0.105144		0.01	0.105144	137				0.39	0.145859	137
0.14	0.452802		0.01	0.149326		0.01	0.149326	138				0.39	0.202943	138
0.31	0.291599		0.01	0.172331		0.01	0.172331	139				0.39	0.296605	139
0.68	0.676248		0.01	0.390131		0.01	0.390131	140				0.39	0.251044	140
0.55	0.603653		0.01	0.03616		0.01	0.03616	141				0.39	0.539723	141
0.21	0.111063		0.01	0.25668		0.01	0.25668	142				0.39	0.32912	142
0.45	0.223294		0.01	0.284124		0.01	0.284124	143				0.39	0.522765	143
0.5	0.27643		0.01	0.256622		0.01	0.256622	144				0.39	0.348299	144
0.48	0.253246		0.01	0.0436442		0.01	0.0436442	145				0.39	0.545154	145
0.86	0.755962		0.01	0.108637		0.01	0.108637	146				0.39	0.470747	146
0.31	0.855471		0.01	0.0204072		0.01	0.0204072	147				0.39	0.195365	147
0.52	0.355476		0.01	0.0636644		0.01	0.0636644	148				0.39	0.346051	148
0.47	0.486459		0.01	0.173705		0.01	0.173705	149				0.4	0.168676	149
0.48	0.176814		0.01	0.125338		0.01	0.125338	150				0.4	0.398603	150
0.48	0.129816		0.01	0.140504		0.01	0.140504	151				0.4	0.644322	151
0.24	0.383926		0.01	0.162138		0.01	0.162138	152				0.4	0.555287	152
0.57	0.259489		0.01	0.152368		0.01	0.152368	153				0.4	0.311329	153
0.95	0.466976		0.01	0.0889202		0.01	0.0889202	154				0.4	0.122477	154
0.47	0.188783		0.01	0.0859583		0.01	0.0859583	155				0.4	0.331518	155
0.4	0.168676		0.01	0.110344		0.01	0.110344	156				0.41	0.484513	156
0.83	0.742446		0.01	0.136648		0.01	0.136648	157				0.41	0.510389	157
0.01	0.262782		0.01	0.255572		0.01	0.255572	158				0.41	0.0914189	158
0.52	0.791747		0.01	0.0783737		0.01	0.0783737	159				0.42	0.241752	159
0.01	0.51603		0.01	0.18756		0.01	0.18756	160				0.42	0.458585	160
0.01	0.0809678		0.01	0.203259		0.01	0.203259	161				0.42	0.442472	161
0.22	0.180298		0.01	0.26479		0.01	0.26479	162				0.42	0.743373	162
0.48	0.238292		0.01	0.220498		0.01	0.220498	163				0.42	0.407073	163
0.15	0.0623535		0.01	0.158018		0.01	0.158018	164				0.42	0.518246	164
0.88	0.737811		0.01	0.0278955		0.01	0.0278955	165				0.42	0.260839	165
0.47	0.176913		0.02	0.0847237		0.02	0.0847237	166				0.42	0.246093	166
0.51	0.502193		0.03	0.0629921		0.03	0.0629921	167				0.42	0.268765	167
0.12	0.345325		0.03	0.16887		0.03	0.16887	168				0.42	0.26473	168
0.01	0.0459164		0.03	0.0965899		0.03	0.0965899	169				0.43	0.650774	169
0.01	0.395818		0.03	0.166403		0.03	0.166403	170				0.43	0.457045	170
0.26	0.651019		0.03	0.305907		0.03	0.305907	171				0.43	0.436114	171
0.22	0.250293		0.03	0.117996		0.03	0.117996	172				0.43	0.404827	172
0.69	0.229431		0.03	0.239481		0.03	0.239481	173				0.43	0.37769	173
0.57	0.136472		0.03	0.215819		0.03	0.215819	174				0.44	0.0959175	174
0.01	0.239537		0.03	0.180548		0.03	0.180548	175				0.44	0.588088	175
0.01	0.480183		0.03	0.088023		0.03	0.088023	176				0.44	0.524913	176
0.18	0.426996		0.03	0.0719361		0.03	0.0719361	177				0.44	0.513741	177
0.01	0.149326		0.03	0.420434		0.03	0.420434	178				0.44	0.306221	178
0.01	0.320111		0.03	0.0763544		0.03	0.0763544	179				0.44	0.277093	179
0.01	0.128872		0.03	0.0306618		0.03	0.0306618	180				0.44	0.194382	180
0.01	0.102819		0.04	0.119812		0.04	0.119812	181				0.44	0.0400968	181
0.01	0.11311		0.04	0.098923		0.04	0.098923	182				0.45	0.223294	182
0.21	0.404897		0.04	0.0756203		0.04	0.0756203	183				0.45	0.413557	183
0.21	0.168385		0.04	0.103359		0.04	0.103359	184				0.45	0.110943	184
0.05	0.0814156		0.04	0.075454		0.04	0.075454	185				0.46	0.522151	185
0.01	0.0747241		0.04	0.083952		0.04	0.083952	186				0.46	0.289385	186
0.04	0.075454		0.04	0.17915		0.04	0.17915	187				0.46	0.666358	187
0.01	0.101397		0.04	0.167804		0.04	0.167804	188				0.46	0.751479	188
0.27	0.224009		0.04	0.083882		0.04	0.083882	189				0.46	0.429573	189
0.42	0.458585		0.04	0.249082		0.04	0.249082	190				0.46	0.14974	190
0.42	0.442472		0.04	0.329573		0.04	0.329573	191				0.46	0.18467	191
0.84	0.369527		0.04	0.24724		0.04	0.24724	192				0.46	0.374894	192
0.66	0.511912		0.04	0.133887		0.04	0.133887	193				0.47	0.41024	193
0.06	0.172184		0.04	0.155812		0.04	0.155812	194				0.47	0.486459	194
0.13	0.096852		0.04	0.325118		0.04	0.325118	195				0.47	0.188783	195
0.29	0.193968		0.04	0.150752		0.04	0.150752	196				0.47	0.176913	196
0.64	0.334574		0.05	0.188171		0.05	0.188171	197				0.47	0.616591	197
0.36	0.377485		0.05	0.101896		0.05	0.101896	198				0.47	0.30221	198
0.6	0.479363		0.05	0.0688487		0.05	0.0688487	199				0.47	0.636911	199
0.73	0.223019		0.05	0.0814156		0.05	0.0814156	200				0.47	0.394567	200
0.23	0.5075		0.05	0.0612661		0.05	0.0612661	201				0.48	0.322546	201
0.16	0.17287		0.05	0.395957		0.05	0.395957	202				0.48	0.680875	202
0.2	0.434241		0.05	0.127035		0.05	0.127035	203				0.48	0.253246	203
0.37	0.577144		0.05	0.132929		0.05	0.132929	204				0.48	0.176814	204
0.34	0.465869		0.05	0.323895		0.05	0.323895	205				0.48	0.129816	205
0.44	0.524913		0.05	0.112949		0.05	0.112949	206				0.48	0.238292	206
0.33	0.750634		0.05	0.194951		0.05	0.194951	207				0.48	0.583561	207
0.32	0.600771		0.05	0.194072		0.05	0.194072	208				0.48	0.486459	208
0.01	0.336923		0.05	0.187052		0.05	0.187052	209				0.48	0.687085	209
0.01	0.483467		0.05	0.0508489		0.05	0.0508489	210				0.48	0.30221	210
1.16	0.28626		0.05	0.0575626		0.05	0.0575626	211				0.48	0.328732	211
0.01	0.315071		0.05	0.036253		0.05	0.036253	212				0.48	0.223459	212
0.03	0.0965899		0.05	0.0990744		0.05	0.0990744	213				0.48	0.205797	213
0.26	0.122686		0.05	0.0266808		0.05	0.0266808	214				0.49	0.195936	214
0.01	0.283637		0.05	0.08183		0.05	0.08183	215				0.49	0.687831	215
0.03	0.166403		0.06	0.256213		0.06	0.256213	216				0.49	0.154505	216
0.01	0.487957		0.06	0.186138		0.06	0.186138	217				0.49	0.291352	217
0.42	0.743373		0.06	0.514275		0.06	0.514275	218				0.49	0.371562	218
0.42	0.407073		0.06	0.0302983		0.06	0.0302983	219				0.49	0.318129	219
0.01	0.578094		0.06	0.125592		0.06	0.125592	220				0.5	0.27643	220
0.01	0.515725		0.06	0.172184		0.06	0.172184	221				0.5	0.213388	221
0.01	0.286138		0.06	0.164336		0.06	0.164336	222				0.5	0.452875	222
0.69	0.497508		0.06	0.221045		0.06	0.221045	223				0.5	0.808163	223
0.13	0.543756		0.06	0.0525661		0.06	0.0525661	224				0.5	0.370069	224
0.75	0.771139		0.06	0.431725		0.06	0.431725	225				0.5	0.40637	225
0.42	0.518246		0.06	0.22258		0.06	0.22258	226				0.5	0.0884531	226
0.35	0.388335		0.06	0.173312		0.06	0.173312	227				0.51	0.502193	227
0.29	0.656668		0.06	0.425566		0.06	0.425566	228				0.51	0.433522	228
0.01	0.186544		0.06	0.118326		0.06	0.118326	229				0.51	0.229821	229
0.46	0.522151		0.06	0.107021		0.06	0.107021	230				0.51	0.417664	230
0.33	0.35321		0.06	0.378784		0.06	0.378784	231				0.51	0.245405	231
0.16	0.447626		0.06	0.179449		0.06	0.179449	232				0.51	0.482794	232
0.22	0.402305		0.06	0.167949		0.06	0.167949	233				0.51	0.194434	233
0.12	0.286199		0.07	0.132625		0.07	0.132625	234				0.52	0.616349	234
0.11	0.172527		0.07	0.194382		0.07	0.194382	235				0.52	0.356077	235
0.55	0.499396		0.07	0.261839		0.07	0.261839	236				0.52	0.355476	236
0.47	0.616591		0.07	0.199425		0.07	0.199425	237				0.52	0.791747	237
0.01	0.372512		0.07	0.268884		0.07	0.268884	238				0.52	0.245119	238
0.01	0.527526		0.07	0.0619295		0.07	0.0619295	239				0.52	0.223239	239
0.04	0.083952		0.07	0.244547		0.07	0.244547	240				0.52	0.660852	240
0.85	0.536317		0.07	0.124958		0.07	0.124958	241				0.53	0.308676	241
0.49	0.291352		0.07	0.164097		0.07	0.164097	242				0.53	0.190727	242
0.01	0.719836		0.07	0.0819337		0.07	0.0819337	243				0.53	0.195987	243
0.15	0.259841		0.07	0.185125		0.07	0.185125	244				0.53	0.455727	244
0.15	0.142518		0.07	0.49186		0.07	0.49186	245				0.53	0.503859	245
0.54	0.286933		0.07	0.0908002		0.07	0.0908002	246				0.53	0.501437	246
0.14	0.342099		0.07	0.119895		0.07	0.119895	247				0.53	0.608948	247
1.35	0.713392		0.08	0.292893		0.08	0.292893	248				0.53	0.560453	248
0.61	0.812962		0.08	0.21285		0.08	0.21285	249				0.53	0.524222	249
0.56	0.382346		0.08	0.122938		0.08	0.122938	250				0.53	0.540265	250
0.32	0.446827		0.08	0.163188		0.08	0.163188	251				0.53	0.285649	251
0.06	0.164336		0.08	0.219297		0.08	0.219297	252				0.54	0.390546	252
0.3	0.242492		0.08	0.0515103		0.08	0.0515103	253				0.54	0.286933	253
0.01	0.15967		0.08	0.344402		0.08	0.344402	254				0.54	0.716319	254
0.01	0.0593263		0.08	0.405739		0.08	0.405739	255				0.54	0.527911	255
0.97	0.544533		0.08	0.078103		0.08	0.078103	256				0.54	0.457045	256
0.11	0.0786449		0.08	0.0411059		0.08	0.0411059	257				0.54	0.601651	257
0.13	0.10765		0.08	0.0278955		0.08	0.0278955	258				0.54	0.372512	258
0.08	0.21285		0.09	0.312532		0.09	0.312532	259				0.54	0.133234	259
0.26	0.158489		0.09	0.0770247		0.09	0.0770247	260				0.54	0.312532	260
0.34	0.433666		0.09	0.155953		0.09	0.155953	261				0.54	0.245634	261
0.06	0.221045		0.09	0.143553		0.09	0.143553	262				0.55	0.603653	262
0.01	0.252898		0.09	0.0547944		0.09	0.0547944	263				0.55	0.499396	263
0.21	0.394914		0.09	0.110584		0.09	0.110584	264				0.55	0.388266	264
0.16	0.147497		0.09	0.140415		0.09	0.140415	265				0.55	0.145904	265
0.16	0.179948		0.09	0.584513		0.09	0.584513	266				0.55	0.190368	266
0.01	0.172282		0.09	0.203048		0.09	0.203048	267				0.56	0.382346	267
0.01	0.0298946		0.09	0.171891		0.09	0.171891	268				0.56	0.19687	268
0.21	0.233003		0.09	0.115378		0.09	0.115378	269				0.56	0.432013	269
0.26	0.486908		0.09	0.125973		0.09	0.125973	270				0.56	0.651428	270
0.28	0.400627		0.09	0.111543		0.09	0.111543	271				0.56	0.484588	271
0.06	0.0525661		0.1	0.137045		0.1	0.137045	272				0.57	0.121308	272
1.01	0.344007		0.1	0.287361		0.1	0.287361	273				0.57	0.259489	273
1.01	0.410028		0.1	0.0851108		0.1	0.0851108	274				0.57	0.136472	274
0.05	0.0612661		0.1	0.182855		0.1	0.182855	275				0.57	0.420008	275
0.54	0.716319		0.1	0.621917		0.1	0.621917	276				0.57	0.721763	276
0.73	0.315326		0.1	0.771564		0.1	0.771564	277				0.57	0.367633	277
0.64	0.38799		0.1	0.136693		0.1	0.136693	278				0.58	0.275227	278
0.86	0.560218		0.1	0.175232		0.1	0.175232	279				0.58	0.623048	279
0.69	0.279873		0.1	0.107257		0.1	0.107257	280				0.58	0.124367	280
0.01	0.251276		0.1	0.385853		0.1	0.385853	281				0.58	0.331323	281
0.07	0.261839		0.1	0.0490244		0.1	0.0490244	282				0.58	0.166307	282
0.1	0.621917		0.1	0.280963		0.1	0.280963	283				0.59	0.400837	283
0.58	0.124367		0.1	0.0602179		0.1	0.0602179	284				0.6	0.479363	284
0.01	0.244547		0.11	0.370815		0.11	0.370815	285				0.6	0.453094	285
0.12	0.232723		0.11	0.137884		0.11	0.137884	286				0.6	0.398185	286
0.26	0.299277		0.11	0.125042		0.11	0.125042	287				0.6	0.363787	287
0.28	0.385646		0.11	0.322867		0.11	0.322867	288				0.6	0.193504	288
0.37	0.334053		0.11	0.172527		0.11	0.172527	289				0.6	0.151952	289
0.52	0.245119		0.11	0.0786449		0.11	0.0786449	290				0.61	0.812962	290
0.12	0.135111		0.11	0.410028		0.11	0.410028	291				0.61	0.486159	291
0.4	0.398603		0.11	0.659538		0.11	0.659538	292				0.62	0.871031	292
0.24	0.233171		0.11	0.619333		0.11	0.619333	293				0.62	0.630334	293
0.38	0.601491		0.11	0.142923		0.11	0.142923	294				0.63	0.865754	294
0.46	0.289385		0.11	0.153993		0.11	0.153993	295				0.63	0.130721	295
0.13	0.323445		0.11	0.511074		0.11	0.511074	296				0.63	0.28066	296
0.06	0.431725		0.11	0.132321		0.11	0.132321	297				0.64	0.334574	297
0.13	0.243918		0.11	0.182553		0.11	0.182553	298				0.64	0.38799	298
0.58	0.331323		0.12	0.0806585		0.12	0.0806585	299				0.64	0.326149	299
0.03	0.305907		0.12	0.345325		0.12	0.345325	300				0.64	0.399301	300
0.48	0.583561		0.12	0.286199		0.12	0.286199	301				0.65	0.109112	301
0.08	0.122938		0.12	0.232723		0.12	0.232723	302				0.65	0.269123	302
0.78	0.642691		0.12	0.135111		0.12	0.135111	303				0.65	0.231381	303
0.2	0.167127		0.12	0.202048		0.12	0.202048	304				0.65	0.439433	304
0.16	0.127547		0.12	0.254233		0.12	0.254233	305				0.66	0.511912	305
0.01	0.0411803		0.12	0.265204		0.12	0.265204	306				0.66	0.245749	306
0.01	0.158819		0.12	0.514809		0.12	0.514809	307				0.66	0.559982	307
0.97	0.346976		0.12	0.408198		0.12	0.408198	308				0.66	0.411227	308
0.28	0.229598		0.12	0.141443		0.12	0.141443	309				0.67	0.222141	309
0.42	0.260839		0.12	0.176665		0.12	0.176665	310				0.68	0.676248	310
0.3	0.291968		0.12	0.290183		0.12	0.290183	311				0.68	0.152276	311
0.44	0.513741		0.12	0.235247		0.12	0.235247	312				0.69	0.229431	312
0.42	0.246093		0.13	0.154226		0.13	0.154226	313				0.69	0.497508	313
0.78	0.670392		0.13	0.096852		0.13	0.096852	314				0.69	0.279873	314
0.01	0.100595		0.13	0.543756		0.13	0.543756	315				0.69	0.703292	315
0.47	0.30221		0.13	0.10765		0.13	0.10765	316				0.7	0.258961	316
0.95	0.583561		0.13	0.323445		0.13	0.323445	317				0.71	0.198016	317
0.21	0.290491		0.13	0.243918		0.13	0.243918	318				0.71	0.270852	318
0.2	0.200997		0.13	0.321199		0.13	0.321199	319				0.72	0.423496	319
0.21	0.392832		0.13	0.229932		0.13	0.229932	320				0.72	0.707628	320
0.39	0.145859		0.13	0.22832		0.13	0.22832	321				0.72	0.512826	321
0.24	0.115012		0.14	0.290737		0.14	0.290737	322				0.72	0.278905	322
0.01	0.140772		0.14	0.0908002		0.14	0.0908002	323				0.73	0.223019	323
0.36	0.191753		0.14	0.452802		0.14	0.452802	324				0.73	0.315326	324
0.23	0.544067		0.14	0.342099		0.14	0.342099	325				0.73	0.17341	325
0.23	0.563983		0.14	0.0516487		0.14	0.0516487	326				0.74	0.180948	326
0.15	0.694554		0.14	0.0825229		0.14	0.0825229	327				0.74	0.221921	327
0.56	0.19687		0.15	0.0749559		0.15	0.0749559	328				0.75	0.771139	328
0.37	0.575722		0.15	0.180748		0.15	0.180748	329				0.75	0.523992	329
0.01	0.600931		0.15	0.0623535		0.15	0.0623535	330				0.76	0.538251	330
0.05	0.395957		0.15	0.259841		0.15	0.259841	331				0.77	0.727384	331
0.27	0.318704		0.15	0.142518		0.15	0.142518	332				0.78	0.642691	332
0.79	0.426996		0.15	0.694554		0.15	0.694554	333				0.78	0.670392	333
1.18	0.245691		0.15	0.582291		0.15	0.582291	334				0.78	0.374894	334
0.01	0.311645		0.15	0.450394		0.15	0.450394	335				0.79	0.426996	335
0.11	0.410028		0.15	0.0949501		0.15	0.0949501	336				0.79	0.506589	336
0.51	0.433522		0.16	0.144817		0.16	0.144817	337				0.79	0.350021	337
0.38	0.320943		0.16	0.17287		0.16	0.17287	338				0.79	0.145269	338
0.84	0.803797		0.16	0.447626		0.16	0.447626	339				0.8	0.182855	339
0.66	0.245749		0.16	0.147497		0.16	0.147497	340				0.8	0.705126	340
0.61	0.486159		0.16	0.179948		0.16	0.179948	341				0.82	0.571065	341
0.42	0.268765		0.16	0.127547		0.16	0.127547	342				0.83	0.742446	342
0.39	0.202943		0.16	0.310507		0.16	0.310507	343				0.84	0.369527	343
0.77	0.727384		0.16	0.379673		0.16	0.379673	344				0.84	0.803797	344
0.48	0.486459		0.16	0.556459		0.16	0.556459	345				0.85	0.536317	345
0.04	0.17915		0.16	0.372037		0.16	0.372037	346				0.86	0.220936	346
0.27	0.342625		0.16	0.219297		0.16	0.219297	347				0.86	0.755962	347
0.39	0.296605		0.16	0.751733		0.16	0.751733	348				0.86	0.560218	348
0.51	0.229821		0.16	0.317938		0.16	0.317938	349				0.87	0.237614	349
0.55	0.388266		0.16	0.241013		0.16	0.241013	350				0.87	0.215115	350
0.52	0.223239		0.16	0.193968		0.16	0.193968	351				0.88	0.737811	351
0.49	0.371562		0.16	0.107257		0.16	0.107257	352				0.88	0.408972	352
0.46	0.666358		0.17	0.394567		0.17	0.394567	353				0.88	0.293572	353
0.16	0.310507		0.17	0.0879872		0.17	0.0879872	354				0.88	0.306724	354
0.01	0.378442		0.17	0.44719		0.17	0.44719	355				0.89	0.156655	355
0.01	0.37292		0.17	0.213388		0.17	0.213388	356				0.89	0.12298	356
0.01	0.0782722		0.17	0.0664821		0.17	0.0664821	357				0.9	0.489682	357
0.22	0.491785		0.18	0.426996		0.18	0.426996	358				0.91	0.376734	358
0.21	0.602612		0.18	0.528526		0.18	0.528526	359				0.91	0.480257	359
0.65	0.109112		0.18	0.106511		0.18	0.106511	360				0.91	0.325762	360
0.01	0.0202147		0.18	0.531916		0.18	0.531916	361				0.92	0.591112	361
1.18	0.43835		0.18	0.596215		0.18	0.596215	362				0.92	0.149556	362
1.3	0.470229		0.18	0.314372		0.18	0.314372	363				0.94	0.363518	363
0.33	0.556772		0.18	0.110823		0.18	0.110823	364				0.95	0.32441	364
0.01	0.170182		0.18	0.10278		0.18	0.10278	365				0.95	0.466976	365
0.01	0.0584118		0.19	0.445664		0.19	0.445664	366				0.95	0.583561	366
1.14	0.525144		0.19	0.256797		0.19	0.256797	367				0.96	0.412568	367
0.01	0.115338		0.19	0.193555		0.19	0.193555	368				0.97	0.544533	368
0.13	0.321199		0.19	0.177359		0.19	0.177359	369				0.97	0.346976	369
0.96	0.412568		0.19	0.246724		0.19	0.246724	370				0.97	0.320239	370
0.18	0.528526		0.19	0.0805899		0.19	0.0805899	371				0.97	0.432947	371
0.33	0.708046		0.2	0.0766892		0.2	0.0766892	372				0.99	0.149189	372
0.37	0.462185		0.2	0.210112		0.2	0.210112	373				1.01	0.344007	373
0.08	0.163188		0.2	0.545232		0.2	0.545232	374				1.01	0.410028	374
0.18	0.106511		0.2	0.434241		0.2	0.434241	375				1.01	0.482122	375
0.01	0.135506		0.2	0.167127		0.2	0.167127	376				1.01	0.601011	376
0.48	0.687085		0.2	0.200997		0.2	0.200997	377				1.04	0.400557	377
0.5	0.213388		0.2	0.328538		0.2	0.328538	378				1.06	0.619737	378
0.35	0.220826		0.2	0.223459		0.2	0.223459	379				1.06	0.567678	379
0.35	0.21022		0.2	0.270375		0.2	0.270375	380				1.1	0.328797	380
0.55	0.145904		0.21	0.0695505		0.21	0.0695505	381				1.14	0.525144	381
0.79	0.506589		0.21	0.153714		0.21	0.153714	382				1.14	0.750549	382
0.76	0.538251		0.21	0.218371		0.21	0.218371	383				1.15	0.391931	383
0.05	0.127035		0.21	0.111063		0.21	0.111063	384				1.16	0.28626	384
0.17	0.0879872		0.21	0.404897		0.21	0.404897	385				1.16	0.504693	385
0.05	0.132929		0.21	0.168385		0.21	0.168385	386				1.17	0.631389	386
0.37	0.273425		0.21	0.394914		0.21	0.394914	387				1.18	0.245691	387
0.01	0.166403		0.21	0.233003		0.21	0.233003	388				1.18	0.43835	388
0.01	0.206275		0.21	0.290491		0.21	0.290491	389				1.21	0.27127	389
0.1	0.771564		0.21	0.392832		0.21	0.392832	390				1.24	0.692228	390
0.15	0.582291		0.21	0.602612		0.21	0.602612	391				1.24	0.638294	391
0.03	0.117996		0.21	0.418587		0.21	0.418587	392				1.27	0.478022	392
0.48	0.30221		0.21	0.150521		0.21	0.150521	393				1.29	0.546321	393
0.27	0.547643		0.21	0.402725		0.21	0.402725	394				1.3	0.470229	394
0.25	0.723524		0.21	0.337576		0.21	0.337576	395				1.3	0.544844	395
0.37	0.217012		0.21	0.551227		0.21	0.551227	396				1.34	0.293819	396
0.01	0.271569		0.21	0.289815		0.21	0.289815	397				1.35	0.713392	397
0.66	0.559982		0.21	0.280539		0.21	0.280539	398				1.38	0.558024	398
0.09	0.0770247		0.21	0.155018		0.21	0.155018	399				1.41	0.111864	399
0.04	0.167804		0.22	0.180298		0.22	0.180298	400				1.42	0.246724	400
0.66	0.411227		0.22	0.250293		0.22	0.250293	401				1.47	0.190522	401
0.12	0.202048		0.22	0.402305		0.22	0.402305	402				1.48	0.205585	402
0.18	0.531916		0.22	0.491785		0.22	0.491785	403				1.54	0.209204	403
0.27	0.451123		0.22	0.224449		0.22	0.224449	404				1.7	0.282664	404
0.19	0.256797		0.22	0.562413		0.22	0.562413	405				1.7	0.155672	405
0.22	0.224449		0.22	0.425352		0.22	0.425352	406				1.75	0.25902	406
0.01	0.112506		0.22	0.55513		0.22	0.55513	407				1.78	0.353943	407
0.01	0.0693268		0.22	0.333663		0.22	0.333663	408				2.02	0.717575	408
0.39	0.251044		0.22	0.0390516		0.22	0.0390516	409					0.380633	average
0.19	0.193555		0.22	0.115419		0.22	0.115419	410					0.183397	STDV
0.19	0.177359		0.23	0.5075		0.23	0.5075	411
0.01	0.0846534		0.23	0.544067		0.23	0.544067	412
0.01	0.485186		0.23	0.563983		0.23	0.563983	413
0.11	0.659538		0.23	0.177211		0.23	0.177211	414
0.01	0.245233		0.23	0.466607		0.23	0.466607	415
0.35	0.782197		0.24	0.224614		0.24	0.224614	416
0.01	0.451999		0.24	0.383926		0.24	0.383926	417
0.31	0.745989		0.24	0.233171		0.24	0.233171	418
0.2	0.328538		0.24	0.115012		0.24	0.115012	419
0.01	0.0989987		0.24	0.112466		0.24	0.112466	420
0.01	0.0552225		0.24	0.426209		0.24	0.426209	421
0.01	0.183661		0.24	0.179449		0.24	0.179449	422
0.5	0.452875		0.24	0.196247		0.24	0.196247	423
0.6	0.453094		0.25	0.148319			0.233945	average
0.18	0.596215		0.25	0.395123			0.161071	STDV
0.18	0.314372		0.25	0.723524
0.32	0.466828		0.25	0.236091
0.03	0.239481		0.25	0.568229
0.05	0.323895		0.26	0.175479
0.01	0.316535		0.26	0.321648
0.21	0.418587		0.26	0.651019
0.62	0.871031		0.26	0.122686
0.17	0.44719		0.26	0.158489
0.32	0.28315		0.26	0.486908
0.53	0.503859		0.26	0.299277
0.53	0.501437		0.26	0.248045
0.27	0.263135		0.26	0.220006
0.27	0.117175		0.26	0.172233
0.28	0.246437		0.26	0.193452
0.65	0.269123		0.26	0.118697
0.21	0.150521		0.26	0.183358
0.01	0.280175		0.27	0.0650814
0.44	0.306221		0.27	0.224009
0.49	0.318129		0.27	0.318704
0.01	0.154785		0.27	0.342625
0.34	0.311392		0.27	0.547643
0.74	0.221921		0.27	0.451123
0.54	0.527911		0.27	0.263135
0.54	0.457045		0.27	0.117175
0.45	0.413557		0.27	0.587134
0.33	0.391585		0.27	0.183358
0.52	0.660852		0.27	0.416742
0.06	0.22258		0.27	0.421929
0.48	0.328732		0.27	0.218316
0.01	0.204421		0.27	0.0874868
0.09	0.155953		0.27	0.344798
0.17	0.213388		0.27	0.200211
1.1	0.328797		0.27	0.288955
0.16	0.379673		0.28	0.400627
0.09	0.143553		0.28	0.385646
0.01	0.155953		0.28	0.229598
0.03	0.215819		0.28	0.246437
0.06	0.173312		0.28	0.293943
0.27	0.587134		0.28	0.25902
0.07	0.199425		0.28	0.163714
0.08	0.219297		0.28	0.401116
0.46	0.751479		0.28	0.362307
0.54	0.601651		0.28	0.429071
0.56	0.432013		0.29	0.448864
0.57	0.420008		0.29	0.0624749
0.8	0.705126		0.29	0.171744
0.75	0.523992		0.29	0.193968
1.24	0.692228		0.29	0.656668
0.01	0.52768		0.29	0.456459
0.07	0.268884		0.29	0.63358
0.53	0.608948		0.29	0.054453
1.01	0.482122		0.29	0.282968
1.01	0.601011		0.29	0.105416
0.53	0.560453		0.29	0.403775
0.01	0.051538		0.3	0.242492
0.01	0.166114		0.3	0.291968
0.48	0.223459		0.3	0.504011
0.47	0.636911		0.3	0.454629
0.06	0.425566		0.3	0.291845
0.05	0.112949		0.3	0.30296
0.67	0.222141		0.3	0.0928091
1.24	0.638294		0.31	0.214197
0.01	0.270136		0.31	0.351083
0.05	0.194951		0.31	0.32152
0.28	0.293943		0.31	0.139836
0.25	0.236091		0.31	0.1084
0.01	0.0582063		0.31	0.291599
0.01	0.201312		0.31	0.855471
0.69	0.703292		0.31	0.745989
0.01	0.125592		0.31	0.58245
0.01	0.569253		0.31	0.416955
0.56	0.651428		0.31	0.225883
0.43	0.650774		0.32	0.331453
0.39	0.539723		0.32	0.600771
0.41	0.510389		0.32	0.446827
0.3	0.504011		0.32	0.466828
0.32	0.309559		0.32	0.28315
0.32	0.340326		0.32	0.309559
0.01	0.112024		0.32	0.340326
0.01	0.151582		0.32	0.333012
1.14	0.750549		0.32	0.427997
0.01	0.3349		0.32	0.525989
0.11	0.619333		0.32	0.0553084
0.3	0.454629		0.32	0.367497
0.4	0.644322		0.33	0.214737
0.53	0.524222		0.33	0.750634
0.01	0.0719361		0.33	0.35321
0.16	0.556459		0.33	0.556772
0.16	0.372037		0.33	0.708046
0.06	0.118326		0.33	0.391585
0.07	0.0619295		0.33	0.655111
0.29	0.456459		0.33	0.258551
0.21	0.402725		0.34	0.281024
0.72	0.278905		0.34	0.219515
0.39	0.32912		0.34	0.0824534
0.11	0.142923		0.34	0.465869
0.12	0.254233		0.34	0.433666
0.01	0.130548		0.34	0.311392
0.01	0.0983938		0.34	0.117914
0.01	0.448645		0.34	0.672452
0.01	0.0497829		0.34	0.337576
0.03	0.180548		0.35	0.388335
0.39	0.522765		0.35	0.220826
0.39	0.348299		0.35	0.21022
0.21	0.337576		0.35	0.782197
0.2	0.223459		0.35	0.481003
0.5	0.808163		0.35	0.544766
0.51	0.417664		0.35	0.434457
0.32	0.333012		0.35	0.416317
0.25	0.568229		0.36	0.297971
0.39	0.545154		0.36	0.427997
0.36	0.536704		0.36	0.140772
0.54	0.372512		0.36	0.377485
0.09	0.0547944		0.36	0.191753
0.43	0.457045		0.36	0.536704
0.43	0.436114		0.36	0.622644
0.01	0.174049		0.36	0.503405
0.01	0.104133		0.36	0.208563
0.62	0.630334		0.37	0.577144
0.56	0.484588		0.37	0.334053
0.57	0.721763		0.37	0.575722
0.32	0.427997		0.37	0.462185
0.27	0.183358		0.37	0.273425
0.26	0.248045		0.37	0.217012
0.03	0.088023		0.37	0.359086
0.28	0.25902		0.37	0.39958
0.35	0.481003		0.37	0.396862
0.01	0.201943		0.37	0.213334
0.01	0.298655		0.37	0.259665
0.13	0.229932		0.38	0.601491
0.12	0.265204		0.38	0.320943
0.43	0.404827		0.38	0.0893163
0.12	0.514809		0.38	0.117093
0.15	0.450394		0.39	0.628632
0.36	0.622644		0.39	0.145859
0.31	0.58245		0.39	0.202943
0.01	0.33074		0.39	0.296605
0.01	0.302522		0.39	0.251044
0.33	0.655111		0.39	0.539723
0.4	0.555287		0.39	0.32912
0.37	0.359086		0.39	0.522765
0.23	0.177211		0.39	0.348299
0.12	0.408198		0.39	0.545154
0.08	0.0515103		0.39	0.470747
0.09	0.110584		0.39	0.195365
0.01	0.0413043		0.39	0.346051
0.04	0.083882		0.4	0.168676
0.48	0.205797		0.4	0.398603
0.54	0.133234		0.4	0.644322
0.04	0.249082		0.4	0.555287
0.01	0.0673295		0.4	0.311329
0.16	0.219297		0.4	0.122477
0.28	0.163714		0.4	0.331518
0.01	0.153807		0.41	0.484513
0.03	0.0719361		0.41	0.510389
0.09	0.140415		0.41	0.0914189
0.01	0.166886		0.42	0.241752
0.06	0.107021		0.42	0.458585
0.6	0.398185		0.42	0.442472
0.4	0.311329		0.42	0.743373
1.3	0.544844		0.42	0.407073
1.06	0.619737		0.42	0.518246
1.06	0.567678		0.42	0.260839
0.11	0.153993		0.42	0.246093
0.01	0.249543		0.42	0.268765
0.01	0.196091		0.42	0.26473
0.01	0.243918		0.43	0.650774
0.01	0.355876		0.43	0.457045
0.11	0.511074		0.43	0.436114
0.09	0.584513		0.43	0.404827
1.29	0.546321		0.43	0.37769
0.99	0.149189		0.44	0.0959175
0.01	0.0870946		0.44	0.588088
0.04	0.329573		0.44	0.524913
0.16	0.751733		0.44	0.513741
0.16	0.317938		0.44	0.306221
0.05	0.194072		0.44	0.277093
0.01	0.281934		0.44	0.194382
0.01	0.420648		0.44	0.0400968
0.07	0.244547		0.45	0.223294
0.22	0.562413		0.45	0.413557
0.23	0.466607		0.45	0.110943
0.27	0.416742		0.46	0.522151
0.22	0.425352		0.46	0.289385
0.05	0.187052		0.46	0.666358
0.01	0.5743		0.46	0.751479
0.29	0.63358		0.46	0.429573
0.31	0.416955		0.46	0.14974
0.29	0.054453		0.46	0.18467
0.01	0.11812		0.46	0.374894
0.08	0.344402		0.47	0.41024
0.05	0.0508489		0.47	0.486459
0.82	0.571065		0.47	0.188783
0.01	0.243747		0.47	0.176913
0.37	0.39958		0.47	0.616591
0.36	0.503405		0.47	0.30221
0.01	0.434241		0.47	0.636911
0.01	0.0672665		0.47	0.394567
0.01	0.828587		0.48	0.322546
0.01	0.638782		0.48	0.680875
0.01	0.587372		0.48	0.253246
0.37	0.396862		0.48	0.176814
0.35	0.544766		0.48	0.129816
0.35	0.434457		0.48	0.238292
0.01	0.105144		0.48	0.583561
0.09	0.203048		0.48	0.486459
0.1	0.136693		0.48	0.687085
0.13	0.22832		0.48	0.30221
0.79	0.350021		0.48	0.328732
0.03	0.420434		0.48	0.223459
0.26	0.220006		0.48	0.205797
0.27	0.421929		0.49	0.195936
0.04	0.24724		0.49	0.687831
0.87	0.237614		0.49	0.154505
0.06	0.378784		0.49	0.291352
0.54	0.312532		0.49	0.371562
0.64	0.326149		0.49	0.318129
0.21	0.551227		0.5	0.27643
0.01	0.149326		0.5	0.213388
0.07	0.124958		0.5	0.452875
0.1	0.175232		0.5	0.808163
0.01	0.172331		0.5	0.370069
0.01	0.390131		0.5	0.40637
0.21	0.289815		0.5	0.0884531
0.12	0.141443		0.51	0.502193
0.29	0.282968		0.51	0.433522
0.19	0.246724		0.51	0.229821
0.08	0.405739		0.51	0.417664
0.35	0.416317		0.51	0.245405
0.06	0.179449		0.51	0.482794
0.11	0.132321		0.51	0.194434
0.58	0.166307		0.52	0.616349
0.01	0.03616		0.52	0.356077
0.01	0.25668		0.52	0.355476
0.32	0.525989		0.52	0.791747
0.27	0.218316		0.52	0.245119
1.16	0.504693		0.52	0.223239
0.01	0.284124		0.52	0.660852
0.01	0.256622		0.53	0.308676
0.22	0.55513		0.53	0.190727
0.09	0.171891		0.53	0.195987
0.51	0.245405		0.53	0.455727
0.07	0.164097		0.53	0.503859
0.21	0.280539		0.53	0.501437
0.29	0.105416		0.53	0.608948
1.27	0.478022		0.53	0.560453
0.78	0.374894		0.53	0.524222
0.3	0.291845		0.53	0.540265
0.28	0.401116		0.53	0.285649
0.46	0.429573		0.54	0.390546
0.5	0.370069		0.54	0.286933
0.27	0.0874868		0.54	0.716319
0.7	0.258961		0.54	0.527911
0.88	0.408972		0.54	0.457045
0.05	0.0575626		0.54	0.601651
0.34	0.117914		0.54	0.372512
0.06	0.167949		0.54	0.133234
0.42	0.26473		0.54	0.312532
0.16	0.241013		0.54	0.245634
0.9	0.489682		0.55	0.603653
0.89	0.156655		0.55	0.499396
0.01	0.0436442		0.55	0.388266
0.26	0.172233		0.55	0.145904
0.32	0.0553084		0.55	0.190368
0.54	0.245634		0.56	0.382346
0.51	0.482794		0.56	0.19687
0.46	0.14974		0.56	0.432013
0.09	0.115378		0.56	0.651428
0.44	0.277093		0.56	0.484588
0.44	0.194382		0.57	0.121308
0.1	0.107257		0.57	0.259489
0.08	0.078103		0.57	0.136472
0.07	0.0819337		0.57	0.420008
0.1	0.385853		0.57	0.721763
0.09	0.125973		0.57	0.367633
0.26	0.193452		0.58	0.275227
0.28	0.362307		0.58	0.623048
0.07	0.185125		0.58	0.124367
0.05	0.036253		0.58	0.331323
0.01	0.108637		0.58	0.166307
1.75	0.25902		0.59	0.400837
0.24	0.112466		0.6	0.479363
0.68	0.152276		0.6	0.453094
0.47	0.394567		0.6	0.398185
0.53	0.540265		0.6	0.363787
1.42	0.246724		0.6	0.193504
0.88	0.293572		0.6	0.151952
0.01	0.0204072		0.61	0.812962
0.01	0.0636644		0.61	0.486159
0.89	0.12298		0.62	0.871031
0.12	0.176665		0.62	0.630334
0.04	0.133887		0.63	0.865754
0.5	0.40637		0.63	0.130721
0.39	0.470747		0.63	0.28066
0.07	0.49186		0.64	0.334574
0.01	0.173705		0.64	0.38799
0.97	0.320239		0.64	0.326149
0.04	0.155812		0.64	0.399301
0.88	0.306724		0.65	0.109112
0.27	0.344798		0.65	0.269123
0.27	0.200211		0.65	0.231381
0.19	0.0805899		0.65	0.439433
0.01	0.125338		0.66	0.511912
0.64	0.399301		0.66	0.245749
0.05	0.0990744		0.66	0.559982
0.38	0.0893163		0.66	0.411227
0.17	0.0664821		0.67	0.222141
0.16	0.193968		0.68	0.676248
0.05	0.0266808		0.68	0.152276
0.87	0.215115		0.69	0.229431
0.01	0.140504		0.69	0.497508
0.53	0.285649		0.69	0.279873
0.01	0.162138		0.69	0.703292
0.18	0.110823		0.7	0.258961
0.1	0.0490244		0.71	0.198016
0.12	0.290183		0.71	0.270852
0.16	0.107257		0.72	0.423496
0.15	0.0949501		0.72	0.707628
2.02	0.717575		0.72	0.512826
0.71	0.198016		0.72	0.278905
0.08	0.0411059		0.73	0.223019
0.01	0.152368		0.73	0.315326
0.34	0.672452		0.73	0.17341
0.55	0.190368		0.74	0.180948
0.29	0.403775		0.74	0.221921
0.22	0.333663		0.75	0.771139
0.04	0.325118		0.75	0.523992
0.1	0.280963		0.76	0.538251
0.24	0.426209		0.77	0.727384
0.24	0.179449		0.78	0.642691
0.31	0.225883		0.78	0.670392
0.3	0.30296		0.78	0.374894
0.01	0.0889202		0.79	0.426996
0.4	0.122477		0.79	0.506589
0.01	0.0859583		0.79	0.350021
0.04	0.150752		0.79	0.145269
0.44	0.0400968		0.8	0.182855
0.07	0.0908002		0.8	0.705126
0.14	0.0516487		0.82	0.571065
0.01	0.110344		0.83	0.742446
0.07	0.119895		0.84	0.369527
0.01	0.136648		0.84	0.803797
0.01	0.255572		0.85	0.536317
0.01	0.0783737		0.86	0.220936
0.12	0.235247		0.86	0.755962
0.01	0.18756		0.86	0.560218
0.14	0.0825229		0.87	0.237614
0.01	0.203259		0.87	0.215115
0.01	0.26479		0.88	0.737811
0.65	0.231381		0.88	0.408972
0.38	0.117093		0.88	0.293572
0.33	0.258551		0.88	0.306724
0.46	0.18467		0.89	0.156655
0.01	0.220498		0.89	0.12298
0.05	0.08183		0.9	0.489682
0.28	0.429071		0.91	0.376734
0.97	0.432947		0.91	0.480257
0.65	0.439433		0.91	0.325762
0.03	0.0763544		0.92	0.591112
0.09	0.111543		0.92	0.149556
0.22	0.0390516		0.94	0.363518
0.57	0.367633		0.95	0.32441
0.63	0.130721		0.95	0.466976
0.63	0.28066		0.95	0.583561
0.73	0.17341		0.96	0.412568
0.27	0.288955		0.97	0.544533
0.39	0.195365		0.97	0.346976
0.39	0.346051		0.97	0.320239
1.47	0.190522		0.97	0.432947
1.15	0.391931		0.99	0.149189
1.78	0.353943		1.01	0.344007
0.45	0.110943		1.01	0.410028
0.01	0.158018		1.01	0.482122
0.21	0.155018		1.01	0.601011
0.37	0.213334		1.04	0.400557
0.37	0.259665		1.06	0.619737
0.71	0.270852		1.06	0.567678
0.43	0.37769		1.1	0.328797
0.24	0.196247		1.14	0.525144
0.22	0.115419		1.14	0.750549
0.3	0.0928091		1.15	0.391931
0.34	0.337576		1.16	0.28626
0.1	0.0602179		1.16	0.504693
0.08	0.0278955		1.17	0.631389
0.03	0.0306618		1.18	0.245691
0.01	0.0278955		1.18	0.43835
0.18	0.10278		1.21	0.27127
0.79	0.145269		1.24	0.692228
0.11	0.182553		1.24	0.638294
0.32	0.367497		1.27	0.478022
0.6	0.363787		1.29	0.546321
0.59	0.400837		1.3	0.470229
0.6	0.193504		1.3	0.544844
0.51	0.194434		1.34	0.293819
0.36	0.208563		1.35	0.713392
0.26	0.118697		1.38	0.558024
0.4	0.331518		1.41	0.111864
0.26	0.183358		1.42	0.246724
0.41	0.0914189		1.47	0.190522
1.7	0.282664		1.48	0.205585
0.6	0.151952		1.54	0.209204
0.46	0.374894		1.7	0.282664
1.7	0.155672		1.7	0.155672
0.2	0.270375		1.75	0.25902
0.5	0.0884531		1.78	0.353943
0.92	0.149556		2.02	0.717575
0.314284	0.305965	average
average

## Sheet: Sheet2
		Subtrancting with NEW trendline (Linear without constant)					y = 0.0735x
width at angle (um)	1- cosq	(1-cosq)-(Linear curve of lowest points)			width at angle (um)	(1-cosq)-(Linear curve of lowest points)										width at angle (um)	(1-cosq)-(Linear curve of lowest points)
0.2	0.0766892	0.0619892			0.2	0.0619892										0.44	0.0077568	1		Range	negative value	0-0.025	0.025-0.05	0.05-0.075	0.075-0.1	0.1-0.125	0.125-0.15	0.15-0.175	0.175-0.2	0.2-0.225	0.225-0.25	0.25-0.275	0.275-0.3	0.3-0.325	0.325-0.35	0.35-0.375	0.375-0.4	0.4-0.425	0.425-0.45	0.45-0.475	0.475-0.5	0.5-0.525	0.525-0.55	0.55-0.575	0.575-0.6	0.6-0.625	0.625-0.65	0.65-0.675	0.675-0.7
0.2	0.210112	0.195412			0.2	0.195412										1.41	0.00822855	2		#	0	8	26	43	58	45	44	71	45	44	40	40	32	38	24	29	33	27	28	17	20	18	23	11	13	12	9	8	6
0.31	0.214197	0.191412			0.31	0.191412										0.01	0.0172568	3				0.962696	3.12876	5.17449	6.97954	5.41516	5.29483	8.54392	5.41516	5.29483	4.81348	4.81348	3.85078	4.5728	2.88809	3.48977	3.97112	3.2491	3.36943	2.04573	2.40674	2.16606	2.76775	1.32371	1.56438	1.44404	1.08303	0.962696	0.722022
0.01	0.382689	0.381954			0.01	0.381954										0.01	0.0194797	4
0.36	0.297971	0.271511			0.36	0.271511										0.01	0.0196722	5
0.44	0.0959175	0.0635775			0.44	0.0635775										0.08	0.0220155	6
0.06	0.256213	0.251803			0.06	0.251803										0.22	0.0228816	7
0.06	0.186138	0.181728			0.06	0.181728										0.05	0.0230058	8
0.01	0.0263813	0.0256463			0.01	0.0256463										0.01	0.0256463	1
0.01	0.0179918	0.0172568			0.01	0.0172568										0.06	0.0258883	2
0.01	0.119937	0.119202			0.01	0.119202										0.01	0.0271605	3
0.06	0.514275	0.509865			0.06	0.509865										0.03	0.0284568	4
0.25	0.148319	0.129944			0.25	0.129944										0.01	0.0291596	5
0.74	0.180948	0.126558			0.74	0.126558										1.7	0.0307221	6
0.01	0.0444125	0.0436775			0.01	0.0436775										0.32	0.0317884	7
0.57	0.121308	0.0794128			0.57	0.0794128										0.05	0.032578	8
0.04	0.119812	0.116872			0.04	0.116872										0.29	0.033138	9
0.01	0.39207	0.391335			0.01	0.391335										0.08	0.0352259	10
0.01	0.25197	0.251235			0.01	0.251235										0.01	0.035425	11
1.17	0.631389	0.545394			1.17	0.545394										0.01	0.0404453	12
0.49	0.195936	0.159921			0.49	0.159921										0.01	0.0405693	13
0.26	0.175479	0.156369			0.26	0.156369										0.29	0.0411599	14
0.29	0.448864	0.427549			0.29	0.427549										0.14	0.0413587	15
0.58	0.275227	0.232597			0.58	0.232597										0.1	0.0416744	16
0.52	0.616349	0.578129			0.52	0.578129										0.01	0.0429092	17
0.41	0.484513	0.454378			0.41	0.454378										0.01	0.0436775	18
0.31	0.351083	0.328298			0.31	0.328298										0.01	0.0448943	19
0.31	0.32152	0.298735			0.31	0.298735										0.01	0.0451814	20
0.21	0.0695505	0.0541155			0.21	0.0541155										0.27	0.0452364	21
0.34	0.281024	0.256034			0.34	0.256034										0.08	0.0456303	22
0.52	0.356077	0.317857			0.52	0.317857										0.05	0.0471739	23
0.54	0.390546	0.350856			0.54	0.350856										0.06	0.0481561	24
0.63	0.865754	0.819449			0.63	0.819449										0.09	0.0481794	25
0.04	0.098923	0.095983			0.04	0.095983										0.01	0.0490479	26
0.49	0.687831	0.651816			0.49	0.651816										0.01	0.050803	1
1.41	0.111864	0.00822855			1.41	0.00822855										0.15	0.0513285	2
0.94	0.363518	0.294428			0.94	0.294428										0.5	0.0517031	3
0.86	0.220936	0.157726			0.86	0.157726										0.1	0.0528679	4
0.15	0.0749559	0.0639309			0.15	0.0639309										0.05	0.0538876	5
0.39	0.628632	0.599967			0.39	0.599967										0.17	0.0539871	6
0.42	0.241752	0.210882			0.42	0.210882										0.21	0.0541155	7
0.04	0.0756203	0.0726803			0.04	0.0726803										0.01	0.0544875	8
0.07	0.132625	0.12748			0.07	0.12748										0.07	0.0567845	9
0.1	0.137045	0.129695			0.1	0.129695										0.34	0.0574634	10
0.91	0.376734	0.309849			0.91	0.309849										0.01	0.0574713	11
1.34	0.293819	0.195329			1.34	0.195329										0.89	0.0575646	12
1.38	0.558024	0.456594			1.38	0.456594										0.05	0.0575911	13
0.53	0.308676	0.269721			0.53	0.269721										0.01	0.0576768	14
1.54	0.209204	0.0960136			1.54	0.0960136										0.01	0.0585913	15
0.53	0.190727	0.151772			0.53	0.151772										0.03	0.0607871	16
0.91	0.480257	0.413372			0.91	0.413372										0.41	0.0612839	17
0.91	0.325762	0.258877			0.91	0.258877										0.65	0.0613374	18
0.12	0.0806585	0.0718385			0.12	0.0718385										0.38	0.0613863	19
0.1	0.287361	0.280011			0.1	0.280011										0.2	0.0619892	20
0.15	0.180748	0.169723			0.15	0.169723										0.01	0.0629294	21
0.1	0.0851108	0.0777608			0.1	0.0777608										0.44	0.0635775	22
0.01	0.0456293	0.0448943			0.01	0.0448943										0.15	0.0639309	23
0.32	0.331453	0.307933			0.32	0.307933										0.05	0.0651737	24
0.11	0.370815	0.36273			0.11	0.36273										0.01	0.0665315	25
1.21	0.27127	0.182335			1.21	0.182335										0.01	0.0665945	26
0.53	0.195987	0.157032			0.53	0.157032										0.19	0.0666249	27
0.04	0.103359	0.100419			0.04	0.100419										0.27	0.0676418	28
0.16	0.144817	0.133057			0.16	0.133057										0.01	0.0685918	29
0.92	0.591112	0.523492			0.92	0.523492										0.03	0.0697311	30
0.72	0.423496	0.370576			0.72	0.370576										0.01	0.0703262	31
0.47	0.41024	0.375695			0.47	0.375695										0.09	0.0704097	32
0.36	0.427997	0.401537			0.36	0.401537										0.11	0.0705599	33
0.33	0.214737	0.190482			0.33	0.190482										0.3	0.0707591	34
0.2	0.545232	0.530532			0.2	0.530532										0.01	0.0712011	35
0.36	0.140772	0.114312			0.36	0.114312										0.12	0.0718385	36
0.34	0.219515	0.194525			0.34	0.194525										0.08	0.072223	37
0.27	0.0650814	0.0452364			0.27	0.0452364										0.14	0.0722329	38
0.14	0.290737	0.280447			0.14	0.280447										0.04	0.072514	39
0.26	0.321648	0.302538			0.26	0.302538										0.04	0.0726803	40
0.01	0.126483	0.125748			0.01	0.125748										0.01	0.0739891	41
0.06	0.0302983	0.0258883			0.06	0.0258883										0.03	0.0741494	42
0.03	0.0629921	0.0607871			0.03	0.0607871										0.01	0.0748853	43
0.19	0.445664	0.431699			0.19	0.431699										0.17	0.0754922	1
0.72	0.707628	0.654708			0.72	0.654708										0.99	0.0764239	2
0.53	0.455727	0.416772			0.53	0.416772										0.07	0.0767887	3
0.8	0.182855	0.124055			0.8	0.124055										0.01	0.0775372	4
0.48	0.322546	0.287266			0.48	0.287266										0.01	0.0776387	5
0.48	0.680875	0.645595			0.48	0.645595										0.05	0.0777406	6
0.95	0.32441	0.254585			0.95	0.254585										0.1	0.0777608	7
1.04	0.400557	0.324117			1.04	0.324117										0.45	0.0778679	8
1.48	0.205585	0.0968054			1.48	0.0968054										0.05	0.078155	9
0.01	0.18914	0.188405			0.01	0.188405										0.57	0.0794128	10
0.09	0.312532	0.305917			0.09	0.305917										0.01	0.0802328	11
0.11	0.137884	0.129799			0.11	0.129799										0.14	0.0805102	12
0.01	0.260604	0.259869			0.01	0.259869										0.04	0.080942	13
0.72	0.512826	0.459906			0.72	0.459906										0.04	0.081012	14
0.29	0.0624749	0.0411599			0.29	0.0411599										0.58	0.0817368	15
0.01	0.284978	0.284243			0.01	0.284243										0.92	0.0819359	16
0.13	0.154226	0.144671			0.13	0.144671										1.47	0.0824766	17
0.01	0.20803	0.207295			0.01	0.207295										0.02	0.0832537	18
0.01	0.535235	0.5345			0.01	0.5345										0.01	0.0839184	19
0.01	0.293943	0.293208			0.01	0.293208										0.15	0.0839251	20
0.05	0.188171	0.184496			0.05	0.184496										0.29	0.0841014	21
0.21	0.153714	0.138279			0.21	0.138279										0.63	0.0844157	22
0.17	0.394567	0.382072			0.17	0.382072										0.01	0.0852233	23
0.44	0.588088	0.555748			0.44	0.555748										0.31	0.085615	24
0.24	0.224614	0.206974			0.24	0.206974										0.07	0.0856552	25
0.02	0.0847237	0.0832537			0.02	0.0832537										0.03	0.085818	26
0.01	0.148136	0.147401			0.01	0.147401										0.01	0.0863596	27
0.01	0.303273	0.302538			0.01	0.302538										0.79	0.0872043	28
0.31	0.139836	0.117051			0.31	0.117051										0.13	0.087297	29
0.31	0.1084	0.085615			0.31	0.085615										0.01	0.0881852	30
0.29	0.171744	0.150429			0.29	0.150429										0.38	0.0891634	31
0.01	0.157736	0.157001			0.01	0.157001										0.18	0.0895502	32
0.01	0.4461	0.445365			0.01	0.445365										0.89	0.0912404	33
0.01	0.744554	0.743819			0.01	0.743819										0.34	0.0929242	34
0.01	0.415042	0.414307			0.01	0.414307										0.4	0.0930769	35
0.01	0.163236	0.162501			0.01	0.162501										0.18	0.093281	36
0.01	0.0710612	0.0703262			0.01	0.0703262										0.54	0.0935438	37
0.03	0.16887	0.166665			0.03	0.166665										0.03	0.0943849	38
0.21	0.218371	0.202936			0.21	0.202936										0.48	0.0945362	39
0.25	0.395123	0.376748			0.25	0.376748										0.57	0.0945774	40
0.05	0.101896	0.0982207			0.05	0.0982207										0.24	0.0948259	41
0.01	0.193143	0.192408			0.01	0.192408										0.05	0.0953994	42
0.01	0.217392	0.216657			0.01	0.216657										0.16	0.0954968	43
0.01	0.549902	0.549167			0.01	0.549167										0.21	0.0956278	44
0.01	0.358015	0.35728			0.01	0.35728										0.04	0.095983	45
0.07	0.194382	0.189237			0.07	0.189237										1.54	0.0960136	46
0.14	0.0908002	0.0805102			0.14	0.0805102										1.48	0.0968054	47
0.01	0.0756203	0.0748853			0.01	0.0748853										0.27	0.0973303	48
0.01	0.117216	0.116481			0.01	0.116481										0.24	0.0973724	49
0.06	0.125592	0.121182			0.06	0.121182										0.18	0.0975931	50
0.11	0.125042	0.116957			0.11	0.116957										0.01	0.0976588	51
0.11	0.322867	0.314782			0.11	0.314782										0.13	0.0980954	52
0.05	0.0688487	0.0651737			0.05	0.0651737										0.05	0.0982207	53
0.1	0.182855	0.175505			0.1	0.175505										0.01	0.0982637	54
0.01	0.174591	0.173856			0.01	0.173856										0.22	0.099249	55
0.49	0.154505	0.11849			0.49	0.11849										0.26	0.0995865	56
0.01	0.139214	0.138479			0.01	0.138479										0.01	0.0998597	57
0.34	0.0824534	0.0574634			0.34	0.0574634										0.1	0.0999068	58
0.58	0.623048	0.580418			0.58	0.580418										0.04	0.100419	1
0.08	0.292893	0.287013			0.08	0.287013										0.01	0.100662	2
0.14	0.452802	0.442512			0.14	0.442512										0.01	0.102084	3
0.31	0.291599	0.268814			0.31	0.268814										0.68	0.102296	4
0.68	0.676248	0.626268			0.68	0.626268										0.06	0.102611	5
0.55	0.603653	0.563228			0.55	0.563228										0.01	0.103398	6
0.21	0.111063	0.0956278			0.21	0.0956278										0.26	0.103576	7
0.45	0.223294	0.190219			0.45	0.190219										0.09	0.103969	8
0.5	0.27643	0.23968			0.5	0.23968										0.01	0.104409	9
0.48	0.253246	0.217966			0.48	0.217966										0.09	0.104928	10
0.86	0.755962	0.692752			0.86	0.692752										0.55	0.105479	11
0.31	0.855471	0.832686			0.31	0.832686										0.6	0.107852	12
0.52	0.355476	0.317256			0.52	0.317256										0.01	0.107902	13
0.47	0.486459	0.451914			0.47	0.451914										0.09	0.108763	14
0.48	0.176814	0.141534			0.48	0.141534										0.05	0.109274	15
0.48	0.129816	0.0945362			0.48	0.0945362										0.01	0.109609	16
0.24	0.383926	0.366286			0.24	0.366286										0.01	0.111289	17
0.57	0.259489	0.217594			0.57	0.217594										0.01	0.111771	18
0.95	0.466976	0.397151			0.95	0.397151										0.01	0.112375	19
0.47	0.188783	0.154238			0.47	0.154238										0.06	0.113916	20
0.4	0.168676	0.139276			0.4	0.139276										0.36	0.114312	21
0.83	0.742446	0.681441			0.83	0.681441										0.01	0.114603	22
0.01	0.262782	0.262047			0.01	0.262047										0.07	0.11475	23
0.52	0.791747	0.753527			0.52	0.753527										0.16	0.115787	24
0.01	0.51603	0.515295			0.01	0.515295										0.03	0.115791	25
0.01	0.0809678	0.0802328			0.01	0.0802328										0.46	0.11593	26
0.22	0.180298	0.164128			0.22	0.164128										0.01	0.116481	27
0.48	0.238292	0.203012			0.48	0.203012										0.04	0.116872	28
0.15	0.0623535	0.0513285			0.15	0.0513285										0.11	0.116957	29
0.88	0.737811	0.673131			0.88	0.673131										0.31	0.117051	30
0.47	0.176913	0.142368			0.47	0.142368										0.08	0.117058	31
0.51	0.502193	0.464708			0.51	0.464708										0.39	0.117194	32
0.12	0.345325	0.336505			0.12	0.336505										0.01	0.117385	33
0.01	0.0459164	0.0451814			0.01	0.0451814										0.49	0.11849	34
0.01	0.395818	0.395083			0.01	0.395083										0.01	0.119202	35
0.26	0.651019	0.631909			0.26	0.631909										0.09	0.119358	36
0.22	0.250293	0.234123			0.22	0.234123										0.73	0.119755	37
0.69	0.229431	0.178716			0.69	0.178716										0.07	0.119813	38
0.57	0.136472	0.0945774			0.57	0.0945774										0.06	0.121182	39
0.01	0.239537	0.238802			0.01	0.238802										0.05	0.12336	40
0.01	0.480183	0.479448			0.01	0.479448										0.58	0.123677	41
0.18	0.426996	0.413766			0.18	0.413766										0.8	0.124055	42
0.01	0.149326	0.148591			0.01	0.148591										0.11	0.124236	43
0.01	0.320111	0.319376			0.01	0.319376										0.01	0.124603	44
0.01	0.128872	0.128137			0.01	0.128137										0.01	0.124857	45
0.01	0.102819	0.102084			0.01	0.102084										0.01	0.125748	1
0.01	0.11311	0.112375			0.01	0.112375										0.12	0.126291	2
0.21	0.404897	0.389462			0.21	0.389462										0.74	0.126558	3
0.21	0.168385	0.15295			0.21	0.15295										0.07	0.12748	4
0.05	0.0814156	0.0777406			0.05	0.0777406										0.01	0.128137	5
0.01	0.0747241	0.0739891			0.01	0.0739891										0.05	0.129254	6
0.04	0.075454	0.072514			0.04	0.072514										0.1	0.129343	7
0.01	0.101397	0.100662			0.01	0.100662										0.1	0.129695	8
0.27	0.224009	0.204164			0.27	0.204164										0.11	0.129799	9
0.42	0.458585	0.427715			0.42	0.427715										0.01	0.129813	10
0.42	0.442472	0.411602			0.42	0.411602										0.25	0.129944	11
0.84	0.369527	0.307787			0.84	0.307787										1.75	0.130395	12
0.66	0.511912	0.463402			0.66	0.463402										0.04	0.130947	13
0.06	0.172184	0.167774			0.06	0.167774										0.15	0.131493	14
0.13	0.096852	0.087297			0.13	0.087297										0.12	0.132623	15
0.29	0.193968	0.172653			0.29	0.172653										0.16	0.133057	16
0.64	0.334574	0.287534			0.64	0.287534										0.09	0.1338	17
0.36	0.377485	0.351025			0.36	0.351025										0.01	0.134771	18
0.6	0.479363	0.435263			0.6	0.435263										0.11	0.134838	19
0.73	0.223019	0.169364			0.73	0.169364										0.21	0.135086	20
0.23	0.5075	0.490595			0.23	0.490595										0.16	0.135737	21
0.16	0.17287	0.16111			0.16	0.16111										0.01	0.135913	22
0.2	0.434241	0.419541			0.2	0.419541										0.09	0.136938	23
0.37	0.577144	0.549949			0.37	0.549949										0.21	0.138279	24
0.34	0.465869	0.440879			0.34	0.440879										0.01	0.138479	25
0.44	0.524913	0.492573			0.44	0.492573										0.4	0.139276	26
0.33	0.750634	0.726379			0.33	0.726379										0.26	0.139379	27
0.32	0.600771	0.577251			0.32	0.577251										0.21	0.139583	28
0.01	0.336923	0.336188			0.01	0.336188										0.01	0.139769	29
0.01	0.483467	0.482732			0.01	0.482732										0.01	0.140037	30
1.16	0.28626	0.201			1.16	0.201										0.48	0.141534	31
0.01	0.315071	0.314336			0.01	0.314336										1.42	0.142354	32
0.03	0.0965899	0.0943849			0.03	0.0943849										0.47	0.142368	33
0.26	0.122686	0.103576			0.26	0.103576										0.28	0.143134	34
0.01	0.283637	0.282902			0.01	0.282902										0.13	0.144671	35
0.03	0.166403	0.164198			0.03	0.164198										0.71	0.145831	36
0.01	0.487957	0.487222			0.01	0.487222										0.11	0.145908	37
0.42	0.743373	0.712503			0.42	0.712503										0.01	0.147401	38
0.42	0.407073	0.376203			0.42	0.376203										0.04	0.147812	39
0.01	0.578094	0.577359			0.01	0.577359										0.01	0.148591	40
0.01	0.515725	0.51499			0.01	0.51499										0.01	0.148591	41
0.01	0.286138	0.285403			0.01	0.285403										0.09	0.149338	42
0.69	0.497508	0.446793			0.69	0.446793										0.6	0.149404	43
0.13	0.543756	0.534201			0.13	0.534201										0.55	0.149943	44
0.75	0.771139	0.716014			0.75	0.716014										0.29	0.150429	1
0.42	0.518246	0.487376			0.42	0.487376										0.01	0.150847	2
0.35	0.388335	0.36261			0.35	0.36261										0.46	0.15086	3
0.29	0.656668	0.635353			0.29	0.635353										0.87	0.15117	4
0.01	0.186544	0.185809			0.01	0.185809										0.01	0.151633	5
0.46	0.522151	0.488341			0.46	0.488341										0.53	0.151772	6
0.33	0.35321	0.328955			0.33	0.328955										0.2	0.152427	7
0.16	0.447626	0.435866			0.16	0.435866										0.04	0.152872	8
0.22	0.402305	0.386135			0.22	0.386135										0.21	0.15295	9
0.12	0.286199	0.277379			0.12	0.277379										0.01	0.153072	10
0.11	0.172527	0.164442			0.11	0.164442										0.26	0.153123	11
0.55	0.499396	0.458971			0.55	0.458971										0.01	0.15405	12
0.47	0.616591	0.582046			0.47	0.582046										0.47	0.154238	13
0.01	0.372512	0.371777			0.01	0.371777										0.01	0.155218	14
0.01	0.527526	0.526791			0.01	0.526791										0.56	0.15571	15
0.04	0.083952	0.081012			0.04	0.081012										0.26	0.156369	16
0.85	0.536317	0.473842			0.85	0.473842										0.51	0.156949	17
0.49	0.291352	0.255337			0.49	0.255337										0.01	0.157001	18
0.01	0.719836	0.719101			0.01	0.719101										0.53	0.157032	19
0.15	0.259841	0.248816			0.15	0.248816										0.01	0.157283	20
0.15	0.142518	0.131493			0.15	0.131493										0.08	0.157308	21
0.54	0.286933	0.247243			0.54	0.247243										1.7	0.157714	22
0.14	0.342099	0.331809			0.14	0.331809										0.86	0.157726	23
1.35	0.713392	0.614167			1.35	0.614167										0.01	0.158084	24
0.61	0.812962	0.768127			0.61	0.768127										0.01	0.158935	25
0.56	0.382346	0.341186			0.56	0.341186										0.07	0.158952	26
0.32	0.446827	0.423307			0.32	0.423307										1.18	0.158961	27
0.06	0.164336	0.159926			0.06	0.159926										0.49	0.159921	28
0.3	0.242492	0.220442			0.3	0.220442										0.06	0.159926	29
0.01	0.15967	0.158935			0.01	0.158935										0.23	0.160306	30
0.01	0.0593263	0.0585913			0.01	0.0585913										0.16	0.16111	31
0.97	0.544533	0.473238			0.97	0.473238										0.01	0.161403	32
0.11	0.0786449	0.0705599			0.11	0.0705599										0.24	0.161809	33
0.13	0.10765	0.0980954			0.13	0.0980954										0.44	0.162042	34
0.08	0.21285	0.20697			0.08	0.20697										0.01	0.162501	35
0.26	0.158489	0.139379			0.26	0.139379										0.19	0.163394	36
0.34	0.433666	0.408676			0.34	0.408676										0.27	0.163513	37
0.06	0.221045	0.216635			0.06	0.216635										0.06	0.163539	38
0.01	0.252898	0.252163			0.01	0.252163										0.22	0.164128	39
0.21	0.394914	0.379479			0.21	0.379479										0.03	0.164198	40
0.16	0.147497	0.135737			0.16	0.135737										0.26	0.164248	41
0.16	0.179948	0.168188			0.16	0.168188										0.11	0.164442	42
0.01	0.172282	0.171547			0.01	0.171547										0.04	0.164864	43
0.01	0.0298946	0.0291596			0.01	0.0291596										0.09	0.165276	44
0.21	0.233003	0.217568			0.21	0.217568										0.36	0.165293	45
0.26	0.486908	0.467798			0.26	0.467798										0.01	0.165379	46
0.28	0.400627	0.380047			0.28	0.380047										0.01	0.165668	47
0.06	0.0525661	0.0481561			0.06	0.0481561										0.01	0.166151	48
1.01	0.344007	0.269772			1.01	0.269772										0.03	0.166665	49
1.01	0.410028	0.335793			1.01	0.335793										0.39	0.1667	50
0.05	0.0612661	0.0575911			0.05	0.0575911										0.74	0.167531	51
0.54	0.716319	0.676629			0.54	0.676629										0.06	0.167774	52
0.73	0.315326	0.261671			0.73	0.261671										0.12	0.167845	53
0.64	0.38799	0.34095			0.64	0.34095										0.1	0.167882	54
0.86	0.560218	0.497008			0.86	0.497008										0.16	0.168188	55
0.69	0.279873	0.229158			0.69	0.229158										0.06	0.168902	56
0.01	0.251276	0.250541			0.01	0.250541										0.73	0.169364	57
0.07	0.261839	0.256694			0.07	0.256694										0.01	0.169447	58
0.1	0.621917	0.614567			0.1	0.614567										0.15	0.169723	59
0.58	0.124367	0.0817368			0.58	0.0817368										0.48	0.170517	60
0.01	0.244547	0.243812			0.01	0.243812										0.01	0.171547	61
0.12	0.232723	0.223903			0.12	0.223903										0.01	0.171596	62
0.26	0.299277	0.280167			0.26	0.280167										0.29	0.172653	63
0.28	0.385646	0.365066			0.28	0.365066										0.67	0.172896	64
0.37	0.334053	0.306858			0.37	0.306858										0.01	0.17297	65
0.52	0.245119	0.206899			0.52	0.206899										0.01	0.173314	66
0.12	0.135111	0.126291			0.12	0.126291										0.87	0.173669	67
0.4	0.398603	0.369203			0.4	0.369203										0.01	0.173856	68
0.24	0.233171	0.215531			0.24	0.215531										0.39	0.174278	69
0.38	0.601491	0.573561			0.38	0.573561										0.26	0.174342	70
0.46	0.289385	0.255575			0.46	0.255575										0.11	0.174468	71
0.13	0.323445	0.31389			0.13	0.31389										0.06	0.175039	1
0.06	0.431725	0.427315			0.06	0.427315										0.1	0.175505	2
0.13	0.243918	0.234363			0.13	0.234363										0.04	0.17621	3
0.58	0.331323	0.288693			0.58	0.288693										0.5	0.176638	4
0.03	0.305907	0.303702			0.03	0.303702										0.03	0.178343	5
0.48	0.583561	0.548281			0.48	0.548281										0.24	0.178607	6
0.08	0.122938	0.117058			0.08	0.117058										0.69	0.178716	7
0.78	0.642691	0.585361			0.78	0.585361										0.19	0.17959	8
0.2	0.167127	0.152427			0.2	0.152427										0.07	0.17998	9
0.16	0.127547	0.115787			0.16	0.115787										0.27	0.180366	10
0.01	0.0411803	0.0404453			0.01	0.0404453										0.06	0.181728	11
0.01	0.158819	0.158084			0.01	0.158084										0.36	0.182103	12
0.97	0.346976	0.275681			0.97	0.275681										0.16	0.182208	13
0.28	0.229598	0.209018			0.28	0.209018										1.21	0.182335	14
0.42	0.260839	0.229969			0.42	0.229969										0.01	0.182926	15
0.3	0.291968	0.269918			0.3	0.269918										0.05	0.183377	16
0.44	0.513741	0.481401			0.44	0.481401										0.65	0.183606	17
0.42	0.246093	0.215223			0.42	0.215223										0.35	0.184495	18
0.78	0.670392	0.613062			0.78	0.613062										0.05	0.184496	19
0.01	0.100595	0.0998597			0.01	0.0998597										0.52	0.185019	20
0.47	0.30221	0.267665			0.47	0.267665										0.01	0.185809	21
0.95	0.583561	0.513736			0.95	0.513736										0.37	0.186139	22
0.21	0.290491	0.275056			0.21	0.275056										0.2	0.186297	23
0.2	0.200997	0.186297			0.2	0.186297										0.01	0.186825	24
0.21	0.392832	0.377397			0.21	0.377397										0.48	0.188179	25
0.39	0.145859	0.117194			0.39	0.117194										0.01	0.188405	26
0.24	0.115012	0.0973724			0.24	0.0973724										0.07	0.189237	27
0.01	0.140772	0.140037			0.01	0.140037										0.37	0.189817	28
0.36	0.191753	0.165293			0.36	0.165293										0.45	0.190219	29
0.23	0.544067	0.527162			0.23	0.527162										0.05	0.190397	30
0.23	0.563983	0.547078			0.23	0.547078										0.33	0.190482	31
0.15	0.694554	0.683529			0.15	0.683529										0.05	0.191276	32
0.56	0.19687	0.15571			0.56	0.15571										0.31	0.191412	33
0.37	0.575722	0.548527			0.37	0.548527										0.51	0.192336	34
0.01	0.600931	0.600196			0.01	0.600196										0.01	0.192408	35
0.05	0.395957	0.392282			0.05	0.392282										0.12	0.193228	36
0.27	0.318704	0.298859			0.27	0.298859										0.07	0.19428	37
0.79	0.426996	0.368931			0.79	0.368931										0.34	0.194525	38
1.18	0.245691	0.158961			1.18	0.158961										0.35	0.195101	39
0.01	0.311645	0.31091			0.01	0.31091										1.34	0.195329	40
0.11	0.410028	0.401943			0.11	0.401943										0.01	0.195356	41
0.51	0.433522	0.396037			0.51	0.396037										0.2	0.195412	42
0.38	0.320943	0.293013			0.38	0.293013										0.09	0.196433	43
0.84	0.803797	0.742057			0.84	0.742057										0.66	0.197239	44
0.66	0.245749	0.197239			0.66	0.197239										0.27	0.198471	45
0.61	0.486159	0.441324			0.61	0.441324										0.01	0.200577	1
0.42	0.268765	0.237895			0.42	0.237895										0.17	0.200893	2
0.39	0.202943	0.174278			0.39	0.174278										0.26	0.200896	3
0.77	0.727384	0.670789			0.77	0.670789										1.16	0.201	4
0.48	0.486459	0.451179			0.48	0.451179										0.01	0.201208	5
0.04	0.17915	0.17621			0.04	0.17621										0.01	0.202524	6
0.27	0.342625	0.32278			0.27	0.32278										0.21	0.202936	7
0.39	0.296605	0.26794			0.39	0.26794										0.48	0.203012	8
0.51	0.229821	0.192336			0.51	0.192336										0.31	0.203098	9
0.55	0.388266	0.347841			0.55	0.347841										0.01	0.203686	10
0.52	0.223239	0.185019			0.52	0.185019										0.27	0.204164	11
0.49	0.371562	0.335547			0.49	0.335547										0.01	0.20554	12
0.46	0.666358	0.632548			0.46	0.632548										0.54	0.205944	13
0.16	0.310507	0.298747			0.16	0.298747										0.52	0.206899	14
0.01	0.378442	0.377707			0.01	0.377707										0.08	0.20697	15
0.01	0.37292	0.372185			0.01	0.372185										0.24	0.206974	16
0.01	0.0782722	0.0775372			0.01	0.0775372										0.01	0.207295	17
0.22	0.491785	0.475615			0.22	0.475615										0.7	0.207511	18
0.21	0.602612	0.587177			0.21	0.587177										0.16	0.207537	19
0.65	0.109112	0.0613374			0.65	0.0613374										0.51	0.20792	20
0.01	0.0202147	0.0194797			0.01	0.0194797										0.22	0.208279	21
1.18	0.43835	0.35162			1.18	0.35162										0.2	0.208759	22
1.3	0.470229	0.374679			1.3	0.374679										0.28	0.209018	23
0.33	0.556772	0.532517			0.33	0.532517										0.42	0.210882	24
0.01	0.170182	0.169447			0.01	0.169447										0.08	0.213417	25
0.01	0.0584118	0.0576768			0.01	0.0576768										0.03	0.213614	26
1.14	0.525144	0.441354			1.14	0.441354										0.42	0.215223	27
0.01	0.115338	0.114603			0.01	0.114603										0.24	0.215531	28
0.13	0.321199	0.311644			0.13	0.311644										0.06	0.216635	29
0.96	0.412568	0.342008			0.96	0.342008										0.01	0.216657	30
0.18	0.528526	0.515296			0.18	0.515296										0.21	0.217568	31
0.33	0.708046	0.683791			0.33	0.683791										0.57	0.217594	32
0.37	0.462185	0.43499			0.37	0.43499										0.25	0.217716	33
0.08	0.163188	0.157308			0.08	0.157308										0.48	0.217966	34
0.18	0.106511	0.093281			0.18	0.093281										0.06	0.21817	35
0.01	0.135506	0.134771			0.01	0.134771										0.71	0.218667	36
0.48	0.687085	0.651805			0.48	0.651805										0.13	0.218765	37
0.5	0.213388	0.176638			0.5	0.176638										0.01	0.219763	38
0.35	0.220826	0.195101			0.35	0.195101										0.13	0.220377	39
0.35	0.21022	0.184495			0.35	0.184495										0.3	0.220442	40
0.55	0.145904	0.105479			0.55	0.105479										0.65	0.221348	41
0.79	0.506589	0.448524			0.79	0.448524										0.39	0.222379	42
0.76	0.538251	0.482391			0.76	0.482391										1.78	0.223113	43
0.05	0.127035	0.12336			0.05	0.12336										0.12	0.223903	44
0.17	0.0879872	0.0754922			0.17	0.0754922										0.28	0.225857	1
0.05	0.132929	0.129254			0.05	0.129254										0.72	0.225985	2
0.37	0.273425	0.24623			0.37	0.24623										0.12	0.226427	3
0.01	0.166403	0.165668			0.01	0.165668										0.88	0.228892	4
0.01	0.206275	0.20554			0.01	0.20554										0.26	0.228935	5
0.1	0.771564	0.764214			0.1	0.764214										0.69	0.229158	6
0.15	0.582291	0.571266			0.15	0.571266										0.16	0.229253	7
0.03	0.117996	0.115791			0.03	0.115791										0.42	0.229969	8
0.48	0.30221	0.26693			0.48	0.26693										0.37	0.23247	9
0.27	0.547643	0.527798			0.27	0.527798										0.58	0.232597	10
0.25	0.723524	0.705149			0.25	0.705149										0.19	0.232759	11
0.37	0.217012	0.189817			0.37	0.189817										0.42	0.23386	12
0.01	0.271569	0.270834			0.01	0.270834										0.22	0.234123	13
0.66	0.559982	0.511472			0.66	0.511472										0.33	0.234296	14
0.09	0.0770247	0.0704097			0.09	0.0704097										0.63	0.234355	15
0.04	0.167804	0.164864			0.04	0.164864										0.13	0.234363	16
0.66	0.411227	0.362717			0.66	0.362717										0.03	0.237276	17
0.12	0.202048	0.193228			0.12	0.193228										0.42	0.237895	18
0.18	0.531916	0.518686			0.18	0.518686										0.28	0.23844	19
0.27	0.451123	0.431278			0.27	0.431278										0.01	0.238802	20
0.19	0.256797	0.242832			0.19	0.242832										0.07	0.239402	21
0.22	0.224449	0.208279			0.22	0.208279										0.5	0.23968	22
0.01	0.112506	0.111771			0.01	0.111771										0.88	0.242044	23
0.01	0.0693268	0.0685918			0.01	0.0685918										0.19	0.242832	24
0.39	0.251044	0.222379			0.39	0.222379										0.01	0.243012	25
0.19	0.193555	0.17959			0.19	0.17959										0.01	0.243183	26
0.19	0.177359	0.163394			0.19	0.163394										0.27	0.24329	27
0.01	0.0846534	0.0839184			0.01	0.0839184										0.01	0.243812	28
0.01	0.485186	0.484451			0.01	0.484451										0.04	0.2443	29
0.11	0.659538	0.651453			0.11	0.651453										0.01	0.244498	30
0.01	0.245233	0.244498			0.01	0.244498										0.44	0.244753	31
0.35	0.782197	0.756472			0.35	0.756472										0.12	0.245413	32
0.01	0.451999	0.451264			0.01	0.451264										0.04	0.246142	33
0.31	0.745989	0.723204			0.31	0.723204										0.37	0.24623	34
0.2	0.328538	0.313838			0.2	0.313838										0.53	0.246694	35
0.01	0.0989987	0.0982637			0.01	0.0982637										0.54	0.247243	36
0.01	0.0552225	0.0544875			0.01	0.0544875										1.1	0.247947	37
0.01	0.183661	0.182926			0.01	0.182926										0.01	0.248808	38
0.5	0.452875	0.416125			0.5	0.416125										0.15	0.248816	39
0.6	0.453094	0.408994			0.6	0.408994										0.97	0.248944	40
0.18	0.596215	0.582985			0.18	0.582985										0.01	0.250541	1
0.18	0.314372	0.301142			0.18	0.301142										0.01	0.251235	2
0.32	0.466828	0.443308			0.32	0.443308										0.06	0.251803	3
0.03	0.239481	0.237276			0.03	0.237276										0.01	0.252163	4
0.05	0.323895	0.32022			0.05	0.32022										0.95	0.254585	5
0.01	0.316535	0.3158			0.01	0.3158										0.01	0.254837	6
0.21	0.418587	0.403152			0.21	0.403152										0.49	0.255337	7
0.62	0.871031	0.825461			0.62	0.825461										0.46	0.255575	8
0.17	0.44719	0.434695			0.17	0.434695										0.2	0.255675	9
0.32	0.28315	0.25963			0.32	0.25963										0.01	0.255887	10
0.53	0.503859	0.464904			0.53	0.464904										0.01	0.255945	11
0.53	0.501437	0.462482			0.53	0.462482										0.34	0.256034	12
0.27	0.263135	0.24329			0.27	0.24329										0.12	0.256384	13
0.27	0.117175	0.0973303			0.27	0.0973303										0.07	0.256694	14
0.28	0.246437	0.225857			0.28	0.225857										0.91	0.258877	15
0.65	0.269123	0.221348			0.65	0.221348										0.32	0.25963	16
0.21	0.150521	0.135086			0.21	0.135086										0.01	0.259869	17
0.01	0.280175	0.27944			0.01	0.27944										0.29	0.261653	18
0.44	0.306221	0.273881			0.44	0.273881										0.73	0.261671	19
0.49	0.318129	0.282114			0.49	0.282114										0.01	0.262047	20
0.01	0.154785	0.15405			0.01	0.15405										0.07	0.263739	21
0.34	0.311392	0.286402			0.34	0.286402										0.01	0.264055	22
0.74	0.221921	0.167531			0.74	0.167531										0.21	0.265104	23
0.54	0.527911	0.488221			0.54	0.488221										0.48	0.26693	24
0.54	0.457045	0.417355			0.54	0.417355										0.47	0.267665	25
0.45	0.413557	0.380482			0.45	0.380482										0.39	0.26794	26
0.33	0.391585	0.36733			0.33	0.36733										0.31	0.268814	27
0.52	0.660852	0.622632			0.52	0.622632										0.27	0.26911	28
0.06	0.22258	0.21817			0.06	0.21817										0.01	0.269401	29
0.48	0.328732	0.293452			0.48	0.293452										0.53	0.269721	30
0.01	0.204421	0.203686			0.01	0.203686										1.01	0.269772	31
0.09	0.155953	0.149338			0.09	0.149338										0.3	0.269795	32
0.17	0.213388	0.200893			0.17	0.200893										0.3	0.269918	33
1.1	0.328797	0.247947			1.1	0.247947										0.01	0.270834	34
0.16	0.379673	0.367913			0.16	0.367913										0.36	0.271511	35
0.09	0.143553	0.136938			0.09	0.136938										0.54	0.272842	36
0.01	0.155953	0.155218			0.01	0.155218										0.28	0.273363	37
0.03	0.215819	0.213614			0.03	0.213614										0.1	0.273613	38
0.06	0.173312	0.168902			0.06	0.168902										0.44	0.273881	39
0.27	0.587134	0.567289			0.27	0.567289										0.21	0.27438	40
0.07	0.199425	0.19428			0.07	0.19428										0.21	0.275056	1
0.08	0.219297	0.213417			0.08	0.213417										0.97	0.275681	2
0.46	0.751479	0.717669			0.46	0.717669										0.12	0.277379	3
0.54	0.601651	0.561961			0.54	0.561961										0.64	0.279109	4
0.56	0.432013	0.390853			0.56	0.390853										0.01	0.27944	5
0.57	0.420008	0.378113			0.57	0.378113										0.1	0.280011	6
0.8	0.705126	0.646326			0.8	0.646326										0.26	0.280167	7
0.75	0.523992	0.468867			0.75	0.468867										0.14	0.280447	8
1.24	0.692228	0.601088			1.24	0.601088										0.3	0.28091	9
0.01	0.52768	0.526945			0.01	0.526945										0.01	0.281199	10
0.07	0.268884	0.263739			0.07	0.263739										0.12	0.281363	11
0.53	0.608948	0.569993			0.53	0.569993										0.4	0.281929	12
1.01	0.482122	0.407887			1.01	0.407887										0.49	0.282114	13
1.01	0.601011	0.526776			1.01	0.526776										0.01	0.282902	14
0.53	0.560453	0.521498			0.53	0.521498										0.01	0.283389	15
0.01	0.051538	0.050803			0.01	0.050803										0.01	0.284243	16
0.01	0.166114	0.165379			0.01	0.165379										0.01	0.285403	17
0.48	0.223459	0.188179			0.48	0.188179										0.32	0.286039	18
0.47	0.636911	0.602366			0.47	0.602366										0.34	0.286402	19
0.06	0.425566	0.421156			0.06	0.421156										0.08	0.287013	20
0.05	0.112949	0.109274			0.05	0.109274										0.48	0.287266	21
0.67	0.222141	0.172896			0.67	0.172896										0.64	0.287534	22
1.24	0.638294	0.547154			1.24	0.547154										0.58	0.288693	23
0.01	0.270136	0.269401			0.01	0.269401										0.79	0.291956	24
0.05	0.194951	0.191276			0.05	0.191276										0.38	0.293013	25
0.28	0.293943	0.273363			0.28	0.273363										0.01	0.293208	26
0.25	0.236091	0.217716			0.25	0.217716										0.48	0.293452	27
0.01	0.0582063	0.0574713			0.01	0.0574713										0.94	0.294428	28
0.01	0.201312	0.200577			0.01	0.200577										0.01	0.29792	29
0.69	0.703292	0.652577			0.69	0.652577										0.31	0.298735	30
0.01	0.125592	0.124857			0.01	0.124857										0.16	0.298747	31
0.01	0.569253	0.568518			0.01	0.568518										0.27	0.298859	32
0.56	0.651428	0.610268			0.56	0.610268										0.39	0.300455	1
0.43	0.650774	0.619169			0.43	0.619169										0.18	0.301142	2
0.39	0.539723	0.511058			0.39	0.511058										0.01	0.301787	3
0.41	0.510389	0.480254			0.41	0.480254										0.4	0.302118	4
0.3	0.504011	0.481961			0.3	0.481961										0.26	0.302538	5
0.32	0.309559	0.286039			0.32	0.286039										0.01	0.302538	6
0.32	0.340326	0.316806			0.32	0.316806										0.03	0.303702	7
0.01	0.112024	0.111289			0.01	0.111289										0.09	0.305917	8
0.01	0.151582	0.150847			0.01	0.150847										0.16	0.306178	9
1.14	0.750549	0.666759			1.14	0.666759										0.37	0.306858	10
0.01	0.3349	0.334165			0.01	0.334165										1.15	0.307406	11
0.11	0.619333	0.611248			0.11	0.611248										0.84	0.307787	12
0.3	0.454629	0.432579			0.3	0.432579										0.32	0.307933	13
0.4	0.644322	0.614922			0.4	0.614922										0.32	0.309492	14
0.53	0.524222	0.485267			0.53	0.485267										0.91	0.309849	15
0.01	0.0719361	0.0712011			0.01	0.0712011										0.01	0.31091	16
0.16	0.556459	0.544699			0.16	0.544699										0.13	0.311644	17
0.16	0.372037	0.360277			0.16	0.360277										0.34	0.312586	18
0.06	0.118326	0.113916			0.06	0.113916										0.2	0.313838	19
0.07	0.0619295	0.0567845			0.07	0.0567845										0.13	0.31389	20
0.29	0.456459	0.435144			0.29	0.435144										0.01	0.314336	21
0.21	0.402725	0.38729			0.21	0.38729										0.11	0.314782	22
0.72	0.278905	0.225985			0.72	0.225985										0.01	0.3158	23
0.39	0.32912	0.300455			0.39	0.300455										0.32	0.316806	24
0.11	0.142923	0.134838			0.11	0.134838										0.52	0.317256	25
0.12	0.254233	0.245413			0.12	0.245413										0.39	0.317386	26
0.01	0.130548	0.129813			0.01	0.129813										0.22	0.317493	27
0.01	0.0983938	0.0976588			0.01	0.0976588										0.78	0.317564	28
0.01	0.448645	0.44791			0.01	0.44791										0.52	0.317857	29
0.01	0.0497829	0.0490479			0.01	0.0490479										0.01	0.319376	30
0.03	0.180548	0.178343			0.03	0.178343										0.39	0.319634	31
0.39	0.522765	0.4941			0.39	0.4941										0.6	0.319687	32
0.39	0.348299	0.319634			0.39	0.319634										0.05	0.32022	33
0.21	0.337576	0.322141			0.21	0.322141										0.21	0.322141	34
0.2	0.223459	0.208759			0.2	0.208759										0.04	0.322178	35
0.5	0.808163	0.771413			0.5	0.771413										0.27	0.32278	36
0.51	0.417664	0.380179			0.51	0.380179										1.04	0.324117	37
0.32	0.333012	0.309492			0.32	0.309492										0.27	0.324953	38
0.25	0.568229	0.549854			0.25	0.549854										0.57	0.325738	1
0.39	0.545154	0.516489			0.39	0.516489										0.04	0.326633	2
0.36	0.536704	0.510244			0.36	0.510244										0.31	0.328298	3
0.54	0.372512	0.332822			0.54	0.332822										0.33	0.328955	4
0.09	0.0547944	0.0481794			0.09	0.0481794										0.01	0.330005	5
0.43	0.457045	0.42544			0.43	0.42544										0.14	0.331809	6
0.43	0.436114	0.404509			0.43	0.404509										0.37	0.331891	7
0.01	0.174049	0.173314			0.01	0.173314										0.54	0.332822	8
0.01	0.104133	0.103398			0.01	0.103398										0.5	0.333319	9
0.62	0.630334	0.584764			0.62	0.584764										0.01	0.334165	10
0.56	0.484588	0.443428			0.56	0.443428										0.49	0.335547	11
0.57	0.721763	0.679868			0.57	0.679868										1.01	0.335793	12
0.32	0.427997	0.404477			0.32	0.404477										0.01	0.336188	13
0.27	0.183358	0.163513			0.27	0.163513										0.12	0.336505	14
0.26	0.248045	0.228935			0.26	0.228935										0.08	0.338522	15
0.03	0.088023	0.085818			0.03	0.085818										0.64	0.34095	16
0.28	0.25902	0.23844			0.28	0.23844										0.46	0.341084	17
0.35	0.481003	0.455278			0.35	0.455278										0.56	0.341186	18
0.01	0.201943	0.201208			0.01	0.201208										0.28	0.341727	19
0.01	0.298655	0.29792			0.01	0.29792										0.96	0.342008	20
0.13	0.229932	0.220377			0.13	0.220377										0.32	0.343977	21
0.12	0.265204	0.256384			0.12	0.256384										0.88	0.344292	22
0.43	0.404827	0.373222			0.43	0.373222										0.43	0.346085	23
0.12	0.514809	0.505989			0.12	0.505989										0.55	0.347841	24
0.15	0.450394	0.439369			0.15	0.439369										0.54	0.350856	1
0.36	0.622644	0.596184			0.36	0.596184										0.36	0.351025	2
0.31	0.58245	0.559665			0.31	0.559665										1.18	0.35162	3
0.01	0.33074	0.330005			0.01	0.330005										0.64	0.352261	4
0.01	0.302522	0.301787			0.01	0.301787										0.6	0.354085	5
0.33	0.655111	0.630856			0.33	0.630856										0.01	0.355141	6
0.4	0.555287	0.525887			0.4	0.525887										0.01	0.35728	7
0.37	0.359086	0.331891			0.37	0.331891										0.59	0.357472	8
0.23	0.177211	0.160306			0.23	0.160306										0.47	0.360022	9
0.12	0.408198	0.399378			0.12	0.399378										0.16	0.360277	10
0.08	0.0515103	0.0456303			0.08	0.0456303										0.97	0.361652	11
0.09	0.110584	0.103969			0.09	0.103969										0.35	0.36261	12
0.01	0.0413043	0.0405693			0.01	0.0405693										0.66	0.362717	13
0.04	0.083882	0.080942			0.04	0.080942										0.11	0.36273	14
0.48	0.205797	0.170517			0.48	0.170517										0.28	0.365066	15
0.54	0.133234	0.0935438			0.54	0.0935438										0.24	0.366286	16
0.04	0.249082	0.246142			0.04	0.246142										0.33	0.36733	17
0.01	0.0673295	0.0665945			0.01	0.0665945										0.16	0.367913	18
0.16	0.219297	0.207537			0.16	0.207537										0.79	0.368931	19
0.28	0.163714	0.143134			0.28	0.143134										0.4	0.369203	20
0.01	0.153807	0.153072			0.01	0.153072										0.5	0.36962	21
0.03	0.0719361	0.0697311			0.03	0.0697311										0.37	0.369667	22
0.09	0.140415	0.1338			0.09	0.1338										0.72	0.370576	23
0.01	0.166886	0.166151			0.01	0.166151										0.01	0.371777	24
0.06	0.107021	0.102611			0.06	0.102611										0.01	0.372185	25
0.6	0.398185	0.354085			0.6	0.354085										0.37	0.372385	26
0.4	0.311329	0.281929			0.4	0.281929										0.43	0.373222	27
1.3	0.544844	0.449294			1.3	0.449294										0.06	0.374374	28
1.06	0.619737	0.541827			1.06	0.541827										1.3	0.374679	29
1.06	0.567678	0.489768			1.06	0.489768										0.47	0.375695	1
0.11	0.153993	0.145908			0.11	0.145908										0.42	0.376203	2
0.01	0.249543	0.248808			0.01	0.248808										0.25	0.376748	3
0.01	0.196091	0.195356			0.01	0.195356										0.21	0.377397	4
0.01	0.243918	0.243183			0.01	0.243183										0.01	0.377707	5
0.01	0.355876	0.355141			0.01	0.355141										0.57	0.378113	6
0.11	0.511074	0.502989			0.11	0.502989										0.1	0.378503	7
0.09	0.584513	0.577898			0.09	0.577898										0.21	0.379479	8
1.29	0.546321	0.451506			1.29	0.451506										0.28	0.380047	9
0.99	0.149189	0.0764239			0.99	0.0764239										0.51	0.380179	10
0.01	0.0870946	0.0863596			0.01	0.0863596										0.45	0.380482	11
0.04	0.329573	0.326633			0.04	0.326633										0.28	0.380536	12
0.16	0.751733	0.739973			0.16	0.739973										0.01	0.381954	13
0.16	0.317938	0.306178			0.16	0.306178										0.17	0.382072	14
0.05	0.194072	0.190397			0.05	0.190397										0.29	0.38246	15
0.01	0.281934	0.281199			0.01	0.281199										1.27	0.384677	16
0.01	0.420648	0.419913			0.01	0.419913										0.22	0.386135	17
0.07	0.244547	0.239402			0.07	0.239402										0.21	0.38729	18
0.22	0.562413	0.546243			0.22	0.546243										0.01	0.389396	19
0.23	0.466607	0.449702			0.23	0.449702										0.21	0.389462	20
0.27	0.416742	0.396897			0.27	0.396897										0.35	0.390592	21
0.22	0.425352	0.409182			0.22	0.409182										0.56	0.390853	22
0.05	0.187052	0.183377			0.05	0.183377										0.01	0.391335	23
0.01	0.5743	0.573565			0.01	0.573565										0.65	0.391658	24
0.29	0.63358	0.612265			0.29	0.612265										0.05	0.392282	25
0.31	0.416955	0.39417			0.31	0.39417										0.31	0.39417	26
0.29	0.054453	0.033138			0.29	0.033138										0.01	0.395083	27
0.01	0.11812	0.117385			0.01	0.117385										0.46	0.395763	28
0.08	0.344402	0.338522			0.08	0.338522										0.51	0.396037	29
0.05	0.0508489	0.0471739			0.05	0.0471739										0.27	0.396897	30
0.82	0.571065	0.510795			0.82	0.510795										0.95	0.397151	31
0.01	0.243747	0.243012			0.01	0.243012										0.12	0.399378	32
0.37	0.39958	0.372385			0.37	0.372385										0.08	0.399859	33
0.36	0.503405	0.476945			0.36	0.476945										0.36	0.401537	1
0.01	0.434241	0.433506			0.01	0.433506										0.11	0.401943	2
0.01	0.0672665	0.0665315			0.01	0.0665315										0.27	0.402084	3
0.01	0.828587	0.827852			0.01	0.827852										0.21	0.403152	4
0.01	0.638782	0.638047			0.01	0.638047										0.32	0.404477	5
0.01	0.587372	0.586637			0.01	0.586637										0.43	0.404509	6
0.37	0.396862	0.369667			0.37	0.369667										1.01	0.407887	7
0.35	0.544766	0.519041			0.35	0.519041										0.28	0.408491	8
0.35	0.434457	0.408732			0.35	0.408732										0.24	0.408569	9
0.01	0.105144	0.104409			0.01	0.104409										0.34	0.408676	10
0.09	0.203048	0.196433			0.09	0.196433										0.35	0.408732	11
0.1	0.136693	0.129343			0.1	0.129343										0.6	0.408994	12
0.13	0.22832	0.218765			0.13	0.218765										0.22	0.409182	13
0.79	0.350021	0.291956			0.79	0.291956										0.42	0.411602	14
0.03	0.420434	0.418229			0.03	0.418229										0.91	0.413372	15
0.26	0.220006	0.200896			0.26	0.200896										0.18	0.413766	16
0.27	0.421929	0.402084			0.27	0.402084										0.01	0.414307	17
0.04	0.24724	0.2443			0.04	0.2443										0.5	0.416125	18
0.87	0.237614	0.173669			0.87	0.173669										0.53	0.416772	19
0.06	0.378784	0.374374			0.06	0.374374										0.54	0.417355	20
0.54	0.312532	0.272842			0.54	0.272842										0.03	0.418229	21
0.64	0.326149	0.279109			0.64	0.279109										1.16	0.419433	22
0.21	0.551227	0.535792			0.21	0.535792										0.2	0.419541	23
0.01	0.149326	0.148591			0.01	0.148591										0.01	0.419913	24
0.07	0.124958	0.119813			0.07	0.119813										0.06	0.421156	25
0.1	0.175232	0.167882			0.1	0.167882										0.32	0.423307	26
0.01	0.172331	0.171596			0.01	0.171596										0.9	0.423532	27
0.01	0.390131	0.389396			0.01	0.389396										0.43	0.42544	1
0.21	0.289815	0.27438			0.21	0.27438										0.06	0.427315	2
0.12	0.141443	0.132623			0.12	0.132623										0.29	0.427549	3
0.29	0.282968	0.261653			0.29	0.261653										0.42	0.427715	4
0.19	0.246724	0.232759			0.19	0.232759										0.27	0.431278	5
0.08	0.405739	0.399859			0.08	0.399859										0.19	0.431699	6
0.35	0.416317	0.390592			0.35	0.390592										0.3	0.432579	7
0.06	0.179449	0.175039			0.06	0.175039										0.01	0.433506	8
0.11	0.132321	0.124236			0.11	0.124236										0.17	0.434695	9
0.58	0.166307	0.123677			0.58	0.123677										0.37	0.43499	10
0.01	0.03616	0.035425			0.01	0.035425										0.29	0.435144	11
0.01	0.25668	0.255945			0.01	0.255945										0.6	0.435263	12
0.32	0.525989	0.502469			0.32	0.502469										0.16	0.435866	13
0.27	0.218316	0.198471			0.27	0.198471										0.15	0.439369	14
1.16	0.504693	0.419433			1.16	0.419433										0.34	0.440879	15
0.01	0.284124	0.283389			0.01	0.283389										0.61	0.441324	16
0.01	0.256622	0.255887			0.01	0.255887										1.14	0.441354	17
0.22	0.55513	0.53896			0.22	0.53896										0.39	0.442082	18
0.09	0.171891	0.165276			0.09	0.165276										0.14	0.442512	19
0.51	0.245405	0.20792			0.51	0.20792										0.32	0.443308	20
0.07	0.164097	0.158952			0.07	0.158952										0.56	0.443428	21
0.21	0.280539	0.265104			0.21	0.265104										0.51	0.445309	22
0.29	0.105416	0.0841014			0.29	0.0841014										0.01	0.445365	23
1.27	0.478022	0.384677			1.27	0.384677										0.69	0.446793	24
0.78	0.374894	0.317564			0.78	0.317564										0.01	0.44791	25
0.3	0.291845	0.269795			0.3	0.269795										0.79	0.448524	26
0.28	0.401116	0.380536			0.28	0.380536										1.3	0.449294	27
0.46	0.429573	0.395763			0.46	0.395763										0.23	0.449702	28
0.5	0.370069	0.333319			0.5	0.333319										0.48	0.451179	1
0.27	0.0874868	0.0676418			0.27	0.0676418										0.01	0.451264	2
0.7	0.258961	0.207511			0.7	0.207511										1.29	0.451506	3
0.88	0.408972	0.344292			0.88	0.344292										0.47	0.451914	4
0.05	0.0575626	0.0538876			0.05	0.0538876										0.41	0.454378	5
0.34	0.117914	0.0929242			0.34	0.0929242										0.35	0.455278	6
0.06	0.167949	0.163539			0.06	0.163539										1.38	0.456594	7
0.42	0.26473	0.23386			0.42	0.23386										0.55	0.458971	8
0.16	0.241013	0.229253			0.16	0.229253										0.72	0.459906	9
0.9	0.489682	0.423532			0.9	0.423532										0.53	0.462482	10
0.89	0.156655	0.0912404			0.89	0.0912404										0.66	0.463402	11
0.01	0.0436442	0.0429092			0.01	0.0429092										0.51	0.464708	12
0.26	0.172233	0.153123			0.26	0.153123										0.53	0.464904	13
0.32	0.0553084	0.0317884			0.32	0.0317884										0.26	0.467798	14
0.54	0.245634	0.205944			0.54	0.205944										0.75	0.468867	15
0.51	0.482794	0.445309			0.51	0.445309										0.97	0.473238	16
0.46	0.14974	0.11593			0.46	0.11593										0.85	0.473842	17
0.09	0.115378	0.108763			0.09	0.108763										0.22	0.475615	1
0.44	0.277093	0.244753			0.44	0.244753										0.36	0.476945	2
0.44	0.194382	0.162042			0.44	0.162042										0.01	0.479448	3
0.1	0.107257	0.0999068			0.1	0.0999068										0.41	0.480254	4
0.08	0.078103	0.072223			0.08	0.072223										0.44	0.481401	5
0.07	0.0819337	0.0767887			0.07	0.0767887										0.3	0.481961	6
0.1	0.385853	0.378503			0.1	0.378503										0.76	0.482391	7
0.09	0.125973	0.119358			0.09	0.119358										0.01	0.482732	8
0.26	0.193452	0.174342			0.26	0.174342										0.01	0.484451	9
0.28	0.362307	0.341727			0.28	0.341727										0.53	0.485267	10
0.07	0.185125	0.17998			0.07	0.17998										0.07	0.486715	11
0.05	0.036253	0.032578			0.05	0.032578										0.01	0.487222	12
0.01	0.108637	0.107902			0.01	0.107902										0.42	0.487376	13
1.75	0.25902	0.130395			1.75	0.130395										0.54	0.488221	14
0.24	0.112466	0.0948259			0.24	0.0948259										0.46	0.488341	15
0.68	0.152276	0.102296			0.68	0.102296										1.06	0.489768	16
0.47	0.394567	0.360022			0.47	0.360022										0.23	0.490595	17
0.53	0.540265	0.50131			0.53	0.50131										0.44	0.492573	18
1.42	0.246724	0.142354			1.42	0.142354										0.39	0.4941	19
0.88	0.293572	0.228892			0.88	0.228892										0.86	0.497008	20
0.01	0.0204072	0.0196722			0.01	0.0196722										0.53	0.50131	1
0.01	0.0636644	0.0629294			0.01	0.0629294										0.32	0.502469	2
0.89	0.12298	0.0575646			0.89	0.0575646										0.11	0.502989	3
0.12	0.176665	0.167845			0.12	0.167845										0.12	0.505989	4
0.04	0.133887	0.130947			0.04	0.130947										0.06	0.509865	5
0.5	0.40637	0.36962			0.5	0.36962										0.36	0.510244	6
0.39	0.470747	0.442082			0.39	0.442082										0.82	0.510795	7
0.07	0.49186	0.486715			0.07	0.486715										0.39	0.511058	8
0.01	0.173705	0.17297			0.01	0.17297										0.66	0.511472	9
0.97	0.320239	0.248944			0.97	0.248944										0.95	0.513736	10
0.04	0.155812	0.152872			0.04	0.152872										0.01	0.51499	11
0.88	0.306724	0.242044			0.88	0.242044										0.01	0.515295	12
0.27	0.344798	0.324953			0.27	0.324953										0.18	0.515296	13
0.27	0.200211	0.180366			0.27	0.180366										0.39	0.516489	14
0.19	0.0805899	0.0666249			0.19	0.0666249										0.18	0.518686	15
0.01	0.125338	0.124603			0.01	0.124603										0.35	0.519041	16
0.64	0.399301	0.352261			0.64	0.352261										0.53	0.521498	17
0.05	0.0990744	0.0953994			0.05	0.0953994										0.92	0.523492	18
0.38	0.0893163	0.0613863			0.38	0.0613863										0.4	0.525887	1
0.17	0.0664821	0.0539871			0.17	0.0539871										1.01	0.526776	2
0.16	0.193968	0.182208			0.16	0.182208										0.01	0.526791	3
0.05	0.0266808	0.0230058			0.05	0.0230058										0.01	0.526945	4
0.87	0.215115	0.15117			0.87	0.15117										0.23	0.527162	5
0.01	0.140504	0.139769			0.01	0.139769										0.27	0.527798	6
0.53	0.285649	0.246694			0.53	0.246694										0.2	0.530532	7
0.01	0.162138	0.161403			0.01	0.161403										0.33	0.532517	8
0.18	0.110823	0.0975931			0.18	0.0975931										0.13	0.534201	9
0.1	0.0490244	0.0416744			0.1	0.0416744										0.01	0.5345	10
0.12	0.290183	0.281363			0.12	0.281363										0.21	0.535792	11
0.16	0.107257	0.0954968			0.16	0.0954968										0.22	0.53896	12
0.15	0.0949501	0.0839251			0.15	0.0839251										1.06	0.541827	13
2.02	0.717575	0.569105			2.02	0.569105										0.16	0.544699	14
0.71	0.198016	0.145831			0.71	0.145831										1.17	0.545394	15
0.08	0.0411059	0.0352259			0.08	0.0352259										0.22	0.546243	16
0.01	0.152368	0.151633			0.01	0.151633										0.23	0.547078	17
0.34	0.672452	0.647462			0.34	0.647462										1.24	0.547154	18
0.55	0.190368	0.149943			0.55	0.149943										0.48	0.548281	19
0.29	0.403775	0.38246			0.29	0.38246										0.37	0.548527	20
0.22	0.333663	0.317493			0.22	0.317493										0.01	0.549167	21
0.04	0.325118	0.322178			0.04	0.322178										0.25	0.549854	22
0.1	0.280963	0.273613			0.1	0.273613										0.37	0.549949	23
0.24	0.426209	0.408569			0.24	0.408569										0.44	0.555748	1
0.24	0.179449	0.161809			0.24	0.161809										0.31	0.559665	2
0.31	0.225883	0.203098			0.31	0.203098										0.54	0.561961	3
0.3	0.30296	0.28091			0.3	0.28091										0.55	0.563228	4
0.01	0.0889202	0.0881852			0.01	0.0881852										0.27	0.567289	5
0.4	0.122477	0.0930769			0.4	0.0930769										0.01	0.568518	6
0.01	0.0859583	0.0852233			0.01	0.0852233										2.02	0.569105	7
0.04	0.150752	0.147812			0.04	0.147812										0.53	0.569993	8
0.44	0.0400968	0.0077568			0.44	0.0077568										0.15	0.571266	9
0.07	0.0908002	0.0856552			0.07	0.0856552										0.38	0.573561	10
0.14	0.0516487	0.0413587			0.14	0.0413587										0.01	0.573565	11
0.01	0.110344	0.109609			0.01	0.109609										0.32	0.577251	1
0.07	0.119895	0.11475			0.07	0.11475										0.01	0.577359	2
0.01	0.136648	0.135913			0.01	0.135913										0.09	0.577898	3
0.01	0.255572	0.254837			0.01	0.254837										0.52	0.578129	4
0.01	0.0783737	0.0776387			0.01	0.0776387										0.58	0.580418	5
0.12	0.235247	0.226427			0.12	0.226427										0.47	0.582046	6
0.01	0.18756	0.186825			0.01	0.186825										0.18	0.582985	7
0.14	0.0825229	0.0722329			0.14	0.0722329										0.62	0.584764	8
0.01	0.203259	0.202524			0.01	0.202524										0.78	0.585361	9
0.01	0.26479	0.264055			0.01	0.264055										0.01	0.586637	10
0.65	0.231381	0.183606			0.65	0.183606										0.21	0.587177	11
0.38	0.117093	0.0891634			0.38	0.0891634										0.36	0.596184	12
0.33	0.258551	0.234296			0.33	0.234296										0.39	0.599967	13
0.46	0.18467	0.15086			0.46	0.15086										0.01	0.600196	1
0.01	0.220498	0.219763			0.01	0.219763										1.24	0.601088	2
0.05	0.08183	0.078155			0.05	0.078155										0.47	0.602366	3
0.28	0.429071	0.408491			0.28	0.408491										0.56	0.610268	4
0.97	0.432947	0.361652			0.97	0.361652										0.11	0.611248	5
0.65	0.439433	0.391658			0.65	0.391658										0.29	0.612265	6
0.03	0.0763544	0.0741494			0.03	0.0741494										0.78	0.613062	7
0.09	0.111543	0.104928			0.09	0.104928										1.35	0.614167	8
0.22	0.0390516	0.0228816			0.22	0.0228816										0.1	0.614567	9
0.57	0.367633	0.325738			0.57	0.325738										0.4	0.614922	10
0.63	0.130721	0.0844157			0.63	0.0844157										0.43	0.619169	11
0.63	0.28066	0.234355			0.63	0.234355										0.52	0.622632	12
0.73	0.17341	0.119755			0.73	0.119755										0.68	0.626268	1
0.27	0.288955	0.26911			0.27	0.26911										0.33	0.630856	2
0.39	0.195365	0.1667			0.39	0.1667										0.26	0.631909	3
0.39	0.346051	0.317386			0.39	0.317386										0.46	0.632548	4
1.47	0.190522	0.0824766			1.47	0.0824766										0.29	0.635353	5
1.15	0.391931	0.307406			1.15	0.307406										0.01	0.638047	6
1.78	0.353943	0.223113			1.78	0.223113										0.48	0.645595	7
0.45	0.110943	0.0778679			0.45	0.0778679										0.8	0.646326	8
0.01	0.158018	0.157283			0.01	0.157283										0.34	0.647462	9
0.21	0.155018	0.139583			0.21	0.139583										0.11	0.651453	1
0.37	0.213334	0.186139			0.37	0.186139										0.48	0.651805	2
0.37	0.259665	0.23247			0.37	0.23247										0.49	0.651816	3
0.71	0.270852	0.218667			0.71	0.218667										0.69	0.652577	4
0.43	0.37769	0.346085			0.43	0.346085										0.72	0.654708	5
0.24	0.196247	0.178607			0.24	0.178607										1.14	0.666759	6
0.22	0.115419	0.099249			0.22	0.099249										0.77	0.670789	7
0.3	0.0928091	0.0707591			0.3	0.0707591										0.88	0.673131	8
0.34	0.337576	0.312586			0.34	0.312586										0.54	0.676629	1
0.1	0.0602179	0.0528679			0.1	0.0528679										0.57	0.679868	2
0.08	0.0278955	0.0220155			0.08	0.0220155										0.83	0.681441	3
0.03	0.0306618	0.0284568			0.03	0.0284568										0.15	0.683529	4
0.01	0.0278955	0.0271605			0.01	0.0271605										0.33	0.683791	5
0.18	0.10278	0.0895502			0.18	0.0895502										0.86	0.692752	6
0.79	0.145269	0.0872043			0.79	0.0872043										0.25	0.705149	1
0.11	0.182553	0.174468			0.11	0.174468										0.42	0.712503	2
0.32	0.367497	0.343977			0.32	0.343977										0.75	0.716014	3
0.6	0.363787	0.319687			0.6	0.319687										0.46	0.717669	4
0.59	0.400837	0.357472			0.59	0.357472										0.01	0.719101	5
0.6	0.193504	0.149404			0.6	0.149404										0.31	0.723204	6
0.51	0.194434	0.156949			0.51	0.156949										0.33	0.726379	7
0.36	0.208563	0.182103			0.36	0.182103										0.16	0.739973	8
0.26	0.118697	0.0995865			0.26	0.0995865										0.84	0.742057	9
0.4	0.331518	0.302118			0.4	0.302118										0.01	0.743819	10
0.26	0.183358	0.164248			0.26	0.164248										0.52	0.753527	11
0.41	0.0914189	0.0612839			0.41	0.0612839										0.35	0.756472	12
1.7	0.282664	0.157714			1.7	0.157714										0.1	0.764214	13
0.6	0.151952	0.107852			0.6	0.107852										0.61	0.768127	14
0.46	0.374894	0.341084			0.46	0.341084										0.5	0.771413	15
1.7	0.155672	0.0307221			1.7	0.0307221										0.63	0.819449	16
0.2	0.270375	0.255675			0.2	0.255675										0.62	0.825461	17
0.5	0.0884531	0.0517031			0.5	0.0517031										0.01	0.827852	18
0.92	0.149556	0.0819359			0.92	0.0819359										0.31	0.832686	19
[truncated: 2 more columns]

## Sheet: Sheet3
contact width (0-100nm)	(1-cosq)-(Linear curve of lowest points)			contact width (100-200nm)	(1-cosq)-(Linear curve of lowest points)			contact width (200+nm)	(1-cosq)-(Linear curve of lowest points)
0.01	0.0172568	1		0.14	0.0413587	1		0.44	0.0077568	1			Range	negative value	0-0.05	0.05-0.1	0.1-0.15	0.15-0.2	0.2-0.25	0.25-0.3	0.3-0.35	0.35-0.4	0.4-0.45	0.45-0.5	0.5-0.55	0.55-0.6	0.6-0.65	0.65-0.7	0.7-0.75	0.75-0.8	0.8-0.85	0.85-0.9	0.9-1.0	Total
0.01	0.0194797	2		0.1	0.0416744	2		1.41	0.00822855	2		0-100nm width range only	#	0	24	46	48	49	23	23	15	12	8	6	7	5	2	0	2	0	1	0		271
0.01	0.0196722	3		0.15	0.0513285	1		0.22	0.0228816	3			%	0	8.85609	16.9742	17.7122	18.0812	8.48708	8.48708	5.53506	4.42804	2.95203	2.21402	2.58303	1.84502	0.738007	0	0.738007	0	0.369004	0		100
0.08	0.0220155	4		0.1	0.0528679	2		1.7	0.0307221	4
0.05	0.0230058	5		0.17	0.0539871	3		0.32	0.0317884	5		100nm-200nm width range only	#	0	2	19	14	12	12	7	7	6	7	0	6	2	2	2	1	1	0	0		100
0.01	0.0256463	6		0.15	0.0639309	4		0.29	0.033138	6			%	0	2	19	14	12	12	7	7	6	7	0	6	2	2	2	1	1	0	0		100
0.06	0.0258883	7		0.19	0.0666249	5		0.29	0.0411599	7
0.01	0.0271605	8		0.11	0.0705599	6		0.27	0.0452364	8		200nm+ width range	#	0	8	36	27	55	49	42	40	44	40	31	28	17	17	12	7	4	3	0		460
0.03	0.0284568	9		0.12	0.0718385	7		0.5	0.0517031	1			%	0	1.73913	7.82609	5.86957	11.9565	10.6522	9.13043	8.69565	9.56522	8.69565	6.73913	6.08696	3.69565	3.69565	2.6087	1.52174	0.869565	0.652174	0		100
0.01	0.0291596	10		0.14	0.0722329	8		0.21	0.0541155	2
0.05	0.032578	11		0.17	0.0754922	9		0.34	0.0574634	3
0.08	0.0352259	12		0.1	0.0777608	10		0.89	0.0575646	4
0.01	0.035425	13		0.14	0.0805102	11		0.41	0.0612839	5
0.01	0.0404453	14		0.15	0.0839251	12		0.65	0.0613374	6
0.01	0.0405693	15		0.13	0.087297	13		0.38	0.0613863	7
0.01	0.0429092	16		0.18	0.0895502	14		0.2	0.0619892	8
0.01	0.0436775	17		0.18	0.093281	15		0.44	0.0635775	9
0.01	0.0448943	18		0.16	0.0954968	16		0.27	0.0676418	10
0.01	0.0451814	19		0.18	0.0975931	17		0.3	0.0707591	11
0.08	0.0456303	20		0.13	0.0980954	18		0.99	0.0764239	12
0.05	0.0471739	21		0.1	0.0999068	19		0.45	0.0778679	13
0.06	0.0481561	22		0.16	0.115787	1		0.57	0.0794128	14
0.09	0.0481794	23		0.11	0.116957	2		0.58	0.0817368	15
0.01	0.0490479	24		0.11	0.124236	3		0.92	0.0819359	16
0.01	0.050803	1		0.12	0.126291	4		1.47	0.0824766	17
0.05	0.0538876	2		0.1	0.129343	5		0.29	0.0841014	18
0.01	0.0544875	3		0.1	0.129695	6		0.63	0.0844157	19
0.07	0.0567845	4		0.11	0.129799	7		0.31	0.085615	20
0.01	0.0574713	5		0.15	0.131493	8		0.79	0.0872043	21
0.05	0.0575911	6		0.12	0.132623	9		0.38	0.0891634	22
0.01	0.0576768	7		0.16	0.133057	10		0.89	0.0912404	23
0.01	0.0585913	8		0.11	0.134838	11		0.34	0.0929242	24
0.03	0.0607871	9		0.16	0.135737	12		0.4	0.0930769	25
0.01	0.0629294	10		0.13	0.144671	13		0.54	0.0935438	26
0.05	0.0651737	11		0.11	0.145908	14		0.48	0.0945362	27
0.01	0.0665315	12		0.16	0.16111	1		0.57	0.0945774	28
0.01	0.0665945	13		0.19	0.163394	2		0.24	0.0948259	29
0.01	0.0685918	14		0.11	0.164442	3		0.21	0.0956278	30
0.03	0.0697311	15		0.12	0.167845	4		1.54	0.0960136	31
0.01	0.0703262	16		0.1	0.167882	5		1.48	0.0968054	32
0.09	0.0704097	17		0.16	0.168188	6		0.27	0.0973303	33
0.01	0.0712011	18		0.15	0.169723	7		0.24	0.0973724	34
0.08	0.072223	19		0.11	0.174468	8		0.22	0.099249	35
0.04	0.072514	20		0.1	0.175505	9		0.26	0.0995865	36
0.04	0.0726803	21		0.19	0.17959	10		0.68	0.102296	1
0.01	0.0739891	22		0.16	0.182208	11		0.26	0.103576	2
0.03	0.0741494	23		0.12	0.193228	12		0.55	0.105479	3
0.01	0.0748853	24		0.17	0.200893	1		0.6	0.107852	4
0.07	0.0767887	25		0.16	0.207537	2		0.36	0.114312	5
0.01	0.0775372	26		0.13	0.218765	3		0.46	0.11593	6
0.01	0.0776387	27		0.13	0.220377	4		0.31	0.117051	7
0.05	0.0777406	28		0.12	0.223903	5		0.39	0.117194	8
0.05	0.078155	29		0.12	0.226427	6		0.49	0.11849	9
0.01	0.0802328	30		0.16	0.229253	7		0.73	0.119755	10
0.04	0.080942	31		0.19	0.232759	8		0.58	0.123677	11
0.04	0.081012	32		0.13	0.234363	9		0.8	0.124055	12
0.02	0.0832537	33		0.19	0.242832	10		0.74	0.126558	13
0.01	0.0839184	34		0.12	0.245413	11		0.25	0.129944	14
0.01	0.0852233	35		0.15	0.248816	12		1.75	0.130395	15
0.07	0.0856552	36		0.12	0.256384	1		0.21	0.135086	16
0.03	0.085818	37		0.1	0.273613	2		0.21	0.138279	17
0.01	0.0863596	38		0.12	0.277379	3		0.4	0.139276	18
0.01	0.0881852	39		0.1	0.280011	4		0.26	0.139379	19
0.03	0.0943849	40		0.14	0.280447	5		0.21	0.139583	20
0.05	0.0953994	41		0.12	0.281363	6		0.48	0.141534	21
0.04	0.095983	42		0.16	0.298747	7		1.42	0.142354	22
0.01	0.0976588	43		0.18	0.301142	1		0.47	0.142368	23
0.05	0.0982207	44		0.16	0.306178	2		0.28	0.143134	24
0.01	0.0982637	45		0.13	0.311644	3		0.71	0.145831	25
0.01	0.0998597	46		0.13	0.31389	4		0.6	0.149404	26
0.04	0.100419	1		0.11	0.314782	5		0.55	0.149943	27
0.01	0.100662	2		0.14	0.331809	6		0.29	0.150429	1
0.01	0.102084	3		0.12	0.336505	7		0.46	0.15086	2
0.06	0.102611	4		0.16	0.360277	1		0.87	0.15117	3
0.01	0.103398	5		0.11	0.36273	2		0.53	0.151772	4
0.09	0.103969	6		0.16	0.367913	3		0.2	0.152427	5
0.01	0.104409	7		0.1	0.378503	4		0.21	0.15295	6
0.09	0.104928	8		0.17	0.382072	5		0.26	0.153123	7
0.01	0.107902	9		0.12	0.399378	6		0.47	0.154238	8
0.09	0.108763	10		0.11	0.401943	1		0.56	0.15571	9
0.05	0.109274	11		0.18	0.413766	2		0.26	0.156369	10
0.01	0.109609	12		0.19	0.431699	3		0.51	0.156949	11
0.01	0.111289	13		0.17	0.434695	4		0.53	0.157032	12
0.01	0.111771	14		0.16	0.435866	5		1.7	0.157714	13
0.01	0.112375	15		0.15	0.439369	6		0.86	0.157726	14
0.06	0.113916	16		0.14	0.442512	7		1.18	0.158961	15
0.01	0.114603	17		0.11	0.502989	1		0.49	0.159921	16
0.07	0.11475	18		0.12	0.505989	2		0.23	0.160306	17
0.03	0.115791	19		0.18	0.515296	3		0.24	0.161809	18
0.01	0.116481	20		0.18	0.518686	4		0.44	0.162042	19
0.04	0.116872	21		0.13	0.534201	5		0.27	0.163513	20
0.08	0.117058	22		0.16	0.544699	6		0.22	0.164128	21
0.01	0.117385	23		0.15	0.571266	1		0.26	0.164248	22
0.01	0.119202	24		0.18	0.582985	2		0.36	0.165293	23
0.09	0.119358	25		0.11	0.611248	1		0.39	0.1667	24
0.07	0.119813	26		0.1	0.614567	2		0.74	0.167531	25
0.06	0.121182	27		0.11	0.651453	1		0.73	0.169364	26
0.05	0.12336	28		0.15	0.683529	2		0.48	0.170517	27
0.01	0.124603	29		0.16	0.739973	1		0.29	0.172653	28
0.01	0.124857	30		0.1	0.764214	1		0.67	0.172896	29
0.01	0.125748	31						0.87	0.173669	30
0.07	0.12748	32						0.39	0.174278	31
0.01	0.128137	33						0.26	0.174342	32
0.05	0.129254	34						0.5	0.176638	33
0.01	0.129813	35						0.24	0.178607	34
0.04	0.130947	36						0.69	0.178716	35
0.09	0.1338	37						0.27	0.180366	36
0.01	0.134771	38						0.36	0.182103	37
0.01	0.135913	39						1.21	0.182335	38
0.09	0.136938	40						0.65	0.183606	39
0.01	0.138479	41						0.35	0.184495	40
0.01	0.139769	42						0.52	0.185019	41
0.01	0.140037	43						0.37	0.186139	42
0.01	0.147401	44						0.2	0.186297	43
0.04	0.147812	45						0.48	0.188179	44
0.01	0.148591	46						0.37	0.189817	45
0.01	0.148591	47						0.45	0.190219	46
0.09	0.149338	48						0.33	0.190482	47
0.01	0.150847	1						0.31	0.191412	48
0.01	0.151633	2						0.51	0.192336	49
0.04	0.152872	3						0.34	0.194525	50
0.01	0.153072	4						0.35	0.195101	51
0.01	0.15405	5						1.34	0.195329	52
0.01	0.155218	6						0.2	0.195412	53
0.01	0.157001	7						0.66	0.197239	54
0.01	0.157283	8						0.27	0.198471	55
0.08	0.157308	9						0.26	0.200896	1
0.01	0.158084	10						1.16	0.201	2
0.01	0.158935	11						0.21	0.202936	3
0.07	0.158952	12						0.48	0.203012	4
0.06	0.159926	13						0.31	0.203098	5
0.01	0.161403	14						0.27	0.204164	6
0.01	0.162501	15						0.54	0.205944	7
0.06	0.163539	16						0.52	0.206899	8
0.03	0.164198	17						0.24	0.206974	9
0.04	0.164864	18						0.7	0.207511	10
0.09	0.165276	19						0.51	0.20792	11
0.01	0.165379	20						0.22	0.208279	12
0.01	0.165668	21						0.2	0.208759	13
0.01	0.166151	22						0.28	0.209018	14
0.03	0.166665	23						0.42	0.210882	15
0.06	0.167774	24						0.42	0.215223	16
0.06	0.168902	25						0.24	0.215531	17
0.01	0.169447	26						0.21	0.217568	18
0.01	0.171547	27						0.57	0.217594	19
0.01	0.171596	28						0.25	0.217716	20
0.01	0.17297	29						0.48	0.217966	21
0.01	0.173314	30						0.71	0.218667	22
0.01	0.173856	31						0.3	0.220442	23
0.06	0.175039	32						0.65	0.221348	24
0.04	0.17621	33						0.39	0.222379	25
0.03	0.178343	34						1.78	0.223113	26
0.07	0.17998	35						0.28	0.225857	27
0.06	0.181728	36						0.72	0.225985	28
0.01	0.182926	37						0.88	0.228892	29
0.05	0.183377	38						0.26	0.228935	30
0.05	0.184496	39						0.69	0.229158	31
0.01	0.185809	40						0.42	0.229969	32
0.01	0.186825	41						0.37	0.23247	33
0.01	0.188405	42						0.58	0.232597	34
0.07	0.189237	43						0.42	0.23386	35
0.05	0.190397	44						0.22	0.234123	36
0.05	0.191276	45						0.33	0.234296	37
0.01	0.192408	46						0.63	0.234355	38
0.07	0.19428	47						0.42	0.237895	39
0.01	0.195356	48						0.28	0.23844	40
0.09	0.196433	49						0.5	0.23968	41
0.01	0.200577	1						0.88	0.242044	42
0.01	0.201208	2						0.27	0.24329	43
0.01	0.202524	3						0.44	0.244753	44
0.01	0.203686	4						0.37	0.24623	45
0.01	0.20554	5						0.53	0.246694	46
0.08	0.20697	6						0.54	0.247243	47
0.01	0.207295	7						1.1	0.247947	48
0.08	0.213417	8						0.97	0.248944	49
0.03	0.213614	9						0.95	0.254585	1
0.06	0.216635	10						0.49	0.255337	2
0.01	0.216657	11						0.46	0.255575	3
0.06	0.21817	12						0.2	0.255675	4
0.01	0.219763	13						0.34	0.256034	5
0.03	0.237276	14						0.91	0.258877	6
0.01	0.238802	15						0.32	0.25963	7
0.07	0.239402	16						0.29	0.261653	8
0.01	0.243012	17						0.73	0.261671	9
0.01	0.243183	18						0.21	0.265104	10
0.01	0.243812	19						0.48	0.26693	11
0.04	0.2443	20						0.47	0.267665	12
0.01	0.244498	21						0.39	0.26794	13
0.04	0.246142	22						0.31	0.268814	14
0.01	0.248808	23						0.27	0.26911	15
0.01	0.250541	1						0.53	0.269721	16
0.01	0.251235	2						1.01	0.269772	17
0.06	0.251803	3						0.3	0.269795	18
0.01	0.252163	4						0.3	0.269918	19
0.01	0.254837	5						0.36	0.271511	20
0.01	0.255887	6						0.54	0.272842	21
0.01	0.255945	7						0.28	0.273363	22
0.07	0.256694	8						0.44	0.273881	23
0.01	0.259869	9						0.21	0.27438	24
0.01	0.262047	10						0.21	0.275056	25
0.07	0.263739	11						0.97	0.275681	26
0.01	0.264055	12						0.64	0.279109	27
0.01	0.269401	13						0.26	0.280167	28
0.01	0.270834	14						0.3	0.28091	29
0.01	0.27944	15						0.4	0.281929	30
0.01	0.281199	16						0.49	0.282114	31
0.01	0.282902	17						0.32	0.286039	32
0.01	0.283389	18						0.34	0.286402	33
0.01	0.284243	19						0.48	0.287266	34
0.01	0.285403	20						0.64	0.287534	35
0.08	0.287013	21						0.58	0.288693	36
0.01	0.293208	22						0.79	0.291956	37
0.01	0.29792	23						0.38	0.293013	38
0.01	0.301787	1						0.48	0.293452	39
0.01	0.302538	2						0.94	0.294428	40
0.03	0.303702	3						0.31	0.298735	41
0.09	0.305917	4						0.27	0.298859	42
0.01	0.31091	5						0.39	0.300455	1
0.01	0.314336	6						0.4	0.302118	2
0.01	0.3158	7						0.26	0.302538	3
0.01	0.319376	8						0.37	0.306858	4
0.05	0.32022	9						1.15	0.307406	5
0.04	0.322178	10						0.84	0.307787	6
0.04	0.326633	11						0.32	0.307933	7
0.01	0.330005	12						0.32	0.309492	8
0.01	0.334165	13						0.91	0.309849	9
0.01	0.336188	14						0.34	0.312586	10
0.08	0.338522	15						0.2	0.313838	11
0.01	0.355141	1						0.32	0.316806	12
0.01	0.35728	2						0.52	0.317256	13
0.01	0.371777	3						0.39	0.317386	14
0.01	0.372185	4						0.22	0.317493	15
0.06	0.374374	5						0.78	0.317564	16
0.01	0.377707	6						0.52	0.317857	17
0.01	0.381954	7						0.39	0.319634	18
0.01	0.389396	8						0.6	0.319687	19
0.01	0.391335	9						0.21	0.322141	20
0.05	0.392282	10						0.27	0.32278	21
0.01	0.395083	11						1.04	0.324117	22
0.08	0.399859	12						0.27	0.324953	23
0.01	0.414307	1						0.57	0.325738	24
0.03	0.418229	2						0.31	0.328298	25
0.01	0.419913	3						0.33	0.328955	26
0.06	0.421156	4						0.37	0.331891	27
0.06	0.427315	5						0.54	0.332822	28
0.01	0.433506	6						0.5	0.333319	29
0.01	0.445365	7						0.49	0.335547	30
0.01	0.44791	8						1.01	0.335793	31
0.01	0.451264	1						0.64	0.34095	32
0.01	0.479448	2						0.46	0.341084	33
0.01	0.482732	3						0.56	0.341186	34
0.01	0.484451	4						0.28	0.341727	35
0.07	0.486715	5						0.96	0.342008	36
0.01	0.487222	6						0.32	0.343977	37
0.06	0.509865	1						0.88	0.344292	38
0.01	0.51499	2						0.43	0.346085	39
0.01	0.515295	3						0.55	0.347841	40
0.01	0.526791	4						0.54	0.350856	1
0.01	0.526945	5						0.36	0.351025	2
0.01	0.5345	6						1.18	0.35162	3
0.01	0.549167	7						0.64	0.352261	4
0.01	0.568518	1						0.6	0.354085	5
0.01	0.573565	2						0.59	0.357472	6
0.01	0.577359	3						0.47	0.360022	7
0.09	0.577898	4						0.97	0.361652	8
0.01	0.586637	5						0.35	0.36261	9
0.01	0.600196	1						0.66	0.362717	10
0.01	0.638047	2						0.28	0.365066	11
0.01	0.719101	1						0.24	0.366286	12
0.01	0.743819	2						0.33	0.36733	13
0.01	0.827852	1						0.79	0.368931	14
								0.4	0.369203	15
								0.5	0.36962	16
								0.37	0.369667	17
								0.72	0.370576	18
								0.37	0.372385	19
								0.43	0.373222	20
								1.3	0.374679	21
								0.47	0.375695	22
								0.42	0.376203	23
								0.25	0.376748	24
								0.21	0.377397	25
								0.57	0.378113	26
								0.21	0.379479	27
								0.28	0.380047	28
								0.51	0.380179	29
								0.45	0.380482	30
								0.28	0.380536	31
								0.29	0.38246	32
								1.27	0.384677	33
								0.22	0.386135	34
								0.21	0.38729	35
								0.21	0.389462	36
								0.35	0.390592	37
								0.56	0.390853	38
								0.65	0.391658	39
								0.31	0.39417	40
								0.46	0.395763	41
								0.51	0.396037	42
								0.27	0.396897	43
								0.95	0.397151	44
								0.36	0.401537	1
								0.27	0.402084	2
								0.21	0.403152	3
								0.32	0.404477	4
								0.43	0.404509	5
								1.01	0.407887	6
								0.28	0.408491	7
								0.24	0.408569	8
								0.34	0.408676	9
								0.35	0.408732	10
								0.6	0.408994	11
								0.22	0.409182	12
								0.42	0.411602	13
								0.91	0.413372	14
								0.5	0.416125	15
								0.53	0.416772	16
								0.54	0.417355	17
								1.16	0.419433	18
								0.2	0.419541	19
								0.32	0.423307	20
								0.9	0.423532	21
								0.43	0.42544	22
								0.29	0.427549	23
								0.42	0.427715	24
								0.27	0.431278	25
								0.3	0.432579	26
								0.37	0.43499	27
								0.29	0.435144	28
								0.6	0.435263	29
								0.34	0.440879	30
								0.61	0.441324	31
								1.14	0.441354	32
								0.39	0.442082	33
								0.32	0.443308	34
								0.56	0.443428	35
								0.51	0.445309	36
								0.69	0.446793	37
								0.79	0.448524	38
								1.3	0.449294	39
								0.23	0.449702	40
								0.48	0.451179	1
								1.29	0.451506	2
								0.47	0.451914	3
								0.41	0.454378	4
								0.35	0.455278	5
								1.38	0.456594	6
								0.55	0.458971	7
								0.72	0.459906	8
								0.53	0.462482	9
								0.66	0.463402	10
								0.51	0.464708	11
								0.53	0.464904	12
								0.26	0.467798	13
								0.75	0.468867	14
								0.97	0.473238	15
								0.85	0.473842	16
								0.22	0.475615	17
								0.36	0.476945	18
								0.41	0.480254	19
								0.44	0.481401	20
								0.3	0.481961	21
								0.76	0.482391	22
								0.53	0.485267	23
								0.42	0.487376	24
								0.54	0.488221	25
								0.46	0.488341	26
								1.06	0.489768	27
								0.23	0.490595	28
								0.44	0.492573	29
								0.39	0.4941	30
								0.86	0.497008	31
								0.53	0.50131	1
								0.32	0.502469	2
								0.36	0.510244	3
								0.82	0.510795	4
								0.39	0.511058	5
								0.66	0.511472	6
								0.95	0.513736	7
								0.39	0.516489	8
								0.35	0.519041	9
								0.53	0.521498	10
								0.92	0.523492	11
								0.4	0.525887	12
								1.01	0.526776	13
								0.23	0.527162	14
								0.27	0.527798	15
								0.2	0.530532	16
								0.33	0.532517	17
								0.21	0.535792	18
								0.22	0.53896	19
								1.06	0.541827	20
								1.17	0.545394	21
								0.22	0.546243	22
								0.23	0.547078	23
								1.24	0.547154	24
								0.48	0.548281	25
								0.37	0.548527	26
								0.25	0.549854	27
								0.37	0.549949	28
								0.44	0.555748	1
								0.31	0.559665	2
								0.54	0.561961	3
								0.55	0.563228	4
								0.27	0.567289	5
								2.02	0.569105	6
								0.53	0.569993	7
								0.38	0.573561	8
								0.32	0.577251	9
								0.52	0.578129	10
								0.58	0.580418	11
								0.47	0.582046	12
								0.62	0.584764	13
								0.78	0.585361	14
								0.21	0.587177	15
								0.36	0.596184	16
								0.39	0.599967	17
								1.24	0.601088	1
								0.47	0.602366	2
								0.56	0.610268	3
								0.29	0.612265	4
								0.78	0.613062	5
								1.35	0.614167	6
								0.4	0.614922	7
								0.43	0.619169	8
								0.52	0.622632	9
								0.68	0.626268	10
								0.33	0.630856	11
								0.26	0.631909	12
								0.46	0.632548	13
								0.29	0.635353	14
								0.48	0.645595	15
								0.8	0.646326	16
								0.34	0.647462	17
								0.48	0.651805	1
								0.49	0.651816	2
								0.69	0.652577	3
								0.72	0.654708	4
								1.14	0.666759	5
								0.77	0.670789	6
								0.88	0.673131	7
								0.54	0.676629	8
								0.57	0.679868	9
								0.83	0.681441	10
								0.33	0.683791	11
								0.86	0.692752	12
								0.25	0.705149	1
								0.42	0.712503	2
								0.75	0.716014	3
								0.46	0.717669	4
								0.31	0.723204	5
								0.33	0.726379	6
								0.84	0.742057	7
								0.52	0.753527	1
								0.35	0.756472	2
								0.61	0.768127	3
								0.5	0.771413	4
								0.63	0.819449	1
								0.62	0.825461	2
								0.31	0.832686	3
