# Supplementary material for: Cell contacts and pericellular matrix in the Xenopus gastrula chordamesoderm
Source: PLoS One. 2024 Feb 12;19(2):e0297420. doi: 10.1371/journal.pone.0297420 (PMC10861091; doi:10.1371/journal.pone.0297420)
Supplement: S1 Dataset — (ZIP) [file pone.0297420.s008.zip › Syn4MO data.xlsx]

## Sheet: Sheet1
Synd-4 MO chordamesoderm			red=sum
File ( Syn 4-2)
		1.2 cm contact 1					1.2 cm contact 2					1.2 cm contact 3					1.2 cm contact 4					1.2 cm contact 5					1.2 cm contact 6					1.2 cm contact 7					1.2 cm contact 8					1.2 cm contact 9
Total length measured		nc length	wc length		wc width		nc length	wc length		wc width		nc length	wc length		wc width		nc length	wc length		wc width		nc length	wc length		wc width		nc length	wc length		wc width		nc length	wc length		wc width		nc length	wc length		wc width		nc length	wc length		wc width
8.46		0.21	0.63		0.12			2.33		1.25		0.6	0.17		0.44		0.91	0.58		1.09			2.43		0.32		0.48	0.63		0.18		0.34	0.28		0.55		0.13	0.85		0.46		1.83	0.6		0.47
8.82		0.92	1.03		0.11			0.18		1.26		0.96	0.64		0.39		1.03	0.86		1.08			0.27		0.32		0.88	0.35		0.15		1.41	1.25		0.54		1.15	1.77		0.44		1.15	0.73		0.48
8.7		1.28	1.66		0.06			0.37		1.23		0.12	1.16		0.38		1.94	0.27		1.08			0.16		0.26		1.45	0.8		0.18		0.07	0.15		0.51		1.28	0.89		0.42		0.38	0.8		0.48
6.47		0.67	0.26		0.06			2.88		1.15		1.68	0.85		0.36			1.56		1.09			0.41		0.29		2.81	0.32		0.16		0.1	0.51		0.51			0.49		0.36		0.47	0.59		0.51
8.05		0.17	2.63		0.07					1.14			0.23		0.34			0.39		1.09			0.62		0.27			2.1		0.1		0.48	0.14		1.34			0.69		0.32		3.83	1.94		0.5
10.59		3.25	2.6		0.07					1.14			0.15		0.29			0.83		1.09			0.17		0.27					0.08		0.17	0.3		1.33			0.25		0.35			0.38		0.52
13.07			0.68		0.08					1.14			0.3		0.28			0.22		1.12			0.17		0.3					0.1		1.04	0.46		1.34			1.42		0.37			0.56		0.52
3.24			9.49		0.11					1.18			0.99		0.27			0.61		1.09			4.23		0.32					0.06		0.91	0.96		1.35			0.79		0.38			0.78		0.52
10.88					0.11					1.19			0.31		0.27			1.14		1.13					0.28					0.07		0.2	1.26		1.35			0.58		0.39			1.64		0.53
7.37					0.17					1.22			4.8		0.59			0.94		1.16					0.27					0.08		4.72	0.21		1.32			1.04		1.11			0.28		0.52
16.17					0.13					1.24					0.62			7.4		1.2					0.27					0.09			5.52		1.34			8.77		1.12			2.69		0.52
3.45					0.16					1.25					0.61					1.21					0.29					0.63					1.35					1.13			0.37		0.56
6.21					0.19					1.29					0.59					1.21					0.28					0.62					1.34					1.13			11.36		0.56
16.43					0.2					1.29					0.58					1.21					0.29					0.61					1.37					1.12					0.6
6.27					0.19					1.27					0.58					1.23					0.29					0.64					1.35					1.12					0.29
19.19					0.17					1.28					0.59					1.2					0.29					0.65					1.37					1.14					0.31
9.83					0.12					1.24					0.6					1.23					0.3					0.68					0.06					1.15					0.28
12.23					0.12					1.24					0.61					1.24					0.29					0.68					0.06					1.11					0.3
17.08					1.01					1.24					0.62					1.22					0.29					0.68					0.43					1.16					0.31
8.27					1.07					1.23					0.59					1.25					0.27					0.59					0.4					1.16					0.29
4.38					1.11					1.24					0.64					0.95					0.28					0.56					0.43					1.16					0.27
14.27					1.16					0.57					0.62					0.9					0.23					0.5					0.4					1.18					0.28
9.71					1.19					0.57					0.58					0.88					0.21					0.5					0.38					1.17					0.32
4.05					1.19					0.26					0.56					0.88					0.21										0.37					1.16					0.38
8.02					1.23					0.25					0.54					0.85					0.32										0.1					1.12					0.4
15.07					1.22					0.22					0.55					0.84					0.32										0.11					1.1					0.4
12.46					1.23					0.21					0.59					0.3					0.34										0.06					1.08					0.34
6.2					1.25					0.19					0.08					0.26					0.38										0.07					0.76					0.4
16.02					1.27										0.08					0.27					0.44										0.07					0.71					0.42
12.72					1.28										0.06					0.27					0.41										0.33					0.69					0.45
14.42					1.31										0.06					0.25					0.53										0.3					0.65					0.49
2.59					1.28										0.06					0.25					0.58										0.3					0.71					0.48
18.17					0.1										0.06					0.23					0.59										0.28					0.76					0.51
27.74					0.11										0.46					0.22					0.56										0.27					0.75					0.51
14.05					0.1										0.37					0.21					0.57										0.71					0.75					0.53
10.75					0.1										0.4					0.07					0.1										0.7					0.78					0.54
15.91					0.07										0.61					0.06					0.26										0.68					0.07					0.54
10.98					0.07										0.61					0.07					0.25										0.65					0.09					0.53
10.07					0.09										0.48					1.41					0.24										0.62					0.1					0.54
15.42					0.07										0.44					1.4					0.22										0.59					0.11					0.54
11.3					0.09										0.41					1.38					0.2										0.57					0.06					0.56
455.08					0.07										0.46					1.38					0.25										0.6					0.08					0.57
					0.09										0.11					1.39					0.27										0.64					0.07					0.57
					0.09										1					1.39					0.66										0.63					0.11					0.56
					0.09										0.99					1.41					0.67										0.9					0.11					0.17
					0.09										0.98					1.4					0.51										0.89					0.16					0.17
					0.11										1.01					1.41					0.47										0.91					0.17					0.15
					0.11										1.01					1.4															0.91					0.17					0.17
					0.11										0.98					1.42															0.94					0.18					0.21
					0.12										0.95					1.41															0.95					0.09					0.19
					0.12										0.93					1.42															0.98					0.09					0.18
					0.12										0.96					1.41															0.98					0.07					0.19
					0.12										0.98					1.39															0.95					0.22					0.19
					0.16															0.4															0.95					0.22					0.19
					0.18															0.39															0.94					0.21					0.5
					0.2															0.4															0.92					0.2					0.53
					0.85															0.45															0.94					0.22					0.55
					0.87															0.61																				0.21					0.58
					0.89															0.62																				0.22					0.57
					0.95															0.62																				0.23					0.61
					0.92															0.63																				0.25					0.57
					0.9															0.59																				0.24					0.99
					0.9															0.56																				0.27					1.04
					0.88															0.55																				0.25					1.07
					0.91															0.55																				0.22					1.06
					0.9															0.53																				0.25					1.07
					0.9															0.12																				0.3					1.08
					0.94															0.09																				0.29					1.06
					0.92															0.1																				0.32					1.09
					0.91															0.73																				0.36					1.11
					0.93															0.72																				0.35					1.1
					0.93															0.72																				0.36					1.12
					0.92															0.7																				0.36					1.14
					0.9															0.7																				0.36					1.13
					0.92															0.66																				0.4					1.16
					0.91															0.66																				0.49					1.16
					0.88																																			0.52					1.14
					0.89																																			0.53					1.15
					0.87																																			0.58					1.1
					0.84																																			0.59					1.07
					0.16																																			0.59					1.07
					0.16																																			0.6					1.03
					0.16																																			0.58					1.01
					0.16																																			0.56					0.99
					0.15																																			0.55					0.96
					0.16																																			0.59					0.94
					0.19																																			0.59					1.01
																																								0.6					1.01
																																								0.61					0.98
																																								0.62					0.97
																																								0.62					0.95
																																								0.67					1
																																													0.99
																																													1
																																													1.02
																																													1
																																													1.02
																																													1.03
																																													1.02
																																													1
																																													0.98
																																													0.31
																																													0.35
																																													0.31
																																													0.36
																																													0.35
																																													0.34
																																													0.29
																																													0.3

## Sheet: Sheet2
Synd-4 MO chordamesoderm			red=sum
File ( Syn 4-13)
		1.2 cm contact 1					1.2 cm contact 2					1.2 cm contact 3					1.2 cm contact 4					1.2 cm contact 6					1.2 cm contact 7					1.2 cm contact					1.2 cm contact 9					1.2 cm contact 10					1.2 cm contact 11
Total length measured		nc length	wc length		wc width		nc length	wc length		wc width		nc length	wc length		wc width		nc length	wc length		wc width		nc length	wc length		wc width		nc length	wc length		wc width		nc length	wc length		wc width		nc length	wc length		wc width		nc length	wc length		wc width		nc length	wc length
10.2		0.84	0.44		0.49		0.53	0.55		0.11		1.22	0.34		0.11		0.9	0.17		0.21		1.43	0.19		0.08		0.94	0.23		0.11		0.81	0.35		0.31		0.79	0.33		0.13		0.69	0.31		0.19		0.85	1.19
10.67		0.36	0.6		0.47		0.53	1.22		0.09		0.33	0.22		0.28		1.14	0.72		0.22		0.63	0.39		0.07		0.38	0.15		0.09		1.06	0.66		0.29		0.22	0.16		0.12		0.4	0.42		0.19		0.32	1.7
17.37		1.2	0.7		0.44			1.32		0.11		0.98	0.25		0.27		0.81	0.31		0.12		1.25	0.35		0.36		1.32	0.15		0.12		0.52	0.95		0.29		1.01	0.49		0.1		0.16	0.29		0.19		0.37	0.36
17.85			0.71		0.45			0.43		0.1		0.31	0.63		0.26		0.7	1.2		0.11		0.84	0.93		0.31			0.53		0.11		0.27	0.28		0.28					0.09		0.4	0.21		0.17		0.48	0.25
8.41			1.03		0.49			0.08		0.09		0.26	0.79		0.15		1.28			0.09		4.15			0.32					0.11		0.24	0.34		0.29					0.21		0.47	0.16		0.14		2.02	0.29
13.33			0.62		0.15			0.25		0.08		3.1	2.23		0.15		0.17			0.09					0.33					0.68		2.9	0.26		0.32					0.23		0.24	0.24		0.14			0.18
23.56			0.55		0.15			0.13		0.21					0.11		0.56			0.1					0.08					0.68			0.22		0.26							0.76	1.63		0.14			0.59
22.57			0.23		0.13			3.98		0.22					0.1		5.56			0.09					0.09								3.06		0.26							1.21			0.09			0.38
14.97			0.16		0.14					0.19					0.15					0.1					0.07										0.24							4.33			0.09			0.32
14.77			0.24		0.09					0.22					0.46					0.23					0.09										0.25										0.09			0.2
8.19			5.28		0.07					0.21					0.43					0.22					0.08										0.29										0.06			0.19
16.45					0.09					0.22					0.42					0.23															0.54										0.07			0.26
14.84					0.08					0.27					0.4					0.28															0.51										0.34			5.91
11.42					0.09					0.24					0.38																				0.48										0.35
7.13					0.1					0.27					0.34																				0.46										0.12
17.39					0.08					0.28					0.31																				0.47										0.11
20.52					0.07					0.25					0.35																				0.49										0.11
8.52					0.09					0.25					0.18																				0.48
3.28					0.09					0.17					0.22																				0.49
5.01					0.09					0.16					0.15																				0.52
13.26					0.07					0.17					0.16																				0.16
13.28					0.07					0.16					0.17																				0.16
7.79					0.06					0.18					0.2																				0.16
16.46					0.09					0.18																									0.26
4.08					0.07					0.17																									0.22
17.12					0.21					0.17																									0.17
16.46					0.23					0.15																									0.15
7.03					0.27					0.15																									0.18
28.18					0.28					0.18																									0.18
18.33					0.34					0.21																									0.2
12.5					0.31					0.2																									1.02
7.65					0.28					0.27																									1
15.88					0.27					0.27
2.81					0.29					0.32
6					0.31					0.34
27.98					0.18					0.07
8.25					0.16					0.22
18.98					0.16					0.19
4.35					0.16					0.14
12.87					0.15					0.1
20.7					0.14					0.12
26.56					0.8
9.34					0.83
4.31					0.87
7.4					0.85
3.85					0.87
7.98					0.9
10.03					0.26
1.9					0.25
5.43					0.47
3.33					0.48
5.21					0.15
4.59					0.1
1.03					0.11
14.09
16.5
6.91
11.3
13.39
5.13
10.21
5.4
4.24
15.51
7.58
11.51
16.85
4.95
6.03
21.48
2.49
8.78
13.92
5.1
3.23
15.04
12.3
4.74
10.44
16.25
20.73
8.27
18.81
6.26
7.79
7.32
4.79
3.56
18.96
7.3
12.71
6.35
10.32
2.79
11.85
10.44
8.37
6.54
17.83
2.13
3.15
5.96
7.67
9.32
15.01
12.77
15.87
18.18
6.88
18.42
5.78
12.55
13.96
7.37
18.75
2.45
12.93
9.26
1290.14	Total
[truncated: 34 more columns]

## Sheet: Sheet3
Synd-4 MO chordamesoderm			red=sum
File ( Syn 4-17)
		1.2 cm contact 1					1.2 cm contact 2					1.2 cm contact 3					1.2 cm contact 4					1.2 cm contact 5					1.2 cm contact 6					1.2 cm contact 7					1.2 cm contact 8					1.2 cm contact 9					1.2 cm contact 10
Total length measured		nc length	wc length		wc width		nc length	wc length		wc width		nc length	wc length		wc width		nc length	wc length		wc width		nc length	wc length		wc width		nc length	wc length		wc width		nc length	wc length		wc width		nc length	wc length		wc width		nc length	wc length		wc width		nc length	wc length
23.23			0.49		0.48		0.62	0.9		0.11		2.4	0.99		0.19		1.1	1.74		0.24		0.81	1.67		0.54		0.58	1.86		0.42		0.83	1.5		0.68		3.07	0.89		0.11		0.7	0.61		0.68		0.16	1.09
18.13			0.34		0.47		0.62	0.77		0.1		0.31	1.81		0.19		2.61	0.76		0.28		0.53	0.84		0.54		0.58	2.1		0.36		0.86	0.77		0.67		0.18	1.22		0.11		0.53	0.45		0.67		2.4	1.28
8.03			0.1		0.47			0.48		0.1		0.1	0.41		0.2		3.71	3.29		0.27		0.67	0.98		0.53			0.31		0.36		0.86	0.28		0.66		3.25	2.59		0.11		0.45	1.28		0.61		0.57	1.13
11.52			1.85		0.47			0.8		0.08		0.6	0.88		0.21			0.21		0.27		0.69	0.11		0.57			0.15		0.36		2.55	0.86		0.84			4.7		0.11		0.3	0.17		0.58		0.81	0.69
3.96			0.66		0.47			0.22		0.06		1.88	0.42		0.22			0.21		0.33		0.23	0.19		0.61			1.89		0.36			0.47		0.86					0.12		0.33	0.36		0.59		3.41	0.88
10.7			1.91		0.47			1.08		0.06		2.11	0.43		0.23			0.13		0.34		0.57	1.2		0.61			0.88		0.4			0.84		0.86					0.1		0.31	2.87		0.59		7.35	0.48
12			5.35		0.6			0.12		0.06		1.16	1.46		0.23			1.33		0.35		0.66	1.57		0.61			0.21		0.41			0.46		0.81					0.1		2.62			0.72			0.42
13.58					0.53			0.47		0.07		0.4	1.18		0.25			0.17		0.34		1.34	0.59		0.63			0.66		0.46			0.8		0.86					0.12					0.72			0.85
8.64					0.58			0.21		0.08		1.12	7.58		0.25			0.29		0.35		0.51	3.22		0.65			0.65		0.48			0.2		0.83					0.16					0.68			0.64
6.62					0.58			0.33		0.1		0.44			0.28			8.13		0.35		6.01	1.24		0.66			0.79		0.45			0.87		0.85					0.21					0.69			1.15
29.84					0.35			5.38		0.09		1.39			0.28					0.35			1.04		0.64			9.5		0.42			0.49		0.82					0.19					0.7			8.61
10.96					0.34					0.09		1.11			0.07					0.36			1.04		0.63					0.44			0.79		0.78					0.15					0.24
7.43					0.33					0.1		13.02			0.09					0.36			13.69		0.6					0.44			8.33		0.79					0.17					0.24
10.63					0.35					0.1					0.07					0.36					0.64					0.47					0.81					0.18					0.27
8.75					0.34					0.11					0.1					0.36					0.68					0.44					0.87					0.22					0.31
12.35					0.38					0.13					0.09					0.33					0.67					0.43					0.86					0.22					0.35
9.23					0.39					0.74					0.1					0.36					0.08					0.43					0.84					0.24					0.33
10.34					0.4					0.75					0.1					0.37					0.1					0.65					0.8					0.23					0.34
6.43					0.43					0.75					0.11					0.17					0.1					0.63					0.79					0.23					0.32
16.83					0.45					0.76					0.14					0.14					0.09					0.62					0.81					0.22					0.32
7.05					0.46					0.78					0.15					0.14					0.1					0.64					0.82					0.24					0.33
14.34					0.45					0.2					0.13					0.12					0.12					0.65					0.87					0.2					0.3
7.36					0.46					0.19					0.11					0.08					0.12					0.68					0.87					1.98					0.3
14.44					0.48					0.2					0.1					0.08					0.1					0.69					0.89					1.95					0.26
4.58					0.47					0.19					0.08					0.09					0.09					0.68					0.89					1.99					0.12
12.66					0.46					0.18					0.08					0.1					0.51					0.66					1.03					2					0.09
13.34					0.43					0.17					0.08					0.52					0.52					0.66					1.02					2.05					0.14
14.23					0.47					0.18					0.08					0.54					0.54					0.68					1.03					2.07					0.14
5.33					0.47					0.18					0.09					0.53					0.55					0.7					1.02					2.12					0.1
8.37					0.16					0.31					0.09					0.5					0.55					0.69					0.98					2.14					0.15
8.12					0.16					0.29					0.08					0.53					0.56					0.69					0.99					2.15
11.71					0.17					0.3					0.08					0.51					0.53					0.64					1.02					2.14
5.72					0.17					0.36					0.08					0.51					0.51					0.61					0.96					2.12
5.23					0.17					0.36					0.1					0.48					0.48					0.59					0.57					2.11
7.68					0.19					0.33					0.21					0.48					0.47					0.64					0.59					2.15
9.93					0.25					0.34					0.25					0.48					0.3					0.67					0.56					2.22
13.16					0.09					0.32					0.3					0.46					0.3					0.71					0.52					2.28
16.06					0.08					0.34					0.32					0.45					0.4					0.52					0.51					2.31
13.86					0.07					0.32					0.36					0.43					0.39					0.56					0.33					2.26
16.06					0.07					0.34					0.36					0.42					0.41					0.58					0.39					2.29
11.89					0.06					0.3					0.35					0.38					1.48					0.64					0.36					2.35
14.94					0.06					0.26					0.35					0.37					1.5					0.61					0.39					2.35
15.08					0.07					0.24					0.37					0.36					1.53					0.93					0.45					2.41
27.95					0.08					0.25					0.07					0.35					1.58					0.98					0.48					2.47
26.62					0.06					0.24					0.06					0.32					1.63					1.01					0.46					2.5
20.78					0.06					0.28					0.1					0.35					1.59					1.03					0.44
4.43					0.07					0.24					0.08					0.37					1.58					1.02					1.09
15.06					0.1					0.24					0.07					0.36					1.52					1.01					1.06
4.7					0.13					0.21					0.07					0.35					1.5					1					1.05
17.52					0.14					0.23					0.08					0.34					1.49					1.02					1.04
11.05					0.17					0.3					0.07					0.29					1.48					1.66					1.02
9.39					0.19					0.32					0.1					0.32					1.1					1.66					0.1
14.02					0.2					0.5					0.13					0.29					1.08					1.63					0.37
12.17					0.2					0.52					0.15					0.29					1.03					1.62					0.38
7.43										0.49					0.2					0.29					0.97					1.6					0.39
11.24										0.48					0.2					0.3					0.94					1.59					0.4
9.85										0.51					0.19					0.32					0.98					1.57					0.39
20.76										0.57					0.23					0.28					0.97					1.62					0.39
14.6										0.59					0.25					0.23					0.92					1.64					0.39
6.94										0.65					0.29					0.21					0.91					1.62					0.39
25.69										0.57					0.26					0.21					0.9					1.6					0.46
13.98										0.57					0.26					0.42					0.86					1.54					0.28
20.26										0.56					0.23					0.41					0.87					1.47					0.23
16.21										0.55					0.21					0.4					0.84					1.4					0.25
25.52															0.21					0.29					0.09					1.39					0.37
8.37															1.91					0.28					0.09					1.43					0.34
12.43															1.9					0.52					0.11					1.44					0.33
16.83															1.93					0.51					0.12					1.06					0.35
10.03															1.88					0.48					0.16					1.06					0.33
23.44															1.86					0.46					0.16					1.06					0.24
18.5															1.85					0.53					0.67					1.09					0.2
8.77															1.9					0.53					0.66					1.1					0.19
6.48															1.92					0.54					0.66					1.07					0.26
20.66															1.95					0.55					0.66					1.07					0.32
12.43															1.95					0.54					0.66					1.06					0.32
24.83															1.99					0.51					0.64					1.1					0.31
23.79																				0.48					0.64					0.12					0.29
6.52																				0.48					0.66					0.11					0.33
10.36																				0.46					0.64					0.1					0.48
11.76																				0.47					0.68					0.24					0.49
16.99																				0.69					0.68					0.21					0.51
12.7																				0.65					0.67					0.21					0.54
5.39																				0.39					0.75					0.2					0.54
12.71																				0.37					0.74					0.16					0.56
7.15																				0.38					0.73					0.16					0.56
4.5																				0.39					0.7					0.14					0.5
15.08																									0.73					0.78
9.77																									0.73					0.71
10.64																									0.65					0.74
1136.64																									0.68					0.75
																									0.69					0.73
																									0.69					0.76
																									0.72					0.81
																									0.67
																									0.68
																									0.65
																									0.61
																									0.62
																									0.56
																									0.6
																									0.12
																									0.1
																									0.1
																									0.15
																									0.18
																									0.17
																									0.13
																									0.13
																									0.14
																									0.16
																									0.17
																									0.17
																									0.36
																									0.35
																									0.38
																									0.41
																									0.43
																									0.43
																									0.47
																									0.51
																									0.48
																									0.48
																									0.49
																									0.24
																									0.27
																									0.29
																									0.3
																									0.29
																									0.29
																									0.25
																									0.25
																									0.24
																									0.27
																									0.27
[truncated: 31 more columns]

## Sheet: Sheet4
Synd-4 MO chordamesoderm			red=sum
File ( Syn 4-7)
		1.2 cm contact 1					1.2 cm contact 2					1.2 cm contact 3,4,5					1.2 cm contact 6,7,8					1.2 cm contact 9					1.2 cm contact 10, 11					1.2 cm contact 12, 13					1.2 cm contact 14,15,16					1.2 cm contact 17,18					1.2 cm contact 19, 20,21
Total length measured		nc length	wc length		wc width		nc length	wc length		wc width		nc length	wc length		wc width		nc length	wc length		wc width		nc length	wc length		wc width		nc length	wc length		wc width		nc length	wc length		wc width		nc length	wc length		wc width		nc length	wc length		wc width		nc length	wc length
24.72		3.36	1.54		0.3		1.61	0.58		0.11		1.61	1.79		0.1		0.72	1.18		0.54		2.65	1.01		0.28		0.47	0.8		0.43		3.69	0.29		0.23		0.55	0.83		0.52		1.22	0.1		0.38		0.44	0.51
21.23		0.47	0.97		0.37		1.61	1.62		0.09		2.67	1.87		0.26		0.93	0.19		0.57		2.65	0.52		0.23		0.27	1.48		0.41		1.14	0.1		0.2		0.31	1.13		0.48		3.43	1.33		0.34		3.89	0.22
11.08		0.78	0.17		0.44			0.8		0.09		0.9	0.48		0.25		1.42	0.09		0.57			0.22		0.23		2.84	0.37		0.42		1.02	1.8		0.2		0.97	2.87		0.43		4.65	0.41		0.33		0.9	0.43
22.61		0.2	0.4		0.45			3		0.06		0.26	1.4		0.22		0.66	0.95		0.54			0.42		0.2		3.58	0.93		0.4		5.85	0.52		0.11		1.15	0.08		0.39			0.59		0.34		0.36	0.45
8.46		4.81	1.55		0.49					0.06		1	0.25		0.2		3.73	2.41		0.53			0.14		0.22			0.13		0.06			1.41		0.15		2.92	0.12		0.34			0.12		0.38		0.95	0.15
25.71			1.27		0.47					0.07		6.44	0.23		0.17					0.5			0.79		0.22			0.35		0.06			1.29		0.18		0.47	5.03		0.33			3.84		0.35		2.55	0.07
20.81			0.38		0.44					0.08			0.19		0.19					0.5			0.11		0.22			4.06		0.06			0.8		0.13		6.37			0.37			2.3		0.32		0.53	0.42
3.09			0.98		0.46					0.41			0.23		0.24					0.5			3.21		0.24					0.08			0.74		0.13					0.37			8.69		0.3		0.76	1.36
8.62			0.37		0.48					0.45			0.8		0.24					0.5					0.24					0.09			6.95		0.11					0.37					0.31		10.38	0.18
12.14			0.11		0.48					0.52			7.24		0.27					0.46					0.26					0.09					0.16					0.06					0.34			1.25
21.56			0.45		0.47					0.54					0.28					0.47					0.58					0.09					0.23					0.08					0.37			0.74
12.02			8.19		0.47					0.56					0.29					0.41					0.51					0.1					0.24					0.09					0.38			5.78
8.55					0.44					0.55					0.3					0.1					0.49					0.18					0.25					0.11					0.37
2.41					0.4					0.54					0.27					0.25					0.55					0.17					0.29					0.12					0.38
7.84					0.4					0.54					0.26					0.26					0.57					0.15					0.31					0.11					0.38
9.99					0.36					0.52					0.26					0.18					0.11					0.19					0.28					0.09					0.43
13.82					0.08					0.54					0.27					0.26					0.09					0.17					0.27					0.11					0.45
4.87					0.07					0.52					0.27					0.26					0.1					0.19					0.23					0.1					0.4
9.86					0.23					0.49					0.28					0.26					0.12					0.17					0.2					0.11					0.4
18.42					0.29					0.47					0.3					0.22					0.16					0.16					0.19					0.1					0.42
12.39					0.35					0.45					0.27					0.23					0.15					0.18					0.18					0.12					0.18
27.46					0.39					0.44					0.3					0.16					0.14					0.19					0.2					0.17					0.18
23.61					0.4					0.4					0.31					0.16					0.18					0.2					0.14					0.15					0.19
11.38					0.37					0.34					0.32					0.17					0.07					0.2					0.71					0.19					0.2
19.25					0.37					0.34					0.32					0.18					0.07					0.24					0.67					0.17					0.19
11.42					0.39					0.34					0.33					0.21					0.11					0.22					0.66					0.19					0.18
14.51					0.34					0.36					0.35										0.14					0.17					0.64					0.22					0.2
6.08					0.34					0.35					0.32										0.18					0.14					0.64					0.23					0.6
25.48					0.3					0.41					0.34										0.19					0.19					0.63					0.22					0.61
16.79					0.09					0.43					0.34										0.17					0.19					0.63					0.23					0.63
8.96					0.12					0.45					0.35										0.17					0.14					0.62					0.24					0.66
5.54					0.13										0.39										0.2					0.14					0.42					0.27					0.62
7.98					0.09										0.35										0.15					0.15					0.34					0.29					0.61
7.84					0.09										0.35										0.16					0.16					0.36					0.28					0.6
19.65					0.1										0.33										0.09					0.18					0.32					0.29					0.6
31.48					0.5										0.31										0.07					0.16					0.31					0.33					0.6
30.21					0.53										0.31															0.2					0.32					0.34					0.63
24.57					0.56										0.35															0.2					0.34					0.33					0.79
25.35					0.6										0.8															0.23					0.31					0.31					0.85
9.96					0.59										0.79															0.23					0.22					0.3					0.84
10.25					0.62										0.78															0.16					0.21					0.29					0.82
5.35					0.64										0.75															0.1					0.2					0.27					0.84
5.43					0.64										0.68																				0.24					0.27					0.78
17.3					0.64										0.54																				0.25					0.25					0.7
15.27					0.65										0.5																				0.23					0.25					0.63
8.35					0.63										0.5																				0.24					0.24					0.61
5.27					0.63										0.52																				0.21					0.22					0.59
8.6					0.63										0.54																				0.19					0.22					0.62
9.75					0.62										0.51																				0.16					0.26					0.65
14.48					0.62										0.54																				0.24					0.27					0.66
25.35					0.58										0.54																				0.25					0.71					0.66
9.27					0.55										0.53																				0.55					0.36					0.67
19.85					0.06										0.51																				0.53										0.64
14.07					0.11										0.48																				0.47										0.61
6.36					0.07										0.43																				0.45										0.49
14.64					0.08										0.38																				0.47										0.44
8.74					0.07										0.37																				0.45										0.4
17.01					0.51										0.43																				0.41										0.38
20.15					0.56										0.31																				0.45										0.41
10.41					0.62										0.26																				0.46										0.42
5.18					0.66										0.3																				0.4										0.44
8.65					0.69										0.12																				0.41										0.4
6.14					0.73										0.08																				0.43										0.36
31.05					0.72										0.09																				0.43										0.3
13.3					0.66										0.31																				0.17										0.26
16.87					0.62										0.27																				0.18										0.24
16.72					0.6										0.25																				0.18										0.27
12.36					0.58										0.42																				0.21										0.31
23.86					0.53										0.39																				0.23										0.3
7.86					0.49										0.37																				0.23										0.33
3.15					0.49										0.37																				0.24										0.31
11.01					0.42										0.37																				0.21										0.31
21.11					0.41										0.4																														0.27
7.25					0.43										0.41																														0.22
9.16					0.47										0.39																														0.22
13.07					0.1										0.45																														0.22
11.72					0.36										0.44																														0.25
3.07					0.3																																								0.3
23.58					0.3																																								0.32
23.24					0.28																																								0.3
1.5					0.3																																								0.34
8.55					0.34																																								0.36
5.97					0.32																																								0.36
8.76					0.33																																								0.37
14.99					0.39																																								0.36
19.38					0.47																																								0.39
6.66					0.11																																								0.38
11.02					0.14																																								0.39
33.25					0.09																																								0.34
9.81					0.07
6.68					0.11
9.58
5.86
7.39
5.57
8.43
19.47
10.19
17.8
4.7
11.38
6.02
8.75
24.4
8.66
12.68
7.55
11.47
21.99
17.91
11.57
17.17
14.26
6.83
29.7
8.66
4.16
11.03
6.81
3.35
11.43
4.21
5.61
14.84
7.6
10.24
12.23
23.48
12.32
26.41
6.17
2.44
1718.86
[truncated: 58 more columns]

## Sheet: Sheet5
Combined Data from all 4 files			red=sum
	Total length measured		Total length of nc		Total length of wc				nc	wc	gap	Total		WC Width	Bin		Count	Frequency
								lengths	266.81	426.19	3907.72	4600.72			0-50		2729	5.79947
	455.08		3.25		9.49			%	5.79931	9.26355	84.9371	1			50-100		411	0.873427
	1290.14		1.68		2.88										100-150		336	0.714043
	1136.64		1.94		4.8										150-200		381	0.809674
	1718.86		2.81		7.4										200-250		354	0.752295
	4600.72		4.72		4.23			NC measurements		2729	based on ratio of 5.799 : 9.264				250-300		330	0.701292
			1.28		2.1			WC measurements		4359					300-350		299	0.635413
			3.83		5.52			Gaps		39968					350-400		341	0.724668
			1.2		8.77										400-450		258	0.548283
			0.53		11.36										450-500		248	0.527032
			3.1		5.28										500-550		164	0.348521
			5.56		3.98										550-600		181	0.384648
			4.15		2.23										600-650		155	0.329395
			1.32		1.2										650-700		150	0.318769
			2.9		0.93										700-750		76	0.16151
			1.01		0.53										750-800		63	0.133883
			4.33		3.06										800-850		55	0.116882
			2.02		0.49										850-900		65	0.138133
			5.21		1.63										900-950		68	0.144509
			3.92		5.91										950-1000		60	0.127508
			2.88		5.29										1000+		364	0.773546
			3.22		6.75										Gaps		39968	84.9371
			1.51		3.06											Total	47056
			2.86		1.64
			4.25		2.08
			0.69		2.77
			1.29		4.86
			0.62		7.47
			13.02		4.61
			3.71		6.31
			6.01		0.2
			0.58		5.35
			2.55		5.38
			3.25		7.58
			2.62		8.13
			7.35		13.69
			3.91		9.5
			1.28		8.33
			4.27		4.7
			4.2		2.87
			1.84		8.61
			3.84		6.88
			5.1		6.53
			3.48		2.01
			2.16		5.73
			1.91		2.53
			4.81		12.68
			1.61		8.38
			6.44		11.26
			3.73		6.7
			2.65		8.19
			3.58		3
			5.85		7.24
			6.37		2.41
			4.65		3.21
			10.38		4.06
			7.08		6.95
			7.07		5.03
			0.47		8.69
			0.83		5.78
			2.58		2.72
			6.97		5.07
			2.11		6.23
			1.75		12.51
			3.81		4.63
			4.01		8.01
			0.52		2.92
			1.91		1.19
			10.86		8.5
			5.96		5.44
			6.9		16.91
			5.52		2.97
			4.06		3.69
			1.17		2.5
			266.81		3.3
					4.1
					2.69
					10.46
					4.12
					426.19

## Sheet: Sheet6
	sheet 1			sheet 2			sheet 3			sheet 4
	wc width			wc width			wc width			wc width			Range (um)					Total
1	0.06		1	0.06		1	0.06		1	0.06			0.06-0.1	52	98	124	137	411
2	0.06		2	0.06		2	0.06		2	0.06			0.11-0.15	24	102	75	135	336
3	0.06		3	0.06		3	0.06		3	0.06			0.16-0.20	33	79	120	149	381
4	0.06		4	0.06		4	0.06		4	0.06			0.21-0.25	28	53	117	156	354
5	0.06		5	0.06		5	0.06		5	0.06			0.26-0.30	44	78	80	128	330
6	0.06		6	0.06		6	0.06		6	0.06			0.31-0.35	21	65	77	136	299
7	0.06		7	0.06		7	0.06		7	0.06			0.36-0.40	27	47	106	161	341
8	0.06		8	0.06		8	0.06		8	0.06			0.41-0.45	12	44	80	122	258
9	0.06		9	0.06		9	0.06		9	0.06			0.46-0.50	15	41	78	114	248
10	0.06		10	0.06		10	0.06		10	0.06			0.51-0.55	31	30	5	98	164
11	0.06		11	0.06		11	0.06		11	0.06			0.56-0.60	42	20	52	67	181
12	0.06		12	0.06		12	0.07		12	0.06			0.61-0.65	26	20	47	62	155
13	0.07		13	0.06		13	0.07		13	0.06			0.66-0.70	13	21	64	52	150
14	0.07		14	0.07		14	0.07		14	0.06			0.71-0.75	8	9	33	26	76
15	0.07		15	0.07		15	0.07		15	0.07			0.76-0.80	3	8	27	25	63
16	0.07		16	0.07		16	0.07		16	0.07			0.81-0.85	4	4	33	14	55
17	0.07		17	0.07		17	0.07		17	0.07			0.86-0.90	16	3	32	14	65
18	0.07		18	0.07		18	0.07		18	0.07			0.91-0.95	25	4	23	16	68
19	0.07		19	0.07		19	0.07		19	0.07			0.96-1.00	19	7	25	9	60
20	0.07		20	0.07		20	0.07		20	0.07			1.00+	129	2	163	70	364
21	0.07		21	0.07		21	0.07		21	0.07								4359
22	0.07		22	0.07		22	0.07		22	0.07
23	0.07		23	0.07		23	0.07		23	0.07
24	0.07		24	0.07		24	0.07		24	0.07
25	0.07		25	0.07		25	0.07		25	0.07
26	0.07		26	0.07		26	0.07		26	0.07
27	0.08		27	0.07		27	0.07		27	0.07
28	0.08		28	0.07		28	0.07		28	0.07
29	0.08		29	0.07		29	0.07		29	0.07
30	0.08		30	0.07		30	0.07		30	0.07
31	0.08		31	0.07		31	0.07		31	0.07
32	0.08		32	0.07		32	0.08		32	0.07
33	0.09		33	0.07		33	0.08		33	0.07
34	0.09		34	0.07		34	0.08		34	0.07
35	0.09		35	0.08		35	0.08		35	0.07
36	0.09		36	0.08		36	0.08		36	0.07
37	0.09		37	0.08		37	0.08		37	0.08
38	0.09		38	0.08		38	0.08		38	0.08
39	0.09		39	0.08		39	0.08		39	0.08
40	0.09		40	0.08		40	0.08		40	0.08
41	0.09		41	0.08		41	0.08		41	0.08
42	0.09		42	0.08		42	0.08		42	0.08
43	0.09		43	0.08		43	0.08		43	0.08
44	0.1		44	0.08		44	0.08		44	0.08
45	0.1		45	0.08		45	0.08		45	0.08
46	0.1		46	0.08		46	0.08		46	0.08
47	0.1		47	0.08		47	0.08		47	0.08
48	0.1		48	0.08		48	0.08		48	0.08
49	0.1		49	0.08		49	0.08		49	0.08
50	0.1		50	0.08		50	0.08		50	0.08
51	0.1		51	0.08		51	0.08		51	0.08
52	0.1		52	0.08		52	0.08		52	0.08
1	0.11		53	0.08		53	0.08		53	0.08
2	0.11		54	0.08		54	0.08		54	0.08
3	0.11		55	0.08		55	0.08		55	0.08
4	0.11		56	0.09		56	0.08		56	0.08
5	0.11		57	0.09		57	0.09		57	0.08
6	0.11		58	0.09		58	0.09		58	0.08
7	0.11		59	0.09		59	0.09		59	0.09
8	0.11		60	0.09		60	0.09		60	0.09
9	0.11		61	0.09		61	0.09		61	0.09
10	0.11		62	0.09		62	0.09		62	0.09
11	0.11		63	0.09		63	0.09		63	0.09
12	0.11		64	0.09		64	0.09		64	0.09
13	0.12		65	0.09		65	0.09		65	0.09
14	0.12		66	0.09		66	0.09		66	0.09
15	0.12		67	0.09		67	0.09		67	0.09
16	0.12		68	0.09		68	0.09		68	0.09
17	0.12		69	0.09		69	0.09		69	0.09
18	0.12		70	0.09		70	0.09		70	0.09
19	0.12		71	0.09		71	0.09		71	0.09
20	0.12		72	0.09		72	0.09		72	0.09
21	0.13		73	0.09		73	0.09		73	0.09
22	0.15		74	0.09		74	0.09		74	0.09
23	0.15		75	0.09		75	0.09		75	0.09
24	0.15		76	0.09		76	0.09		76	0.09
1	0.16		77	0.09		77	0.09		77	0.09
2	0.16		78	0.09		78	0.09		78	0.09
3	0.16		79	0.09		79	0.09		79	0.09
4	0.16		80	0.09		80	0.09		80	0.09
5	0.16		81	0.09		81	0.09		81	0.09
6	0.16		82	0.09		82	0.09		82	0.09
7	0.16		83	0.1		83	0.09		83	0.09
8	0.16		84	0.1		84	0.09		84	0.09
9	0.16		85	0.1		85	0.09		85	0.09
10	0.17		86	0.1		86	0.09		86	0.09
11	0.17		87	0.1		87	0.09		87	0.09
12	0.17		88	0.1		88	0.1		88	0.09
13	0.17		89	0.1		89	0.1		89	0.09
14	0.17		90	0.1		90	0.1		90	0.09
15	0.17		91	0.1		91	0.1		91	0.09
16	0.17		92	0.1		92	0.1		92	0.09
17	0.18		93	0.1		93	0.1		93	0.09
18	0.18		94	0.1		94	0.1		94	0.09
19	0.18		95	0.1		95	0.1		95	0.09
20	0.18		96	0.1		96	0.1		96	0.09
21	0.18		97	0.1		97	0.1		97	0.09
22	0.19		98	0.1		98	0.1		98	0.09
23	0.19		1	0.11		99	0.1		99	0.09
24	0.19		2	0.11		100	0.1		100	0.1
25	0.19		3	0.11		101	0.1		101	0.1
26	0.19		4	0.11		102	0.1		102	0.1
27	0.19		5	0.11		103	0.1		103	0.1
28	0.19		6	0.11		104	0.1		104	0.1
29	0.19		7	0.11		105	0.1		105	0.1
30	0.2		8	0.11		106	0.1		106	0.1
31	0.2		9	0.11		107	0.1		107	0.1
32	0.2		10	0.11		108	0.1		108	0.1
33	0.2		11	0.11		109	0.1		109	0.1
1	0.21		12	0.11		110	0.1		110	0.1
2	0.21		13	0.11		111	0.1		111	0.1
3	0.21		14	0.11		112	0.1		112	0.1
4	0.21		15	0.11		113	0.1		113	0.1
5	0.21		16	0.11		114	0.1		114	0.1
6	0.21		17	0.11		115	0.1		115	0.1
7	0.21		18	0.11		116	0.1		116	0.1
8	0.22		19	0.11		117	0.1		117	0.1
9	0.22		20	0.11		118	0.1		118	0.1
10	0.22		21	0.11		119	0.1		119	0.1
11	0.22		22	0.11		120	0.1		120	0.1
12	0.22		23	0.11		121	0.1		121	0.1
13	0.22		24	0.12		122	0.1		122	0.1
14	0.22		25	0.12		123	0.1		123	0.1
15	0.22		26	0.12		124	0.1		124	0.1
16	0.23		27	0.12		1	0.11		125	0.1
17	0.23		28	0.12		2	0.11		126	0.1
18	0.23		29	0.12		3	0.11		127	0.1
19	0.24		30	0.12		4	0.11		128	0.1
20	0.24		31	0.12		5	0.11		129	0.1
21	0.25		32	0.12		6	0.11		130	0.1
22	0.25		33	0.12		7	0.11		131	0.1
23	0.25		34	0.12		8	0.11		132	0.1
24	0.25		35	0.12		9	0.11		133	0.1
25	0.25		36	0.12		10	0.11		134	0.1
26	0.25		37	0.12		11	0.11		135	0.1
27	0.25		38	0.12		12	0.11		136	0.1
28	0.25		39	0.12		13	0.11		137	0.1
1	0.26		40	0.12		14	0.11		1	0.11
2	0.26		41	0.13		15	0.11		2	0.11
3	0.26		42	0.13		16	0.11		3	0.11
4	0.26		43	0.13		17	0.11		4	0.11
5	0.27		44	0.13		18	0.12		5	0.11
6	0.27		45	0.13		19	0.12		6	0.11
7	0.27		46	0.13		20	0.12		7	0.11
8	0.27		47	0.13		21	0.12		8	0.11
9	0.27		48	0.13		22	0.12		9	0.11
10	0.27		49	0.13		23	0.12		10	0.11
11	0.27		50	0.13		24	0.12		11	0.11
12	0.27		51	0.13		25	0.12		12	0.11
13	0.27		52	0.13		26	0.12		13	0.11
14	0.27		53	0.13		27	0.12		14	0.11
15	0.27		54	0.13		28	0.12		15	0.11
16	0.27		55	0.13		29	0.12		16	0.11
17	0.27		56	0.14		30	0.12		17	0.11
18	0.28		57	0.14		31	0.12		18	0.11
19	0.28		58	0.14		32	0.13		19	0.11
20	0.28		59	0.14		33	0.13		20	0.11
21	0.28		60	0.14		34	0.13		21	0.11
22	0.28		61	0.14		35	0.13		22	0.11
23	0.28		62	0.14		36	0.13		23	0.11
24	0.28		63	0.14		37	0.13		24	0.11
25	0.29		64	0.14		38	0.13		25	0.11
26	0.29		65	0.14		39	0.13		26	0.11
27	0.29		66	0.14		40	0.13		27	0.11
28	0.29		67	0.14		41	0.13		28	0.11
29	0.29		68	0.14		42	0.13		29	0.11
30	0.29		69	0.14		43	0.13		30	0.11
31	0.29		70	0.14		44	0.14		31	0.11
32	0.29		71	0.14		45	0.14		32	0.11
33	0.29		72	0.14		46	0.14		33	0.11
34	0.29		73	0.14		47	0.14		34	0.12
35	0.29		74	0.14		48	0.14		35	0.12
36	0.29		75	0.14		49	0.14		36	0.12
37	0.3		76	0.14		50	0.14		37	0.12
38	0.3		77	0.14		51	0.14		38	0.12
39	0.3		78	0.14		52	0.14		39	0.12
40	0.3		79	0.14		53	0.14		40	0.12
41	0.3		80	0.15		54	0.14		41	0.12
42	0.3		81	0.15		55	0.14		42	0.12
43	0.3		82	0.15		56	0.14		43	0.12
44	0.3		83	0.15		57	0.14		44	0.12
1	0.31		84	0.15		58	0.14		45	0.12
2	0.31		85	0.15		59	0.15		46	0.12
3	0.31		86	0.15		60	0.15		47	0.12
4	0.31		87	0.15		61	0.15		48	0.12
5	0.32		88	0.15		62	0.15		49	0.12
6	0.32		89	0.15		63	0.15		50	0.12
7	0.32		90	0.15		64	0.15		51	0.12
8	0.32		91	0.15		65	0.15		52	0.12
9	0.32		92	0.15		66	0.15		53	0.12
10	0.32		93	0.15		67	0.15		54	0.12
11	0.32		94	0.15		68	0.15		55	0.12
12	0.32		95	0.15		69	0.15		56	0.12
13	0.33		96	0.15		70	0.15		57	0.12
14	0.34		97	0.15		71	0.15		58	0.12
15	0.34		98	0.15		72	0.15		59	0.12
16	0.34		99	0.15		73	0.15		60	0.12
17	0.34		100	0.15		74	0.15		61	0.12
18	0.35		101	0.15		75	0.15		62	0.12
19	0.35		102	0.15		1	0.16		63	0.12
20	0.35		1	0.16		2	0.16		64	0.13
21	0.35		2	0.16		3	0.16		65	0.13
1	0.36		3	0.16		4	0.16		66	0.13
2	0.36		4	0.16		5	0.16		67	0.13
3	0.36		5	0.16		6	0.16		68	0.13
4	0.36		6	0.16		7	0.16		69	0.13
5	0.36		7	0.16		8	0.16		70	0.13
6	0.36		8	0.16		9	0.16		71	0.13
7	0.36		9	0.16		10	0.16		72	0.13
8	0.37		10	0.16		11	0.16		73	0.13
9	0.37		11	0.16		12	0.16		74	0.13
10	0.37		12	0.16		13	0.16		75	0.13
11	0.38		13	0.16		14	0.16		76	0.13
12	0.38		14	0.16		15	0.16		77	0.13
13	0.38		15	0.16		16	0.16		78	0.13
14	0.38		16	0.16		17	0.16		79	0.13
15	0.38		17	0.16		18	0.16		80	0.13
16	0.39		18	0.16		19	0.16		81	0.13
17	0.39		19	0.16		20	0.16		82	0.13
18	0.39		20	0.16		21	0.16		83	0.13
19	0.4		21	0.17		22	0.16		84	0.13
20	0.4		22	0.17		23	0.16		85	0.13
21	0.4		23	0.17		24	0.16		86	0.13
22	0.4		24	0.17		25	0.16		87	0.14
23	0.4		25	0.17		26	0.16		88	0.14
24	0.4		26	0.17		27	0.16		89	0.14
25	0.4		27	0.17		28	0.16		90	0.14
26	0.4		28	0.17		29	0.16		91	0.14
27	0.4		29	0.17		30	0.16		92	0.14
1	0.41		30	0.17		31	0.16		93	0.14
2	0.41		31	0.17		32	0.17		94	0.14
3	0.42		32	0.17		33	0.17		95	0.14
4	0.42		33	0.17		34	0.17		96	0.14
5	0.43		34	0.18		35	0.17		97	0.14
6	0.43		35	0.18		36	0.17		98	0.14
7	0.44		36	0.18		37	0.17		99	0.14
8	0.44		37	0.18		38	0.17		100	0.14
9	0.44		38	0.18		39	0.17		101	0.14
10	0.44		39	0.18		40	0.17		102	0.14
11	0.45		40	0.18		41	0.17		103	0.14
12	0.45		41	0.18		42	0.17		104	0.14
1	0.46		42	0.18		43	0.17		105	0.14
2	0.46		43	0.18		44	0.17		106	0.14
3	0.46		44	0.18		45	0.17		107	0.14
4	0.47		45	0.18		46	0.17		108	0.14
5	0.47		46	0.18		47	0.17		109	0.14
6	0.48		47	0.18		48	0.17		110	0.14
7	0.48		48	0.18		49	0.17		111	0.14
8	0.48		49	0.18		50	0.17		112	0.14
9	0.48		50	0.18		51	0.17		113	0.14
10	0.49		51	0.19		52	0.18		114	0.14
11	0.49		52	0.19		53	0.18		115	0.14
12	0.5		53	0.19		54	0.18		116	0.14
13	0.5		54	0.19		55	0.18		117	0.15
14	0.5		55	0.19		56	0.18		118	0.15
15	0.5		56	0.19		57	0.18		119	0.15
1	0.51		57	0.19		58	0.18		120	0.15
2	0.51		58	0.19		59	0.18		121	0.15
3	0.51		59	0.19		60	0.18		122	0.15
4	0.51		60	0.19		61	0.18		123	0.15
5	0.51		61	0.19		62	0.18		124	0.15
6	0.51		62	0.19		63	0.18		125	0.15
7	0.52		63	0.19		64	0.18		126	0.15
8	0.52		64	0.19		65	0.18		127	0.15
9	0.52		65	0.19		66	0.18		128	0.15
10	0.52		66	0.19		67	0.19		129	0.15
11	0.52		67	0.19		68	0.19		130	0.15
12	0.52		68	0.19		69	0.19		131	0.15
13	0.53		69	0.19		70	0.19		132	0.15
14	0.53		70	0.2		71	0.19		133	0.15
15	0.53		71	0.2		72	0.19		134	0.15
16	0.53		72	0.2		73	0.19		135	0.15
17	0.53		73	0.2		74	0.19		1	0.16
18	0.53		74	0.2		75	0.19		2	0.16
19	0.53		75	0.2		76	0.19		3	0.16
20	0.54		76	0.2		77	0.19		4	0.16
21	0.54		77	0.2		78	0.19		5	0.16
22	0.54		78	0.2		79	0.19		6	0.16
23	0.54		79	0.2		80	0.19		7	0.16
24	0.54		1	0.21		81	0.19		8	0.16
25	0.54		2	0.21		82	0.19		9	0.16
26	0.55		3	0.21		83	0.19		10	0.16
27	0.55		4	0.21		84	0.19		11	0.16
28	0.55		5	0.21		85	0.19		12	0.16
29	0.55		6	0.21		86	0.19		13	0.16
30	0.55		7	0.21		87	0.19		14	0.16
31	0.55		8	0.21		88	0.19		15	0.16
1	0.56		9	0.21		89	0.19		16	0.16
2	0.56		10	0.21		90	0.19		17	0.16
3	0.56		11	0.21		91	0.19		18	0.16
4	0.56		12	0.21		92	0.19		19	0.16
5	0.56		13	0.22		93	0.19		20	0.16
6	0.56		14	0.22		94	0.19		21	0.16
7	0.56		15	0.22		95	0.2		22	0.16
8	0.56		16	0.22		96	0.2		23	0.16
9	0.56		17	0.22		97	0.2		24	0.16
10	0.57		18	0.22		98	0.2		25	0.16
11	0.57		19	0.22		99	0.2		26	0.16
12	0.57		20	0.22		100	0.2		27	0.16
13	0.57		21	0.22		101	0.2		28	0.16
14	0.57		22	0.22		102	0.2		29	0.16
15	0.57		23	0.22		103	0.2		30	0.16
16	0.57		24	0.22		104	0.2		31	0.16
17	0.57		25	0.23		105	0.2		32	0.16
18	0.58		26	0.23		106	0.2		33	0.16
19	0.58		27	0.23		107	0.2		34	0.16
20	0.58		28	0.23		108	0.2		35	0.16
21	0.58		29	0.23		109	0.2		36	0.17
22	0.58		30	0.23		110	0.2		37	0.17
23	0.58		31	0.23		111	0.2		38	0.17
24	0.58		32	0.23		112	0.2		39	0.17
25	0.59		33	0.23		113	0.2		40	0.17
26	0.59		34	0.23		114	0.2		41	0.17
27	0.59		35	0.24		115	0.2		42	0.17
28	0.59		36	0.24		116	0.2		43	0.17
29	0.59		37	0.24		117	0.2		44	0.17
30	0.59		38	0.24		118	0.2		45	0.17
31	0.59		39	0.24		119	0.2		46	0.17
32	0.59		40	0.25		120	0.2		47	0.17
33	0.59		41	0.25		1	0.21		48	0.17
34	0.59		42	0.25		2	0.21		49	0.17
35	0.59		43	0.25		3	0.21		50	0.17
36	0.59		44	0.25		4	0.21		51	0.17
37	0.59		45	0.25		5	0.21		52	0.17
38	0.6		46	0.25		6	0.21		53	0.17
39	0.6		47	0.25		7	0.21		54	0.17
40	0.6		48	0.25		8	0.21		55	0.17
41	0.6		49	0.25		9	0.21		56	0.17
42	0.6		50	0.25		10	0.21		57	0.17
1	0.61		51	0.25		11	0.21		58	0.17
2	0.61		52	0.25		12	0.21		59	0.17
3	0.61		53	0.25		13	0.21		60	0.17
4	0.61		1	0.26		14	0.21		61	0.17
5	0.61		2	0.26		15	0.21		62	0.18
6	0.61		3	0.26		16	0.21		63	0.18
7	0.61		4	0.26		17	0.21		64	0.18
8	0.61		5	0.26		18	0.21		65	0.18
9	0.62		6	0.26		19	0.21		66	0.18
10	0.62		7	0.26		20	0.21		67	0.18
11	0.62		8	0.26		21	0.21		68	0.18
12	0.62		9	0.26		22	0.21		69	0.18
13	0.62		10	0.26		23	0.21		70	0.18
14	0.62		11	0.26		24	0.21		71	0.18
15	0.62		12	0.26		25	0.21		72	0.18
16	0.62		13	0.26		26	0.21		73	0.18
17	0.62		14	0.26		27	0.22		74	0.18
18	0.63		15	0.26		28	0.22		75	0.18
19	0.63		16	0.26		29	0.22		76	0.18
20	0.63		17	0.27		30	0.22		77	0.18
21	0.64		18	0.27		31	0.22		78	0.18
22	0.64		19	0.27		32	0.22		79	0.18
23	0.64		20	0.27		33	0.22		80	0.18
24	0.65		21	0.27		34	0.22		81	0.18
25	0.65		22	0.27		35	0.22		82	0.18
26	0.65		23	0.27		36	0.22		83	0.18
1	0.66		24	0.27		37	0.22		84	0.18
2	0.66		25	0.27		38	0.22		85	0.18
3	0.66		26	0.27		39	0.22		86	0.18
4	0.67		27	0.27		40	0.22		87	0.18
5	0.67		28	0.27		41	0.22		88	0.18
6	0.68		29	0.27		42	0.22		89	0.18
7	0.68		30	0.27		43	0.22		90	0.18
8	0.68		31	0.27		44	0.22		91	0.18
9	0.68		32	0.27		45	0.22		92	0.18
10	0.69		33	0.27		46	0.22		93	0.18
11	0.7		34	0.27		47	0.22		94	0.18
12	0.7		35	0.27		48	0.23		95	0.18
13	0.7		36	0.27		49	0.23		96	0.18
1	0.71		37	0.27		50	0.23		97	0.18
2	0.71		38	0.27		51	0.23		98	0.19
3	0.71		39	0.27		52	0.23		99	0.19
4	0.72		40	0.28		53	0.23		100	0.19
5	0.72		41	0.28		54	0.23		101	0.19
6	0.73		42	0.28		55	0.23		102	0.19
7	0.75		43	0.28		56	0.23		103	0.19
8	0.75		44	0.28		57	0.23		104	0.19
1	0.76		45	0.28		58	0.23		105	0.19
2	0.76		46	0.28		59	0.23		106	0.19
3	0.78		47	0.28		60	0.23		107	0.19
1	0.84		48	0.28		61	0.23		108	0.19
2	0.84		49	0.28		62	0.23		109	0.19
3	0.85		50	0.28		63	0.23		110	0.19
4	0.85		51	0.28		64	0.23		111	0.19
1	0.87		52	0.29		65	0.23		112	0.19
2	0.87		53	0.29		66	0.23		113	0.19
3	0.88		54	0.29		67	0.23		114	0.19
4	0.88		55	0.29		68	0.23		115	0.19
5	0.88		56	0.29		69	0.24		116	0.19
6	0.88		57	0.29		70	0.24		117	0.19
7	0.89		58	0.29		71	0.24		118	0.19
8	0.89		59	0.29		72	0.24		119	0.19
9	0.89		60	0.29		73	0.24		120	0.19
10	0.9		61	0.29		74	0.24		121	0.19
11	0.9		62	0.29		75	0.24		122	0.2
12	0.9		63	0.29		76	0.24		123	0.2
13	0.9		64	0.29		77	0.24		124	0.2
14	0.9		65	0.29		78	0.24		125	0.2
15	0.9		66	0.29		79	0.24		126	0.2
16	0.9		67	0.29		80	0.24		127	0.2
1	0.91		68	0.3		81	0.24		128	0.2
2	0.91		69	0.3		82	0.24		129	0.2
3	0.91		70	0.3		83	0.24		130	0.2
4	0.91		71	0.3		84	0.24		131	0.2
5	0.91		72	0.3		85	0.24		132	0.2
6	0.92		73	0.3		86	0.24		133	0.2
7	0.92		74	0.3		87	0.24		134	0.2
8	0.92		75	0.3		88	0.24		135	0.2
9	0.92		76	0.3		89	0.24		136	0.2
10	0.92		77	0.3		90	0.24		137	0.2
11	0.93		78	0.3		91	0.24		138	0.2
12	0.93		1	0.31		92	0.24		139	0.2
13	0.93		2	0.31		93	0.24		140	0.2
14	0.94		3	0.31		94	0.24		141	0.2
15	0.94		4	0.31		95	0.24		142	0.2
16	0.94		5	0.31		96	0.25		143	0.2
17	0.94		6	0.31		97	0.25		144	0.2
18	0.94		7	0.31		98	0.25		145	0.2
19	0.95		8	0.31		99	0.25		146	0.2
20	0.95		9	0.31		100	0.25		147	0.2
21	0.95		10	0.31		101	0.25		148	0.2
22	0.95		11	0.31		102	0.25		149	0.2
23	0.95		12	0.31		103	0.25		1	0.21
24	0.95		13	0.31		104	0.25		2	0.21
25	0.95		14	0.31		105	0.25		3	0.21
1	0.96		15	0.31		106	0.25		4	0.21
2	0.96		16	0.31		107	0.25		5	0.21
3	0.97		17	0.32		108	0.25		6	0.21
4	0.98		18	0.32		109	0.25		7	0.21
5	0.98		19	0.32		110	0.25		8	0.21
6	0.98		20	0.32		111	0.25		9	0.21
7	0.98		21	0.32		112	0.25		10	0.21
8	0.98		22	0.32		113	0.25		11	0.21
9	0.98		23	0.32		114	0.25		12	0.21
10	0.98		24	0.32		115	0.25		13	0.21
11	0.99		25	0.32		116	0.25		14	0.21
12	0.99		26	0.32		117	0.25		15	0.21
13	0.99		27	0.32		1	0.26		16	0.21
14	0.99		28	0.32		2	0.26		17	0.21
15	1		29	0.32		3	0.26		18	0.21
16	1		30	0.32		4	0.26		19	0.21
17	1		31	0.32		5	0.26		20	0.21
18	1		32	0.32		6	0.26		21	0.21
19	1		33	0.32		7	0.26		22	0.21
1	1.01		34	0.33		8	0.26		23	0.21
2	1.01		35	0.33		9	0.26		24	0.21
3	1.01		36	0.33		10	0.26		25	0.21
4	1.01		37	0.33		11	0.26		26	0.21
5	1.01		38	0.33		12	0.26		27	0.21
6	1.01		39	0.33		13	0.26		28	0.22
7	1.02		40	0.33		14	0.26		29	0.22
8	1.02		41	0.34		15	0.26		30	0.22
9	1.02		42	0.34		16	0.27		31	0.22
10	1.03		43	0.34		17	0.27		32	0.22
11	1.03		44	0.34		18	0.27		33	0.22
12	1.04		45	0.34		19	0.27		34	0.22
13	1.06		46	0.34		20	0.27		35	0.22
14	1.06		47	0.34		21	0.27		36	0.22
15	1.07		48	0.34		22	0.27		37	0.22
16	1.07		49	0.34		23	0.27		38	0.22
17	1.07		50	0.34		24	0.27		39	0.22
18	1.07		51	0.34		25	0.27		40	0.22
19	1.07		52	0.34		26	0.27		41	0.22
20	1.08		53	0.34		27	0.27		42	0.22
21	1.08		54	0.35		28	0.27		43	0.22
22	1.08		55	0.35		29	0.27		44	0.22
23	1.08		56	0.35		30	0.27		45	0.22
24	1.09		57	0.35		31	0.28		46	0.22
25	1.09		58	0.35		32	0.28		47	0.22
26	1.09		59	0.35		33	0.28		48	0.22
27	1.09		60	0.35		34	0.28		49	0.22
28	1.09		61	0.35		35	0.28		50	0.22
29	1.09		62	0.35		36	0.28		51	0.22
30	1.1		63	0.35		37	0.28		52	0.22
31	1.1		64	0.35		38	0.28		53	0.22
32	1.1		65	0.35		39	0.28		54	0.22
33	1.11		1	0.36		40	0.28		55	0.22
34	1.11		2	0.36		41	0.28		56	0.22
35	1.11		3	0.36		42	0.28		57	0.22
36	1.11		4	0.36		43	0.28		58	0.22
37	1.12		5	0.36		44	0.29		59	0.22
38	1.12		6	0.36		45	0.29		60	0.23
39	1.12		7	0.36		46	0.29		61	0.23
40	1.12		8	0.36		47	0.29		62	0.23
41	1.12		9	0.36		48	0.29		63	0.23
42	1.12		10	0.36		49	0.29		64	0.23
43	1.13		11	0.36		50	0.29		65	0.23
44	1.13		12	0.37		51	0.29		66	0.23
45	1.13		13	0.37		52	0.29		67	0.23
46	1.13		14	0.37		53	0.29		68	0.23
47	1.14		15	0.37		54	0.29		69	0.23
48	1.14		16	0.37		55	0.29		70	0.23
49	1.14		17	0.37		56	0.29		71	0.23
50	1.14		18	0.37		57	0.29		72	0.23
51	1.14		19	0.37		58	0.29		73	0.23
52	1.14		20	0.37		59	0.29		74	0.23
53	1.15		21	0.37		60	0.29		75	0.23
54	1.15		22	0.38		61	0.3		76	0.23
55	1.15		23	0.38		62	0.3		77	0.23
56	1.16		24	0.38		63	0.3		78	0.23
57	1.16		25	0.38		64	0.3		79	0.23
58	1.16		26	0.38		65	0.3		80	0.23
59	1.16		27	0.38		66	0.3		81	0.23
60	1.16		28	0.38		67	0.3		82	0.23
61	1.16		29	0.38		68	0.3		83	0.23
62	1.16		30	0.38		69	0.3		84	0.23
63	1.16		31	0.38		70	0.3		85	0.23
64	1.17		32	0.39		71	0.3		86	0.23
65	1.18		33	0.39		72	0.3		87	0.23
66	1.18		34	0.39		73	0.3		88	0.23
67	1.19		35	0.39		74	0.3		89	0.23
68	1.19		36	0.39		75	0.3		90	0.23
69	1.19		37	0.39		76	0.3		91	0.23
70	1.2		38	0.39		77	0.3		92	0.23
71	1.2		39	0.4		78	0.3		93	0.24
72	1.21		40	0.4		79	0.3		94	0.24
73	1.21		41	0.4		80	0.3		95	0.24
74	1.21		42	0.4		1	0.31		96	0.24
75	1.22		43	0.4		2	0.31		97	0.24
76	1.22		44	0.4		3	0.31		98	0.24
77	1.22		45	0.4		4	0.31		99	0.24
78	1.23		46	0.4		5	0.31		100	0.24
79	1.23		47	0.4		6	0.31		101	0.24
80	1.23		1	0.41		7	0.31		102	0.24
81	1.23		2	0.41		8	0.32		103	0.24
82	1.23		3	0.41		9	0.32		104	0.24
83	1.23		4	0.41		10	0.32		105	0.24
84	1.24		5	0.41		11	0.32		106	0.24
85	1.24		6	0.41		12	0.32		107	0.24
86	1.24		7	0.41		13	0.32		108	0.24
87	1.24		8	0.41		14	0.32		109	0.24
88	1.24		9	0.42		15	0.32		110	0.24
89	1.24		10	0.42		16	0.32		111	0.24
90	1.25		11	0.42		17	0.32		112	0.24
91	1.25		12	0.42		18	0.32		113	0.24
92	1.25		13	0.43		19	0.32		114	0.24
93	1.25		14	0.43		20	0.32		115	0.24
94	1.26		15	0.43		21	0.32		116	0.24
95	1.27		16	0.43		22	0.33		117	0.24
96	1.27		17	0.43		23	0.33		118	0.24
97	1.28		18	0.43		24	0.33		119	0.24
98	1.28		19	0.43		25	0.33		120	0.24
99	1.28		20	0.43		26	0.33		121	0.24
100	1.29		21	0.43		27	0.33		122	0.24
101	1.29		22	0.43		28	0.33		123	0.24
102	1.31		23	0.43		29	0.33		124	0.24
103	1.32		24	0.43		30	0.33		125	0.24
104	1.33		25	0.43		31	0.33		126	0.24
105	1.34		26	0.43		32	0.33		127	0.24
106	1.34		27	0.44		33	0.33		128	0.24
107	1.34		28	0.44		34	0.33		129	0.24
108	1.34		29	0.44		35	0.33		130	0.24
109	1.35		30	0.44		36	0.33		131	0.25
110	1.35		31	0.44		37	0.33		132	0.25
111	1.35		32	0.44		38	0.33		133	0.25
112	1.35		33	0.44		39	0.33		134	0.25
113	1.37		34	0.45		40	0.34		135	0.25
114	1.37		35	0.45		41	0.34		136	0.25
115	1.38		36	0.45		42	0.34		137	0.25
116	1.38		37	0.45		43	0.34		138	0.25
117	1.39		38	0.45		44	0.34		139	0.25
118	1.39		39	0.45		45	0.34		140	0.25
119	1.39		40	0.45		46	0.34		141	0.25
120	1.4		41	0.45		47	0.34		142	0.25
121	1.4		42	0.45		48	0.34		143	0.25
122	1.4		43	0.45		49	0.34		144	0.25
123	1.41		44	0.45		50	0.34		145	0.25
124	1.41		1	0.46		51	0.34		146	0.25
125	1.41		2	0.46		52	0.34		147	0.25
126	1.41		3	0.46		53	0.34		148	0.25
127	1.41		4	0.46		54	0.34		149	0.25
128	1.42		5	0.46		55	0.35		150	0.25
129	1.42		6	0.46		56	0.35		151	0.25
			7	0.46		57	0.35		152	0.25
			8	0.47		58	0.35		153	0.25
			9	0.47		59	0.35		154	0.25
			10	0.47		60	0.35		155	0.25
			11	0.47		61	0.35		156	0.25
			12	0.47		62	0.35		1	0.26
			13	0.47		63	0.35		2	0.26
			14	0.47		64	0.35		3	0.26
			15	0.47		65	0.35		4	0.26
			16	0.47		66	0.35		5	0.26
			17	0.48		67	0.35		6	0.26
			18	0.48		68	0.35		7	0.26
			19	0.48		69	0.35		8	0.26
			20	0.48		70	0.35		9	0.26
			21	0.48		71	0.35		10	0.26
			22	0.48		72	0.35		11	0.26
			23	0.49		73	0.35		12	0.26
			24	0.49		74	0.35		13	0.26
			25	0.49		75	0.35		14	0.26
			26	0.49		76	0.35		15	0.26
			27	0.49		77	0.35		16	0.26
			28	0.49		1	0.36		17	0.26
			29	0.49		2	0.36		18	0.26
			30	0.49		3	0.36		19	0.26
			31	0.49		4	0.36		20	0.26
			32	0.49		5	0.36		21	0.26
			33	0.49		6	0.36		22	0.26
			34	0.49		7	0.36		23	0.26
			35	0.49		8	0.36		24	0.26
			36	0.5		9	0.36		25	0.26
			37	0.5		10	0.36		26	0.26
			38	0.5		11	0.36		27	0.26
			39	0.5		12	0.36		28	0.26
			40	0.5		13	0.36		29	0.26
			41	0.5		14	0.36		30	0.26
			1	0.51		15	0.36		31	0.26
			2	0.51		16	0.36		32	0.26
			3	0.51		17	0.36		33	0.26
			4	0.51		18	0.36		34	0.27
			5	0.52		19	0.36		35	0.27
			6	0.52		20	0.36		36	0.27
			7	0.52		21	0.36		37	0.27
			8	0.52		22	0.36		38	0.27
			9	0.52		23	0.36		39	0.27
			10	0.52		24	0.36		40	0.27
			11	0.52		25	0.36		41	0.27
			12	0.52		26	0.36		42	0.27
			13	0.53		27	0.37		43	0.27
			14	0.53		28	0.37		44	0.27
			15	0.53		29	0.37		45	0.27
			16	0.53		30	0.37		46	0.27
			17	0.54		31	0.37		47	0.27
			18	0.54		32	0.37		48	0.27
			19	0.54		33	0.37		49	0.27
			20	0.54		34	0.37		50	0.27
			21	0.54		35	0.37		51	0.27
			22	0.54		36	0.37		52	0.27
			23	0.54		37	0.37		53	0.27
			24	0.54		38	0.37		54	0.27
			25	0.55		39	0.37		55	0.27
			26	0.55		40	0.37		56	0.27
			27	0.55		41	0.37		57	0.27
			28	0.55		42	0.37		58	0.27
			29	0.55		43	0.37		59	0.27
			30	0.55		44	0.37		60	0.27
			1	0.56		45	0.37		61	0.27
			2	0.56		46	0.37		62	0.28
			3	0.56		47	0.38		63	0.28
			4	0.56		48	0.38		64	0.28
			5	0.56		49	0.38		65	0.28
			6	0.56		50	0.38		66	0.28
			7	0.57		51	0.38		67	0.28
			8	0.57		52	0.38		68	0.28
			9	0.57		53	0.38		69	0.28
			10	0.57		54	0.38		70	0.28
			11	0.57		55	0.38		71	0.28
			12	0.57		56	0.38		72	0.28
			13	0.57		57	0.38		73	0.28
			14	0.58		58	0.38		74	0.28
			15	0.58		59	0.38		75	0.28
			16	0.58		60	0.39		76	0.28
			17	0.58		61	0.39		77	0.28
			18	0.58		62	0.39		78	0.28
			19	0.59		63	0.39		79	0.29
			20	0.59		64	0.39		80	0.29
			1	0.61		65	0.39		81	0.29
			2	0.61		66	0.39		82	0.29
			3	0.61		67	0.39		83	0.29
			4	0.61		68	0.39		84	0.29
			5	0.62		69	0.39		85	0.29
			6	0.62		70	0.39		86	0.29
			7	0.63		71	0.39		87	0.29
			8	0.64		72	0.39		88	0.29
			9	0.64		73	0.39		89	0.29
			10	0.64		74	0.39		90	0.29
			11	0.64		75	0.39		91	0.29
			12	0.64		76	0.39		92	0.29
			13	0.64		77	0.39		93	0.29
			14	0.65		78	0.39		94	0.29
			15	0.65		79	0.39		95	0.29
			16	0.65		80	0.39		96	0.29
			17	0.65		81	0.39		97	0.29
			18	0.65		82	0.39		98	0.29
			19	0.65		83	0.39		99	0.3
			20	0.65		84	0.39		100	0.3
			1	0.66		85	0.39		101	0.3
			2	0.66		86	0.39		102	0.3
			3	0.67		87	0.4		103	0.3
			4	0.67		88	0.4		104	0.3
			5	0.67		89	0.4		105	0.3
			6	0.67		90	0.4		106	0.3
			7	0.68		91	0.4		107	0.3
			8	0.68		92	0.4		108	0.3
			9	0.68		93	0.4		109	0.3
			10	0.68		94	0.4		110	0.3
			11	0.68		95	0.4		111	0.3
			12	0.69		96	0.4		112	0.3
			13	0.69		97	0.4		113	0.3
			14	0.69		98	0.4		114	0.3
			15	0.69		99	0.4		115	0.3
			16	0.69		100	0.4		116	0.3
			17	0.7		101	0.4		117	0.3
			18	0.7		102	0.4		118	0.3
			19	0.7		103	0.4		119	0.3
			20	0.7		104	0.4		120	0.3
			21	0.7		105	0.4		121	0.3
			1	0.72		106	0.4		122	0.3
			2	0.73		1	0.41		123	0.3
			3	0.73		2	0.41		124	0.3
			4	0.73		3	0.41		125	0.3
			5	0.73		4	0.41		126	0.3
			6	0.74		5	0.41		127	0.3
			7	0.74		6	0.41		128	0.3
			8	0.74		7	0.41		1	0.31
			9	0.74		8	0.41		2	0.31
			1	0.76		9	0.41		3	0.31
			2	0.77		10	0.41		4	0.31
			3	0.78		11	0.41		5	0.31
			4	0.78		12	0.41		6	0.31
			5	0.79		13	0.41		7	0.31
			6	0.8		14	0.41		8	0.31
			7	0.8		15	0.41		9	0.31
			8	0.8		16	0.41		10	0.31
			1	0.81		17	0.41		11	0.31
			2	0.83		18	0.42		12	0.31
			3	0.85		19	0.42		13	0.31
			4	0.85		20	0.42		14	0.31
			1	0.87		21	0.42		15	0.31
			2	0.87		22	0.42		16	0.31
			3	0.9		23	0.42		17	0.31
			1	0.91		24	0.42		18	0.31
			2	0.92		25	0.42		19	0.31
			3	0.93		26	0.42		20	0.31
			4	0.95		27	0.42		21	0.31
			1	0.96		28	0.42		22	0.31
			2	0.97		29	0.42		23	0.31
			3	0.97		30	0.42		24	0.31
			4	0.97		31	0.42		25	0.31
			5	0.99		32	0.42		26	0.31
			6	0.99		33	0.42		27	0.31
			7	1		34	0.42		28	0.31
			1	1.02		35	0.42		29	0.31
			2	1.05		36	0.42		30	0.31
						37	0.42		31	0.31
						38	0.42		32	0.31
						39	0.42		33	0.31
						40	0.43		34	0.31
						41	0.43		35	0.31
						42	0.43		36	0.31
						43	0.43		37	0.32
						44	0.43		38	0.32
						45	0.43		39	0.32
						46	0.43		40	0.32
						47	0.43		41	0.32
						48	0.43		42	0.32
						49	0.43		43	0.32
						50	0.43		44	0.32
						51	0.43		45	0.32
						52	0.43		46	0.32
						53	0.43		47	0.32
						54	0.43		48	0.32
						55	0.43		49	0.32
						56	0.43		50	0.32
						57	0.44		51	0.32
						58	0.44		52	0.32
						59	0.44		53	0.32
						60	0.44		54	0.32
						61	0.44		55	0.32
						62	0.44		56	0.32
						63	0.44		57	0.32
						64	0.44		58	0.32
						65	0.44		59	0.33
						66	0.44		60	0.33
						67	0.44		61	0.33
						68	0.44		62	0.33
						69	0.44		63	0.33
						70	0.44		64	0.33
						71	0.45		65	0.33
						72	0.45		66	0.33
						73	0.45		67	0.33
						74	0.45		68	0.33
						75	0.45		69	0.33
						76	0.45		70	0.33
						77	0.45		71	0.33
						78	0.45		72	0.33
						79	0.45		73	0.33
						80	0.45		74	0.33
						1	0.46		75	0.33
						2	0.46		76	0.33
						3	0.46		77	0.33
						4	0.46		78	0.33
						5	0.46		79	0.33
						6	0.46		80	0.33
						7	0.46		81	0.33
						8	0.46		82	0.34
						9	0.46		83	0.34
						10	0.46		84	0.34
						11	0.46		85	0.34
						12	0.46		86	0.34
						13	0.46		87	0.34
						14	0.46		88	0.34
						15	0.46		89	0.34
						16	0.46		90	0.34
						17	0.46		91	0.34
						18	0.47		92	0.34
						19	0.47		93	0.34
						20	0.47		94	0.34
						21	0.47		95	0.34
						22	0.47		96	0.34
						23	0.47		97	0.34
						24	0.47		98	0.34
						25	0.47		99	0.34
						26	0.47		100	0.34
						27	0.47		101	0.34
						28	0.47		102	0.34
						29	0.47		103	0.34
						30	0.47		104	0.34
						31	0.47		105	0.34
						32	0.47		106	0.34
						33	0.47		107	0.34
						34	0.47		108	0.34
						35	0.47		109	0.34
						36	0.47		110	0.34
						37	0.47		111	0.34
						38	0.48		112	0.34
						39	0.48		113	0.34
						40	0.48		114	0.35
						41	0.48		115	0.35
						42	0.48		116	0.35
						43	0.48		117	0.35
						44	0.48		118	0.35
						45	0.48		119	0.35
						46	0.48		120	0.35
						47	0.48		121	0.35
						48	0.48		122	0.35
						49	0.48		123	0.35
						50	0.48		124	0.35
						51	0.48		125	0.35
						52	0.48		126	0.35
						53	0.48		127	0.35
						54	0.48		128	0.35
						55	0.48		129	0.35
						56	0.48		130	0.35
						57	0.48		131	0.35
						58	0.48		132	0.35
						59	0.48		133	0.35
						60	0.49		134	0.35
						61	0.49		135	0.35
						62	0.49		136	0.35
						63	0.49		1	0.36
						64	0.49		2	0.36
						65	0.49		3	0.36
						66	0.49		4	0.36
						67	0.49		5	0.36
						68	0.49		6	0.36
						69	0.49		7	0.36
						70	0.49		8	0.36
						71	0.49		9	0.36
						72	0.5		10	0.36
						73	0.5		11	0.36
						74	0.5		12	0.36
						75	0.5		13	0.36
						76	0.5		14	0.36
						77	0.5		15	0.36
						78	0.5		16	0.36
						1	0.51		17	0.36
						2	0.51		18	0.36
						3	0.51		19	0.36
						4	0.51		20	0.36
						5	0.51		21	0.36
						6	0.51		22	0.36
						7	0.51		23	0.36
						8	0.51		24	0.36
						9	0.51		25	0.36
						10	0.51		26	0.36
						11	0.51		27	0.36
						12	0.51		28	0.36
						13	0.51		29	0.36
						14	0.51		30	0.36
						15	0.51		31	0.36
						16	0.51		32	0.37
						17	0.52		33	0.37
						18	0.52		34	0.37
						19	0.52		35	0.37
						20	0.52		36	0.37
						21	0.52		37	0.37
						22	0.52		38	0.37
						23	0.52		39	0.37
						24	0.52		40	0.37
						25	0.52		41	0.37
						26	0.52		42	0.37
						27	0.52		43	0.37
						28	0.52		44	0.37
						29	0.52		45	0.37
						30	0.53		46	0.37
						31	0.53		47	0.37
						32	0.53		48	0.37
						33	0.53		49	0.37
						34	0.53		50	0.37
						35	0.53		51	0.37
						36	0.53		52	0.37
						37	0.53		53	0.37
						38	0.53		54	0.37
						39	0.53		55	0.37
						40	0.53		56	0.37
						41	0.54		57	0.37
						42	0.54		58	0.37
						43	0.54		59	0.37
						44	0.54		60	0.37
						45	0.54		61	0.37
						46	0.54		62	0.37
						47	0.54		63	0.37
						48	0.54		64	0.37
						49	0.54		65	0.37
						50	0.54		66	0.37
						51	0.54		67	0.37
						52	0.54		68	0.37
						53	0.54		69	0.37
						54	0.54		70	0.37
						55	0.54		71	0.38
						56	0.55		72	0.38
						57	0.55		73	0.38
						58	0.55		74	0.38
						59	0.55		75	0.38
						60	0.55		76	0.38
						61	0.55		77	0.38
						62	0.55		78	0.38
						63	0.55		79	0.38
						64	0.55		80	0.38
						65	0.55		81	0.38
						1	0.56		82	0.38
						2	0.56		83	0.38
						3	0.56		84	0.38
						4	0.56		85	0.38
						5	0.56		86	0.38
						6	0.56		87	0.38
						7	0.56		88	0.38
						8	0.56		89	0.38
						9	0.56		90	0.38
						10	0.56		91	0.38
						11	0.56		92	0.38
						12	0.56		93	0.38
						13	0.57		94	0.38
						14	0.57		95	0.38
						15	0.57		96	0.38
						16	0.57		97	0.38
						17	0.57		98	0.38
						18	0.57		99	0.38
						19	0.57		100	0.39
						20	0.57		101	0.39
						21	0.57		102	0.39
						22	0.58		103	0.39
						23	0.58		104	0.39
						24	0.58		105	0.39
						25	0.58		106	0.39
						26	0.58		107	0.39
						27	0.58		108	0.39
						28	0.58		109	0.39
						29	0.58		110	0.39
						30	0.58		111	0.39
						31	0.58		112	0.39
						32	0.59		113	0.39
						33	0.59		114	0.39
						34	0.59		115	0.39
						35	0.59		116	0.39
						36	0.59		117	0.39
						37	0.59		118	0.39
						38	0.59		119	0.39
						39	0.59		120	0.39
						40	0.59		121	0.39
						41	0.59		122	0.39
						42	0.59		123	0.39
						43	0.59		124	0.39
						44	0.6		125	0.39
						45	0.6		126	0.39
						46	0.6		127	0.39
						47	0.6		128	0.39
						48	0.6		129	0.39
						49	0.6		130	0.39
						50	0.6		131	0.4
						51	0.6		132	0.4
						52	0.6		133	0.4
						1	0.61		134	0.4
						2	0.61		135	0.4
						3	0.61		136	0.4
						4	0.61		137	0.4
						5	0.61		138	0.4
						6	0.61		139	0.4
						7	0.61		140	0.4
						8	0.61		141	0.4
						9	0.61		142	0.4
						10	0.62		143	0.4
						11	0.62		144	0.4
						12	0.62		145	0.4
						13	0.62		146	0.4
						14	0.62		147	0.4
						15	0.62		148	0.4
						16	0.62		149	0.4
						17	0.62		150	0.4
						18	0.62		151	0.4
						19	0.63		152	0.4
						20	0.63		153	0.4
						21	0.63		154	0.4
						22	0.63		155	0.4
						23	0.63		156	0.4
						24	0.63		157	0.4
						25	0.63		158	0.4
						26	0.64		159	0.4
						27	0.64		160	0.4
						28	0.64		161	0.4
						29	0.64		1	0.41
						30	0.64		2	0.41
						31	0.64		3	0.41
						32	0.64		4	0.41
						33	0.64		5	0.41
						34	0.64		6	0.41
						35	0.64		7	0.41
						36	0.64		8	0.41
						37	0.64		9	0.41
						38	0.64		10	0.41
						39	0.65		11	0.41
						40	0.65		12	0.41
						41	0.65		13	0.41
						42	0.65		14	0.41
						43	0.65		15	0.41
						44	0.65		16	0.41
						45	0.65		17	0.41
						46	0.65		18	0.41
						47	0.65		19	0.41
						1	0.66		20	0.41
						2	0.66		21	0.41
						3	0.66		22	0.41
						4	0.66		23	0.41
						5	0.66		24	0.41
						6	0.66		25	0.41
						7	0.66		26	0.41
						8	0.66		27	0.41
						9	0.66		28	0.41
						10	0.66		29	0.41
						11	0.66		30	0.42
						12	0.66		31	0.42
						13	0.66		32	0.42
						14	0.67		33	0.42
						15	0.67		34	0.42
						16	0.67		35	0.42
						17	0.67		36	0.42
						18	0.67		37	0.42
						19	0.67		38	0.42
						20	0.67		39	0.42
						21	0.67		40	0.42
						22	0.67		41	0.42
						23	0.67		42	0.42
						24	0.67		43	0.42
						25	0.68		44	0.42
						26	0.68		45	0.42
						27	0.68		46	0.42
						28	0.68		47	0.42
						29	0.68		48	0.42
						30	0.68		49	0.42
						31	0.68		50	0.43
						32	0.68		51	0.43
						33	0.68		52	0.43
						34	0.68		53	0.43
						35	0.68		54	0.43
						36	0.68		55	0.43
						37	0.68		56	0.43
						38	0.68		57	0.43
						39	0.68		58	0.43
						40	0.68		59	0.43
						41	0.68		60	0.43
						42	0.68		61	0.43
						43	0.68		62	0.43
						44	0.68		63	0.43
						45	0.68		64	0.43
						46	0.69		65	0.43
						47	0.69		66	0.43
						48	0.69		67	0.43
						49	0.69		68	0.43
						50	0.69		69	0.43
						51	0.69		70	0.43
						52	0.69		71	0.43
						53	0.69		72	0.43
						54	0.69		73	0.43
						55	0.7		74	0.43
						56	0.7		75	0.43
						57	0.7		76	0.43
						58	0.7		77	0.43
						59	0.7		78	0.43
						60	0.7		79	0.43
						61	0.7		80	0.43
						62	0.7		81	0.43
						63	0.7		82	0.44
						64	0.7		83	0.44
						1	0.71		84	0.44
						2	0.71		85	0.44
						3	0.71		86	0.44
						4	0.71		87	0.44
						5	0.71		88	0.44
						6	0.71		89	0.44
						7	0.71		90	0.44
						8	0.72		91	0.44
						9	0.72		92	0.44
						10	0.72		93	0.44
						11	0.73		94	0.44
						12	0.73		95	0.44
						13	0.73		96	0.44
						14	0.73		97	0.44
						15	0.73		98	0.44
						16	0.74		99	0.44
						17	0.74		100	0.44
						18	0.74		101	0.45
						19	0.74		102	0.45
						20	0.74		103	0.45
						21	0.74		104	0.45
						22	0.74		105	0.45
						23	0.74		106	0.45
						24	0.74		107	0.45
						25	0.74		108	0.45
						26	0.75		109	0.45
						27	0.75		110	0.45
						28	0.75		111	0.45
						29	0.75		112	0.45
						30	0.75		113	0.45
						31	0.75		114	0.45
						32	0.75		115	0.45
						33	0.75		116	0.45
						1	0.76		117	0.45
						2	0.76		118	0.45
						3	0.76		119	0.45
						4	0.76		120	0.45
						5	0.76		121	0.45
						6	0.76		122	0.45
						7	0.76		1	0.46
						8	0.77		2	0.46
						9	0.77		3	0.46
						10	0.78		4	0.46
						11	0.78		5	0.46
						12	0.78		6	0.46
						13	0.78		7	0.46
						14	0.78		8	0.46
						15	0.78		9	0.46
						16	0.78		10	0.46
						17	0.78		11	0.46
						18	0.78		12	0.46
						19	0.79		13	0.46
						20	0.79		14	0.46
						21	0.79		15	0.46
						22	0.79		16	0.46
						23	0.79		17	0.46
						24	0.8		18	0.46
						25	0.8		19	0.46
						26	0.8		20	0.47
						27	0.8		21	0.47
						1	0.81		22	0.47
						2	0.81		23	0.47
						3	0.81		24	0.47
						4	0.81		25	0.47
						5	0.81		26	0.47
						6	0.81		27	0.47
						7	0.81		28	0.47
						8	0.81		29	0.47
						9	0.81		30	0.47
						10	0.82		31	0.47
						11	0.82		32	0.47
						12	0.82		33	0.47
						13	0.82		34	0.47
						14	0.82		35	0.47
						15	0.82		36	0.47
						16	0.82		37	0.47
						17	0.83		38	0.47
						18	0.83		39	0.47
						19	0.83		40	0.47
						20	0.83		41	0.47
						21	0.83		42	0.47
						22	0.84		43	0.47
						23	0.84		44	0.47
						24	0.84		45	0.48
						25	0.84		46	0.48
						26	0.84		47	0.48
						27	0.84		48	0.48
						28	0.85		49	0.48
						29	0.85		50	0.48
						30	0.85		51	0.48
						31	0.85		52	0.48
						32	0.85		53	0.48
						33	0.85		54	0.48
						1	0.86		55	0.48
						2	0.86		56	0.48
						3	0.86		57	0.48
						4	0.86		58	0.48
						5	0.86		59	0.48
						6	0.86		60	0.48
						7	0.86		61	0.48
						8	0.86		62	0.48
						9	0.87		63	0.48
						10	0.87		64	0.48
						11	0.87		65	0.48
						12	0.87		66	0.48
						13	0.87		67	0.48
						14	0.87		68	0.48
						15	0.87		69	0.48
						16	0.87		70	0.48
						17	0.87		71	0.48
						18	0.87		72	0.48
						19	0.88		73	0.49
						20	0.88		74	0.49
						21	0.88		75	0.49
						22	0.88		76	0.49
						23	0.89		77	0.49
						24	0.89		78	0.49
						25	0.89		79	0.49
						26	0.89		80	0.49
						27	0.89		81	0.49
						28	0.89		82	0.49
						29	0.89		83	0.49
						30	0.89		84	0.49
						31	0.9		85	0.49
						32	0.9		86	0.49
						1	0.91		87	0.49
						2	0.91		88	0.49
						3	0.91		89	0.49
						4	0.91		90	0.49
						5	0.91		91	0.49
						6	0.92		92	0.49
						7	0.92		93	0.49
						8	0.93		94	0.49
						9	0.93		95	0.49
						10	0.93		96	0.49
						11	0.93		97	0.49
						12	0.93		98	0.49
						13	0.93		99	0.5
						14	0.93		100	0.5
						15	0.94		101	0.5
						16	0.94		102	0.5
						17	0.94		103	0.5
						18	0.94		104	0.5
						19	0.94		105	0.5
						20	0.94		106	0.5
						21	0.95		107	0.5
						22	0.95		108	0.5
						23	0.95		109	0.5
						1	0.96		110	0.5
						2	0.96		111	0.5
						3	0.96		112	0.5
						4	0.96		113	0.5
						5	0.96		114	0.5
						6	0.96		1	0.51
						7	0.96		2	0.51
						8	0.96		3	0.51
						9	0.97		4	0.51
						10	0.97		5	0.51
						11	0.97		6	0.51
						12	0.97		7	0.51
						13	0.97		8	0.51
						14	0.97		9	0.51
						15	0.97		10	0.51
						16	0.97		11	0.51
						17	0.97		12	0.51
						18	0.98		13	0.51
						19	0.98		14	0.51
						20	0.98		15	0.51
						21	0.98		16	0.51
						22	0.98		17	0.51
						23	0.99		18	0.51
						24	0.99		19	0.51
						25	1		20	0.51
						1	1.01		21	0.51
						2	1.01		22	0.51
						3	1.02		23	0.51
						4	1.02		24	0.52
						5	1.02		25	0.52
						6	1.02		26	0.52
						7	1.02		27	0.52
						8	1.02		28	0.52
						9	1.03		29	0.52
						10	1.03		30	0.52
						11	1.03		31	0.52
						12	1.03		32	0.52
						13	1.03		33	0.52
						14	1.04		34	0.52
						15	1.05		35	0.52
						16	1.05		36	0.52
						17	1.05		37	0.52
						18	1.05		38	0.52
						19	1.06		39	0.52
						20	1.06		40	0.52
						21	1.06		41	0.52
						22	1.06		42	0.52
						23	1.06		43	0.52
						24	1.07		44	0.53
						25	1.07		45	0.53
						26	1.08		46	0.53
						27	1.09		47	0.53
						28	1.09		48	0.53
						29	1.1		49	0.53
						30	1.1		50	0.53
						31	1.1		51	0.53
						32	1.14		52	0.53
						33	1.15		53	0.53
						34	1.15		54	0.53
						35	1.15		55	0.53
						36	1.16		56	0.53
						37	1.16		57	0.53
						38	1.16		58	0.53
						39	1.17		59	0.54
						40	1.18		60	0.54
						41	1.19		61	0.54
						42	1.2		62	0.54
						43	1.22		63	0.54
						44	1.28		64	0.54
						45	1.29		65	0.54
						46	1.34		66	0.54
						47	1.37		67	0.54
						48	1.39		68	0.54
						49	1.4		69	0.54
						50	1.42		70	0.54
						51	1.43		71	0.54
						52	1.44		72	0.54
						53	1.47		73	0.54
						54	1.47		74	0.54
						55	1.48		75	0.54
						56	1.48		76	0.54
						57	1.49		77	0.54
						58	1.5		78	0.54
						59	1.5		79	0.54
						60	1.51		80	0.54
						61	1.52		81	0.55
						62	1.52		82	0.55
						63	1.52		83	0.55
						64	1.52		84	0.55
						65	1.52		85	0.55
						66	1.53		86	0.55
						67	1.53		87	0.55
						68	1.54		88	0.55
						69	1.54		89	0.55
						70	1.54		90	0.55
						71	1.55		91	0.55
						72	1.57		92	0.55
						73	1.57		93	0.55
						74	1.58		94	0.55
						75	1.58		95	0.55
						76	1.58		96	0.55
						77	1.58		97	0.55
						78	1.59		98	0.55
						79	1.59		1	0.56
						80	1.59		2	0.56
						81	1.59		3	0.56
						82	1.59		4	0.56
						83	1.6		5	0.56
						84	1.6		6	0.56
						85	1.6		7	0.56
						86	1.6		8	0.56
						87	1.6		9	0.56
						88	1.6		10	0.56
						89	1.61		11	0.56
						90	1.62		12	0.56
						91	1.62		13	0.56
						92	1.62		14	0.56
						93	1.62		15	0.56
						94	1.62		16	0.56
						95	1.63		17	0.56
						96	1.63		18	0.56
						97	1.63		19	0.56
						98	1.63		20	0.57
						99	1.63		21	0.57
						100	1.63		22	0.57
						101	1.63		23	0.57
						102	1.64		24	0.57
						103	1.64		25	0.57
						104	1.64		26	0.57
						105	1.64		27	0.57
						106	1.64		28	0.57
						107	1.64		29	0.57
						108	1.65		30	0.57
						109	1.65		31	0.57
						110	1.66		32	0.57
						111	1.66		33	0.58
						112	1.66		34	0.58
						113	1.66		35	0.58
						114	1.66		36	0.58
						115	1.67		37	0.58
						116	1.67		38	0.58
						117	1.67		39	0.58
						118	1.67		40	0.58
						119	1.69		41	0.58
						120	1.69		42	0.58
						121	1.7		43	0.58
						122	1.71		44	0.58
						123	1.72		45	0.58
						124	1.73		46	0.58
						125	1.73		47	0.59
						126	1.75		48	0.59
						127	1.76		49	0.59
						128	1.78		50	0.59
						129	1.8		51	0.59
						130	1.85		52	0.59
						131	1.86		53	0.59
						132	1.88		54	0.59
						133	1.9		55	0.6
						134	1.9		56	0.6
						135	1.91		57	0.6
						136	1.92		58	0.6
						137	1.93		59	0.6
						138	1.95		60	0.6
						139	1.95		61	0.6
						140	1.95		62	0.6
						141	1.98		63	0.6
						142	1.99		64	0.6
						143	1.99		65	0.6
						144	2		66	0.6
						145	2.05		67	0.6
						146	2.07		1	0.61
						147	2.11		2	0.61
						148	2.12		3	0.61
						149	2.12		4	0.61
						150	2.14		5	0.61
						151	2.14		6	0.61
						152	2.15		7	0.61
						153	2.15		8	0.61
						154	2.22		9	0.61
						155	2.26		10	0.62
						156	2.28		11	0.62
						157	2.29		12	0.62
						158	2.31		13	0.62
						159	2.35		14	0.62
						160	2.35		15	0.62
						161	2.41		16	0.62
						162	2.47		17	0.62
						163	2.5		18	0.62
									19	0.62
									20	0.62
									21	0.62
									22	0.62
									23	0.62
									24	0.62
									25	0.63
									26	0.63
									27	0.63
									28	0.63
									29	0.63
									30	0.63
									31	0.63
									32	0.63
									33	0.63
									34	0.63
									35	0.63
									36	0.63
									37	0.63
									38	0.63
									39	0.63
									40	0.63
									41	0.64
									42	0.64
									43	0.64
									44	0.64
									45	0.64
									46	0.64
									47	0.64
									48	0.64
									49	0.64
									50	0.64
									51	0.64
									52	0.64
									53	0.64
									54	0.64
									55	0.64
									56	0.65
									57	0.65
									58	0.65
									59	0.65
									60	0.65
									61	0.65
									62	0.65
									1	0.66
									2	0.66
									3	0.66
									4	0.66
									5	0.66
									6	0.66
									7	0.66
									8	0.66
									9	0.66
									10	0.66
									11	0.66
									12	0.66
									13	0.66
									14	0.66
									15	0.66
									16	0.66
									17	0.67
									18	0.67
									19	0.67
									20	0.67
									21	0.67
									22	0.67
									23	0.67
									24	0.67
									25	0.68
									26	0.68
									27	0.68
									28	0.68
									29	0.68
									30	0.68
									31	0.68
									32	0.68
									33	0.68
									34	0.69
									35	0.69
									36	0.69
									37	0.69
									38	0.69
									39	0.69
									40	0.69
									41	0.69
									42	0.69
									43	0.69
									44	0.69
									45	0.7
									46	0.7
									47	0.7
									48	0.7
									49	0.7
									50	0.7
									51	0.7
									52	0.7
									1	0.71
									2	0.71
									3	0.71
									4	0.71
									5	0.72
									6	0.72
									7	0.72
									8	0.72
									9	0.72
									10	0.72
									11	0.72
									12	0.73
									13	0.73
									14	0.73
									15	0.73
									16	0.74
									17	0.74
									18	0.74
									19	0.74
									20	0.74
									21	0.74
									22	0.75
									23	0.75
									24	0.75
									25	0.75
									26	0.75
									1	0.76
									2	0.76
									3	0.76
									4	0.76
									5	0.77
									6	0.77
									7	0.77
									8	0.77
									9	0.78
									10	0.78
									11	0.78
									12	0.79
									13	0.79
									14	0.79
									15	0.79
									16	0.79
									17	0.79
									18	0.79
									19	0.79
									20	0.79
									21	0.79
									22	0.8
									23	0.8
									24	0.8
									25	0.8
									1	0.81
									2	0.81
									3	0.81
									4	0.82
									5	0.82
									6	0.82
									7	0.83
									8	0.83
									9	0.84
									10	0.84
									11	0.84
									12	0.84
									13	0.85
									14	0.85
									1	0.86
									2	0.86
									3	0.87
									4	0.87
									5	0.89
									6	0.89
									7	0.89
									8	0.9
									9	0.9
									10	0.9
									11	0.9
									12	0.9
									13	0.9
									14	0.9
									1	0.91
									2	0.91
									3	0.91
									4	0.91
									5	0.92
									6	0.92
									7	0.92
									8	0.92
									9	0.92
									10	0.93
									11	0.93
									12	0.94
									13	0.94
									14	0.94
									15	0.95
									16	0.95
									1	0.96
									2	0.97
									3	0.97
									4	0.97
									5	0.98
									6	0.99
									7	0.99
									8	0.99
									9	1
									1	1.01
									2	1.01
									3	1.02
									4	1.02
									5	1.02
									6	1.02
									7	1.02
									8	1.02
									9	1.02
									10	1.03
									11	1.03
									12	1.03
									13	1.04
									14	1.05
									15	1.05
									16	1.06
									17	1.06
									18	1.07
									19	1.08
									20	1.08
									21	1.09
									22	1.09
									23	1.1
									24	1.12
									25	1.12
									26	1.12
									27	1.13
									28	1.18
									29	1.25
									30	1.27
									31	1.31
									32	1.32
									33	1.33
									34	1.35
									35	1.35
									36	1.37
									37	1.37
									38	1.38
									39	1.38
									40	1.39
									41	1.4
									42	1.4
									43	1.4
									44	1.41
									45	1.41
									46	1.42
									47	1.42
									48	1.43
									49	1.43
									50	1.43
									51	1.44
									52	1.44
									53	1.44
									54	1.45
									55	1.45
									56	1.46
									57	1.47
									58	1.47
									59	1.49
									60	1.49
									61	1.51
									62	1.51
									63	1.51
									64	1.53
									65	1.53
									66	1.53
									67	1.53
									68	1.6
									69	1.6
									70	1.6
