# Supplementary material for: Cell contacts and pericellular matrix in the Xenopus gastrula chordamesoderm
Source: PLoS One. 2024 Feb 12;19(2):e0297420. doi: 10.1371/journal.pone.0297420 (PMC10861091; doi:10.1371/journal.pone.0297420)
Supplement: S1 Dataset — (ZIP) [file pone.0297420.s008.zip › Wt angle (Fig 7A).xlsx]

## Sheet: Sheet1
Wt cme angles and contact width (using high resolution pictures)
																																			individual
7WT1A	angles	contact width			angles	angle/2	Radians	cos(q)	1- cosq			contact width	1- cosq										Using the lowest points												width	alpha
	35.23	0.05			35.23	17.615	0.30744	0.953111	0.0468885			0.05	0.0468885	1									0.37	0.0788146	1										0.025	0.088
	32.71	0.04			32.71	16.355	0.285449	0.959535	0.0404646			0.04	0.0404646	2									0.12	0.0609957	2										0.075	0.063
	35.19	0.01			35.19	17.595	0.307091	0.953217	0.0467829			0.01	0.0467829	3									0.09	0.0558535	3										0.15	0.088
	29.07	0.01			29.07	14.535	0.253684	0.967995	0.0320055			0.01	0.0320055	4									0.08	0.030405	4										0.3	0.113
	50.68	0.01			50.68	25.34	0.442266	0.903784	0.096216			0.01	0.096216	5									0.05	0.0268211	5
	70.06	1.39			70.06	35.03	0.611389	0.818852	0.181148					6									0.03	0.0217799	6
	42.63	0.01			42.63	21.315	0.372017	0.931596	0.0684039			0.01	0.0684039	7									0.01	0.0154968	7
	66.43	0.12			66.43	33.215	0.579711	0.836621	0.163379			0.12	0.163379	8									0.49	0.165729	8
	51.03	0.13			51.03	25.515	0.445321	0.902473	0.0975275			0.13	0.0975275	9
	55.78	0.07			55.78	27.89	0.486772	0.883847	0.116153			0.07	0.116153	10
	82.18	0.01			82.18	41.09	0.717156	0.753678	0.246322			0.01	0.246322	11
	23.96	0.03			23.96	11.98	0.20909	0.97822	0.0217799			0.03	0.0217799	12
	63.72	0.14			63.72	31.86	0.556062	0.84934	0.15066			0.14	0.15066	13
	20.2	0.01			20.2	10.1	0.176278	0.984503	0.0154968			0.01	0.0154968	14
	73.45	0.01			73.45	36.725	0.640972	0.801515	0.198485			0.01	0.198485	15
	66.92	0.49			66.92	33.46	0.583987	0.834271	0.165729			0.49	0.165729	16								correlation coefficient		0.934856
	84.78	0.19			84.78	42.39	0.739845	0.738573	0.261427			0.19	0.261427	17
	55.07	0.01			55.07	27.535	0.480576	0.886729	0.113271			0.01	0.113271	18
	54.27	0.04			54.27	27.135	0.473595	0.889934	0.110066			0.04	0.110066	19
	75.99	0.85			75.99	37.995	0.663138	0.788064	0.211936					20
	51.5	0.03			51.5	25.75	0.449422	0.900698	0.0993018			0.03	0.0993018	21
	72.41	0.23			72.41	36.205	0.631896	0.806909	0.193091			0.23	0.193091	22
	41.07	0.05			41.07	20.535	0.358403	0.936458	0.0635419			0.05	0.0635419	23
	56.84	0.21			56.84	28.42	0.496023	0.879482	0.120518			0.21	0.120518	24
	46.78	0.13			46.78	23.39	0.408233	0.917824	0.0821761			0.13	0.0821761	25
	35.35	0.05			35.35	17.675	0.308487	0.952794	0.0472059			0.05	0.0472059	26
	51.95	0.22			51.95	25.975	0.453349	0.898985	0.101015			0.22	0.101015	27
	43.38	0.05			43.38	21.69	0.378562	0.929197	0.0708029			0.05	0.0708029	28
	41.63	0.03			41.63	20.815	0.36329	0.934733	0.0652673			0.03	0.0652673	29
	39.75	0.04			39.75	19.875	0.346884	0.940437	0.0595634			0.04	0.0595634	30
	40.23	0.12			40.23	20.115	0.351073	0.939004	0.0609957			0.12	0.0609957	31
	34.89	0.03			34.89	17.445	0.304473	0.954005	0.0459948			0.03	0.0459948	32
	44.34	0.08			44.34	22.17	0.386939	0.926068	0.0739317			0.08	0.0739317	33
	28.33	0.08			28.33	14.165	0.247226	0.969595	0.030405			0.08	0.030405	34
	58.91	0.01			58.91	29.455	0.514087	0.870742	0.129258			0.01	0.129258	35
	45.8	0.37			45.8	22.9	0.39968	0.921185	0.0788146			0.37	0.0788146	36
	74.04	0.11			74.04	37.02	0.646121	0.798425	0.201575			0.11	0.201575	37
	80.51	0.51			80.51	40.255	0.702582	0.763176	0.236824			0.51	0.236824	38
	38.48	0.09			38.48	19.24	0.335801	0.944147	0.0558535			0.09	0.0558535	39
	57.69	0.04			57.69	28.845	0.50344	0.875928	0.124072			0.04	0.124072	40
	38.88	0.01			38.88	19.44	0.339292	0.942991	0.0570095			0.01	0.0570095	41
	74.56	0.01			74.56	37.28	0.650659	0.795685	0.204315			0.01	0.204315	42
	55.49	0.01			55.49	27.745	0.484242	0.885028	0.114972			0.01	0.114972	43
	89.83	0.01			89.83	44.915	0.783915	0.708155	0.291845			0.01	0.291845	44
	57.53	0.22			57.53	28.765	0.502044	0.876601	0.123399			0.22	0.123399	45
	23.74	0.02			23.74	11.87	0.207171	0.978617	0.0213832			0.02	0.0213832	46
	56.75	0.03			56.75	28.375	0.495237	0.879856	0.120144			0.03	0.120144	47
	34.13	0.03			34.13	17.065	0.29784	0.955972	0.0440275			0.03	0.0440275	48
	75.45	0.14			75.45	37.725	0.658425	0.790957	0.209043			0.14	0.209043	49
	44.89	0.03			44.89	22.445	0.391739	0.924246	0.0757535			0.03	0.0757535	50
	52.62	0.03			52.62	26.31	0.459196	0.896409	0.103591			0.03	0.103591	51
	72.71	0.01			72.71	36.355	0.634514	0.80536	0.19464			0.01	0.19464	52
	42.96	0.06			42.96	21.48	0.374897	0.930545	0.0694546			0.06	0.0694546	53
	36.42	0.07			36.42	18.21	0.317824	0.949918	0.0500825			0.07	0.0500825	54
	26.6	0.05			26.6	13.3	0.232129	0.973179	0.0268211			0.05	0.0268211	55
	72.23	0.04			72.23	36.115	0.630326	0.807836	0.192164			0.04	0.192164	56
	114	0.1			114	57	0.994838	0.544639	0.455361			0.1	0.455361	57
	52.76	0.11			52.76	26.38	0.460418	0.895867	0.104133			0.11	0.104133	58
	40.03	0.05			40.03	20.015	0.349328	0.939603	0.060397			0.05	0.060397	59
	25.71	0.02			25.71	12.855	0.224362	0.974936	0.0250638			0.02	0.0250638	60
	50.29	0.09			50.29	25.145	0.438863	0.905235	0.0947646			0.09	0.0947646	61
	58.95	0.02			58.95	29.475	0.514436	0.87057	0.12943			0.02	0.12943	62
	27.9	0.01			27.9	13.95	0.243473	0.970506	0.0294935			0.01	0.0294935	63
	40.13	0.04			40.13	20.065	0.3502	0.939304	0.060696			0.04	0.060696	64
	51.92	0.35			51.92	25.96	0.453087	0.8991	0.1009			0.35	0.1009	65
	61.07	0.02			61.07	30.535	0.532936	0.861319	0.138681			0.02	0.138681	66
8WT1A	65.17	0.01			65.17	32.585	0.568716	0.842593	0.157407			0.01	0.157407	67
	61	0.01			61	30.5	0.532325	0.861629	0.138371			0.01	0.138371	68
	58.38	0.01			58.38	29.19	0.509462	0.873007	0.126993			0.01	0.126993	69
	64.85	0.04			64.85	32.425	0.565923	0.844094	0.155906			0.04	0.155906	70
	48.58	0.01			48.58	24.29	0.42394	0.911475	0.0885249			0.01	0.0885249	71
	59.32	0.01			59.32	29.66	0.517665	0.868977	0.131023			0.01	0.131023	72
	59.96	0.01			59.96	29.98	0.52325	0.8662	0.1338			0.01	0.1338	73
	48.58	0.01			48.58	24.29	0.42394	0.911475	0.0885249			0.01	0.0885249	74
	53.97	0.01			53.97	26.985	0.470977	0.891125	0.108875			0.01	0.108875	75
	57.09	0.01			57.09	28.545	0.498204	0.878442	0.121558			0.01	0.121558	76
	82.05	0.03			82.05	41.025	0.716021	0.754423	0.245577			0.03	0.245577	77
	64.01	0.01			64.01	32.005	0.558593	0.848002	0.151998			0.01	0.151998	78
	58.03	0.05			58.03	29.015	0.506407	0.874493	0.125507			0.05	0.125507	79
	49.18	0.01			49.18	24.59	0.429176	0.909309	0.0906913			0.01	0.0906913	80
	70.54	0.01			70.54	35.27	0.615578	0.81644	0.18356			0.01	0.18356	81
	39.84	0.01			39.84	19.92	0.34767	0.940169	0.0598307			0.01	0.0598307	82
	71.82	0.01			71.82	35.91	0.626748	0.809939	0.190061			0.01	0.190061	83
	50.27	0.01			50.27	25.135	0.438689	0.90531	0.0946905			0.01	0.0946905	84
	44.93	0.01			44.93	22.465	0.392088	0.924113	0.0758869			0.01	0.0758869	85
	76.17	0.01			76.17	38.085	0.664709	0.787097	0.212903			0.01	0.212903	86
	74.88	0.02			74.88	37.44	0.653451	0.79399	0.20601			0.02	0.20601	87
	57.89	0.01			57.89	28.945	0.505186	0.875085	0.124915			0.01	0.124915	88
	68.2	0.01			68.2	34.1	0.595157	0.82806	0.17194			0.01	0.17194	89
	60.46	0.01			60.46	30.23	0.527613	0.864011	0.135989			0.01	0.135989	90
	38.35	0.01			38.35	19.175	0.334667	0.94452	0.0554802			0.01	0.0554802	91
	31.5	0.01			31.5	15.75	0.274889	0.962455	0.0375448			0.01	0.0375448	92
	43.31	0.01			43.31	21.655	0.377951	0.929423	0.0705773			0.01	0.0705773	93
	75.22	0.01			75.22	37.61	0.656418	0.792183	0.207817			0.01	0.207817	94
	104.83	0.01			104.83	52.415	0.914814	0.609938	0.390062			0.01	0.390062	95
	62.81	0.01			62.81	31.405	0.548121	0.853505	0.146495			0.01	0.146495	96
	69.23	0.01			69.23	34.615	0.604146	0.822988	0.177012			0.01	0.177012	97
	59.1	0.01			59.1	29.55	0.515745	0.869926	0.130074			0.01	0.130074	98
	39.61	0.01			39.61	19.805	0.345662	0.940851	0.0591488			0.01	0.0591488	99
	59.53	0.01			59.53	29.765	0.519497	0.868069	0.131931			0.01	0.131931	100
	45.05	0.01			45.05	22.525	0.393135	0.923712	0.0762875			0.01	0.0762875	101
	50.89	0.01			50.89	25.445	0.444099	0.902998	0.0970019			0.01	0.0970019	102
	63.21	0.17			63.21	31.605	0.551611	0.851681	0.148319			0.17	0.148319	103
	46.42	0.01			46.42	23.21	0.405091	0.919067	0.0809334			0.01	0.0809334	104
	77.91	0.01			77.91	38.955	0.679893	0.77764	0.22236			0.01	0.22236	105
	72.09	0.01			72.09	36.045	0.629104	0.808555	0.191445			0.01	0.191445	106
	97.25	0.01			97.25	48.625	0.848666	0.660985	0.339015			0.01	0.339015	107
	58.12	0.01			58.12	29.06	0.507193	0.874112	0.125888			0.01	0.125888	108
	63.24	0.01			63.24	31.62	0.551873	0.851544	0.148456			0.01	0.148456	109
	67.97	0.01			67.97	33.985	0.59315	0.829184	0.170816			0.01	0.170816	110
	46.69	0.01			46.69	23.345	0.407447	0.918135	0.0818646			0.01	0.0818646	111
	65.1	0.01			65.1	32.55	0.568105	0.842922	0.157078			0.01	0.157078	112
	55.8	0.01			55.8	27.9	0.486947	0.883766	0.116234			0.01	0.116234	113
	71.78	0.06			71.78	35.89	0.626399	0.810144	0.189856			0.06	0.189856	114
	86.63	0.05			86.63	43.315	0.755989	0.727593	0.272407			0.05	0.272407	115
	51.31	0.05			51.31	25.655	0.447764	0.901417	0.0985827			0.05	0.0985827	116
	48.5	0.01			48.5	24.25	0.423242	0.911762	0.088238			0.01	0.088238	117
	105.87	0.01			105.87	52.935	0.92389	0.602721	0.397279			0.01	0.397279	118
	80.24	0.01			80.24	40.12	0.700226	0.764697	0.235303			0.01	0.235303	119
	51.03	0.01			51.03	25.515	0.445321	0.902473	0.0975275			0.01	0.0975275	120
	109.34	0.38			109.34	54.67	0.954172	0.578285	0.421715			0.38	0.421715	121
	99.21	0.46			99.21	49.605	0.865771	0.648053	0.351947			0.46	0.351947	122
	83.45	0.03			83.45	41.725	0.728239	0.746348	0.253652			0.03	0.253652	123
	34.18	0.03			34.18	17.09	0.298277	0.955844	0.0441557			0.03	0.0441557	124
	77.08	0.01			77.08	38.54	0.67265	0.782173	0.217827			0.01	0.217827	125
	125.15	0.01			125.15	62.575	1.09214	0.460587	0.539413			0.01	0.539413	126
	46.05	0.19			46.05	23.025	0.401862	0.920334	0.0796657			0.19	0.0796657	127
	45.93	0.08			45.93	22.965	0.400815	0.920743	0.0792566			0.08	0.0792566	128
	40.56	0.02			40.56	20.28	0.353953	0.93801	0.06199			0.02	0.06199	129
	36.51	0.03			36.51	18.255	0.31861	0.949672	0.0503282			0.03	0.0503282	130
	40.21	0.01			40.21	20.105	0.350898	0.939064	0.0609357			0.01	0.0609357	131
	54.38	0.04			54.38	27.19	0.474555	0.889496	0.110504			0.04	0.110504	132
	34.59	0.04			34.59	17.295	0.301855	0.954787	0.0452133			0.04	0.0452133	133
	48.52	0.04			48.52	24.26	0.423417	0.91169	0.0883097			0.04	0.0883097	134
	48.81	0.03			48.81	24.405	0.425948	0.910648	0.0893524			0.03	0.0893524	135
	82.87	0.03			82.87	41.435	0.723177	0.749707	0.250293			0.03	0.250293	136
	80.54	0.04			80.54	40.27	0.702844	0.763007	0.236993			0.04	0.236993	137
	78.95	0.02			78.95	39.475	0.688969	0.771902	0.228098			0.02	0.228098	138
	66.9	0.01			66.9	33.45	0.583813	0.834367	0.165633			0.01	0.165633	139
	62.25	0.01			62.25	31.125	0.543234	0.856042	0.143958			0.01	0.143958	140
	63.25	0.01			63.25	31.625	0.55196	0.851498	0.148502			0.01	0.148502	141
	48.26	0.08			48.26	24.13	0.421148	0.91262	0.0873797			0.08	0.0873797	142
	32.91	0.04			32.91	16.455	0.287194	0.959043	0.0409575			0.04	0.0409575	143
	100.98	0.01			100.98	50.49	0.881217	0.636213	0.363787			0.01	0.363787	144
	62.35	0.01			62.35	31.175	0.544106	0.85559	0.14441			0.01	0.14441	145
	32.4	0.05			32.4	16.2	0.282743	0.960294	0.0397063			0.05	0.0397063	146
	35.83	0.03			35.83	17.915	0.312676	0.951514	0.0484861			0.03	0.0484861	147
	96.49	0.01			96.49	48.245	0.842034	0.665947	0.334053			0.01	0.334053	148
	88.85	0.03			88.85	44.425	0.775363	0.714167	0.285833			0.03	0.285833	149
	44.22	0.02			44.22	22.11	0.385892	0.926463	0.073537			0.02	0.073537	150
	60.84	0.03			60.84	30.42	0.530929	0.862337	0.137663			0.03	0.137663	151

## Sheet: Sheet4
wt alpha and contact width					average width = 0.055034
									contact with 0-0.5 um								contact 0-0.025 um
						contact width 0-0.5			average alpha =0.136335					contact width 0-0.025			average alpha = 0.146931
contact width	1- cosq		contact width	1- cosq		contact width	1- cosq		STDV = 0.093352					contact width	1- cosq		STDV = 0.09464
0.05	0.0468885		0.01	0.0467829		0.01	0.0467829							0.01	0.0467829
0.04	0.0404646		0.01	0.0320055		0.01	0.0320055							0.01	0.0320055
0.01	0.0467829		0.01	0.096216		0.01	0.096216							0.01	0.096216
0.01	0.0320055		0.01	0.0684039		0.01	0.0684039							0.01	0.0684039
0.01	0.096216		0.01	0.246322		0.01	0.246322							0.01	0.246322
0.01	0.0684039		0.01	0.0154968		0.01	0.0154968							0.01	0.0154968
0.12	0.163379		0.01	0.198485		0.01	0.198485							0.01	0.198485
0.13	0.0975275		0.01	0.113271		0.01	0.113271							0.01	0.113271
0.07	0.116153		0.01	0.129258		0.01	0.129258							0.01	0.129258
0.01	0.246322		0.01	0.0570095		0.01	0.0570095							0.01	0.0570095
0.03	0.0217799		0.01	0.204315		0.01	0.204315							0.01	0.204315
0.14	0.15066		0.01	0.114972		0.01	0.114972							0.01	0.114972
0.01	0.0154968		0.01	0.291845		0.01	0.291845							0.01	0.291845
0.01	0.198485		0.01	0.19464		0.01	0.19464							0.01	0.19464
0.49	0.165729		0.01	0.0294935		0.01	0.0294935							0.01	0.0294935
0.19	0.261427		0.01	0.157407		0.01	0.157407							0.01	0.157407
0.01	0.113271		0.01	0.138371		0.01	0.138371							0.01	0.138371
0.04	0.110066		0.01	0.126993		0.01	0.126993							0.01	0.126993
0.03	0.0993018		0.01	0.0885249		0.01	0.0885249							0.01	0.0885249
0.23	0.193091		0.01	0.131023		0.01	0.131023							0.01	0.131023
0.05	0.0635419		0.01	0.1338		0.01	0.1338							0.01	0.1338
0.21	0.120518		0.01	0.0885249		0.01	0.0885249							0.01	0.0885249
0.13	0.0821761		0.01	0.108875		0.01	0.108875							0.01	0.108875
0.05	0.0472059		0.01	0.121558		0.01	0.121558							0.01	0.121558
0.22	0.101015		0.01	0.151998		0.01	0.151998							0.01	0.151998
0.05	0.0708029		0.01	0.0906913		0.01	0.0906913							0.01	0.0906913
0.03	0.0652673		0.01	0.18356		0.01	0.18356							0.01	0.18356
0.04	0.0595634		0.01	0.0598307		0.01	0.0598307							0.01	0.0598307
0.12	0.0609957		0.01	0.190061		0.01	0.190061							0.01	0.190061
0.03	0.0459948		0.01	0.0946905		0.01	0.0946905							0.01	0.0946905
0.08	0.0739317		0.01	0.0758869		0.01	0.0758869							0.01	0.0758869
0.08	0.030405		0.01	0.212903		0.01	0.212903							0.01	0.212903
0.01	0.129258		0.01	0.124915		0.01	0.124915							0.01	0.124915
0.37	0.0788146		0.01	0.17194		0.01	0.17194							0.01	0.17194
0.11	0.201575		0.01	0.135989		0.01	0.135989							0.01	0.135989
0.51	0.236824		0.01	0.0554802		0.01	0.0554802							0.01	0.0554802
0.09	0.0558535		0.01	0.0375448		0.01	0.0375448							0.01	0.0375448
0.04	0.124072		0.01	0.0705773		0.01	0.0705773							0.01	0.0705773
0.01	0.0570095		0.01	0.207817		0.01	0.207817							0.01	0.207817
0.01	0.204315		0.01	0.390062		0.01	0.390062							0.01	0.390062
0.01	0.114972		0.01	0.146495		0.01	0.146495							0.01	0.146495
0.01	0.291845		0.01	0.177012		0.01	0.177012							0.01	0.177012
0.22	0.123399		0.01	0.130074		0.01	0.130074							0.01	0.130074
0.02	0.0213832		0.01	0.0591488		0.01	0.0591488							0.01	0.0591488
0.03	0.120144		0.01	0.131931		0.01	0.131931							0.01	0.131931
0.03	0.0440275		0.01	0.0762875		0.01	0.0762875							0.01	0.0762875
0.14	0.209043		0.01	0.0970019		0.01	0.0970019							0.01	0.0970019
0.03	0.0757535		0.01	0.0809334		0.01	0.0809334							0.01	0.0809334
0.03	0.103591		0.01	0.22236		0.01	0.22236							0.01	0.22236
0.01	0.19464		0.01	0.191445		0.01	0.191445							0.01	0.191445
0.06	0.0694546		0.01	0.339015		0.01	0.339015							0.01	0.339015
0.07	0.0500825		0.01	0.125888		0.01	0.125888							0.01	0.125888
0.05	0.0268211		0.01	0.148456		0.01	0.148456							0.01	0.148456
0.04	0.192164		0.01	0.170816		0.01	0.170816							0.01	0.170816
0.1	0.455361		0.01	0.0818646		0.01	0.0818646							0.01	0.0818646
0.11	0.104133		0.01	0.157078		0.01	0.157078							0.01	0.157078
0.05	0.060397		0.01	0.116234		0.01	0.116234							0.01	0.116234
0.02	0.0250638		0.01	0.088238		0.01	0.088238							0.01	0.088238
0.09	0.0947646		0.01	0.397279		0.01	0.397279							0.01	0.397279
0.02	0.12943		0.01	0.235303		0.01	0.235303							0.01	0.235303
0.01	0.0294935		0.01	0.0975275		0.01	0.0975275							0.01	0.0975275
0.04	0.060696		0.01	0.217827		0.01	0.217827							0.01	0.217827
0.35	0.1009		0.01	0.539413		0.01	0.539413							0.01	0.539413
0.02	0.138681		0.01	0.0609357		0.01	0.0609357							0.01	0.0609357
0.01	0.157407		0.01	0.165633		0.01	0.165633							0.01	0.165633
0.01	0.138371		0.01	0.143958		0.01	0.143958							0.01	0.143958
0.01	0.126993		0.01	0.148502		0.01	0.148502							0.01	0.148502
0.04	0.155906		0.01	0.363787		0.01	0.363787							0.01	0.363787
0.01	0.0885249		0.01	0.14441		0.01	0.14441							0.01	0.14441
0.01	0.131023		0.01	0.334053		0.01	0.334053							0.01	0.334053
0.01	0.1338		0.02	0.0213832		0.02	0.0213832							0.02	0.0213832
0.01	0.0885249		0.02	0.0250638		0.02	0.0250638							0.02	0.0250638
0.01	0.108875		0.02	0.12943		0.02	0.12943							0.02	0.12943
0.01	0.121558		0.02	0.138681		0.02	0.138681							0.02	0.138681
0.03	0.245577		0.02	0.20601		0.02	0.20601							0.02	0.20601
0.01	0.151998		0.02	0.06199		0.02	0.06199							0.02	0.06199
0.05	0.125507		0.02	0.228098		0.02	0.228098							0.02	0.228098
0.01	0.0906913		0.02	0.073537		0.02	0.073537							0.02	0.073537
0.01	0.18356		0.03	0.0217799		0.03	0.0217799								0.146931	average
0.01	0.0598307		0.03	0.0993018		0.03	0.0993018								0.0946399	STDV
0.01	0.190061		0.03	0.0652673		0.03	0.0652673
0.01	0.0946905		0.03	0.0459948		0.03	0.0459948
0.01	0.0758869		0.03	0.120144		0.03	0.120144
0.01	0.212903		0.03	0.0440275		0.03	0.0440275
0.02	0.20601		0.03	0.0757535		0.03	0.0757535
0.01	0.124915		0.03	0.103591		0.03	0.103591
0.01	0.17194		0.03	0.245577		0.03	0.245577
0.01	0.135989		0.03	0.253652		0.03	0.253652
0.01	0.0554802		0.03	0.0441557		0.03	0.0441557
0.01	0.0375448		0.03	0.0503282		0.03	0.0503282
0.01	0.0705773		0.03	0.0893524		0.03	0.0893524
0.01	0.207817		0.03	0.250293		0.03	0.250293
0.01	0.390062		0.03	0.0484861		0.03	0.0484861
0.01	0.146495		0.03	0.285833		0.03	0.285833
0.01	0.177012		0.03	0.137663		0.03	0.137663
0.01	0.130074		0.04	0.0404646		0.04	0.0404646
0.01	0.0591488		0.04	0.110066		0.04	0.110066
0.01	0.131931		0.04	0.0595634		0.04	0.0595634
0.01	0.0762875		0.04	0.124072		0.04	0.124072
0.01	0.0970019		0.04	0.192164		0.04	0.192164
0.17	0.148319		0.04	0.060696		0.04	0.060696
0.01	0.0809334		0.04	0.155906		0.04	0.155906
0.01	0.22236		0.04	0.110504		0.04	0.110504
0.01	0.191445		0.04	0.0452133		0.04	0.0452133
0.01	0.339015		0.04	0.0883097		0.04	0.0883097
0.01	0.125888		0.04	0.236993		0.04	0.236993
0.01	0.148456		0.04	0.0409575		0.04	0.0409575
0.01	0.170816		0.05	0.0468885		0.05	0.0468885
0.01	0.0818646		0.05	0.0635419		0.05	0.0635419
0.01	0.157078		0.05	0.0472059		0.05	0.0472059
0.01	0.116234		0.05	0.0708029		0.05	0.0708029
0.06	0.189856		0.05	0.0268211		0.05	0.0268211
0.05	0.272407		0.05	0.060397		0.05	0.060397
0.05	0.0985827		0.05	0.125507		0.05	0.125507
0.01	0.088238		0.05	0.272407		0.05	0.272407
0.01	0.397279		0.05	0.0985827		0.05	0.0985827
0.01	0.235303		0.05	0.0397063		0.05	0.0397063
0.01	0.0975275		0.06	0.0694546		0.06	0.0694546
0.38	0.421715		0.06	0.189856		0.06	0.189856
0.46	0.351947		0.07	0.116153		0.07	0.116153
0.03	0.253652		0.07	0.0500825		0.07	0.0500825
0.03	0.0441557		0.08	0.0739317		0.08	0.0739317
0.01	0.217827		0.08	0.030405		0.08	0.030405
0.01	0.539413		0.08	0.0792566		0.08	0.0792566
0.19	0.0796657		0.08	0.0873797		0.08	0.0873797
0.08	0.0792566		0.09	0.0558535		0.09	0.0558535
0.02	0.06199		0.09	0.0947646		0.09	0.0947646
0.03	0.0503282		0.1	0.455361		0.1	0.455361
0.01	0.0609357		0.11	0.201575		0.11	0.201575
0.04	0.110504		0.11	0.104133		0.11	0.104133
0.04	0.0452133		0.12	0.163379		0.12	0.163379
0.04	0.0883097		0.12	0.0609957		0.12	0.0609957
0.03	0.0893524		0.13	0.0975275		0.13	0.0975275
0.03	0.250293		0.13	0.0821761		0.13	0.0821761
0.04	0.236993		0.14	0.15066		0.14	0.15066
0.02	0.228098		0.14	0.209043		0.14	0.209043
0.01	0.165633		0.17	0.148319		0.17	0.148319
0.01	0.143958		0.19	0.261427		0.19	0.261427
0.01	0.148502		0.19	0.0796657		0.19	0.0796657
0.08	0.0873797		0.21	0.120518		0.21	0.120518
0.04	0.0409575		0.22	0.101015		0.22	0.101015
0.01	0.363787		0.22	0.123399		0.22	0.123399
0.01	0.14441		0.23	0.193091		0.23	0.193091
0.05	0.0397063		0.35	0.1009		0.35	0.1009
0.03	0.0484861		0.37	0.0788146		0.37	0.0788146
0.01	0.334053		0.38	0.421715		0.38	0.421715
0.03	0.285833		0.46	0.351947		0.46	0.351947
0.02	0.073537		0.49	0.165729		0.49	0.165729
0.03	0.137663		0.51	0.236824		0.51	0.236824
	0.136335	average			Average	0.0550336	0.136335	Average
							0.0933523	STDV

## Sheet: Sheet5
wt alpha and contact width
						contact width 0-0.25			contact width 0-0.25 um			contact width > or equal to 0.25				contact width > 0.25 um
contact width	1- cosq		contact width	1- cosq		contact width	1- cosq		0.132574	average		contact width	1- cosq			0.225988	average
0.05	0.0468885		0.01	0.0467829		0.01	0.0467829	1	0.0897685	STDV		0.35	0.1009	1		0.138007	STDV
0.04	0.0404646		0.01	0.0320055		0.01	0.0320055	2				0.37	0.0788146	2
0.01	0.0467829		0.01	0.096216		0.01	0.096216	3				0.38	0.421715	3
0.01	0.0320055		0.01	0.0684039		0.01	0.0684039	4				0.46	0.351947	4
0.01	0.096216		0.01	0.246322		0.01	0.246322	5				0.49	0.165729	5
0.01	0.0684039		0.01	0.0154968		0.01	0.0154968	6				0.51	0.236824	6
0.12	0.163379		0.01	0.198485		0.01	0.198485	7					0.225988	average
0.13	0.0975275		0.01	0.113271		0.01	0.113271	8					0.138007	STDV
0.07	0.116153		0.01	0.129258		0.01	0.129258	9
0.01	0.246322		0.01	0.0570095		0.01	0.0570095	10
0.03	0.0217799		0.01	0.204315		0.01	0.204315	11
0.14	0.15066		0.01	0.114972		0.01	0.114972	12
0.01	0.0154968		0.01	0.291845		0.01	0.291845	13
0.01	0.198485		0.01	0.19464		0.01	0.19464	14
0.49	0.165729		0.01	0.0294935		0.01	0.0294935	15
0.19	0.261427		0.01	0.157407		0.01	0.157407	16
0.01	0.113271		0.01	0.138371		0.01	0.138371	17
0.04	0.110066		0.01	0.126993		0.01	0.126993	18
0.03	0.0993018		0.01	0.0885249		0.01	0.0885249	19
0.23	0.193091		0.01	0.131023		0.01	0.131023	20
0.05	0.0635419		0.01	0.1338		0.01	0.1338	21
0.21	0.120518		0.01	0.0885249		0.01	0.0885249	22
0.13	0.0821761		0.01	0.108875		0.01	0.108875	23
0.05	0.0472059		0.01	0.121558		0.01	0.121558	24
0.22	0.101015		0.01	0.151998		0.01	0.151998	25
0.05	0.0708029		0.01	0.0906913		0.01	0.0906913	26
0.03	0.0652673		0.01	0.18356		0.01	0.18356	27
0.04	0.0595634		0.01	0.0598307		0.01	0.0598307	28
0.12	0.0609957		0.01	0.190061		0.01	0.190061	29
0.03	0.0459948		0.01	0.0946905		0.01	0.0946905	30
0.08	0.0739317		0.01	0.0758869		0.01	0.0758869	31
0.08	0.030405		0.01	0.212903		0.01	0.212903	32
0.01	0.129258		0.01	0.124915		0.01	0.124915	33
0.37	0.0788146		0.01	0.17194		0.01	0.17194	34
0.11	0.201575		0.01	0.135989		0.01	0.135989	35
0.51	0.236824		0.01	0.0554802		0.01	0.0554802	36
0.09	0.0558535		0.01	0.0375448		0.01	0.0375448	37
0.04	0.124072		0.01	0.0705773		0.01	0.0705773	38
0.01	0.0570095		0.01	0.207817		0.01	0.207817	39
0.01	0.204315		0.01	0.390062		0.01	0.390062	40
0.01	0.114972		0.01	0.146495		0.01	0.146495	41
0.01	0.291845		0.01	0.177012		0.01	0.177012	42
0.22	0.123399		0.01	0.130074		0.01	0.130074	43
0.02	0.0213832		0.01	0.0591488		0.01	0.0591488	44
0.03	0.120144		0.01	0.131931		0.01	0.131931	45
0.03	0.0440275		0.01	0.0762875		0.01	0.0762875	46
0.14	0.209043		0.01	0.0970019		0.01	0.0970019	47
0.03	0.0757535		0.01	0.0809334		0.01	0.0809334	48
0.03	0.103591		0.01	0.22236		0.01	0.22236	49
0.01	0.19464		0.01	0.191445		0.01	0.191445	50
0.06	0.0694546		0.01	0.339015		0.01	0.339015	51
0.07	0.0500825		0.01	0.125888		0.01	0.125888	52
0.05	0.0268211		0.01	0.148456		0.01	0.148456	53
0.04	0.192164		0.01	0.170816		0.01	0.170816	54
0.1	0.455361		0.01	0.0818646		0.01	0.0818646	55
0.11	0.104133		0.01	0.157078		0.01	0.157078	56
0.05	0.060397		0.01	0.116234		0.01	0.116234	57
0.02	0.0250638		0.01	0.088238		0.01	0.088238	58
0.09	0.0947646		0.01	0.397279		0.01	0.397279	59
0.02	0.12943		0.01	0.235303		0.01	0.235303	60
0.01	0.0294935		0.01	0.0975275		0.01	0.0975275	61
0.04	0.060696		0.01	0.217827		0.01	0.217827	62
0.35	0.1009		0.01	0.539413		0.01	0.539413	63
0.02	0.138681		0.01	0.0609357		0.01	0.0609357	64
0.01	0.157407		0.01	0.165633		0.01	0.165633	65
0.01	0.138371		0.01	0.143958		0.01	0.143958	66
0.01	0.126993		0.01	0.148502		0.01	0.148502	67
0.04	0.155906		0.01	0.363787		0.01	0.363787	68
0.01	0.0885249		0.01	0.14441		0.01	0.14441	69
0.01	0.131023		0.01	0.334053		0.01	0.334053	70
0.01	0.1338		0.02	0.0213832		0.02	0.0213832	71
0.01	0.0885249		0.02	0.0250638		0.02	0.0250638	72
0.01	0.108875		0.02	0.12943		0.02	0.12943	73
0.01	0.121558		0.02	0.138681		0.02	0.138681	74
0.03	0.245577		0.02	0.20601		0.02	0.20601	75
0.01	0.151998		0.02	0.06199		0.02	0.06199	76
0.05	0.125507		0.02	0.228098		0.02	0.228098	77
0.01	0.0906913		0.02	0.073537		0.02	0.073537	78
0.01	0.18356		0.03	0.0217799		0.03	0.0217799	79
0.01	0.0598307		0.03	0.0993018		0.03	0.0993018	80
0.01	0.190061		0.03	0.0652673		0.03	0.0652673	81
0.01	0.0946905		0.03	0.0459948		0.03	0.0459948	82
0.01	0.0758869		0.03	0.120144		0.03	0.120144	83
0.01	0.212903		0.03	0.0440275		0.03	0.0440275	84
0.02	0.20601		0.03	0.0757535		0.03	0.0757535	85
0.01	0.124915		0.03	0.103591		0.03	0.103591	86
0.01	0.17194		0.03	0.245577		0.03	0.245577	87
0.01	0.135989		0.03	0.253652		0.03	0.253652	88
0.01	0.0554802		0.03	0.0441557		0.03	0.0441557	89
0.01	0.0375448		0.03	0.0503282		0.03	0.0503282	90
0.01	0.0705773		0.03	0.0893524		0.03	0.0893524	91
0.01	0.207817		0.03	0.250293		0.03	0.250293	92
0.01	0.390062		0.03	0.0484861		0.03	0.0484861	93
0.01	0.146495		0.03	0.285833		0.03	0.285833	94
0.01	0.177012		0.03	0.137663		0.03	0.137663	95
0.01	0.130074		0.04	0.0404646		0.04	0.0404646	96
0.01	0.0591488		0.04	0.110066		0.04	0.110066	97
0.01	0.131931		0.04	0.0595634		0.04	0.0595634	98
0.01	0.0762875		0.04	0.124072		0.04	0.124072	99
0.01	0.0970019		0.04	0.192164		0.04	0.192164	100
0.17	0.148319		0.04	0.060696		0.04	0.060696	101
0.01	0.0809334		0.04	0.155906		0.04	0.155906	102
0.01	0.22236		0.04	0.110504		0.04	0.110504	103
0.01	0.191445		0.04	0.0452133		0.04	0.0452133	104
0.01	0.339015		0.04	0.0883097		0.04	0.0883097	105
0.01	0.125888		0.04	0.236993		0.04	0.236993	106
0.01	0.148456		0.04	0.0409575		0.04	0.0409575	107
0.01	0.170816		0.05	0.0468885		0.05	0.0468885	108
0.01	0.0818646		0.05	0.0635419		0.05	0.0635419	109
0.01	0.157078		0.05	0.0472059		0.05	0.0472059	110
0.01	0.116234		0.05	0.0708029		0.05	0.0708029	111
0.06	0.189856		0.05	0.0268211		0.05	0.0268211	112
0.05	0.272407		0.05	0.060397		0.05	0.060397	113
0.05	0.0985827		0.05	0.125507		0.05	0.125507	114
0.01	0.088238		0.05	0.272407		0.05	0.272407	115
0.01	0.397279		0.05	0.0985827		0.05	0.0985827	116
0.01	0.235303		0.05	0.0397063		0.05	0.0397063	117
0.01	0.0975275		0.06	0.0694546		0.06	0.0694546	118
0.38	0.421715		0.06	0.189856		0.06	0.189856	119
0.46	0.351947		0.07	0.116153		0.07	0.116153	120
0.03	0.253652		0.07	0.0500825		0.07	0.0500825	121
0.03	0.0441557		0.08	0.0739317		0.08	0.0739317	122
0.01	0.217827		0.08	0.030405		0.08	0.030405	123
0.01	0.539413		0.08	0.0792566		0.08	0.0792566	124
0.19	0.0796657		0.08	0.0873797		0.08	0.0873797	125
0.08	0.0792566		0.09	0.0558535		0.09	0.0558535	126
0.02	0.06199		0.09	0.0947646		0.09	0.0947646	127
0.03	0.0503282		0.1	0.455361		0.1	0.455361	128
0.01	0.0609357		0.11	0.201575		0.11	0.201575	129
0.04	0.110504		0.11	0.104133		0.11	0.104133	130
0.04	0.0452133		0.12	0.163379		0.12	0.163379	131
0.04	0.0883097		0.12	0.0609957		0.12	0.0609957	132
0.03	0.0893524		0.13	0.0975275		0.13	0.0975275	133
0.03	0.250293		0.13	0.0821761		0.13	0.0821761	134
0.04	0.236993		0.14	0.15066		0.14	0.15066	135
0.02	0.228098		0.14	0.209043		0.14	0.209043	136
0.01	0.165633		0.17	0.148319		0.17	0.148319	137
0.01	0.143958		0.19	0.261427		0.19	0.261427	138
0.01	0.148502		0.19	0.0796657		0.19	0.0796657	139
0.08	0.0873797		0.21	0.120518		0.21	0.120518	140
0.04	0.0409575		0.22	0.101015		0.22	0.101015	141
0.01	0.363787		0.22	0.123399		0.22	0.123399	142
0.01	0.14441		0.23	0.193091		0.23	0.193091	143
0.05	0.0397063		0.35	0.1009			0.132574	average
0.03	0.0484861		0.37	0.0788146			0.0897685	STDV
0.01	0.334053		0.38	0.421715
0.03	0.285833		0.46	0.351947
0.02	0.073537		0.49	0.165729
0.03	0.137663		0.51	0.236824
	0.136335	average

## Sheet: Sheet2
		Subtrancting with NEW trendline (Linear without constant)				y = 0.2607x
contact width	1- cosq	(1-cosq)-(Linear curve of lowest points)			contact width	(1-cosq)-(Linear curve of lowest points)										contact width	(1-cosq)-(Linear curve of lowest points)
0.05	0.0468885	0.0338535			0.05	0.0338535										0.37	-0.0176444	1		Range	negative value	0-0.025	0.025-0.05	0.05-0.075	0.075-0.1	0.1-0.125	0.125-0.15	0.15-0.175	0.175-0.2	0.2-0.225	0.225-0.25	0.25-0.275	0.275-0.3	0.3-0.325	0.325-0.35	0.35-0.375	0.375-0.4	0.4-0.425	0.425-0.45	0.45-0.475	0.475-0.5	0.5-0.525	0.525-0.55	0.55-0.575	0.575-0.6	0.6-0.625	0.625-0.65	0.65-0.675	0.675-0.7
0.04	0.0404646	0.0300366			0.04	0.0300366										0.08	0.00954898	1		#	1	7	24	24	18	16	18	9	6	8	7	1	2	1	2	1	2	0	1	0	0	0	1	0	0	0	0	0	0
0.01	0.0467829	0.0441759			0.01	0.0441759										0.35	0.00965513	2
0.01	0.0320055	0.0293985			0.01	0.0293985										0.01	0.0128898	3
0.01	0.096216	0.093609			0.01	0.093609										0.05	0.0137861	4		(-0.025)-(-0.05)	0-(-0.025)	0-0.025	0.025-0.05	0.05-0.075	0.075-0.1	0.1-0.125	0.125-0.15	0.15-0.175	0.175-0.2	0.2-0.225	0.225-0.25	0.25-0.275	0.275-0.3	0.3-0.325	0.325-0.35	0.35-0.375	0.375-0.4	0.4-0.425	0.425-0.45	0.45-0.475	0.475-0.5	0.5-0.525	0.525-0.55	0.55-0.575	0.575-0.6	0.6-0.625	0.625-0.65	0.65-0.675	0.675-0.7
																0.03	0.0139589	5
0.01	0.0684039	0.0657969			0.01	0.0657969										0.02	0.0161692	6				1	7	24	24	18	16	18	9	6	8	7	1	2	1	2	1	2	0	1	0	0	0	1	0	0	0	0	0
0.12	0.163379	0.132095			0.12	0.132095										0.02	0.0198498	7			%	0.671141	4.69799	16.1074	16.1074	12.0805	10.7383	12.0805	6.04027	4.02685	5.36913	4.69799	0.671141	1.34228	0.671141	1.34228	0.671141	1.34228	0	0.671141	0	0	0	0.671141	0	0	0	0	0
0.13	0.0975275	0.0636365			0.13	0.0636365										0.05	0.0266713	1
0.07	0.116153	0.0979037			0.07	0.0979037										0.01	0.0268865	2
0.01	0.246322	0.243715			0.01	0.243715										0.01	0.0293985	3
0.03	0.0217799	0.0139589			0.03	0.0139589										0.12	0.0297117	4
0.14	0.15066	0.114162			0.14	0.114162										0.04	0.0300366	5
0.01	0.0154968	0.0128898			0.01	0.0128898										0.19	0.0301327	6
0.01	0.198485	0.195878			0.01	0.195878										0.04	0.0305295	7
0.49	0.165729	0.0379861			0.49	0.0379861										0.07	0.0318335	8
0.19	0.261427	0.211894			0.19	0.211894										0.09	0.0323905	9
0.01	0.113271	0.110664			0.01	0.110664										0.05	0.0338535	10
0.04	0.110066	0.0996376			0.04	0.0996376										0.05	0.0341709	11
																0.04	0.0347853	12
0.03	0.0993018	0.0914808			0.03	0.0914808										0.01	0.0349378	13
0.23	0.193091	0.13313			0.23	0.13313										0.03	0.0362065	14
0.05	0.0635419	0.0505069			0.05	0.0505069										0.03	0.0363347	15
0.21	0.120518	0.0657705			0.21	0.0657705										0.49	0.0379861	16
0.13	0.0821761	0.0482851			0.13	0.0482851										0.03	0.0381738	17
0.05	0.0472059	0.0341709			0.05	0.0341709										0.03	0.0406651	18
0.22	0.101015	0.0436608			0.22	0.0436608										0.03	0.0425072	19
0.05	0.0708029	0.0577679			0.05	0.0577679										0.22	0.0436608	20
0.03	0.0652673	0.0574463			0.03	0.0574463										0.01	0.0441759	21
0.04	0.0595634	0.0491354			0.04	0.0491354										0.05	0.047362	22
0.12	0.0609957	0.0297117			0.12	0.0297117										0.13	0.0482851	23
0.03	0.0459948	0.0381738			0.03	0.0381738										0.04	0.0491354	24
0.08	0.0739317	0.0530757			0.08	0.0530757										0.04	0.050268	1
0.08	0.030405	0.00954898			0.08	0.00954898										0.05	0.0505069	2
0.01	0.129258	0.126651			0.01	0.126651										0.01	0.0528732	3
0.37	0.0788146	-0.0176444			0.37	-0.0176444										0.08	0.0530757	4
0.11	0.201575	0.172898			0.11	0.172898										0.06	0.0538126	5
0.51	0.236824	0.103867			0.51	0.103867										0.01	0.0544025	6
0.09	0.0558535	0.0323905			0.09	0.0323905										0.01	0.0565418	7
0.04	0.124072	0.113644			0.04	0.113644										0.02	0.056776	8
0.01	0.0570095	0.0544025			0.01	0.0544025										0.01	0.0572237	9
0.01	0.204315	0.201708			0.01	0.201708										0.03	0.0574463	10
0.01	0.114972	0.112365			0.01	0.112365										0.05	0.0577679	11
0.01	0.291845	0.289238			0.01	0.289238										0.01	0.0583287	12
0.22	0.123399	0.0660452			0.22	0.0660452										0.08	0.0584006	13
0.02	0.0213832	0.0161692			0.02	0.0161692										0.13	0.0636365	14
0.03	0.120144	0.112323			0.03	0.112323										0.21	0.0657705	15
0.03	0.0440275	0.0362065			0.03	0.0362065										0.01	0.0657969	16
0.14	0.209043	0.172545			0.14	0.172545										0.22	0.0660452	17
0.03	0.0757535	0.0679325			0.03	0.0679325										0.08	0.0665237	18
0.03	0.103591	0.0957699			0.03	0.0957699										0.03	0.0679325	19
0.01	0.19464	0.192033			0.01	0.192033										0.01	0.0679703	20
0.06	0.0694546	0.0538126			0.06	0.0538126										0.02	0.068323	21
0.07	0.0500825	0.0318335			0.07	0.0318335										0.09	0.0713016	22
0.05	0.0268211	0.0137861			0.05	0.0137861										0.01	0.0732799	23
0.04	0.192164	0.181736			0.04	0.181736										0.01	0.0736805	24
0.1	0.455361	0.429291			0.1	0.429291										0.11	0.0754561	1
0.11	0.104133	0.0754561			0.11	0.0754561										0.04	0.0778817	2
0.05	0.060397	0.047362			0.05	0.047362										0.01	0.0783264	3
0.02	0.0250638	0.0198498			0.02	0.0198498										0.01	0.0792576	4
0.09	0.0947646	0.0713016			0.09	0.0713016										0.03	0.0815314	5
0.02	0.12943	0.124216			0.02	0.124216										0.05	0.0855477	6
0.01	0.0294935	0.0268865			0.01	0.0268865										0.01	0.085631	7
0.04	0.060696	0.050268			0.04	0.050268										0.01	0.0859179	8
0.35	0.1009	0.00965513			0.35	0.00965513										0.01	0.0859179	9
0.02	0.138681	0.133467			0.02	0.133467										0.01	0.0880843	10
0.01	0.157407	0.1548			0.01	0.1548										0.03	0.0914808	11
0.01	0.138371	0.135764			0.01	0.135764										0.01	0.0920835	12
0.01	0.126993	0.124386			0.01	0.124386										0.01	0.093609	13
0.04	0.155906	0.145478			0.04	0.145478										0.01	0.0943949	14
0.01	0.0885249	0.0859179			0.01	0.0859179										0.01	0.0949205	15
0.01	0.131023	0.128416			0.01	0.128416										0.03	0.0957699	16
0.01	0.1338	0.131193			0.01	0.131193										0.07	0.0979037	17
0.01	0.0885249	0.0859179			0.01	0.0859179										0.04	0.0996376	18
0.01	0.108875	0.106268			0.01	0.106268										0.04	0.100076	1
0.01	0.121558	0.118951			0.01	0.118951										0.51	0.103867	2
0.03	0.245577	0.237756			0.03	0.237756										0.17	0.104	3
0.01	0.151998	0.149391			0.01	0.149391										0.01	0.106268	4
0.05	0.125507	0.112472			0.05	0.112472										0.01	0.110664	5
0.01	0.0906913	0.0880843			0.01	0.0880843										0.03	0.112323	6
0.01	0.18356	0.180953			0.01	0.180953										0.01	0.112365	7
0.01	0.0598307	0.0572237			0.01	0.0572237										0.05	0.112472	8
0.01	0.190061	0.187454			0.01	0.187454										0.01	0.113627	9
0.01	0.0946905	0.0920835			0.01	0.0920835										0.04	0.113644	10
0.01	0.0758869	0.0732799			0.01	0.0732799										0.14	0.114162	11
0.01	0.212903	0.210296			0.01	0.210296										0.01	0.118951	12
0.02	0.20601	0.200796			0.02	0.200796										0.01	0.122308	13
0.01	0.124915	0.122308			0.01	0.122308										0.01	0.123281	14
0.01	0.17194	0.169333			0.01	0.169333										0.02	0.124216	15
0.01	0.135989	0.133382			0.01	0.133382										0.01	0.124386	16
0.01	0.0554802	0.0528732			0.01	0.0528732										0.01	0.126651	1
0.01	0.0375448	0.0349378			0.01	0.0349378										0.01	0.127467	2
0.01	0.0705773	0.0679703			0.01	0.0679703										0.01	0.128416	3
0.01	0.207817	0.20521			0.01	0.20521										0.01	0.129324	4
0.01	0.390062	0.387455			0.01	0.387455										0.03	0.129842	5
0.01	0.146495	0.143888			0.01	0.143888										0.01	0.131193	6
0.01	0.177012	0.174405			0.01	0.174405										0.12	0.132095	7
0.01	0.130074	0.127467			0.01	0.127467										0.23	0.13313	8
0.01	0.0591488	0.0565418			0.01	0.0565418										0.01	0.133382	9
0.01	0.131931	0.129324			0.01	0.129324										0.02	0.133467	10
0.01	0.0762875	0.0736805			0.01	0.0736805										0.01	0.135764	11
0.01	0.0970019	0.0943949			0.01	0.0943949										0.01	0.141351	12
0.17	0.148319	0.104			0.17	0.104										0.01	0.141803	13
0.01	0.0809334	0.0783264			0.01	0.0783264										0.01	0.143888	14
0.01	0.22236	0.219753			0.01	0.219753										0.04	0.145478	15
0.01	0.191445	0.188838			0.01	0.188838										0.01	0.145849	16
0.01	0.339015	0.336408			0.01	0.336408										0.01	0.145895	17
0.01	0.125888	0.123281			0.01	0.123281										0.01	0.149391	18
0.01	0.148456	0.145849			0.01	0.145849										0.01	0.154471	1
0.01	0.170816	0.168209			0.01	0.168209										0.01	0.1548	2
0.01	0.0818646	0.0792576			0.01	0.0792576										0.01	0.163026	3
0.01	0.157078	0.154471			0.01	0.154471										0.01	0.168209	4
0.01	0.116234	0.113627			0.01	0.113627										0.01	0.169333	5
0.06	0.189856	0.174214			0.06	0.174214										0.14	0.172545	6
0.05	0.272407	0.259372			0.05	0.259372										0.11	0.172898	7
0.05	0.0985827	0.0855477			0.05	0.0855477										0.06	0.174214	8
0.01	0.088238	0.085631			0.01	0.085631										0.01	0.174405	9
0.01	0.397279	0.394672			0.01	0.394672										0.01	0.180953	1
0.01	0.235303	0.232696			0.01	0.232696										0.04	0.181736	2
0.01	0.0975275	0.0949205			0.01	0.0949205										0.01	0.187454	3
0.38	0.421715	0.322649			0.38	0.322649										0.01	0.188838	4
0.46	0.351947	0.232025			0.46	0.232025										0.01	0.192033	5
0.03	0.253652	0.245831			0.03	0.245831										0.01	0.195878	6
0.03	0.0441557	0.0363347			0.03	0.0363347										0.02	0.200796	1
0.01	0.217827	0.21522			0.01	0.21522										0.01	0.201708	2
0.01	0.539413	0.536806			0.01	0.536806										0.01	0.20521	3
0.19	0.0796657	0.0301327			0.19	0.0301327										0.01	0.210296	4
0.08	0.0792566	0.0584006			0.08	0.0584006										0.19	0.211894	5
0.02	0.06199	0.056776			0.02	0.056776										0.01	0.21522	6
0.03	0.0503282	0.0425072			0.03	0.0425072										0.01	0.219753	7
0.01	0.0609357	0.0583287			0.01	0.0583287										0.02	0.222884	8
0.04	0.110504	0.100076			0.04	0.100076										0.04	0.226565	1
0.04	0.0452133	0.0347853			0.04	0.0347853										0.46	0.232025	2
0.04	0.0883097	0.0778817			0.04	0.0778817										0.01	0.232696	3
0.03	0.0893524	0.0815314			0.03	0.0815314										0.03	0.237756	4
0.03	0.250293	0.242472			0.03	0.242472										0.03	0.242472	5
0.04	0.236993	0.226565			0.04	0.226565										0.01	0.243715	6
0.02	0.228098	0.222884			0.02	0.222884										0.03	0.245831	7
0.01	0.165633	0.163026			0.01	0.163026										0.05	0.259372	1
0.01	0.143958	0.141351			0.01	0.141351										0.03	0.278012	1
0.01	0.148502	0.145895			0.01	0.145895										0.01	0.289238	2
0.08	0.0873797	0.0665237			0.08	0.0665237										0.38	0.322649	1
0.04	0.0409575	0.0305295			0.04	0.0305295										0.01	0.331446	1
0.01	0.363787	0.36118			0.01	0.36118										0.01	0.336408	2
0.01	0.14441	0.141803			0.01	0.141803										0.01	0.36118	1
0.05	0.0397063	0.0266713			0.05	0.0266713										0.01	0.387455	1
0.03	0.0484861	0.0406651			0.03	0.0406651										0.01	0.394672	2
0.01	0.334053	0.331446			0.01	0.331446										0.1	0.429291	1
0.03	0.285833	0.278012			0.03	0.278012										0.01	0.536806	1
0.02	0.073537	0.068323			0.02	0.068323
0.03	0.137663	0.129842			0.03	0.129842
[truncated: 3 more columns]

## Sheet: Sheet3
contact width (0-100nm)	(1-cosq)-(Linear curve of lowest points)			contact width (100-200nm)	(1-cosq)-(Linear curve of lowest points)			contact width (200+nm)	(1-cosq)-(Linear curve of lowest points)
0.08	0.00954898	1		0.12	0.0297117	1		0.37	-0.0176444	1			Range	negative value	0-0.05	0.05-0.1	0.1-0.15	0.15-0.2	0.2-0.25	0.25-0.3	0.3-0.35	0.35-0.4	0.4-0.45	0.45-0.5	0.5-0.55	0.55-0.6	0.6-0.65	0.65-0.7	0.7-0.75	0.75-0.8	0.8-0.85	0.85-0.9	0.9-1.0	Total
0.01	0.0128898	2		0.19	0.0301327	2		0.35	0.00965513	1		0-100nm width range only	#	0	25	38	29	13	13	3	2	3	0	0	1	0	0	0	0	0	0	0		127
0.05	0.0137861	3		0.13	0.0482851	3		0.49	0.0379861	2			%	0	19.685	29.9213	22.8346	10.2362	10.2362	2.3622	1.5748	2.3622	0	0	0.787402	0	0	0	0	0	0	0		100
0.03	0.0139589	4		0.13	0.0636365	1		0.22	0.0436608	3
0.02	0.0161692	5		0.11	0.0754561	2		0.21	0.0657705	1		100nm-200nm width range only	#	0	3	2	3	2	1	0	0	0	1	0	0	0	0	0	0	0	0	0		12
0.02	0.0198498	6		0.17	0.104	1		0.22	0.0660452	2			%	0	25	16.6667	25	16.6667	8.33333	0	0	0	8.33333	0	0	0	0	0	0	0	0	0		100
0.05	0.0266713	7		0.14	0.114162	2		0.51	0.103867	1
0.01	0.0268865	8		0.12	0.132095	3		0.23	0.13313	2		200nm+ width range	#	1	3	2	2	0	1	0	1	0	0	0	0	0	0	0	0	0	0	0		10
0.01	0.0293985	9		0.14	0.172545	1		0.46	0.232025	1			%	10	30	20	20	0	10	0	10	0	0	0	0	0	0	0	0	0	0	0		100
0.04	0.0300366	10		0.11	0.172898	2		0.38	0.322649	1
0.04	0.0305295	11		0.19	0.211894	1
0.07	0.0318335	12		0.1	0.429291	1
0.09	0.0323905	13
0.05	0.0338535	14
0.05	0.0341709	15
0.04	0.0347853	16
0.01	0.0349378	17
0.03	0.0362065	18
0.03	0.0363347	19
0.03	0.0381738	20
0.03	0.0406651	21
0.03	0.0425072	22
0.01	0.0441759	23
0.05	0.047362	24
0.04	0.0491354	25
0.04	0.050268	1
0.05	0.0505069	2
0.01	0.0528732	3
0.08	0.0530757	4
0.06	0.0538126	5
0.01	0.0544025	6
0.01	0.0565418	7
0.02	0.056776	8
0.01	0.0572237	9
0.03	0.0574463	10
0.05	0.0577679	11
0.01	0.0583287	12
0.08	0.0584006	13
0.01	0.0657969	14
0.08	0.0665237	15
0.03	0.0679325	16
0.01	0.0679703	17
0.02	0.068323	18
0.09	0.0713016	19
0.01	0.0732799	20
0.01	0.0736805	21
0.04	0.0778817	22
0.01	0.0783264	23
0.01	0.0792576	24
0.03	0.0815314	25
0.05	0.0855477	26
0.01	0.085631	27
0.01	0.0859179	28
0.01	0.0859179	29
0.01	0.0880843	30
0.03	0.0914808	31
0.01	0.0920835	32
0.01	0.093609	33
0.01	0.0943949	34
0.01	0.0949205	35
0.03	0.0957699	36
0.07	0.0979037	37
0.04	0.0996376	38
0.04	0.100076	1
0.01	0.106268	2
0.01	0.110664	3
0.03	0.112323	4
0.01	0.112365	5
0.05	0.112472	6
0.01	0.113627	7
0.04	0.113644	8
0.01	0.118951	9
0.01	0.122308	10
0.01	0.123281	11
0.02	0.124216	12
0.01	0.124386	13
0.01	0.126651	14
0.01	0.127467	15
0.01	0.128416	16
0.01	0.129324	17
0.03	0.129842	18
0.01	0.131193	19
0.01	0.133382	20
0.02	0.133467	21
0.01	0.135764	22
0.01	0.141351	23
0.01	0.141803	24
0.01	0.143888	25
0.04	0.145478	26
0.01	0.145849	27
0.01	0.145895	28
0.01	0.149391	29
0.01	0.154471	1
0.01	0.1548	2
0.01	0.163026	3
0.01	0.168209	4
0.01	0.169333	5
0.06	0.174214	6
0.01	0.174405	7
0.01	0.180953	8
0.04	0.181736	9
0.01	0.187454	10
0.01	0.188838	11
0.01	0.192033	12
0.01	0.195878	13
0.02	0.200796	1
0.01	0.201708	2
0.01	0.20521	3
0.01	0.210296	4
0.01	0.21522	5
0.01	0.219753	6
0.02	0.222884	7
0.04	0.226565	8
0.01	0.232696	9
0.03	0.237756	10
0.03	0.242472	11
0.01	0.243715	12
0.03	0.245831	13
0.05	0.259372	1
0.03	0.278012	2
0.01	0.289238	3
0.01	0.331446	1
0.01	0.336408	2
0.01	0.36118	1
0.01	0.387455	2
0.01	0.394672	3
0.01	0.536806	1
